# Supplementary material for: Common cell lysis procedures distort ribosome profiling analyses of gene expression
Source: Genome Biol. 2025 Aug 11;26:241. doi: 10.1186/s13059-025-03651-1 (PMC12341276; doi:10.1186/s13059-025-03651-1)
Supplement: Supplementary file 1 — Additional file 1: Table S1. Lysis buffer compositions used in 68 recent riboseq studies. [file 13059_2025_3651_MOESM1_ESM.xlsx]

## Sheet: Sheet1
Title	Authors	Journal	Date	PMID	Lysis Buffer	Detergent	Cell Line(s)
Neuronal activity rapidly reprograms dendritic translation via eIF4G2:uORF binding	Ezgi Hacisuleyman, Caryn R. Hale, Natalie Noble, Ji-Dung Luo, John J. Fak, Misa Saito, Jin Chen, Jonathan S. Weissman, Robert B. Darnell	Nat Neurosci.	2024 Apr 8	38589584	20 mM Tris pH 7.5, 150 mM NaCl, 5 mM MgCl2, 1% Triton X-100, freshly supplemented with 20 U/ml SUPERase-In RNase inhibitor, 24 U/ml Turbo DNase, 1 mM DTT, 100 μg/ml CHX and 1× EDTA-free protease inhibitor (MilliporeSigma)	1% Triton X-100	Neuronal cells
Ribosome Profiling and Mass Spectrometry Reveal Widespread Mitochondrial Translation Defects in a Striatal Cell Model of Huntington Disease	Sunayana Dagar, Manish Sharma, George Tsaprailis, Catherina Scharager Tapia, Gogce Crynen, Preksha Sandipkumar Joshi, Neelam Shahani, Srinivasa Subramaniam	Mol Cell Proteomics	2024 Apr	38447791	20 mM Hepes pH 7.3, 150 mM KCl, 10 mM MgCl2, 2 mM DTT, 100 μg/ml CHX, 0.5% v/v Triton X-100, 20 U/ml RNasin, and EDTA free protease inhibitor cocktail (Roche)	0.5% Triton X-100	Mouse striatal cells (STHdh)
dCas13-mediated translational repression for accurate gene silencing in mammalian cells	Antonios Apostolopoulos, Naohiro Kawamoto, Siu Yu A. Chow, Hitomi Tsuiji, Yoshiho Ikeuchi, Yuichi Shichino, Shintaro Iwasaki	Nat Commun.	2024 Mar 11	38467613	20 mM Tris-HCl pH 7.5, 150 mM NaCl, 5 mM MgCl2, 1 mM DTT, 1% Triton X-100, 100 μg/ml cycloheximide, and 100 μg/ml chloramphenicol	1% Triton X-100	HEK293 Flp-In T-Rex cells
SARS-CoV-2 Nsp1 cooperates with initiation factors EIF1 and 1A to selectively enhance translation of viral RNA	Ranen Aviner, Peter V. Lidsky, Yinghong Xiao, Michel Tassetto, Damian Kim, Lichao Zhang, Patrick L. McAlpine, Joshua Elias, Judith Frydman, Raul Andino	PLoS Pathog.	2024 Feb 9	38335237	25 mM HEPES pH 7.5, 100 mM NaCl, 10 mM MgCl2, 2 mM DTT and Complete EDTA-free protease inhibitor cocktail, supplemented with 1% Triton X-100 and 1% sodium deoxycholate	1% Triton X-100, 1% sodium deoxycholate	Vero E6 cells
Bi-allelic genetic variants in the translational GTPases GTPBP1 and GTPBP2 cause a distinct identical neurodevelopmental syndrome	Vincenzo Salpietro et al.	Am J Hum Genet.	2024 Jan 4	38118446	20 mM Tris-Cl pH 7.4, 150 mM NaCl, 5 mM MgCl2, 1 mM DTT, 100 µg/mL cycloheximide, 1% Triton X-100, 2.5 U/mL Turbo DNaseI (Thermo Fisher Scientific)	1% Triton X-100	Human fibroblast cell lines
Rfoot-seq: Transcriptomic RNase footprinting for mapping stable RNA-protein complexes and rapid ribosome profiling	Qianru Li, Emily K. Stroup, and Zhe Ji	Curr Protoc.	2023-11-23	37097194	20 mM Tris-Cl (pH 7.4), 150 mM NaCl, 5 mM MgCl2, 1 mM DTT, 100 μg ml−1 cycloheximide, 1% (vol/vol) Triton X-100	1% Triton X-100	HEK293T, K562 cells
Streamlined and sensitive mono- and di-ribosome profiling in yeast and human cells	Lucas Ferguson, Heather E. Upton, Sydney C. Pimentel, Amanda Mok, Liana F. Lareau, Kathleen Collins & Nicholas T. Ingolia	Nat Methods	2023-10-02	37783882	20 mM Tris-HCl, pH 7.5, 150 mM NaCl, 5 mM MgCl2 and 1 mM dithiothreitol; for pH 6.5 polysome buffer, 20 mM Bis-Tris, pH 6.5 was used instead of Tris-HCl, pH 7.5. Lysis buffer included 1% (v/v) Triton X-100 and 25 U/ml Turbo DNase I	1% Triton X-100	HEK293T, Calu-3 cells
A rapid protocol for ribosome profiling of low input samples	Andreas Meindl, Markus Romberger, Gerhard Lehmann, Norbert Eichner, Leon Kleemann, Jie Wu, Johannes Danner, Maria Boesl, Mikhail Mesitov, Gunter Meister, Julian König, Sebastian Andreas Leidel, Jan Medenbach	Nucleic Acids Res.	2023-07-21	37246712	5 mM Tris/Cl pH7.4, 1.5 mM KCl, 5 mM MgCl2, 0.5% Triton X-100, 0.5% Sodiumdeoxycholate, 1 mM DTT, 100 μg/μl Cycloheximide, 10 U/ml Turbo DNase [ThermoFisher], 100 μM RNaseOUT [ThermoFisher], 1 × cOmplete protease inhibitor cocktail [Roche]	0.5% Triton X-100, 0.5% deoxycholate	K562 cells
Single-cell quantification of ribosome occupancy in early mouse development	Hakan Ozadam, Tori Tonn, Crystal M. Han, Alia Segura, Ian Hoskins, Shilpa Rao, Vighnesh Ghatpande, Duc Tran, David Catoe, Marc Salit, Can Cenik	Nature	2023 Jun	37344592	20 mM Tris HCl pH 7.4, 150 mM NaCl, 1% Triton-X 100, 5 mM CaCl2, 5 mM MgCl2, 25 U/mL Turbo DNase I, 100 µg/mL Cycloheximide, 1 mM DTT and 1X Protease Inhibitor Cocktail (EDTA-free)	1% Triton X-100	K562 cells
Human hematopoietic stem cell vulnerability to ferroptosis	Jiawei Zhao, Yuemeng Jia, Dilnar Mahmut, Amy A. Deik, Sarah Jeanfavre, Clary B. Clish, Vijay G. Sankaran	Cell	2023 Feb 16	36803603	20 mM Tris-HCl pH 7.4, 150 mM NaCl, 5 mM MgCl2, 1 mM DTT, 1% Triton X-100, Turbo DNase I 25U/ml	1% Triton X-100	Human CD34+ hematopoietic stem cells
Genome-wide translation control analysis of developing human neurons	Érico Moreto Lins, Natássia Cristina Martins Oliveira, Osvaldo Reis, Adriano Ferrasa, Roberto Herai, Alysson R. Muotri, Katlin Brauer Massirer, Mário Henrique Bengtson	Mol Brain	2022 Jun 15	35706057	20 mM Tris–HCl pH 7.5, 1.5 mM KCl, 5 mM MgCl2, 1% Triton X-100, 1 mM DTT, 100 µg/mL CHX	1% Triton X-100	Neural progenitor cells
High-throughput translational profiling with riboPLATE-seq	Jordan B. Metz, Nicholas J. Hornstein, Sohani Das Sharma, Jeremy Worley, Christian Gonzalez & Peter A. Sims	Nat Scientific Reports	2022-04-05	35383235	20 mM Tris–HCl, pH 7.4, 250 mM NaCl, 15 mM MgCl2),0.1 mg/mL cycloheximide, 0.5% Triton X-100, 1 mM DTT, 0.5U/µL SUPERase-In (ThermoFisher, AM2696), 0.024U/µL TURBO DNase (Life Technologies, AM2222), 1 × Protease Inhibitor (Sigma, P8340)	0.5% Triton X-100	TS-543 neurospheres
AAV-delivered suppressor tRNA overcomes a nonsense mutation in mice	Jiaming Wang, Yue Zhang, Craig A Mendonca, Onur Yukselen, Khaja Muneeruddin, Lingzhi Ren, Jialing Liang, Chen Zhou, Jun Xie, Jia Li, Zhong Jiang, Alper Kucukural, Scott A Shaffer, Guangping Gao, Dan Wang	Nature	2022 Apr	35322228	20 mM Tris-Cl pH 7.4, 150 mM NaCl, 5 mM MgCl2, 1 mM DTT, 100 μg/mL cycloheximide, 1% Triton X-100, 2.5 U/mL Turbo DNase I	1% Triton X-100	HEK293, Human fibroblasts
Low-input RNase footprinting for simultaneous quantification of cytosolic and mitochondrial translation	Qianru Li, Haiwang Yang, Emily K. Stroup, Hongbin Wang, and Zhe Ji	Genome Res.	2022-03-01	35193938	20 mM Tris at pH 7.4, 150 mM NaCl, 5 mM MgCl2, 1 mM DTT, 100 μg/mL cycloheximide, 1% v/v Triton X-100	1% Triton X-100	HEK293T, K562, HeLa cells, primary tissues, PBMC, T cells, B cells, and monocytes
Normalized Ribo-Seq for Quantifying Absolute Global and Specific Changes in Translation	Katharina Hoerth, Sonja Reitter, Johanna Schott	Bio Protoc.	2022 Feb 20	35340296	20 mM Tris at pH 7.4, 150 mM NaCl, 5 mM MgCl2, 1 mM DTT, 100 μg/mL cycloheximide, 1% v/v Triton X-100, Complete Protease Inhibitor	1% Triton X-100	RPE-1 cells, HeLa cells
Single-cell Ribo-seq reveals cell cycle-dependent translational pausing	Michael VanInsberghe, Jeroen van den Berg, Amanda Andersson-Rolf, Hans Clevers, Alexander van Oudenaarden	Nature	2021 Sep	34497418	22 mM Tris-HCl pH 7.5, 16.5 mM MgCl2, 5.5 mM CaCl2, 165 mM NaCl, 1.1% Triton X-100, 2.2 U/µl RNaseIN Plus (Promega), 0.11 mg/ml cycloheximide	1.1% Triton X-100	HEK 293T, RPE-1, hTERT RPE-1 FUCCI, mouse intestinal EEC cells
The translation inhibitor cycloheximide affects ribosome profiling data in a species-specific manner	Puneet Sharma, Benedikt S. Nilges, Jie Wu, and Sebastian A. Leidel	Nat Commun.	2021 Aug 24	34429433	10 mM Tris-HCl pH 7.5, 100 mM NaCl, 5 mM MgCl2, 1% Triton X-100, 0.5 mM DTT, 0.5% deoxycholate (w/v) and 100 µg/ml CHX	1% Triton X-100, 0.5% deoxycholate	HEK293T cells
Ribosome-Profiling Reveals Restricted Post Transcriptional Expression of Antiviral Cytokines and Transcription Factors during SARS-CoV-2 Infection	Marina R. Alexander, Aaron M. Brice, Petrus Jansen van Vuren, Christina L. Rootes, Leon Tribolet, Christopher Cowled, Andrew G. D. Bean, Cameron R. Stewart	Int J Mol Sci.	2021 Mar 25	33806254	200 mM KOAc, 25 mM K-HEPES pH 7.2, 10 mM MgCl, 4 mM CaCl2, 1% (v/v) NP-40	1% NP-40	Vero E6 cells, Calu3 cells
Anti-tumour immunity induces aberrant peptide presentation in melanoma	Osnat Bartok, Abhijeet Pataskar, Remco Nagel, Maarja Laos, Eden Goldfarb, Deborah Hayoun, Ronen Levy, Pierre-Rene Körner, Inger Z. M. Kreuger, Julien Champagne, Esther A Zaal, Onno B. Bleijerveld, Xinyao Huang, Juliana Kenski, Jennifer Wargo, Alexander Brandis, Yishai Levin, Orel Mizrahi, Michal Alon, Sacha Lebon, Weiwen Yang, Morten M. Nielsen, Noam Stern-Ginossar, Maarten Altelaar, Celia R. Ber…	Nature	2021 Feb	33328638	20 mM Tris-Cl (pH 7.4), 150 mM NaCl, 5 mM MgCl2, 1 mM DTT, 100 μg/ml cycloheximide, 1% (vol/vol) Triton X-100 and 25 U/ml Turbo DNase I	1% Triton X-100	12T, 108T, MD55A3 cell lines
The coding capacity of SARS-CoV-2	Yaara Finkel, Orel Mizrahi, Aharon Nachshon, Shira Weingarten-Gabbay, David Morgenstern, Yfat Yahalom-Ronen, Hadas Tamir, Hagit Achdout, Dana Stein, Ofir Israeli, Adi Beth-Din, Sharon Melamed, Shay Weiss, Tomer Israely, Nir Paran, Michal Schwartz, Noam Stern-Ginossar	Nature	2021 Jan	32906143	20 mM Tris pH 7.5, 150 mM NaCl, 5 mM MgCl2, 1 mM dithiothreitol supplemented with 1% Triton X-100, 10 U/ml Turbo DNase and 100 μg/ml CHX	1% Triton X-100	Vero E6 cells, Calu3 cells
Nuclease-mediated depletion biases in ribosome footprint profiling libraries	Boris Zinshteyn, Jamie R Wangen, Boyang Hua , Rachel Green	RNA	2020 Oct	32503920	20 mM Tris-Cl (pH8.0), 150 mM KCl, 5 mM MgCl2, 1 mM DTT, 1% Triton X-100, 2 units/mL Turbo DNase (Thermo Fisher), 0.1 mg/mL cycloheximide (Sigma-Aldrich)	1% Triton X-100	HEK293T cells
Human NMD ensues independently of stable ribosome stalling	Evangelos D. Karousis, Lukas-Adrian Gurzeler, Giuditta Annibaldis, René Dreos, Oliver Mühlemann	Nat Commun.	2020 Aug 17	32807779	20 mM Tris HCL pH7.4, 150 mM NaCl, 5 mM MgCl2, 1% Triton X-100, 1 mM DTT, 25 U/uL Turbo DNase, Turbo DNase buffer	1% Triton X-100	HeLa cells
Ribosome Collisions Trigger General Stress Responses to Regulate Cell Fate	Colin Chih-Chien Wu, Amy Peterson, Boris Zinshteyn, Sergi Regot, Rachel Green	Cell	2020 Jul 23	32610081	20 mM Tris-Cl [pH 8], 150 mM KCl, 15 mM MgCl2, 1% Triton X100, 1mM DTT, 0.1 g/L cycloheximide	1% Triton X-100	HeLa cells
Genome-wide Survey of Ribosome Collision	Peixun Han, Yuichi Shichino, Tilman Schneider-Poetsch, Mari Mito, Satoshi Hashimoto, Tsuyoshi Udagawa, Kenji Kohno, Minoru Yoshida, Yuichiro Mishima, Toshifumi Inada, Shintaro Iwasaki	Cell Rep.	2020 May 5	32375038	20 mM Tris-Cl (pH7.5), 150 mM NaCl, 5 mM MgCl2, 1 mM DTT, 1% Triton X-100, 0.1 mg/mL cycloheximide	1% Triton X-100	HEK293 cells
Pervasive functional translation of noncanonical human open reading frames	Jin Chen, Andreas-David Brunner, J. Zachery Cogan, James K. Nuñez, Alexander P. Fields, Britt Adamson, Daniel N. Itzhak, Jason Y. Li, Matthias Mann, Manuel D Leonetti, Jonathan S. Weissman	Science	2020 Mar 6	32139545	20mM Tris pH 7.4, 150mM NaCl, 5mM MgCl2, 1mM DTT, 100 ug/ml CHX, 1% v/v Triton X-100 and 25 U/ml Turbo DNase I	1% Triton X-100	WTC induced pluripotent stem cells
Translation of upstream open reading frames in a model of neuronal differentiation	Caitlin M. Rodriguez, Sang Y. Chun, Ryan E. Mills, and Peter K. Todd	BMC Genomics.	2019 May 20	31109297	20 mM Tris-Cl (pH 7.4), 150 mM NaCl, 5 mM MgCl2, 1 mM DTT, 100 μg/ml cycloheximide, 1% (vol/vol) Triton X-100 and 25 U/ml Turbo DNase I	1% Triton X-100	SH-SY5Y cells
Cellular Gene Expression during Hepatitis C Virus Replication as Revealed by Ribosome Profiling	Gesche K. Gerresheim, Jochen Bathke, Audrey M. Michel, Dmitri E. Andreev, Lyudmila A. Shalamova, Oliver Rossbach, Pan Hu, Dieter Glebe, Markus Fricke, Manja Marz, Alexander Goesmann, Stephen J. Kiniry, Pavel V. Baranov, Ivan N. Shatsky, and Michael Niepmann	Int J Mol Sci.	2019 Mar 15	30875926	20 mM Tris–HCl (pH 7.5), 250 mM NaCl, 1.5 mM MgCl2, 1 mM DTT, 0.5% Triton X-100, 100 μg/mL cycloheximide, 20 U/mL TURBO DNase)	0.5% Triton X-100	Huh-7.5 cells
High-Resolution Ribosome Profiling Defines Discrete Ribosome Elongation States and Translational Regulation during Cellular Stress	Colin Chih-Chien Wu, Boris Zinshteyn, Karen A.Wehner, and RachelGreen	Mol Cell.	2019 Mar 7	30686592	20 mM Tris-Cl (pH8.0), 140 mM KCl, 1.5 mM MgCl2, 1% Triton X-100 with specified antibiotics	1% Triton X-100	HeLa cells, MD-MBA-231 cells
Engineered transfer RNAs for suppression of premature termination codons	John D. Lueck, Jae Seok Yoon, Alfredo Perales-Puchalt, Adam L. Mackey, Daniel T. Infield, Mark A. Behlke, Marshall R. Pope, David B. Weiner, William R. Skach, Paul B. McCray, Jr., and Christopher A. Ahern	Nat Commun.	2019 Feb 18	30778053	20 mM Tris-HCl/pH7.4, 150 mM NaCl, 5 mM MgCl2, 1 mM DTT, 1% (v/v) Triton X-100, and 25 U/ml Turbo DNase I	1% Triton X-100	HEK293 cells
Mammalian Hbs1L deficiency causes congenital anomalies and developmental delay associated with Pelota depletion and 80S monosome accumulation	Amy E. O’Connell, Maxim V. Gerashchenko, Marie-Francoise O’Donohue, Samantha M. Rosen, Eric Huntzinger, Diane Gleeson, Antonella Galli, Edward Ryder, Siqi Cao, Quinn Murphy, Shideh Kazerounian, Sarah U. Morton, Klaus Schmitz-Abe, Vadim N. Gladyshev, Pierre-Emmanuel Gleizes, Bertrand Séraphin, and Pankaj B. Agrawal	PLoS Genet.	2019 Feb 1	30707697	20 mM Tris-HCl, 50 mM NaCl, 50 mM KCl, 10 mM MgCl2, 0.1 mg/ml cycloheximide, 1% Triton X100, protease inhibitors (Roche), 1 mM DTT, and 40 U/ml Superase-In	1% Triton X-100	Patient-derived human dermal fibroblasts, EBV-transformed cells (lymphoblastoid cell lines)
Active Ribosome Profiling with RiboLace	Massimiliano Clamer, Toma Tebaldi, Fabio Lauria, Paola Bernabò, Rodolfo F. Gómez-Biagi, Marta Marchioretto, Divya T. Kandala, Luca Minati, Elena Perenthaler, Daniele Gubert, Laura Pasquardini, Graziano Guella, Ewout J. N. Groen, Thomas H. Gillingwater, Alessandro Quattrone, and Gabriella Viero	Cell Rep.	2018 Oct 23	30355487	10 mM NaCl, 10 mM MgCl2, 10 mM Tris–HCl, pH 7.5, 1% Triton X-100, 1% sodium deoxycholate, 5 U/mL DNaseI, 200 U/mL RNase inhibitor, 1 mM dithiothreitol and 10 μg/mL cycloheximide	1% Triton X-100, 1% sodium deoxycholate	MCF7, HeLa, HEK293, NSC-34 cells
Phosphorylation of the Ribosomal Protein RPL12/uL11 Affects Translation during Mitosis	Koshi Imami, Miha Milek, Boris Bogdanow, Tomoharu Yasuda, Nicolai Kastelic, Henrik Zauber, Yasushi Ishihama, Markus Landthaler, and Matthias Selbach	Mol Cell.	2018 Oct 4	30220558	20 mM Tris-HCl, pH 7.4, 150 mM NaCl, 5 mM MgCl2, 1 mM DTT, 100 μg/mL CHX), supplemented with 1% (v/v) Triton X-100 and 25 U/mL TurboDNase	1% Triton X-100	HEK293, HeLa, NIH 3T3 cells, mouse embryonic stem cells
Translational Control through Differential Ribosome Pausing during Amino Acid Limitation in Mammalian Cells	Alicia M. Darnell, Arvind R. Subramaniam, and Erin K. O’Shea	Mol Cell.	2018 Jul 19	30029003	20 mM Tris pH 7.5, 15 mM MgCl2, 150 mM NaCl, 100 μg/mL cycloheximide, 5 mM CaCl2, 1% Triton X-100, 50 U/mL Turbo DNase	1% Triton X-100	HEK293T, HeLa cells
Translational profiling of B cells infected with the Epstein-Barr virus reveals 5′ leader ribosome recruitment through upstream open reading frames	Maja Bencun, Olaf Klinke, Agnes Hotz-Wagenblatt, Severina Klaus, Ming-Han Tsai, Remy Poirey, and Henri-Jacques Delecluse	Nucleic Acids Res.	2018 Apr 6	29529302	15 mM Tris–HCl pH 7.4; 15 mM MgCl2; 300 mM NaCl; 1% Triton X-100; 0.1% β-mercaptoethanol; 200 U/ml RNasin (Promega); 1 complete Mini Protease Inhibitor Tablet (Roche)/10 ml lysis buffer)	1% Triton X-100	Human primary B cells, HEK293 cells, HEK293-B240 cells, HEK293-2089 cells
An Integrated Polysome Profiling and Ribosome Profiling Method to Investigate In Vivo Translatome	Hyun Yong Jin and Changchun Xiao	Methods Mol Biol.	2018 Jan 2	29224064	1.5 mM KCl, 10 mM MgCl2, 5 mM Tris–HCl, pH 7.4, 2% sodium deoxycholate, 2% Triton X-100, 2.5 mM DTT, 100 μg/mL CHX, 10 units of RNase inhibitor/mL	2% Triton X-100, 2% sodium deoxycholate	Purified mouse B cells
Competition between translation initiation factor eIF5 and its mimic protein 5MP determines non-AUG initiation rate genome-wide	Leiming Tang, Jacob Morris, Ji Wan, Chelsea Moore, Yoshihiko Fujita, Sarah Gillaspie, Eric Aube, Jagpreet Nanda, Maud Marques, Maika Jangal, Abbey Anderson, Christian Cox, Hiroyuki Hiraishi, Leiming Dong, Hirohide Saito, Chingakham Ranjit Singh, Michael Witcher, Ivan Topisirovic, Shu-Bing Qian, and Katsura Asano	Nucleic Acids Res.	2017 Nov 16	28981728	10 mM Hepes pH 7.4, 100 mM KCl, 5 mM MgCl2, 100 μg/mL CHX, and 2% Triton X-100	2% Triton X-100	HEK293T cells
Transcriptome-wide measurement of translation by ribosome profiling	Nicholas J. McGlincy and Nicholas T. Ingolia	Methods	2017 Aug 15	28579404	20mM Tris pH 7.4, 150mM NaCl, 5mM MgCl2, 1mM DTT, 100 ug/ml CHX, 1% v/v Triton X-100 and 25 U/ml Turbo DNase I	1% Triton X-100	HEK293 cells
Generation of ribosome imprinted polymers for sensitive detection of translational responses	Helen A. King, Hazim F. El-Sharif, Ana M. Matia-González, Valentina Iadevaia, Adeola Fowotade, Subrayal M. Reddy, and André P. Gerber	Sci Rep.	2017 Jul 26	28747643	20 mM Tris-HCl, pH 7.5, 150 mM NaCl, 5 mM MgCl2, 0.5 mM DTT, 0.5% Triton X-100, 0.2 mg/ml heparin, 1 Units (U)/ml DNase I, 1 × complete protease inhibitor	0.5% Triton X-100	HeLaS3 cells, C8-D1A cells
Selective stalling of human translation through small-molecule engagement of the ribosome nascent chain	Nathanael G. Lintner, Kim F. McClure, Donna Petersen, Allyn T. Londregan, David W. Piotrowski, Liuqing Wei, Jun Xiao, Michael Bolt, Paula M. Loria, Bruce Maguire, Kieran F. Geoghegan, Austin Huang, Tim Rolph, Spiros Liras, Jennifer A. Doudna, Robert G. Dullea, and Jamie H. D. Cate	PLoS Biol.	2017 Mar 21	28323820	20 mM Tris-Cl pH 7.4, 150 mM NaCl, 5 mM MgCl2, 1 mM dithiothreitol, 100 μg/mL cycloheximide, 1% Triton X-100, and 25 U/mL DNase I	1% Triton X-100	Huh7 cells
The human CCHC-type Zinc Finger Nucleic Acid Binding Protein binds G-rich elements in target mRNA coding sequences and promotes translation	Daniel Benhalevy, Sanjay K. Gupta, Charles H. Danan, Suman Ghosal, Hong-Wei Sun, Hinke G. Kazemier, Katrin Paeschke, Markus Hafner, and Stefan A. Juranek	Cell Rep.	2017 Mar 21	28329689	20 mM Tris-Cl (pH 7.4), 150 mM NaCl, 5 mM MgCl2, 1 mM DTT, 100 μg/ml cycloheximide, 1% (vol/vol) Triton X-100 and 25 U/ml Turbo DNase I	1% Triton X-100	Flp-In T-REx HEK293 cells (either wt or CNBP KO)
Dual randomization of oligonucleotides to reduce the bias in ribosome-profiling libraries	Aarón Lecanda, Benedikt S. Nilges, Puneet Sharma, Danny D. Nedialkova, Juliane Schwarz, Juan M. Vaquerizas, and Sebastian A. Leidel	Methods	2016 Sep 1	27450428	10 mM Tris-HCl pH 7.5, 100 mM NaCl, 10 mM MgCl2, 1% Triton X-100, 0.5 mM DTT, 0.5% deoxycholate (w/v) and 100 μg/ml CHX	1% Triton X-100, 0.5% deoxycholate	Human cells and vertebrate brain tissue
High-Resolution Analysis of Coronavirus Gene Expression by RNA Sequencing and Ribosome Profiling	Nerea Irigoyen, Andrew E. Firth, Joshua D. Jones, Betty Y.-W. Chung, Stuart G. Siddell, and Ian Brierley	PLoS Pathog.	2016 Feb 26	26919232	20 mM Tris-HCl pH 7.5, 150 mM NaCl, 5 mM MgCl2, 1 mM DTT, 1% Triton X-100, 100 μg/ml cycloheximide and 25 U/ml TURBO DNase	1% Triton X-100	Murine 17 clone 1 (17Cl-1), BHK-21 [C-13] cells, recombinant MHV strain A59 (MHV-A59), and 17Cl-1 cells
Detecting actively translated open reading frames in ribosome profiling data	Lorenzo Calviello, Neelanjan Mukherjee, Emanuel Wyler, Henrik Zauber, Antje Hirsekorn, Matthias Selbach, Markus Landthaler, Benedikt Obermayer, and Uwe Ohler	Nat Methods	2016 Feb	26657557	20 mM Tris-HCl, pH 7.4, 150 mM NaCl, 5 mM MgCl2, 1 mM DTT, 100 μg/ml cycloheximide, 1% (vol/vol) Triton X-100, 25 U/ml Turbo DNase	1% Triton X-100	HEK293 cells
Characterizing inactive ribosomes in translational profiling	Botao Liua and Shu-Bing Qian	Translation (Austin)	2016 Jan-Jun	27335722	pH 7.4, 10 mM HEPES, 100 mM KCl, 5 mM MgCl2, 100 μg/ml cycloheximide and 2% Triton X-100	2% Triton X-100	HEK293 cells
Pateamine A-sensitive ribosome profiling reveals the scope of translation in mouse embryonic stem cells	Alexandra Popa, Kevin Lebrigand, Pascal Barbry, and Rainer Waldmann	BMC Genomics	2016 Jan 14	26764022	50 mM Tris/Cl pH 7.5, 100 mM KCl, 6 mM MgCl2, 5 mM DTT, 100 μg/ml Cycloheximide, 0.25 M Sucrose,1% NP-40 and 1% Deoxycholate	1% NP-40, 1% deoxycholate	Mouse embryonic stem cells
Ribosome profiling reveals an important role for translational control in circadian gene expression	Christopher Jang, Nicholas F. Lahens, John B. Hogenesch, and Amita Sehgal	Genome Res.	2015 Dec	26338483	20 mM Tris, pH 7.5, 150 mM NaCl, 5 mM MgCl2, 1 mM dithiothreitol, 100 μg/mL cycloheximide, 1% Triton X-100, and 0.02 units/μL Turbo DNase	1% Triton X-100	U2OS human osteosarcoma cells
Deciphering Poxvirus Gene Expression by RNA Sequencing and Ribosome Profiling	Zhilong Yang, Shuai Cao, Craig A. Martens, Stephen F. Porcella, Zhi Xie, Ming Ma, Ben Shen, and Bernard Moss	J Virol.	2015 Jul 1	25903347	20 mM Tris, pH 7.4, 250 mM NaCl, 15 mM MgCl2, 1 mM dithiothreitol) supplemented with 0.5% Triton X-100 and 24 U / ml Turbo DNase (Ambion, AM2239)	0.5% Triton X-100	HeLa S3 cells
Assessing the translational landscape of myogenic differentiation by ribosome profiling	Eleonora de Klerk, Ivo F.A.C. Fokkema, Klaske A.M.H. Thiadens, Jelle J. Goeman, Magnus Palmblad, Johan T. den Dunnen, Marieke von Lindern, and Peter A.C. ‘t Hoen	Nucleic Acids Res.	2015 May 19	25873627	(1× salt buffer [10× solution contained 100 mM Tris, 120 mM MgCl2, 1.4 M NaCl, pH 7.4], 0.5% NP-40) supplemented with RnaseOUT (500 U/ml, Invitrogen), dithiothreitol (1.5 mM), cOmplete Protease Inhibitor Cocktail (40 μl of 25× stock, Roche) and cycloheximide (100 μg/ml)	0.5% NP-40	Mouse myoblasts C2C12
The small molecule ISRIB reverses the effects of eIF2α phosphorylation on translation and stress granule assembly	Carmela Sidrauski, Anna M. McGeachy, Nicholas T. Ingolia, and Peter Walter	eLife	2015 Feb 26	25719440	20 mM Tris pH = 7.4 (RT), 200 mM NaCl, 15 mM MgCl, 1 mM DTT, 8% glycerol, 100 μg/ml CHX, 1% Triton and protease inhibitors (Roche)	1% Triton X-100	HEK293T cells
Modified ribosome profiling reveals high abundance of ribosome protected mRNA fragments derived from 3′ untranslated regions	Teemu P. Miettinen and Mikael Björklund	Nucleic Acids Res.	2015 Jan 30	25550424	10-mM HEPES (pH 7.4), 350-mM KCl, 5-mM MgCl2, 5-mM CaCl2, 1% deoxycholate, 1% NP-40, 250-μM cycloheximide, 1x protease inhibitors (Sigma, P8340) and 2-μl RiboLock RNase inhibitor (ThermoFisher)	1% deoxycholate, 1% NP-40	Kc167, U2OS, HeLa cells
A proteogenomics approach integrating proteomics and ribosome profiling increases the efficiency of protein identification and enables the discovery of alternative translation start sites	Alexander Koch, Daria Gawron, Sandra Steyaert, Elvis Ndah, Jeroen Crappé, Sarah De Keulenaer, Ellen De Meester, Ming Ma, Ben Shen, Kris Gevaert, Wim Van Criekinge, Petra Van Damme, and Gerben Menschaert	Proteomics	2014 Dec	25156699	10 mM Tris-HCl, pH 7.4, 5 mM MgCl2, 100 mM KCl, 1% Triton X-100, 2 mM dithiothreitol (DTT), 100 mg/ml CHX, 1 × complete and EDTA-free protease inhibitor cocktail (Roche)	1% Triton X-100	HCT116 cell line
Principles of ER cotranslational translocation revealed by proximity-specific ribosome profiling	Calvin H. Jan, Christopher C. Williams, Jonathan S. Weissman	Science	2014 Nov 7	25378630	20 mM Tris pH 8.0, 140 mM KCl, 1.5 mM MgCl2, 100 µg/mL CHX, 1% Triton X-100, 100 µg/mL CHX, 1U/mL apyrase (NEB), 24U/mL Turbo DNase (Ambion)	1% Triton X-100	HEK293 cells
Ribosome Profiling Reveals Pervasive Translation Outside of Annotated Protein-Coding Genes	Nicholas T. Ingolia, Gloria A. Brar, Noam Stern-Ginossar, Michael S. Harris, Gaëlle J. S. Talhouarne, Sarah E. Jackson, Mark R. Wills, and Jonathan S. Weissman	Cell Rep.	2014 Sep 11	25159147	20 mM Tris-Cl (pH 7.4), 150 mM NaCl, 5 mM MgCl2, 1 mM DTT, 100 μg ml−1 cycloheximide, 1% (vol/vol) Triton X-100 and 25 U ml−1 Turbo DNase I	1% Triton X-100	E14 mouse embryonic stem cells
Ribosome profiling reveals sequence-independent post-initiation pausing as a signature of translation	Yan Han, Xiangwei Gao, Botao Liu, Ji Wan, Xingqian Zhang, Shu-Bing Qian	Cell Res.	2014 Jul	24903108	10 mM Hepes, pH 7.4, 100 mM KCl, 5 mM MgCl2, 100 μg/ml CHX, 5 mM DTT, 20 U/ml SUPERase_In, and 2% (vol/vol) Triton X-100	2% Triton X-100	HEK293, HeLa, MEF cells
Poly(A)-tail profiling reveals an embryonic switch in translational control	Alexander O. Subtelny, Stephen W. Eichhorn, Grace R. Chen, Hazel Sive, and David P. Bartel	Nature	2014 Apr 3	24476825	10 mM Tris-HCl, pH 7.4, 5 mM MgCl2, 100 mM KCl, 2 mM dithiothreitol, 100 µg/ml cycloheximide, 1% Triton X-100, 500 units/ml RNasin Plus, and protease inhibitor (1X complete, EDTA-free, Roche)	1% Triton X-100	HEK293T, 3T3, mouse liver
Ribosome profiling reveals features of normal and disease-associated mitochondrial translation	Koos Rooijers, Fabricio Loayza-Puch, Leo G. Nijtmans, and Reuven Agami	Nat Commun.	2013 Dec 3	24301020	20 mM Tris–HCl, pH 7.8, 100 mM KCl, 10 mM MgCl2, 1% Triton X-100, 2 mM DTT, 100 μg/ml chloramphenicol, 100 μg/ml cycloheximide, 1 × Complete protease inhibitor	1% Triton X-100	BJ primary fibroblast and cybrid cells
The translational landscape of the mammalian cell cycle	Craig R. Stumpf, Melissa V. Moreno, Adam B. Olshen, Barry S. Taylor, Davide Ruggero	Mol Cell.	2013 Nov 21	24120665	20 mM Tris pH 8.0, 140 mM KCl, 1.5 mM MgCl2, 100 ug / ml cycloheximide, 1% Triton	1% Triton X-100	HeLa cells, MEFs
Genome-wide Annotation and Quantitation of Translation by Ribosome Profiling	Nicholas T. Ingolia, Gloria A. Brar, Silvia Rouskin, Anna M. McGeachy, and Jonathan S. Weissman	Curr Protoc Mol Biol.	2013 Jul	23821443	20 mM Tris-Cl (pH 7.4), 150 mM NaCl, 5 mM MgCl2, 1 mM DTT, 100 μg ml−1 cycloheximide, 1% (vol/vol) Triton X-100 and 25 U ml−1 Turbo DNase I	1% Triton X-100	Mouse embryonic stem cells, HEK293 cells, HeLa cells, mouse neutrophils, PC3 cells
p53 induces transcriptional and translational programs to suppress cell proliferation and growth	Fabricio Loayza-Puch, Jarno Drost, Koos Rooijers, Rui Lopes, Ran Elkon, and Reuven Agami	Genome Biol.	2013 Apr 17	23594524	20 mM Tris-HCl, pH 7.8, 100 mM KCl, 10 mM MgCl2, 1% Triton X-100, 2 mM DTT, 100 μg/ml cycloheximide, 1X complete protease inhibitor	1% Triton X-100	Immortalized human BJ primary fibroblast cells
Decoding human cytomegalovirus	Noam Stern-Ginossar, Ben Weisburd, Annette Michalski, Vu Thuy Khanh Le, Marco Y. Hein, Sheng-Xiong Huang, Ming Ma, Ben Shen, Shu-Bing Qian, Hartmut Hengel, Matthias Mann, Nicholas T. Ingolia, Jonathan S. Weissman	Science	2012 Nov 23	23180859	20mM Tris 7.5, 250mM NaCl or 150 mM KCl, 15 mM or 5 mM MgCl2, 1mM dithiothreitol , 8% glycerol, supplemented with 0.5% triton, 30 U/ml Turbo DNase (Ambion) and 100µg/ml cycloheximide	0.5% Triton X-100	Human fibroblasts
Global mapping of translation initiation sites in mammalian cells at single-nucleotide resolution	Sooncheol Lee, Botao Liu, Soohyun Lee, Sheng-Xiong Huang, Ben Shen, and Shu-Bing Qian	Proc Natl Acad Sci U S A.	2012 Sep 11	22927429	10mM Hepes pH 7.4, 100mM KCl, 5mM MgCl2, 100μg/mL CHX, 2% Triton X-100	2% Triton X-100	HEK293, MEF cells
The ribosome profiling strategy for monitoring translation in vivo by deep sequencing of ribosome-protected mRNA fragments	Nicholas T. Ingolia, Gloria A. Brar, Silvia Rouskin, Anna M. McGeachy, and Jonathan S. Weissman	Nat Protoc.	2012 Jul 26	22836135	20 mM Tris-Cl (pH 7.4), 150 mM NaCl, 5 mM MgCl2, 1 mM DTT, 100 μg/ml cycloheximide, 1% (vol/vol) Triton X-100 and 25 U/ml Turbo DNase I	1% Triton X-100	HEK293 cells, HeLa cells, mouse neutrophils 46, PC3 cells 14
A unifying model for mTORC1-mediated regulation of mRNA translation	Carson C. Thoreen, Lynne Chantranupong, Heather R. Keys, Tim Wang, Nathanael S. Gray, David M. Sabatini	Nature	2012 May 2	22552098	15 mM Hepes-KOH [pH 7.4], 7.5 mM MgCl2, 300 mM KCl, 100 μg/ml cycloheximide, 2 mM DTT, 1.0% Triton X-100, 1 tablet of EDTA-free protease inhibitors (Roche) per 25 ml	1% Triton X-100	MEF cells
The translational landscape of mTOR signalling steers cancer initiation and metastasis	Andrew C. Hsieh, Yi Liu, Merritt P Edlind, Nicholas T Ingolia, Matthew R Janes, Annie Sher, Evan Y Shi, Craig R Stumpf, Carly Christensen, Michael J Bonham, Shunyou Wang, Pingda Ren, Michael Martin, Katti Jessen, Morris E Feldman, Jonathan S Weissman, Kevan M Shokat, Christian Rommel, Davide Ruggero	Nature	2012 Feb 22	22367541	20 mM Tris pH 8.0, 140 mM KCl, 1.5 mM MgCl2, 100 ug / ml cycloheximide, 1% Triton	1% Triton X-100	PC3 cells
Wobble base-pairing slows in vivo translation elongation in metazoans	Michael Stadler and Andrew Fire	RNA	2011 Dec	22045228	20 mM Tris-Cl (pH 7.4), 150 mM NaCl, 5 mM MgCl2, 1 mM DTT, 100 μg/ml cycloheximide, 1% (vol/vol) Triton X-100 and 25 U/ml Turbo DNase I	1% Triton X-100	HeLa cells
Ribosome Profiling of Mouse Embryonic Stem Cells Reveals the Complexity of Mammalian Proteomes	Nicholas T. Ingolia, Liana F. Lareau, and Jonathan S. Weissman	Cell	2011 Nov 11	22056041	20 mM Tris, pH 7.4, 250 mM NaCl, 15 mM MgCl2, 1 mM dithiothreitol) supplemented with 0.5% Triton X-100 and 24 U / ml Turbo DNase (Ambion, AM2239)	0.5% Triton X-100	E14 mouse embryonic stem cells
Mammalian microRNAs predominantly act to decrease target mRNA levels	Huili Guo, Nicholas T. Ingolia, Jonathan S. Weissman, and David P. Bartel	Nature	2010 Aug 12	20703300	10 mM Tris-HCl, pH 7.4, 5 mM MgCl2, 100 mM KCl, 1% Triton X-100, 2 mM dithiothreitol (DTT), 100 μ/gml cycloheximide, 500 U/ml RNasin, 1× complete protease inhibitor	1% Triton X-100	HeLa cells
