# Supplementary material for: Common cell lysis procedures distort ribosome profiling analyses of gene expression
Source: Genome Biol. 2025 Aug 11;26:241. doi: 10.1186/s13059-025-03651-1 (PMC12341276; doi:10.1186/s13059-025-03651-1)
Supplement: Supplementary file 2 — Additional file 2: Table S2. Riboseq and RNAseq analyses (DEseq2) of HEK293T cells lysed with the ST (1.0% Triton X100) and LT (0.1% Triton X100) lysis buffers. Source data were used to generate the plot in Fig. 1A. [file 13059_2025_3651_MOESM2_ESM.xlsx]

## Sheet: Delta Riboseq Hek 0,1%T vs 1%T
Gene	baseMean	log2FoldChange	lfcSE	pvalue	padj
ZNF180	254.63	-0.107467	0.148515	0.0372656	0.193064
GSS	1887.82	-0.0282123	0.0455083	0.240729	0.610609
POLDIP2	2238.8	-0.025067	0.0433709	0.29236	0.665173
SIGLEC1	1.72265	0.0537181	0.312358	0.356994	NA
TBX4	1.96718	0.0097005	0.275881	0.870471	NA
PJVK	16.2831	-0.073123	0.218269	0.266609	0.64075
SLC9A3R1	896.584	0.00870228	0.0492423	0.68708	0.907335
HCFC1	7205.27	-0.0123198	0.0445576	0.583535	0.86278
BRD2	5508.37	-0.0837656	0.0719867	0.0128971	0.0822975
SGCE	579.248	0.604667	0.09683	2.77488e-10	4.6178e-09
PYGO1	202.579	-0.0294629	0.0720472	0.256632	0.629864
C11ORF21	0	0	0.33226	NA	NA
ARHGAP26	276.138	0.00353431	0.0513181	0.867725	0.967562
TP63	5.87921	0.00725943	0.213918	0.907577	0.977984
PRMT5	4696.3	-0.0335833	0.0421198	0.172162	0.514185
ZCCHC10	508.602	-0.0114795	0.0498566	0.599021	0.870933
NFASC	18.3923	0.328138	0.438364	0.0272446	0.152327
SLC7A7	13.7634	-0.0128634	0.159103	0.801997	0.948352
HNRNPC	6740.43	-0.00733257	0.0417328	0.746785	0.93204
H2BC4	4059.5	0.00991099	0.0472012	0.65073	0.891039
TOMM34	1416.65	-0.000872425	0.0422827	0.968973	0.991285
B3GALNT1	117.992	0.0998295	0.159558	0.0578323	0.263886
ARL6	460.361	-0.0398018	0.0701594	0.143871	0.464831
ERN2	0.537439	0.0473308	0.330594	0.264053	NA
MFSD9	84.9997	0.279604	0.264408	0.0118385	0.0767842
PFKFB2	293.959	-0.000950945	0.0516066	0.964161	0.989994
ZFP69B	59.9507	-0.0481146	0.131708	0.235006	0.603083
GAL3ST4	0.180721	0.00742691	0.324646	0.773209	NA
YKT6	1602.5	-0.107269	0.0903253	0.00768414	0.0532373
TMEM237	887.448	0.00816393	0.0443897	0.713021	0.918703
VEGFB	21.9627	0.0274094	0.145829	0.554949	0.847198
RGCC	23.184	-0.109468	0.246467	0.145487	0.467628
RBBP5	1457.59	-0.0123843	0.0439043	0.58344	0.86278
SPTLC1	2235.55	0.42326	0.0750407	1.23878e-08	1.81991e-07
ERP44	2418.96	0.643428	0.0891628	3.31985e-13	7.06813e-12
DNAI7	6.58488	-0.00586142	0.213043	0.925171	0.981986
DLST	4015.45	-0.00196301	0.0394449	0.932218	0.982987
SEMA6D	160.596	0.954386	0.152462	1.28914e-10	2.21683e-09
COA8	168.845	-0.00430917	0.0615108	0.847456	0.961659
DHRS7B	373.038	0.570752	0.114104	3.46628e-07	4.43215e-06
HCRTR2	0.180721	0.00742691	0.324646	0.773209	NA
H4C9	1394.97	0.00308095	0.0493469	0.884787	0.97173
SEM1	2758.24	0.0767579	0.102255	0.0419561	0.210459
RBM12B	1265.93	-0.0371503	0.0545052	0.143923	0.464831
FERMT2	1907.57	0.00123894	0.0427586	0.955728	0.988887
APOC1	662.32	0.0714189	0.109249	0.0608113	0.273529
IFNGR1	1251.43	0.897861	0.0884229	1.26425e-24	6.42325e-23
SLC29A3	63.8582	0.0542666	0.136576	0.196324	0.552285
RPS6KA3	2913.02	-0.064021	0.061418	0.0308233	0.167857
SPIB	0.326599	0.00229888	0.318708	0.944492	NA
TP53I3	39.8134	0.00206148	0.0994993	0.950624	0.988166
NLRP13	0.124623	-0.00471891	0.324324	0.854622	NA
ADGRB2	66.3506	0.5467	0.292054	0.00191953	0.01551
TVP23B	98.0937	0.221154	0.243451	0.0185618	0.111619
GIGYF2	4628.29	-0.0130394	0.0422571	0.569319	0.855366
ALG8	1569.3	0.668291	0.0893457	4.45825e-14	1.01011e-12
SLC5A10	0	0	0.33226	NA	NA
GALNT15	2.66834	-0.0503455	0.291298	0.437068	NA
PTPRK	988.277	1.14267	0.0837417	4.82394e-43	7.35267e-41
ERLEC1	506.207	0.916453	0.109314	1.9389e-17	5.76641e-16
PCDHB1	0	0	0.33226	NA	NA
ZNF556	0.650014	0.0313784	0.318319	0.463354	NA
IFITM3	95.8444	0.00234057	0.0688571	0.922547	0.981271
VPS45	2241.64	-0.0251181	0.0451782	0.289499	0.662524
YWHAG	4626.24	-0.0456503	0.046788	0.078529	0.322705
HARS1	3887.59	3.35512e-05	0.0394604	0.99884	0.999659
SLC4A4	220.127	0.547427	0.144518	3.45485e-05	0.000360341
ADGRF1	0	0	0.33226	NA	NA
USP42	760.12	-0.0548957	0.0765154	0.0706192	0.301565
ATG3	1352.35	-0.00981897	0.0472289	0.653594	0.892372
TAF1B	2195.7	-0.0523917	0.0567113	0.0581213	0.264444
EPHA6	153.911	0.66806	0.156779	7.8426e-06	8.68644e-05
MYL12A	2229.33	-0.015218	0.0464818	0.498774	0.819069
AMOTL2	302.568	-0.0139307	0.0547868	0.529254	0.836147
EHBP1L1	9.31736	0.00157575	0.183553	0.978108	0.993641
DDIT3	19.0178	0.10559	0.252164	0.165706	0.502778
YIPF3	909.187	-0.00368155	0.0452146	0.866013	0.967422
DMRTC1B	0	0	0.33226	NA	NA
GFRAL	0	0	0.33226	NA	NA
BTF3L4	3662.09	-0.00751871	0.0409957	0.742376	0.92864
DNA2	2081.74	-0.0414407	0.0533543	0.110145	0.398576
GLA	1192.72	0.683245	0.0817009	3.59766e-17	1.03999e-15
NFIA	288.66	-0.0364762	0.0724495	0.176801	0.521853
C6ORF141	28.7536	0.0101438	0.118699	0.795572	0.947531
CTCFL	0.49339	0.0176493	0.315907	0.651687	NA
GLYATL3	0.145878	-0.00471891	0.324324	0.854622	NA
AGAP3	928.531	0.0192095	0.0475886	0.400955	0.754492
RUNX1T1	138.127	-0.00971728	0.0627151	0.669506	0.898694
CFAP52	0.788567	0.0194952	0.308072	0.671969	NA
DCK	1379.89	-0.0030585	0.0455228	0.88813	0.972333
POMT2	264.024	0.839532	0.12655	1.42604e-11	2.67144e-10
HNRNPUL1	5688.6	-0.0141745	0.0410971	0.540831	0.842497
MGST1	74.7795	-0.976783	0.230717	5.10103e-06	5.79341e-05
ADCYAP1R1	80.961	0.310615	0.277771	0.0101139	0.0675252
CCP110	967.164	-0.0319788	0.0539499	0.19439	0.549386
MROH2B	1.16053	-0.00546597	0.296741	0.914305	NA
LDHC	371.478	-0.0142963	0.0510803	0.517923	0.829084
PDE2A	1.14696	-0.0664817	0.335512	0.209258	NA
MYRIP	5.45118	-0.0549777	0.255628	0.432214	NA
P4HB	6832.85	1.11835	0.0730509	1.59628e-53	4.4606e-51
OCEL1	88.3155	0.0740066	0.147694	0.11039	0.398807
WDR6	6127.48	-0.0233166	0.0398635	0.328885	0.699913
ERLIN1	660.359	0.933879	0.113353	6.32278e-17	1.80058e-15
UBTD2	203.986	-0.0355907	0.0830011	0.211047	0.573281
PPAN	1083.06	-0.0265674	0.0493156	0.263826	0.637837
ARHGAP9	1.83064	-0.0572332	0.310863	0.346753	NA
PPAN-P2RY11	971.099	-0.0309372	0.0546998	0.207092	0.567681
SHISAL2B	30.5473	-0.0127705	0.117727	0.741148	0.928547
C9	0	0	0.33226	NA	NA
LTBP4	320.384	0.325665	0.175508	0.00142297	0.0117817
IRF3	714.425	-0.00194291	0.0492148	0.927115	0.982382
TRIM61	63.3163	-0.027681	0.103918	0.401287	0.754693
CTSH	611.455	0.731948	0.09276	1.62389e-15	4.12524e-14
YBEY	397.287	0.0266546	0.0603284	0.271284	0.644822
CLDN10	0	0	0.33226	NA	NA
APOBR	1.9498	-0.00597042	0.279055	0.918435	NA
RILPL1	219.598	0.0508015	0.0932766	0.114783	0.40892
TINF2	144.138	-0.0543442	0.109753	0.128046	0.435356
TRAPPC3	2013.68	-0.0106993	0.0433498	0.635303	0.885589
TVP23C	99.683	0.242174	0.248687	0.0150109	0.0938217
FLRT1	4.79191	0.00668306	0.228053	0.916465	NA
MIPEP	1275.03	-0.00621442	0.0428877	0.781548	0.944071
SPRY1	157.36	0.00426874	0.063896	0.852068	0.963201
ST3GAL4	96.0348	0.274292	0.255315	0.0111235	0.0729582
SCLT1	565.672	-0.00459676	0.0490679	0.829462	0.955881
TPGS2	790.66	-0.0316163	0.0515318	0.196924	0.553312
PLA2G6	92.167	0.0176774	0.082923	0.52028	0.830381
TM2D1	407.145	0.253291	0.157986	0.00209301	0.0167005
PLCB3	655.934	-0.00675913	0.0469161	0.755294	0.936299
KLF5	1609.03	-0.0995102	0.109247	0.0196686	0.117205
KSR1	105.553	0.0287079	0.0906098	0.329527	0.699913
DHX30	6115.6	-0.0272248	0.043611	0.256731	0.629929
BTC	6.82792	0.015989	0.213186	0.798615	0.947614
PPP6R2	505.242	0.00113211	0.0462348	0.958155	0.988887
FGD4	102.08	-0.0178722	0.0780807	0.496294	0.817286
ARID2	1721.96	-0.0450694	0.0530026	0.0875814	0.348378
CAMK2B	45.6449	0.010993	0.0982004	0.734944	0.925702
AREG	8.10057	-0.0174081	0.210159	0.779959	0.943727
KCNF1	1.50331	0.04977	0.309435	0.388758	NA
APOL4	0.695378	0.00428937	0.307433	0.9219	NA
GNAS	19095.4	-0.0607001	0.0489779	0.0276511	0.154022
MMS19	2184.62	-0.0251816	0.0433144	0.290447	0.663334
TCF19	307.279	0.0163152	0.0551119	0.467195	0.79838
EIF2B1	1995.85	-0.0079949	0.0404383	0.728174	0.923599
GGACT	9.44265	0.0900635	0.269197	0.244423	0.615323
ATP2A2	9657.12	0.579117	0.0759332	1.64338e-14	3.86712e-13
MYL6B	1262.8	-0.00561964	0.0456855	0.796696	0.947531
POP4	1457.6	-0.00122101	0.0416443	0.956886	0.988887
TTLL6	3.46895	0.0259069	0.253133	0.690539	NA
TNFRSF1B	0.188046	0.00754136	0.324541	0.771437	NA
NUP62	2457.75	-0.0262284	0.0430144	0.273158	0.6469
TMEM41B	804.337	0.495305	0.0958205	1.5591e-07	2.07669e-06
EPC2	662.282	-0.0708303	0.090579	0.0423145	0.211634
PAK4	755.241	-0.0181517	0.0585205	0.428126	0.775623
ABRAXAS1	484.1	-0.0272755	0.0569749	0.257461	0.630644
ZNF699	82.1458	0.0232371	0.0886558	0.421369	0.770186
PLA2G12A	143.33	0.0301746	0.0812453	0.27367	0.647511
ZNF816	31.4493	-0.150118	0.269195	0.0803422	0.328345
FIG4	753.652	4.90939e-05	0.0453671	0.998197	0.999464
DPP3	1418.83	-0.0203522	0.0440838	0.38214	0.741236
CPSF7	1950.41	-0.0306833	0.0490127	0.207179	0.567681
GDAP1	227.433	-0.0373647	0.0789486	0.18264	0.531797
CLCC1	2082.58	0.598022	0.091676	4.55045e-11	8.10122e-10
EPHB2	154.859	0.985258	0.161287	3.09463e-10	5.13716e-09
KRT17	12.1028	-0.100819	0.266928	0.199892	0.55672
NRIP1	634.056	-0.166398	0.128861	0.00426112	0.031682
ARGLU1	1337.32	-0.0171115	0.0467409	0.450647	0.789595
RNASEK	2496.1	0.340703	0.0785983	2.87368e-06	3.34589e-05
CDH20	14.0349	0.77681	0.580831	0.00205647	0.0164579
MAPK13	9.50141	-0.0278906	0.196406	0.642947	0.887772
PQBP1	1566.72	0.000882228	0.0425918	0.96852	0.991285
ENSG00000275778	0	0	0.33226	NA	NA
DSN1	1768.19	-0.0221909	0.0466902	0.340711	0.708992
PTGER3	1.34384	0.0331687	0.302856	0.53774	NA
LHX6	30.64	-0.0232958	0.128092	0.570609	0.855667
CNTNAP3B	62.5792	1.02333	0.232177	2.25815e-06	2.66624e-05
SCN2B	0.727379	0.0331092	0.318128	0.449988	NA
ISYNA1	2438.56	-0.0194608	0.0490441	0.393937	0.749487
NRG2	44.9844	0.242387	0.305252	0.0291251	0.160368
KLK6	0.347866	-0.0205944	0.32166	0.549347	NA
CARD16	0	0	0.33226	NA	NA
SH2B1	283.007	-0.0131219	0.0550757	0.552155	0.846113
KREMEN2	3.90231	0.144972	0.374503	0.10101	NA
EEF2KMT	224.158	-0.0123167	0.0564895	0.577206	0.85853
ADAM21	35.3578	1.01811	0.308403	6.84827e-05	0.000688575
TRAPPC3L	1.54346	0.0690283	0.331718	0.22694	NA
CREB3L4	208.07	0.08218	0.123892	0.0531891	0.249537
CALHM6	0	0	0.33226	NA	NA
IL32	57.4729	-0.361046	0.325655	0.0107019	0.0707816
OR56B4	0	0	0.33226	NA	NA
BRD4	2973.47	-0.0725086	0.0647182	0.019871	0.11809
BORA	979.721	-0.0448773	0.0617916	0.0981146	0.371335
TSSK1B	0.382709	0.00252488	0.31744	0.941599	NA
PPP2R3B	107.883	-0.00523874	0.0657961	0.822263	0.953819
CHST6	10.2971	0.217342	0.389528	0.0620285	0.276684
KRTAP4-4	0	0	0.33226	NA	NA
PSG9	0	0	0.33226	NA	NA
CCL25	0	0	0.33226	NA	NA
FOXP2	325.714	-0.0198018	0.057524	0.390082	0.747204
VAV3	112.458	-0.0237617	0.0820782	0.384338	0.742162
RSPH6A	6.13622	0.129054	0.332488	0.14844	0.472704
LRRC24	7.09398	-0.00944202	0.201829	0.876765	0.970182
RASSF10	4.28045	0.0396284	0.253263	0.55539	NA
CERS3	1.80735	0.0773663	0.330235	0.22288	NA
GPR107	819.77	0.846444	0.0909016	5.54522e-21	2.16215e-19
UBXN11	137.895	0.0165634	0.0685601	0.493238	0.815297
PRKACB	912.952	-0.0220832	0.0490466	0.340654	0.708992
DEF8	580.967	-0.0082736	0.0487126	0.701762	0.913857
ZHX1-C8ORF76	136.447	-0.00296892	0.0657627	0.898649	0.975833
ELAVL4	59.5741	0.0107235	0.088049	0.714448	0.91887
OSBPL6	648.499	-0.0196036	0.0485432	0.391311	0.748037
AGTPBP1	1028.91	-0.0170132	0.0446138	0.457463	0.792618
ITPR1	539.285	-0.00333916	0.0461931	0.877323	0.970278
SLC35A3	203.844	0.0915073	0.137518	0.0499744	0.238145
TRIM38	166.077	-0.00876415	0.0586989	0.691378	0.908862
MMP19	0.439174	-0.00827336	0.314797	0.826925	NA
C8ORF33	1360.85	-0.00436497	0.0422601	0.84612	0.961247
KAT6B	672.165	-0.0624896	0.0750474	0.0459531	0.224788
FKBP6	0.188046	0.00754136	0.324541	0.771437	NA
RUFY3	913.978	0.00439098	0.0452834	0.8406	0.958838
RIOK2	2137.44	-0.0395335	0.0575703	0.128042	0.435356
CEP120	473.403	-0.0633021	0.0870573	0.0563092	0.259328
DSTN	3014.57	-0.0161903	0.0460468	0.47471	0.804005
TCAF2	169.774	0.0109791	0.0597323	0.623317	0.881079
FEZ1	123.855	0.0056321	0.0633428	0.804782	0.948901
ENSG00000267618	49.6655	-0.00482633	0.0905597	0.873759	0.969152
GNAI2	807.713	-0.0203941	0.0519579	0.373258	0.735002
EIF4G1	28758.5	-0.00992331	0.0382145	0.671859	0.900264
AP1S1	857.389	-0.0180646	0.046212	0.428997	0.776642
EXOG	480.148	0.0144265	0.0498137	0.515081	0.827895
TESMIN	65.7833	-0.0366164	0.115106	0.307602	0.681173
TUBD1	696.561	-0.0168008	0.0497387	0.454387	0.792136
OLFML3	20.6936	-0.662146	0.512694	0.00403702	0.0302842
HIPK1	1741.33	-0.0274588	0.0438515	0.252945	0.625125
SLC35A1	280.36	0.597611	0.128702	1.7868e-06	2.12279e-05
MAGEA8	0	0	0.33226	NA	NA
PCDH7	716.064	1.10029	0.0984648	1.34491e-29	9.25093e-28
ETFDH	688.732	0.000965685	0.0451014	0.964645	0.990177
RPF1	3354.88	-0.0180793	0.0418498	0.438503	0.782445
PTK7	877.163	1.39024	0.0907947	6.45093e-54	1.88101e-51
MARK3	1158.94	-0.0522133	0.060128	0.0621808	0.276995
ATP2B1	2249.06	0.963251	0.0895129	1.81944e-27	1.08463e-25
ADGRG1	1.62984	-0.0152487	0.283619	0.791553	NA
SLC66A2	131.938	0.0241075	0.080041	0.369877	0.733429
LGSN	0.862524	-0.041788	0.319306	0.380593	NA
MYO5A	791.593	-0.00413839	0.0439126	0.851499	0.962974
ADGRG4	1.33617	0.0626215	0.327775	0.256053	NA
BMPER	48.9924	1.00082	0.259428	1.71704e-05	0.000185431
AGK	2067.54	-0.00838762	0.0405973	0.715183	0.919022
LMBRD1	858.786	0.77966	0.111039	1.08274e-12	2.21722e-11
ZNF331	244.905	-0.00770272	0.0547399	0.721166	0.921993
C2CD3	355.8	-0.0181324	0.0539383	0.422934	0.771916
AASS	722.634	1.54744	0.100124	3.54452e-55	1.10564e-52
ARL13B	407.771	0.0484325	0.0855683	0.113913	0.406818
ACSL3	2849.7	0.102553	0.0942406	0.0109839	0.0723256
ANAPC11	667.848	0.0336952	0.0675717	0.195018	0.550027
PPP4R1	943.041	-0.0365937	0.0521798	0.146742	0.470424
SLC29A1	683.688	0.907667	0.100773	8.19985e-20	2.94076e-18
MIDEAS	593.677	-0.00385877	0.0490161	0.856323	0.964157
FAAP100	385.59	0.00227963	0.0501719	0.914371	0.979449
PABIR3	31.014	-0.00549831	0.10856	0.878996	0.971087
RRP12	3565.4	0.00587575	0.0400311	0.798557	0.947614
BAHD1	778.277	-0.0321364	0.059726	0.198926	0.555874
ANKRD42	666.619	-0.0217881	0.0532401	0.345973	0.714478
MOGAT3	3.17581	-0.089663	0.323106	0.222139	NA
PLD1	302.936	-0.0165305	0.0548412	0.461613	0.795319
ODF2	1084.49	-0.0364343	0.0511016	0.147349	0.471406
ST3GAL3	13.2365	0.0957596	0.25515	0.206743	0.567318
KRTAP6-1	0	0	0.33226	NA	NA
CHD9	1250.98	-0.0419054	0.0565382	0.110252	0.398576
ARL6IP1	4603.26	-0.016267	0.0510997	0.466815	0.798035
GPR27	98.5131	0.0630573	0.137482	0.140667	0.458557
HPS4	388.541	-0.022614	0.0582278	0.33545	0.70413
ERP27	1.97109	-0.0113046	0.277187	0.848728	NA
ASPM	4886.26	-0.162703	0.120635	0.00348279	0.0265123
PLEKHG1	187.547	0.0102885	0.0595008	0.644194	0.8884
MAX	966.238	-0.0430904	0.0631992	0.110513	0.398989
COL6A6	5.18143	0.252697	0.464336	0.0335526	NA
BCL11A	626.99	-0.0837915	0.105787	0.0338138	0.179693
EME2	33.6217	0.0272158	0.125079	0.49272	0.815297
CCL4L2	0	0	0.33226	NA	NA
MBNL3	676.896	-0.0497223	0.0766604	0.0927879	0.360176
TMEM59L	11.7035	0.370007	0.47788	0.0208431	0.122672
ENSA	2908.48	-0.0124623	0.0419368	0.586837	0.863975
QSER1	1556.53	-0.0856769	0.0810232	0.0158334	0.0979582
GIMAP7	0	0	0.33226	NA	NA
POC1B	212.347	-0.00261588	0.0559936	0.903128	0.976948
ATP5F1B	34466.1	0.00136121	0.039454	0.952957	0.988618
DYNLT3	391.892	-0.0450364	0.0777811	0.120472	0.419926
SLC45A1	2.26626	-0.00978067	0.271339	0.871882	NA
XIAP	801.037	-0.0690839	0.0889234	0.0443266	0.218747
GP1BA	0	0	0.33226	NA	NA
OPA1	3987.91	-0.0440006	0.0547428	0.095382	0.365025
PHACTR3	42.5856	0.00797674	0.0971714	0.805129	0.948901
C3ORF80	42.9902	0.0431246	0.138828	0.313239	0.686596
IFIT2	15.7001	0.00028107	0.14653	0.995326	0.998804
SSH1	88.9707	0.0188303	0.0829196	0.493077	0.815297
CHRNA10	0.168672	0.00742691	0.324646	0.773209	NA
ULK3	284.542	0.0475888	0.0912325	0.129786	0.437942
NIPAL4	1.03781	-0.00206022	0.298075	0.967055	NA
SCFD1	1602.22	-0.104043	0.0892285	0.00855265	0.0582614
GRAMD2B	30.0679	0.00811087	0.118228	0.835725	0.957511
RGS7	80.163	-0.0614144	0.137867	0.15089	0.476511
ART1	0.188046	0.00754136	0.324541	0.771437	NA
CARD8	177.205	-0.00446561	0.056828	0.836522	0.958097
PAX5	0.180721	0.00742691	0.324646	0.773209	NA
IMPDH1	1608.54	-0.0384341	0.0562232	0.135064	0.447644
PAM	1131.72	0.870784	0.0942785	1.06982e-20	4.09985e-19
PATZ1	1032.59	-0.000755811	0.0435432	0.972751	0.992686
PLET1	0	0	0.33226	NA	NA
SRRD	421.473	0.0327047	0.0612656	0.194843	0.549964
PIK3IP1	11.5262	0.233003	0.395488	0.0544561	0.253882
TUSC2	203.534	0.0293815	0.0835552	0.293024	0.665878
PELI3	62.5736	0.020877	0.0978638	0.508762	0.824562
CFAP36	578.265	-0.0174071	0.0497876	0.439809	0.783109
FTO	1995.5	-0.0274652	0.0454749	0.251769	0.623864
DNAAF6	2.28493	-0.0341321	0.281888	0.583125	NA
CD8B	0.201988	-0.00505101	0.323801	0.849402	NA
OPRL1	3.11765	0.0469448	0.280641	0.477755	NA
ADCY6	303.095	0.629482	0.122725	1.72201e-07	2.28686e-06
ZNF655	523.323	-0.0631941	0.0910438	0.0612165	0.274614
STMN1	16239.9	0.00726479	0.0405926	0.751565	0.933906
ARL6IP4	696.494	0.0445383	0.0629331	0.101449	0.378823
FN1	3029.22	-0.267799	0.125556	0.000528398	0.00468744
SCARB2	1266.39	1.15626	0.0864316	1.75383e-41	2.45043e-39
NARF	671.47	-0.010485	0.0454569	0.636373	0.885644
RTP3	0.356718	0.0245161	0.323055	0.480776	NA
C12ORF57	789.686	-0.0120805	0.0495592	0.581366	0.861451
ZNF772	134.283	-0.0116451	0.0669965	0.622671	0.880721
POGLUT1	329.32	0.828586	0.118964	1.47192e-12	2.96439e-11
ZNF345	31.359	-0.0328923	0.137369	0.445665	0.786261
SERINC4	0.333924	0.00233044	0.318531	0.944082	NA
LRRC9	19.5581	0.090209	0.230754	0.195889	0.551639
TCF25	2032.81	-0.00940158	0.0424753	0.678097	0.903346
EXTL3	198.891	0.78105	0.142844	2.17458e-08	3.13968e-07
C2CD4B	1.84103	-0.0285007	0.288073	0.627914	NA
ZNF562	395.519	-0.0729299	0.100902	0.0480857	0.231672
MAGT1	3388.82	0.925582	0.0732175	4.71998e-37	5.14708e-35
TAFA1	0	0	0.33226	NA	NA
BRDT	120.073	-0.043511	0.108287	0.204805	0.563959
PRMT7	1892.88	-0.0120337	0.0410453	0.601871	0.871261
ENSG00000267179	2.12167	0.00215869	0.271145	0.971459	NA
TAB3	401.768	-0.0312225	0.0636544	0.215639	0.576973
GOLGA2	727.014	-0.0103037	0.045324	0.642312	0.887721
GTF2I	12228.1	-0.029319	0.0417446	0.226596	0.592484
PDGFA	29.9449	0.0190761	0.122665	0.631036	0.883605
SLC9A1	284.509	0.83997	0.124832	7.46904e-12	1.43733e-10
H2AB2	0	0	0.33226	NA	NA
GATB	642.365	-0.0156654	0.0488081	0.48356	0.809315
ADAT1	240.912	-0.0302084	0.0705875	0.242899	0.612827
PITPNM2	47.5813	0.0798621	0.180614	0.14918	0.473845
EPHX4	68.1757	0.513475	0.299982	0.00263695	0.0206477
FLRT2	230.712	0.569044	0.134123	8.5881e-06	9.45748e-05
ERCC6L2	568.078	-0.0406522	0.0678561	0.133666	0.444659
HROB	352.139	-0.0072156	0.0503418	0.736406	0.9265
CALCOCO1	612.012	-0.013219	0.0479765	0.550438	0.845189
SPG11	1456.61	-0.043932	0.053931	0.0949753	0.364273
CRELD1	87.3713	0.284159	0.263442	0.0111135	0.0729281
SNX14	361.062	0.37498	0.163033	0.000616078	0.00541156
LRPPRC	16384.4	-0.0245713	0.0458948	0.298139	0.672394
ZC3HC1	1163.37	-0.0282867	0.0477625	0.238871	0.607761
RMND1	1367.94	-0.0198011	0.0495054	0.386312	0.743989
ACYP2	54.6708	-0.0197002	0.0974159	0.532278	0.837708
FBXO34	152.542	-0.58267	0.166256	7.36768e-05	0.000738585
SGIP1	0.495272	0.0168568	0.315645	0.666276	NA
NECAP2	750.259	-0.00796426	0.0470585	0.71425	0.918703
JAKMIP3	2.15521	0.0484475	0.292304	0.447649	NA
MYH10	10346.4	-0.0126023	0.040501	0.586785	0.863975
AKT3	591.936	-0.00171145	0.0477417	0.936167	0.984355
UCK2	3912.6	-0.0147195	0.0399603	0.528886	0.835761
ARMC8	988.883	-0.0511228	0.0712972	0.0791539	0.324743
EMC3	1601.42	0.563293	0.09192	6.12918e-10	9.94083e-09
SPIN3	110.799	-0.00842992	0.0670865	0.721308	0.921993
SEZ6L2	486.589	1.17851	0.114275	1.21122e-25	6.57737e-24
CDCA3	1757.11	0.00590593	0.0444805	0.788872	0.945758
MYEOV	0.368767	0.0254992	0.323198	0.468027	NA
DNAJC10	1577.7	1.1082	0.0857315	7.82035e-39	9.53585e-37
GORAB	203.666	-0.0229328	0.0664481	0.347097	0.715121
RARS2	871.167	-0.0160245	0.046113	0.478761	0.806432
GPALPP1	854.462	0.00271468	0.046035	0.900172	0.97615
CEMIP	27.4138	0.722423	0.424319	0.00209061	0.0167005
DHRS11	244.359	-0.0126913	0.0555298	0.56501	0.852681
S1PR5	8.32389	0.198597	0.388078	0.0719338	0.304897
ELP1	4506.09	-0.0438913	0.0491222	0.0906986	0.35552
HAUS2	365.617	-0.13524	0.145643	0.0157875	0.0978094
SCN3A	5.76591	0.0370113	0.237902	0.57782	0.85914
ZNF566	194.53	-0.0126939	0.0597436	0.572292	0.856552
DDX5	34682.5	-0.0794487	0.0632891	0.0121097	0.0781279
DTNB	251.616	-0.0554409	0.0975114	0.0989876	0.373216
LNP1	13.1794	0.0313061	0.17962	0.577152	0.85853
PI4K2B	1182.93	0.0039245	0.0433126	0.859899	0.965402
STAU2	569.762	-0.0169529	0.0491124	0.451233	0.790085
IL7	0.669387	0.0325427	0.318662	0.450231	NA
RANBP9	1156.81	-0.00112108	0.0429204	0.959864	0.989214
ZNF780A	126.614	4.02836e-05	0.0623961	0.998575	0.999587
C2CD6	0.7379	-0.0282986	0.315449	0.516912	NA
NECAB3	129.321	-0.0179866	0.0715431	0.468797	0.799691
SAP18	3021.33	0.00973915	0.0435779	0.664458	0.896508
PRPS1	2971.55	-0.0648702	0.0617117	0.029439	0.161698
SYCE1	0.145878	-0.00471891	0.324324	0.854622	NA
ENSG00000273345	0	0	0.33226	NA	NA
PPP2CA	4119.68	-0.109477	0.0764576	0.00361939	0.0274742
DNAJC19	985.038	0.052881	0.0697454	0.0701082	0.300147
RUBCNL	14.5358	0.00685	0.162144	0.895706	0.97486
RAB3GAP2	2585.16	0.00399332	0.0413742	0.86029	0.965563
TFG	5112.69	-0.066121	0.0614367	0.026999	0.151269
SGO1	1153.05	-0.202962	0.135385	0.00233652	0.0185223
TMEM97	1509.22	0.0558514	0.0733876	0.0635194	0.28072
PORCN	71.5614	0.147134	0.223991	0.0498337	0.237787
CHPF	349.908	0.812571	0.122873	1.73478e-11	3.23175e-10
DNAJC7	5219.64	-0.0457409	0.0500582	0.0811263	0.330442
MLH1	1642.24	-0.019379	0.0444315	0.402632	0.755421
SPTY2D1OS	4.41784	-0.0629582	0.275454	0.378362	NA
P2RX5	0	0	0.33226	NA	NA
ACADM	2478.97	-0.0392056	0.0518625	0.124917	0.429287
CYP3A43	0	0	0.33226	NA	NA
MFF	1390.92	-0.0150648	0.0468072	0.502158	0.820755
MUC3A	5.18632	0.0407158	0.242439	0.544653	NA
PVALB	3.72587	-0.0287968	0.252394	0.660254	NA
IL11RA	12.7511	0.0946711	0.256949	0.21338	0.575235
SERPING1	95.9495	-0.93014	0.193264	4.75082e-07	5.96655e-06
SUV39H2	714.572	-0.00884906	0.0468565	0.685411	0.906845
WRAP73	887.491	-0.0318916	0.0529914	0.194659	0.54956
TEX13C	0.975086	-0.0214069	0.303313	0.666717	NA
TMEM138	161.156	0.10564	0.151729	0.0419569	0.210459
HRAS	248.899	-0.0227935	0.0629679	0.341066	0.709039
EXOSC8	1185.84	0.00193421	0.0443534	0.929801	0.982987
BRPF3	413.474	-0.00463657	0.0486881	0.828252	0.955804
TRIP6	1108.19	3.78884e-05	0.0494116	0.998575	0.999587
IKZF2	53.7137	-0.0353524	0.118631	0.338837	0.707806
KLRC4-KLRK1	0	0	0.33226	NA	NA
LASP1	525.973	-0.0343773	0.0582718	0.173434	0.515689
ZNF426	254.013	-0.0580441	0.108193	0.105847	0.3887
ZFP14	123.869	0.0130666	0.0688047	0.587431	0.864233
RGPD8	13.7621	-0.00437896	0.156407	0.931228	0.982987
INTS5	803.773	-0.00546134	0.0438164	0.805465	0.948901
C3AR1	0.495284	-0.0111233	0.314174	0.775257	NA
C22ORF23	28.3069	0.00564938	0.113344	0.88073	0.971563
STMN4	0.833931	-0.00857652	0.304522	0.853003	NA
NOC4L	1594.37	-0.0224461	0.0551065	0.334831	0.703822
HADHA	8841.89	-0.0273081	0.0401977	0.257739	0.630964
FOCAD	1194.13	-0.0338649	0.0506354	0.171809	0.513534
SYNGR4	7.95138	0.102012	0.291435	0.211637	0.573608
TSFM	1053.44	-0.00475018	0.0437696	0.830255	0.955891
ASIC1	333.062	0.465294	0.118936	2.1049e-05	0.000224785
CLUL1	4.88096	0.0261348	0.234503	0.688391	NA
C12ORF50	0.370661	0.0024776	0.317705	0.942196	NA
FBXO17	301.646	0.0286737	0.065246	0.251422	0.623373
SRD5A1	95.7579	0.0187806	0.079843	0.48181	0.808015
NEK1	671.372	-0.0305162	0.0564723	0.213863	0.57555
ZNF707	102.364	0.0473756	0.111395	0.179829	0.527225
KRT10	247.242	0.00520171	0.0525281	0.807195	0.949342
LGI1	1.04513	-0.0241655	0.305438	0.623413	NA
ABHD14A-ACY1	391.798	0.0316316	0.0623568	0.208623	0.569836
ZBTB24	1145	-0.0560417	0.0736646	0.0631873	0.279809
NT5C	567.454	0.0232195	0.0602669	0.327793	0.699458
MSMB	0	0	0.33226	NA	NA
PGM3	2618.86	-0.0421476	0.0562377	0.108352	0.394818
HSD17B6	70.7736	0.661382	0.28416	0.000800936	0.0069399
FANCL	2116.32	-0.0200827	0.0448908	0.386358	0.743989
PDIA5	216.942	0.942304	0.14587	3.6278e-11	6.52275e-10
LILRB5	0	0	0.33226	NA	NA
TSPY2	0	0	0.33226	NA	NA
ROBO2	202.826	1.0647	0.138533	3.96465e-15	9.81141e-14
LRRC63	11.6943	-0.0620889	0.223866	0.352682	0.719362
KIAA0513	84.5555	0.00726557	0.0719471	0.769794	0.94058
PIGT	751.951	0.97895	0.0941128	8.09729e-26	4.46951e-24
IKBKB	410.932	-0.0137955	0.0499064	0.532191	0.837708
RPL28	13108.5	-0.0779876	0.0636557	0.0135133	0.0857805
B4GALT6	80.2469	0.509533	0.277042	0.00203406	0.0163122
DOCK3	148.254	-0.00400073	0.0587919	0.855131	0.964094
HYAL1	2.05623	0.0909987	0.341544	0.174554	NA
SUPT20HL2	7.31946	0.0227579	0.207777	0.71415	0.918703
SKA3	1015.85	-0.109071	0.104646	0.0118227	0.0767189
CACNA2D2	126.765	1.07131	0.169265	6.05498e-11	1.07003e-09
ARMCX2	1333.74	0.0299401	0.0479767	0.216482	0.578028
ALDH3A1	9.18943	0.0127411	0.195272	0.831242	0.955947
ZNF611	22.7053	-0.143749	0.284635	0.102979	0.381572
PIP5K1C	301.529	-0.00705706	0.0525506	0.741848	0.928624
SLC26A7	1.70399	0.0614634	0.315272	0.314265	NA
TNFAIP2	13.2723	-0.0152978	0.164676	0.771761	0.941419
KCNC2	0.855199	-0.0416452	0.319299	0.381462	NA
SEPTIN11	3944.92	-0.0332195	0.0474067	0.177326	0.52278
EHMT1	1082.8	-0.0185955	0.0456538	0.417817	0.767599
ERICH2	60.0166	0.000312311	0.0829807	0.991135	0.997299
SYNJ1	826.198	-0.0166259	0.0463927	0.463156	0.79645
MCCC2	2705.02	-0.0121326	0.0402666	0.601049	0.871261
KLRG2	101.334	-0.0278309	0.0974464	0.371786	0.734471
ERBIN	1454.7	-0.019224	0.045665	0.403661	0.756399
ESR2	13.9619	-0.133923	0.297403	0.131611	0.441214
ADA	322.77	-0.00877506	0.0535224	0.684351	0.906409
IL17REL	0	0	0.33226	NA	NA
BACH2	138.13	0.0069854	0.0617282	0.756172	0.936868
GRM6	0.481342	0.0169137	0.315919	0.663293	NA
HNRNPH1	22587.7	-0.0145015	0.043354	0.525534	0.833325
ATG10	65.283	-0.0759355	0.166	0.137546	0.453072
TNFAIP8	219.549	-0.0133915	0.0578419	0.548559	0.844234
ATP6V1A	6374.75	-0.0298369	0.0416205	0.219328	0.582084
RABL2B	189.805	-0.00380224	0.0560419	0.859798	0.965402
TANC2	587.668	-0.029083	0.053675	0.229523	0.595358
FKBP7	394.156	0.924163	0.139571	1.28948e-11	2.43947e-10
BOC	60.1873	0.444013	0.320405	0.00532623	0.0386584
NFATC4	67.3094	0.020316	0.0935605	0.503308	0.820874
KCNMB1	0	0	0.33226	NA	NA
NAPEPLD	164.274	-0.0173021	0.0661834	0.467291	0.798443
PAX2	11.5631	-0.0335803	0.188639	0.565194	0.852681
VWA3B	0	0	0.33226	NA	NA
UBALD1	406.342	-0.0483235	0.0925833	0.127922	0.435267
SDHAF2	289.407	0.00810669	0.0522067	0.706015	0.91588
JUN	4525.63	0.0906604	0.0672385	0.00694926	0.0487757
ADGRF4	0.124623	-0.00471891	0.324324	0.854622	NA
ALDH18A1	5017.55	0.329421	0.0680254	3.87662e-07	4.92035e-06
OMA1	709.075	0.0139779	0.0486898	0.528367	0.835434
SORBS1	164.42	0.000196437	0.057262	0.992755	0.997981
TACSTD2	0	0	0.33226	NA	NA
GIPC1	887.077	0.015795	0.0505581	0.478865	0.806487
ORC6	1491.93	0.0226086	0.0453082	0.334497	0.703671
ZNF525	10.1514	-0.048055	0.212551	0.451967	0.790508
VRK3	675.406	-0.0110373	0.0467814	0.616551	0.877898
SLC52A1	70.9451	0.104631	0.188344	0.0808913	0.329986
PDIA3	11010.5	1.0126	0.0809759	2.18211e-36	2.26888e-34
RGS6	1.52068	0.0173488	0.291297	0.752535	NA
NRG1	891.692	0.298918	0.1346	0.000516849	0.0045941
IFT122	914.812	-0.00739776	0.0436659	0.74006	0.928137
KRTAP9-1	0	0	0.33226	NA	NA
DNASE1L1	54.3145	0.0335725	0.115683	0.353242	0.719704
ABCG4	3.20747	-0.0413189	0.270217	0.533131	NA
ZSCAN26	167.908	-0.0339444	0.081218	0.224734	0.589894
SMIM7	272.285	0.00349612	0.0533838	0.869521	0.968179
ZNF212	295.783	-0.000671098	0.0531913	0.974767	0.992929
NFXL1	1471.67	-0.0465015	0.0662668	0.0947972	0.364092
ATP2C1	1104.3	0.948614	0.091132	8.03395e-26	4.45287e-24
ADH6	4.24529	-0.17889	0.4117	0.0614578	NA
DYNLL1	4534.49	-0.0133616	0.0459394	0.550289	0.845188
LGALS12	0	0	0.33226	NA	NA
HSPB11	1854.93	-0.0197568	0.051525	0.386534	0.744055
MRGPRX3	0	0	0.33226	NA	NA
ADNP	2979.52	-0.0683751	0.0677116	0.0278313	0.154774
ST3GAL6	85.0571	0.250567	0.264792	0.0167387	0.102425
MDGA1	8.79267	0.0282944	0.201451	0.643715	0.888196
ZCCHC8	986.531	-0.0528275	0.0710853	0.0718975	0.304897
IL5	0.249247	-0.0114628	0.323332	0.690551	NA
TBK1	1258.61	-0.0544292	0.0678416	0.062268	0.277107
ATP6V0D1	2418.47	-0.0208031	0.0430745	0.374567	0.735912
TRMT2B	370.752	0.0158548	0.0543167	0.478026	0.805498
SDR42E1	1.13456	-0.0312177	0.307146	0.537793	NA
NFATC3	932.529	-0.0452186	0.0579866	0.0918727	0.358228
MYO15B	10.258	-0.139954	0.322737	0.131369	0.440734
CDC20B	5.03961	0.0194954	0.230832	0.762289	NA
GPX8	695.012	0.696413	0.0945704	1.02175e-13	2.26525e-12
TIGD6	105.946	0.0026481	0.0652231	0.90906	0.978276
ZDHHC17	387.514	0.379638	0.130565	0.000169569	0.00161194
WFIKKN2	0.73281	0.0612949	0.340833	0.17309	NA
ZNF544	3.34022	-0.047652	0.274737	0.47895	NA
ATAD1	1935.85	0.762641	0.10472	1.66993e-13	3.63617e-12
SELENOW	105.855	0.0167539	0.0769595	0.51925	0.829525
FGFR2	272.916	1.12547	0.123147	1.41916e-20	5.36202e-19
COL24A1	27.6799	0.608193	0.422864	0.00406124	0.0304032
ANKRD13D	37.3639	0.0290155	0.123261	0.455697	0.792618
SCN3B	7.57669	0.131473	0.323956	0.146007	0.468851
PYROXD2	13.1473	0.0221533	0.174232	0.687329	0.907575
ZNHIT6	2272.83	-0.0118434	0.0442925	0.59824	0.870492
TNPO2	2935.65	-0.0179134	0.041118	0.444235	0.78583
ALKBH7	376.958	0.0123465	0.053387	0.573089	0.856552
HTR3B	0.180721	0.00742691	0.324646	0.773209	NA
NUDT5	4511.35	-0.0142248	0.0394841	0.543516	0.843361
CUL4A	3273.89	0.00844357	0.0424513	0.708769	0.917197
TNNI1	0	0	0.33226	NA	NA
SLC50A1	297.526	0.015154	0.0553703	0.497064	0.818152
POC5	939.368	-0.0021404	0.0450566	0.921827	0.981271
CYB561	1.12249	0.0218597	0.298875	0.676249	NA
ALDH3A2	1660.14	-0.00598221	0.0415596	0.792135	0.947349
TRO	1895.41	-0.0110234	0.0417323	0.630043	0.88314
PSEN2	116.079	0.691815	0.175874	2.30885e-05	0.000245587
VCP	19470.8	-0.0199448	0.0405061	0.398372	0.752615
UBTF	4299.74	-0.0396091	0.0442296	0.115998	0.411064
DIPK1A	336.247	0.337859	0.168049	0.00102819	0.00873409
SERPINF1	56.5796	0.00994445	0.0855814	0.728092	0.923599
EXT2	1080.56	0.935227	0.0909668	3.15574e-25	1.69312e-23
TES	249.026	-0.786882	0.129381	5.70988e-10	9.28323e-09
FAM166B	0.585052	-0.0204404	0.314412	0.62133	NA
SORL1	545.036	1.35998	0.10057	1.28358e-42	1.91296e-40
RSRC2	1470.83	0.0189508	0.0499309	0.404444	0.757337
GET4	789.727	-0.00173393	0.0457935	0.936204	0.984355
AHCYL1	3436.26	-0.0349912	0.0436769	0.157449	0.487761
PDE1C	2.12016	-0.0228288	0.280122	0.704004	NA
ENSG00000255292	0	0	0.33226	NA	NA
NDUFB11	4935.36	0.0374811	0.0506031	0.137849	0.453624
EEFSEC	683.319	-0.0225272	0.0543567	0.332737	0.702634
KIAA0895	585.611	0.0086728	0.048248	0.689087	0.908364
RPL18A	18322.8	-0.120484	0.0951661	0.00523042	0.0380866
MAGI1	330.54	-0.0152084	0.0530105	0.493848	0.815761
KMT2E	280.321	-0.0808381	0.111441	0.0432703	0.214731
RNF38	329.057	-0.00433103	0.0502049	0.838654	0.958759
ITGA7	45.7365	0.19243	0.27639	0.0427602	0.212984
RAPGEF4	175.46	-0.00793224	0.0609463	0.723097	0.92219
MZB1	0	0	0.33226	NA	NA
STAT6	125.471	-0.0034347	0.0640076	0.88083	0.971593
EEF2	104726	-0.0536606	0.0544726	0.0515213	0.243415
PLCL2	427.159	-0.0107067	0.050717	0.622136	0.880421
ZMIZ2	510.129	-0.0270057	0.0556763	0.260015	0.633529
NRP1	634.741	1.07321	0.0938571	7.47332e-31	5.66326e-29
FER	504.775	-0.000283726	0.0492882	0.98933	0.99714
SETMAR	534.693	-0.0104386	0.0488716	0.631805	0.883948
CCDC66	710.605	-0.0407216	0.0660113	0.130349	0.43885
DTD2	114.797	-0.0185236	0.0751113	0.469302	0.799715
EBNA1BP2	5320.93	0.0137466	0.0444034	0.54335	0.843361
ZKSCAN7	26.804	-0.0112527	0.121727	0.778779	0.943727
GLDN	5.42291	-0.00746129	0.224418	0.90648	NA
STEAP2	458.528	0.0103057	0.0509061	0.63457	0.885298
TMTC4	364.857	0.693612	0.109797	1.51884e-10	2.59188e-09
TTC21A	26.9877	0.0161138	0.123006	0.687822	0.907751
CD200R1	0.897354	0.0178654	0.305785	0.704979	NA
PGM5	79.7415	0.00365108	0.0720323	0.883427	0.97173
STRC	6.02483	0.128007	0.333305	0.149662	0.474792
HYKK	303.143	-0.0187384	0.0566885	0.41201	0.762698
FOXJ2	223.551	-0.0158626	0.0589527	0.484392	0.809879
GNA12	164.518	0.0169747	0.0653609	0.47279	0.802219
C12ORF40	0	0	0.33226	NA	NA
CLMP	19.5544	0.490816	0.471252	0.0100229	0.066984
GLG1	3880.09	1.33183	0.0761979	2.64459e-69	2.36479e-66
NUP54	2875.01	-0.051107	0.0558315	0.0621339	0.27697
SIAH2	148.175	-0.0266779	0.0784597	0.318403	0.69144
LCTL	0	0	0.33226	NA	NA
LRGUK	27.8968	0.0613856	0.180051	0.263272	0.637647
IGF2	34.6428	-0.721269	0.383861	0.00160481	0.0131413
SLITRK1	0.50732	0.0159164	0.316901	0.672007	NA
KIF1B	2751.19	0.00189681	0.0411997	0.933396	0.983476
DUSP18	22.6321	-0.00718515	0.130275	0.867208	0.967536
KIAA1191	191.19	0.0081556	0.0583758	0.710856	0.917593
ANO1	3.6009	0.0177718	0.246607	0.782861	NA
CRISPLD2	10.1969	0.0669722	0.233607	0.332177	0.702094
BCL2L14	0.451223	-0.00840032	0.314571	0.825397	NA
TSPAN17	52.5086	0.261627	0.305685	0.0233119	0.134719
EXOSC10	5239.38	-0.0198508	0.0401133	0.401213	0.754659
SMIM13	307.807	0.07655	0.113494	0.0536512	0.251161
MRNIP	192.496	0.0540647	0.106716	0.123249	0.42552
IFTAP	437.528	-0.0114083	0.0506768	0.600703	0.871261
BCR	703.058	-0.0147455	0.0480525	0.508513	0.824562
ALDH1A1	615.381	-1.16297	0.135236	1.60408e-18	5.13496e-17
ZNF547	51.1634	0.00283707	0.0859855	0.922076	0.981271
DEFA3	0	0	0.33226	NA	NA
ZNF304	248.408	-0.0248379	0.0655281	0.310798	0.684427
U2AF1	7800.52	-0.0213771	0.0391299	0.369296	0.733362
FBLN1	605.473	1.05928	0.0957053	4.92619e-29	3.23897e-27
ATXN3	505.308	-0.049654	0.0779811	0.0950614	0.364341
BCL9L	86.7148	0.00890292	0.0729451	0.72241	0.92219
DUS4L-BCAP29	447.482	0.399565	0.152805	0.000344924	0.00314298
PIK3CB	392.5	-0.0117145	0.0496428	0.592143	0.866321
DGLUCY	293.329	0.0468092	0.0808303	0.114974	0.409365
RPRD1A	975.866	0.00587405	0.0456573	0.787878	0.945635
CAMKK1	511.975	0.00714566	0.0480653	0.740528	0.928463
ZNF623	194.948	-0.00402757	0.0594272	0.854859	0.964094
NLRP8	0.662062	0.0347506	0.318305	0.435294	NA
STIL	1862.85	-0.0714366	0.0729353	0.0268278	0.150435
ABCC2	17.526	0.0431157	0.179748	0.438495	0.782445
LRRC37A3	102.043	-0.00855289	0.0688027	0.72191	0.922013
PGAP2	103.928	0.134008	0.190836	0.0400548	0.203225
MICA	138.841	0.858285	0.159507	3.0029e-08	4.2577e-07
ADH1A	1.39997	-0.0196249	0.295958	0.71277	NA
PFDN1	1414.21	-0.0158844	0.0479339	0.479108	0.806714
KRTAP2-2	0	0	0.33226	NA	NA
ADH7	0	0	0.33226	NA	NA
NUMB	745.433	-0.0302666	0.0518625	0.213305	0.575235
PCGF5	297.283	-0.00769695	0.0550388	0.721652	0.921993
CARHSP1	1259.73	0.016661	0.0456731	0.463748	0.796556
ZNF638	4192.52	-0.0296762	0.0466805	0.220054	0.582973
ANK2	900.768	-0.0882718	0.0869408	0.0167665	0.102455
JAK1	3421.05	-0.0779459	0.0675136	0.0155702	0.0967313
APTX	453.288	-0.0494978	0.0772633	0.094768	0.364092
C1QTNF1	31.7337	0.0680275	0.181328	0.217634	0.579882
ZNF548	192.107	-0.0471574	0.0939604	0.138324	0.454184
PCDHA4	0.361442	0.0217168	0.323587	0.507103	NA
TP53	3677.7	-0.0102257	0.0399288	0.659088	0.894958
ZNF490	211.412	-0.00477161	0.0560681	0.824849	0.954629
TMEM139	0.168672	0.00742691	0.324646	0.773209	NA
TMPRSS5	0.390034	0.0025531	0.317282	0.941245	NA
PCDHA8	0	0	0.33226	NA	NA
KAT8	938.517	-0.00808096	0.0435363	0.717812	0.920633
TSPAN4	45.3771	0.118555	0.224263	0.0933208	0.361036
PRXL2A	177.487	0.100887	0.154835	0.0514008	0.243188
SOX10	25.0045	-0.0239374	0.135065	0.580292	0.860336
PEX5L	3.43351	0.00956474	0.258192	0.879229	NA
CDK17	872.309	-0.00573352	0.0446003	0.794603	0.947386
TMPO	11467.9	-0.0289209	0.042105	0.232188	0.599808
NDRG2	354.415	0.00618578	0.0505533	0.772131	0.941419
COLEC12	630.902	1.20456	0.112444	1.62326e-27	9.71999e-26
DKKL1	0.89584	-0.0132407	0.305777	0.774229	NA
OR11H6	0	0	0.33226	NA	NA
CDC42	4516.05	-0.0199869	0.0406576	0.39714	0.75162
CDC14B	92.4365	-0.0107117	0.0726275	0.667766	0.898273
TMCO1	3445.64	0.606964	0.0858792	1.03242e-12	2.12065e-11
IL4R	39.0141	0.0970194	0.207958	0.130112	0.438492
ARHGAP12	671.953	-0.0165004	0.0511106	0.461042	0.794853
HABP4	294.159	0.026541	0.0629758	0.277792	0.652365
LAMA4	2050.66	1.20498	0.0762462	5.53133e-57	2.06088e-54
NIPBL	2388.74	-0.00606266	0.0434133	0.785611	0.944804
GOLT1B	657.87	0.134155	0.156332	0.0207479	0.122165
SLC38A7	209.449	0.306181	0.193002	0.00264672	0.020712
BCKDK	1143.37	-0.0122824	0.044573	0.584582	0.862881
POU2F2	4.62866	0.00318472	0.23112	0.960182	NA
TOR1AIP2	2131.88	0.0601746	0.0684908	0.0455541	0.223283
TDRD5	1.2874	-0.00958372	0.295944	0.852663	NA
NPHS2	0	0	0.33226	NA	NA
AXDND1	3.65773	-0.0921576	0.32191	0.219535	NA
SOAT1	2012.93	0.441626	0.0831817	7.49674e-08	1.02501e-06
MIA2	178.944	0.029992	0.0808545	0.275028	0.649025
CDH23	23.6978	0.281279	0.370878	0.0316678	0.170916
GALNT8	6.10516	0.0876948	0.284908	0.260299	0.633985
EVI2A	0.514657	-0.0113246	0.313858	0.773193	NA
HSH2D	0.188046	0.00754136	0.324541	0.771437	NA
GZMB	0	0	0.33226	NA	NA
PHC3	455.229	-0.019042	0.0515331	0.401922	0.754861
KNL1	2759.45	-0.0567931	0.0678742	0.0545223	0.253925
RTN2	133.31	0.123204	0.184276	0.0466257	0.227085
LY6E	575.793	0.167143	0.170465	0.0130255	0.0829584
MATN2	23.0161	0.189215	0.324885	0.068251	0.295593
NME9	1.55078	0.112543	0.381196	0.0690197	NA
ZNF133	81.2555	-0.0206783	0.0873416	0.469646	0.79989
TUBA1A	21522.1	-0.0434562	0.0428768	0.0875323	0.348286
LYSMD1	241.633	-0.114114	0.145899	0.0289271	0.159736
CLEC5A	0	0	0.33226	NA	NA
PPARGC1B	584.861	-0.0116362	0.0477961	0.596693	0.869908
GTF2A1L	3.99022	0.0301439	0.249449	0.646921	NA
COL20A1	0.293296	0.00214911	0.319553	0.946471	NA
DUS2	655.91	0.00823347	0.046427	0.706392	0.916152
FHAD1	27.9192	-0.00312284	0.117088	0.936054	0.984355
EIF3E	11851.7	-0.13433	0.0853659	0.00172444	0.0140352
MACROH2A2	2021.04	-0.0103784	0.0434086	0.645002	0.888527
ITGB1	3681.59	1.17067	0.087185	8.6239e-42	1.24379e-39
MCOLN2	312.589	0.480076	0.128057	3.42621e-05	0.000357633
GOLGA3	1589.7	0.00778948	0.043794	0.726772	0.923035
MCPH1	341.52	-0.0750734	0.105141	0.0479652	0.231507
SLC22A5	249.223	0.957738	0.130644	7.75816e-14	1.74014e-12
TMSB4X	170.698	-0.00641507	0.0582661	0.769637	0.94058
MPV17L	1.69682	-0.077044	0.334721	0.206238	NA
HDGFL2	3640.04	-0.00388443	0.0403354	0.865413	0.966993
BUB1B	3976.18	-0.0427182	0.0485678	0.0974484	0.369944
CGGBP1	1184.13	-0.0626227	0.0715437	0.0423494	0.211659
MEIS2	291.542	-0.0133916	0.054613	0.544068	0.843361
RAPGEF5	199.303	-0.00774019	0.0563916	0.721759	0.921993
UPB1	0.249247	-0.0114628	0.323332	0.690551	NA
HTR3E	0	0	0.33226	NA	NA
MAP2K4	685.549	-0.00637094	0.0447779	0.772329	0.941419
SCARB1	1080.52	1.14145	0.0843251	2.14189e-42	3.12273e-40
RSPH10B	0.188046	0.00754136	0.324541	0.771437	NA
PPP1R7	2314.75	-0.00467226	0.0401151	0.838882	0.958759
NOCT	524.648	-0.000224811	0.0471618	0.991629	0.997299
CFTR	9.29608	-0.422984	0.559486	0.0105574	0.0698944
MITF	272.802	0.00130971	0.051598	0.950664	0.988166
SZT2	661.018	0.0214015	0.0492087	0.353769	0.720005
MKS1	904.279	-0.0154266	0.0499433	0.488651	0.812578
CNN2	497.617	-0.0270641	0.0601102	0.264841	0.638452
CAMK2A	9.14019	0.0083023	0.189223	0.887329	0.972333
H1-8	0	0	0.33226	NA	NA
PRPSAP2	1375.94	-0.0832671	0.0786815	0.0166643	0.102113
PATJ	378.912	0.00954115	0.0506324	0.658942	0.894958
NPAS1	58.8273	0.0325386	0.113983	0.362175	0.728041
MAD2L1BP	507.22	-0.0113569	0.0493907	0.603102	0.871789
NKX1-2	21.0487	0.034766	0.161764	0.493771	0.815736
CNPY1	6.35453	0.00322121	0.208229	0.958413	0.988887
FANCM	791.598	-0.00386423	0.0457335	0.858852	0.964816
EFHC1	193.004	0.000226244	0.0546302	0.991534	0.997299
PYGL	3999.33	-0.0119029	0.0404466	0.607326	0.874051
SORBS2	19.8933	-0.0221576	0.147407	0.639988	0.886555
RPS3	29275	-0.00854698	0.0411194	0.708825	0.917197
AICDA	0	0	0.33226	NA	NA
RHD	0.953819	0.00835741	0.29897	0.866685	NA
ANKRD49	192.824	-0.010586	0.0603192	0.636709	0.885644
ZFYVE27	420.623	0.135426	0.134125	0.011685	0.0761572
DHRS9	0.333924	0.00233044	0.318531	0.944082	NA
SPOCK3	73.7698	0.947124	0.213389	2.44127e-06	2.87487e-05
ADGRG2	23.5401	0.401589	0.425974	0.0154877	0.096308
DRD2	0.145878	-0.00471891	0.324324	0.854622	NA
NYX	0.337345	0.0199016	0.323478	0.533761	NA
KIRREL2	0.188046	0.00754136	0.324541	0.771437	NA
CAPN10	99.0017	-0.00219191	0.0693126	0.927805	0.982425
ABHD16A	200.289	0.580214	0.144997	1.90539e-05	0.000204456
NRN1L	3.64745	0.0597934	0.281816	0.392368	NA
ELMOD3	78.783	-0.00113591	0.0752351	0.964902	0.990241
DRG2	1590.39	-0.019059	0.0436821	0.411419	0.762668
PEX13	405.379	-0.0255689	0.0580078	0.28457	0.658303
GEMIN7	633.895	-0.0149538	0.0471876	0.504386	0.821833
PAIP2	2182.59	-0.0330166	0.0546777	0.18362	0.533513
IRAG1	1.36665	0.0353431	0.299557	0.529761	NA
TP53AIP1	0	0	0.33226	NA	NA
TMEM161B	476.961	0.716682	0.127899	1.13471e-08	1.67804e-07
DRAP1	728.845	0.14412	0.127944	0.00759148	0.0526497
TPTE2	9.53225	-0.0160869	0.190359	0.784579	0.944258
DOCK6	236.857	-0.0113043	0.0567695	0.607842	0.874247
ATG5	612.471	-0.00715519	0.0480562	0.740212	0.928241
MCMBP	6311.02	-0.0147855	0.0431711	0.518394	0.829137
SEC23IP	3246.25	-0.0395454	0.0452235	0.11724	0.413501
POLR1D	639.967	-0.0309692	0.0563721	0.20831	0.569363
PLAG1	113.637	-0.0302449	0.0888426	0.298766	0.673164
ZNF195	349.453	-0.00524951	0.0539312	0.806105	0.949022
HEPH	0.830735	0.0499561	0.325693	0.298797	NA
NSD3	767.476	-0.091561	0.096745	0.01928	0.115282
MBD4	829.764	-0.0350876	0.0624095	0.172098	0.51411
ACTR10	2244.34	-0.0854565	0.0727422	0.0120225	0.0776769
LIF	0.841269	-0.0378481	0.318655	0.40999	NA
ACAD9	1167.36	-0.0129813	0.0434309	0.567582	0.854266
ATAD2	3938.63	-0.127422	0.0927523	0.00349204	0.0265676
TTLL11	15.5584	0.037261	0.176067	0.497362	0.818175
ITGB2	1.65994	0.0356493	0.292917	0.54654	NA
MXI1	533.15	-0.04247	0.0647485	0.11654	0.412114
ENSG00000281938	0	0	0.33226	NA	NA
UBB	5113.28	-0.0309958	0.0605883	0.213354	0.575235
POLM	220.366	0.00663021	0.0547564	0.757995	0.937662
LMO2	19.8218	0.0504634	0.180242	0.362341	0.728041
ERVH48-1	0.700469	-0.0297027	0.316201	0.496719	NA
CDKL1	240.519	-0.00108183	0.0529298	0.959315	0.989031
TNFRSF4	0	0	0.33226	NA	NA
FANCA	2124.41	0.0141444	0.0407756	0.542528	0.843088
TAF9	877.034	-0.0517971	0.064139	0.0680036	0.294852
NOTCH2NLA	8.39732	-0.0298587	0.204991	0.629408	0.882914
SMARCA4	7719.06	-0.0141585	0.0396104	0.545055	0.843361
CELF3	2.76213	0.033297	0.273287	0.602473	NA
DROSHA	1686.47	-0.0530931	0.0556226	0.0545601	0.253925
GDNF	1.9321	-0.0604818	0.312425	0.327917	NA
ANKRD11	813.641	0.337719	0.101132	4.75855e-05	0.000490973
TLR5	7.36939	0.158557	0.353775	0.107162	0.391652
CLK2	996.929	0.0502351	0.0604076	0.0703314	0.300527
ZNF223	49.3941	-0.102315	0.201715	0.10428	0.385106
NEK5	22.1136	-0.0132606	0.136381	0.766094	0.939627
EXO1	1861.78	-0.0247387	0.0454924	0.295657	0.669182
GLOD4	2684.24	-0.0129176	0.0485851	0.558141	0.848624
LYPD6B	28.7047	0.0611363	0.176793	0.256496	0.629644
MAGED4	645.946	0.41551	0.0950214	4.13597e-06	4.73747e-05
CCDC112	365.712	-0.019931	0.0559164	0.385277	0.742917
TRPC3	31.5558	-0.00794472	0.110808	0.828755	0.955804
ANKRD27	532.651	0.00852239	0.0477581	0.694683	0.910385
SDCCAG8	522.362	-0.0137204	0.0478284	0.536654	0.8405
OSBPL5	125.028	-0.00228235	0.0655293	0.921816	0.981271
LDLRAD4	6.36797	0.0272316	0.223394	0.672435	0.900677
NEDD4L	403.063	-0.0098368	0.0494273	0.650212	0.89091
HCLS1	19.9358	0.028941	0.156748	0.560522	0.849318
EXOC3L1	0.763892	-0.00457656	0.30506	0.91992	NA
NELL1	8.09245	0.533841	0.601423	0.00554573	0.0399489
MAT2B	2428.67	-0.0126225	0.0469723	0.56917	0.855366
GK	590.461	-0.0239625	0.053101	0.306462	0.680633
JAKMIP2	332.85	-0.013802	0.057427	0.536369	0.840464
SHOC2	856.19	-0.0265528	0.0527622	0.26463	0.638452
PRELID3A	32.2951	0.00620526	0.112102	0.867626	0.967562
TXNL1	1794.26	-0.0495554	0.0573977	0.0700897	0.300147
CCDC120	189.319	-0.0812098	0.136219	0.0698299	0.299892
MEA1	919.517	-0.00102353	0.043366	0.963177	0.989967
PDE4D	99.6553	-0.00238431	0.0692952	0.92147	0.981083
PAQR9	26.656	0.00924473	0.119388	0.814614	0.951116
OR52A1	0	0	0.33226	NA	NA
IFT27	639.071	0.000991473	0.0450113	0.963732	0.989969
SERPINA9	0	0	0.33226	NA	NA
BPHL	268.416	-0.00315543	0.0525317	0.881856	0.97173
SMIM31	0	0	0.33226	NA	NA
NRXN1	0.481342	0.0169137	0.315919	0.663293	NA
TCN2	1.02268	0.0325064	0.312905	0.493337	NA
PRPSAP1	1214.64	-0.0560233	0.0607339	0.049864	0.237847
OR4A47	0.145878	-0.00471891	0.324324	0.854622	NA
KANSL3	1193.14	-0.0327786	0.0483147	0.182442	0.531797
TRPC4AP	3013	-0.0143595	0.0401458	0.538242	0.841133
PPRC1	2485.74	-0.0134508	0.0424713	0.557058	0.847817
SEMA4F	139.256	0.685262	0.172221	2.01505e-05	0.000215533
KCNS1	3.81681	0.00662115	0.240985	0.917566	NA
LRRC43	0	0	0.33226	NA	NA
NBEA	640.067	-0.0169474	0.0489582	0.451518	0.790162
SUN2	998.071	0.676961	0.0962864	1.21139e-12	2.46188e-11
NFS1	968.184	-0.0169249	0.0455363	0.457546	0.792618
ERMP1	752.056	0.843056	0.0960638	7.49089e-19	2.49318e-17
MBD1	572.954	-0.0252787	0.0526898	0.284415	0.658303
PTEN	333.197	-0.0129961	0.0526598	0.554026	0.847047
RBBP4	18878.4	-0.0193119	0.0398128	0.41403	0.764382
KLK7	1.57713	0.0329797	0.29719	0.559373	NA
WASHC4	2023.69	-0.109537	0.0972956	0.00903962	0.0612057
SRD5A2	0	0	0.33226	NA	NA
AMHR2	25.8428	0.0164262	0.132501	0.703349	0.91477
RYR3	4.6355	0.0348664	0.243789	0.599884	NA
COL11A2	4.69328	0.0575468	0.265688	0.414662	NA
NAPRT	250.309	0.0158089	0.0675942	0.509232	0.824562
DDX21	15619.6	-0.0338226	0.0432441	0.16978	0.510025
LAMTOR4	1374.59	0.0585418	0.065771	0.0473483	0.22952
IL21R	0.305344	0.00220452	0.31924	0.945733	NA
SMG1	2470.95	-0.00722602	0.0425802	0.748319	0.932566
TMEM88	0.539333	0.0154235	0.316229	0.685583	NA
PCDHB13	5.53383	-0.0241662	0.227582	0.708203	0.916905
ATP6V0C	2156.98	0.0261701	0.0482458	0.270237	0.643702
TUBB3	231.774	-0.027042	0.0712657	0.290066	0.663029
TRPV1	6.28592	0.0619044	0.264053	0.386864	0.744371
DYNC1H1	12582.3	0.0216582	0.0425647	0.35779	0.724904
SULT1A2	89.4758	0.0146135	0.0765792	0.572734	0.856552
ADAMTS1	2194.3	1.07368	0.0721242	1.08605e-50	2.60128e-48
CELF1	3166.41	-0.0448794	0.0511414	0.0868572	0.34673
OR9K2	0	0	0.33226	NA	NA
MAPK10	10.4604	-0.00160447	0.175265	0.976965	0.993502
CTAG1B	0	0	0.33226	NA	NA
FAM135B	0	0	0.33226	NA	NA
MCEMP1	0.124623	-0.00471891	0.324324	0.854622	NA
PITRM1	3357.24	0.0110302	0.0399414	0.634595	0.885298
AP1G2	352.437	-0.0106445	0.0516157	0.62389	0.88161
ARPC1B	491.251	-0.025324	0.0566309	0.286764	0.659927
DSCAML1	1.32447	0.0323068	0.30255	0.54719	NA
ATP7A	639.437	0.0642183	0.0927893	0.0603678	0.27213
ESX1	138.503	0.041054	0.0973032	0.195675	0.551501
PCDHA7	0	0	0.33226	NA	NA
TCTN3	752.928	0.911941	0.0885732	2.84332e-25	1.5378e-23
IL18BP	0.544764	0.0430836	0.329291	0.286454	NA
SENP2	712.568	0.00249873	0.0474276	0.907156	0.977984
DPF3	53.3853	0.16052	0.249334	0.0534478	0.2504
C17ORF50	0	0	0.33226	NA	NA
NFIX	214.57	-0.0175508	0.0619392	0.449459	0.788743
MSL1	412.622	-0.0138061	0.050963	0.531336	0.83766
SHFL	1.84386	-0.00225156	0.276622	0.969507	NA
RNF8	593.291	-0.015308	0.0486502	0.492949	0.815297
TPRA1	195.948	0.511765	0.159024	0.000130449	0.00126699
LONP2	2878.14	-0.0425158	0.0482569	0.0984812	0.371934
ATP6V1G2	4.89777	-0.023296	0.237451	0.720122	NA
C17ORF80	1103.34	-0.0669331	0.0699159	0.0320106	0.172157
CTTNBP2NL	646.069	-0.0489087	0.0679321	0.0848819	0.340162
KRT28	0	0	0.33226	NA	NA
RBCK1	110.618	-0.0347936	0.094059	0.254372	0.626956
SMARCA2	1229.1	-0.016646	0.0436193	0.469001	0.799715
SPHK2	129.709	0.000727675	0.0644684	0.97477	0.992929
TXNL4A	838.457	0.00990604	0.0461065	0.652996	0.892094
TMPRSS11B	0	0	0.33226	NA	NA
TPO	0.270502	-0.0149464	0.321922	0.638254	NA
ZNF532	250.1	-0.00881695	0.0541904	0.683463	0.90596
FAM111B	8.76425	-0.210309	0.394588	0.0651261	0.285951
PIGN	310.111	0.717762	0.1193	9.71853e-10	1.54816e-08
RBM42	2409.12	0.00614043	0.0469897	0.77659	0.942917
CCDC102A	207.686	-0.0106706	0.0580301	0.629419	0.882914
LARGE1	118.265	0.60832	0.193754	0.00016957	0.00161194
GABARAPL1	387.329	0.00898547	0.0523535	0.676907	0.903026
PPP4R3A	1704.45	-0.0320125	0.0514166	0.192314	0.54697
ARL17B	449.098	-0.00793032	0.0482125	0.713781	0.918703
INSYN2A	2.43943	-0.0665585	0.30939	0.313864	NA
EBPL	1311.73	0.345664	0.102951	4.8517e-05	0.000499815
GBF1	3865.17	-0.0260788	0.0413701	0.277192	0.65182
KCNJ5	1.14849	-0.0346853	0.306866	0.506565	NA
EIF2AK3	248.052	0.842593	0.13209	7.70334e-11	1.34713e-09
TMEM245	793.606	0.883615	0.0950025	5.68394e-21	2.20982e-19
CHIT1	0.180721	0.00742691	0.324646	0.773209	NA
SLC27A3	227.9	0.508587	0.169311	0.000204398	0.00191452
NUP210L	2.93222	0.0166586	0.260983	0.792027	NA
TPM3	7947.42	-0.0250416	0.046704	0.289417	0.662449
TUBA8	6.22055	0.0852532	0.280639	0.269578	0.64339
ZNF268	302.568	-0.00869715	0.0536699	0.687018	0.907335
SMPD4	2697.57	-0.0479765	0.0515857	0.0714078	0.303772
TNFRSF10C	36.938	0.682537	0.369856	0.0018126	0.0147247
ANP32E	6280.01	0.00571826	0.070521	0.815279	0.951719
SPATA7	111.848	-0.0396807	0.10586	0.236401	0.604989
ARHGAP42	224.812	-0.0250402	0.0659617	0.308444	0.682023
RAD23A	2192.35	0.0112748	0.0434277	0.617618	0.87867
CCDC150	39.7328	-0.00470492	0.0979204	0.885659	0.971921
PRNP	587.975	0.996618	0.106462	2.49745e-21	9.98598e-20
PTPN2	647.891	-0.0439765	0.0659035	0.108636	0.39553
SPATA19	0	0	0.33226	NA	NA
ZNF773	106.031	-0.0173502	0.0759173	0.500512	0.819692
HVCN1	27.5419	0.0184903	0.125187	0.648795	0.890272
NUMBL	268.667	-0.0152977	0.0569277	0.495383	0.816634
USP36	1264.42	-0.0301395	0.050444	0.214319	0.575852
NIPA1	91.6751	0.0353726	0.103257	0.279512	0.654093
ARSB	157.151	0.9147	0.154578	1.19157e-09	1.88251e-08
PDE8B	7.44487	0.0621352	0.244324	0.376561	0.737425
GTF2H5	2042.62	-0.0138015	0.0452578	0.539635	0.841544
PKIB	128.224	-0.00301653	0.0662593	0.897548	0.975513
FANCI	6192.65	-0.0279674	0.0449772	0.244583	0.615498
FANCG	401.114	-0.000925167	0.049392	0.965213	0.990316
EEF1AKMT2	245.427	-0.00644619	0.0550852	0.764696	0.939597
BEND7	116.594	0.00659377	0.0672601	0.780527	0.943727
MEIOB	0	0	0.33226	NA	NA
ODC1	4670.41	-0.0337381	0.0467635	0.17154	0.513127
PMS2	1201.71	-0.00799654	0.0428289	0.722338	0.92219
PCOLCE2	373.499	0.803474	0.118617	5.90246e-12	1.14573e-10
DPP9	1513.78	-0.00276509	0.0419722	0.9023	0.976948
BANP	323.058	-0.0257801	0.0624715	0.288654	0.662058
RPP40	624.869	-0.0272002	0.0574203	0.259077	0.632272
PFKFB4	80.7348	-0.0347379	0.105007	0.294605	0.667828
POFUT2	253.035	0.696181	0.135358	1.45691e-07	1.94831e-06
LMBR1L	98.6765	0.0782282	0.147757	0.0951671	0.364603
WDFY2	177.454	0.0215955	0.0680864	0.377777	0.738217
MCOLN3	121.5	0.00628059	0.0670395	0.79025	0.946397
IL4I1	10.2881	-0.00817778	0.179299	0.884866	0.97173
FBXW8	510.194	0.0329115	0.0595573	0.190192	0.543468
SLMAP	731.105	-0.0267677	0.051481	0.260938	0.634741
CPM	52.2934	0.161756	0.252955	0.0545713	0.253925
NECTIN2	529.162	0.922802	0.0992461	5.36787e-21	2.0991e-19
EEF1A1	255749	-0.102193	0.071424	0.00419769	0.0312624
ABHD8	6.73629	0.0347429	0.222162	0.591823	0.866321
SUB1	7938.8	0.0231751	0.0478615	0.321132	0.694307
ABI1	1129.07	-0.0287426	0.0486489	0.23242	0.600086
AVL9	836.639	-0.0297984	0.0503919	0.21864	0.581177
NOX5	2.2652	0.0112825	0.272913	0.851816	NA
ARL6IP6	620.829	0.345268	0.114173	0.000106939	0.00105546
IFRD2	562.163	0.0128556	0.0498165	0.558659	0.848624
FAM107A	0	0	0.33226	NA	NA
HDAC11	71.5324	0.00686196	0.0777628	0.795168	0.947531
COPA	15187.3	-0.0263845	0.0401176	0.272992	0.646819
GAPT	0	0	0.33226	NA	NA
MIEF1	572.833	-0.0504073	0.0761316	0.0887787	0.351362
MRPL16	1700.12	-0.0181839	0.0443602	0.430027	0.776998
CFAP299	5.27052	0.0384773	0.242489	0.565255	NA
ESPN	5.47148	-0.0172477	0.224319	0.787158	NA
COL11A1	4.12442	0.027596	0.246434	0.673697	NA
CBLN2	1.04986	-0.00154199	0.29788	0.975388	NA
POLG	2106.48	0.0161544	0.0480735	0.472104	0.802
RLBP1	0	0	0.33226	NA	NA
UIMC1	588.109	-0.0113017	0.0496978	0.604508	0.872267
PHB2	8585.51	-0.00841523	0.0388319	0.717977	0.920633
PABPC4	10115.5	0.0129214	0.0382551	0.582612	0.862279
HEYL	76.4556	-0.0141525	0.0865929	0.621572	0.880421
KDM4D	112.634	-0.00213175	0.0640734	0.925899	0.982212
PIGBOS1	69.165	0.0563379	0.138337	0.185568	0.53608
MYEF2	498.455	-0.0150346	0.0498233	0.49893	0.819213
TGM4	0.605965	0.00655183	0.310937	0.873399	NA
POLR2J	130.182	0.028649	0.0853726	0.310803	0.684427
TSPAN14	265.263	0.249999	0.18064	0.00396477	0.0297924
PPP4R3B	1209.1	0.00516874	0.0449437	0.813669	0.95076
PLD3	2223.16	0.726214	0.0845784	4.92044e-18	1.52069e-16
AASDHPPT	2689.36	-0.0445073	0.0505955	0.0884531	0.350701
CDH26	3.25928	0.0867063	0.316271	0.240525	NA
COP1	702.746	-0.00125162	0.0446584	0.954384	0.988887
KCTD13	184.116	-0.0306684	0.0782908	0.257651	0.630872
PSMD13	2866.58	-0.0378707	0.0481432	0.132854	0.44295
MTERF4	694.761	-0.0284973	0.0515308	0.236234	0.604926
BCS1L	984.205	-0.0144506	0.0475939	0.517104	0.828585
SLC2A10	0.124623	-0.00471891	0.324324	0.854622	NA
RBBP8	925.006	-0.067898	0.0855811	0.0436529	0.216457
STAT5B	736.622	0.00376841	0.0449759	0.863193	0.966326
EIF6	2711.48	-0.0172512	0.0415434	0.459346	0.793663
PYCR3	347.504	-0.00981463	0.0570289	0.654608	0.892857
GUSB	620.811	1.01025	0.101264	5.96476e-24	2.89874e-22
SSBP1	4396.95	0.015018	0.0396011	0.521668	0.831504
IRF5	10.4016	-0.0105858	0.180078	0.851739	0.963026
CALM1	6422.7	-0.00208617	0.0437079	0.924804	0.981986
REXO2	629.95	-0.041057	0.0644816	0.125753	0.431271
GAS2	12.0776	-0.0334951	0.188833	0.566506	0.853517
AHR	594.413	-0.209639	0.141693	0.00255307	0.0200376
NPY5R	0.180721	0.00742691	0.324646	0.773209	NA
CELF6	0.188046	0.00754136	0.324541	0.771437	NA
ZNF576	124.362	-0.00776603	0.0646555	0.736651	0.926547
USP17L19	0	0	0.33226	NA	NA
RCAN1	199.608	-0.013347	0.0586813	0.551406	0.845741
KIAA0319	9.32055	0.0124999	0.197935	0.835692	0.957511
ZNF83	41.1358	-0.012645	0.101188	0.704184	0.915073
CAMTA2	154.419	-0.0111639	0.0629225	0.625385	0.88225
SLTM	2296.24	-0.00694775	0.0448359	0.752581	0.934231
TBC1D10A	178.553	0.0116227	0.062285	0.609927	0.87435
RIMBP2	0.507332	-0.0112493	0.313976	0.773962	NA
PPOX	472.525	0.00244055	0.0482516	0.908908	0.978276
CCKBR	5.10407	0.138445	0.350889	0.127588	NA
TMEM8B	48.9854	0.058895	0.153549	0.209007	0.570493
OR13J1	0	0	0.33226	NA	NA
ACTR2	10057	-0.00661689	0.0426145	0.768568	0.94058
GTDC1	73.4025	0.00239202	0.0743157	0.925393	0.981986
RGS10	323.651	-0.00469938	0.0511864	0.825138	0.954756
SMIM8	161.06	-0.0368973	0.0881741	0.211428	0.573608
WEE1	898.555	-0.0137077	0.045835	0.540863	0.842497
THEG	11.2127	0.266149	0.434149	0.0412265	0.207572
TMEM262	0	0	0.33226	NA	NA
MACROD2	22.6117	-0.0417708	0.165502	0.416546	0.766513
TRIM36	91.5219	-0.0256479	0.0891034	0.376712	0.737532
FXYD1	0.376091	0.0228074	0.323687	0.491796	NA
SERPINB8	26.164	0.0020114	0.117664	0.959	0.988887
MAP2K7	972.27	-0.0227188	0.0471959	0.330146	0.700451
PHACTR2	366.872	0.0107424	0.050114	0.621326	0.880421
RGL1	62.5873	0.0162312	0.0884804	0.577073	0.85853
VIT	0.618368	-0.0523159	0.332418	0.240672	NA
OCSTAMP	0	0	0.33226	NA	NA
TARDBP	6071.04	-0.0263885	0.0409149	0.272375	0.646271
TBC1D15	2533.41	-0.0152218	0.0448693	0.502301	0.820755
RTF2	2298.86	0.0179911	0.041553	0.44133	0.784152
MAGED1	11746.4	-0.0116885	0.038616	0.617848	0.878811
ADGRG3	0.671269	0.031886	0.318258	0.459382	NA
HHAT	34.2792	0.119565	0.234954	0.103508	0.383099
YWHAZ	13916.3	-0.0284944	0.0474429	0.236017	0.604525
PTPN6	19.5022	0.0176253	0.146744	0.710532	0.91753
AKAP8L	1302.53	-0.0287184	0.0485195	0.232757	0.600467
EIF3C	15620.9	-0.028643	0.0403699	0.236915	0.605631
SNAPC5	233.557	-0.0623745	0.103509	0.0804239	0.328579
PRPF8	37936.2	-0.0173927	0.0380457	0.462933	0.796373
HAUS5	817.831	-0.006077	0.0467265	0.779165	0.943727
BRD9	724.432	0.00469511	0.0455895	0.829381	0.955881
CSPP1	479.777	-0.0216934	0.0542477	0.348364	0.715877
LEKR1	4.29066	-0.0384218	0.255728	0.565848	NA
DNAJB1	1820.19	-0.0207472	0.0450756	0.371976	0.734471
MYT1L	2.34234	-0.0142786	0.270252	0.815839	NA
ASB10	0	0	0.33226	NA	NA
HDAC8	410.093	0.0033962	0.0490902	0.873256	0.969152
IL2RB	1.37495	-0.0884599	0.354702	0.126231	NA
TMEM14B	901.129	0.00247059	0.0462777	0.908909	0.978276
ANKS1A	794.795	-0.0121064	0.0453741	0.587686	0.864419
DYNC1LI2	1857.12	-0.0169455	0.0435128	0.461835	0.795319
TNIK	1039.27	-0.0134517	0.043952	0.552807	0.846245
PUS1	1044.03	-0.0173796	0.0464676	0.44469	0.785857
ENSG00000289685	0	0	0.33226	NA	NA
MAP2K3	527.375	0.0064876	0.0480239	0.76325	0.939342
EIF2B5	1921.26	-0.0284609	0.044329	0.237732	0.606332
HIF3A	4.72269	-0.00572743	0.228479	0.928376	NA
PCYT1A	816.409	-0.0204767	0.0472813	0.374273	0.735656
SZRD1	664.358	0.00390315	0.0449204	0.858452	0.964802
EEF1D	5938.52	-0.0129437	0.0391936	0.58014	0.860314
KDM2A	792.252	-0.0426975	0.0581025	0.106855	0.391062
SSR2	2930.51	0.867496	0.0725799	2.69437e-33	2.33158e-31
CELF5	6.12364	-0.0949485	0.297189	0.234094	0.602325
BCAN	0.376091	0.0228074	0.323687	0.491796	NA
SPAG11B	0	0	0.33226	NA	NA
WDR33	4440.5	-0.0269887	0.0448637	0.259448	0.632838
HLA-A	1270.56	1.2166	0.0893722	6.06935e-43	9.14699e-41
AKR1A1	1698.76	-0.0490865	0.0552099	0.0699251	0.300089
OPN4	0	0	0.33226	NA	NA
DYSF	20.3754	-0.0738933	0.208655	0.242481	0.612318
ZNF142	819.806	-0.0270926	0.0494182	0.255913	0.629213
ATP2B2	22.363	0.109478	0.245757	0.144528	0.465763
PRDX1	34264.9	-0.00488323	0.0389258	0.833361	0.95671
UBE2J2	1285.54	-0.0444619	0.0552423	0.0932198	0.361014
TSPYL1	11636.2	-0.00299984	0.038378	0.897458	0.975495
MTHFD2L	68.5072	0.00661496	0.0787036	0.804402	0.948901
SLC22A8	0	0	0.33226	NA	NA
CFL1	13827.6	0.0435475	0.0493419	0.0929661	0.360704
CARNS1	0.856726	0.0180592	0.306492	0.699307	NA
SERPINH1	1221.43	0.914285	0.0979477	3.88569e-21	1.52841e-19
DCP1B	481.835	-0.199187	0.142621	0.00322164	0.0247593
LAMTOR1	1004.75	0.0664392	0.167434	0.19309	0.547782
OBSCN	27.7313	-0.00214879	0.114013	0.954854	0.988887
TMCO6	119.74	0.0733738	0.135839	0.0923549	0.359164
ZNF207	8299.13	-0.0641509	0.055867	0.0263397	0.148574
CFL2	1282.39	-0.0187407	0.04733	0.411723	0.762668
LMTK3	40.3824	0.0395403	0.135042	0.344088	0.712121
CYBC1	324.122	0.173741	0.156685	0.00817937	0.0561176
SMN2	1612.81	-0.0138815	0.0418224	0.546897	0.843841
ARHGEF1	1266	-0.0162843	0.0478996	0.469098	0.799715
BCL6B	70.3807	-0.0120225	0.0813351	0.659169	0.894958
UCMA	0	0	0.33226	NA	NA
SLC22A23	83.4829	0.0506439	0.123383	0.187205	0.538949
ZNF480	232.554	-0.0164675	0.0618459	0.475646	0.804418
GGA2	2585.29	-0.0346426	0.0444725	0.161333	0.495071
ARHGAP30	1.51573	-0.00834358	0.286093	0.881537	NA
FCHSD1	63.4487	0.0104819	0.0832823	0.707059	0.916528
LOXHD1	2.79448	0.04924	0.281254	0.460423	NA
SPART	3309.89	-0.06718	0.066103	0.0286427	0.158361
LRRC37A2	86.4538	0.000817017	0.0702911	0.973346	0.992686
TPT1	8698.68	-0.241482	0.0998147	0.000193074	0.00181861
ME2	2380.06	-0.0139623	0.0432197	0.540655	0.842497
GABRG2	0.641162	-0.0254837	0.31379	0.560609	NA
UMAD1	172.441	-0.0347033	0.0832888	0.221782	0.58571
CHCHD4	517.645	0.0349631	0.0594324	0.16916	0.508955
ST3GAL5	36.3745	0.659095	0.391408	0.00246293	0.019444
NME4	510.314	0.0164907	0.0534849	0.461607	0.795319
MSL3	299.358	-0.0202128	0.0578133	0.38189	0.741194
LDAH	676.034	-0.0644184	0.0782683	0.0444342	0.219036
PEG3	0.356718	0.0245161	0.323055	0.480776	NA
HPR	13.5407	-0.540539	0.529803	0.00783498	0.0540589
ECM2	3.73306	0.0522745	0.273191	0.447012	NA
DARS2	6823.3	-0.0166167	0.0395296	0.479975	0.807034
TAF6	1027.28	0.00224277	0.0436984	0.919196	0.980527
MOV10	1831.87	0.00231594	0.0414039	0.918571	0.980387
NDUFA10	2793.88	-0.0123708	0.0410006	0.592144	0.866321
CTSL	1706.75	1.09095	0.0771327	5.24516e-46	9.38045e-44
PTPRG	575.656	1.13785	0.10175	1.1048e-29	7.71808e-28
G3BP2	9726.75	-0.0227754	0.043275	0.33439	0.703557
NDUFA5	2139.01	0.00418562	0.0444349	0.849074	0.962118
SPA17	502.2	-0.0161017	0.0492654	0.472043	0.802
MSGN1	0	0	0.33226	NA	NA
MYCN	39.1161	0.0350849	0.13032	0.387794	0.745012
NQO1	480.864	-0.717169	0.115044	2.49117e-10	4.17154e-09
DEPDC5	161.495	-0.142454	0.176588	0.0255279	0.144964
CLCF1	0.291757	-0.0141818	0.322828	0.640664	NA
ADIRF	0	0	0.33226	NA	NA
CLN3	250.436	0.541816	0.135759	1.91492e-05	0.000205314
TSC2	2495.39	-0.00580467	0.0431407	0.794971	0.947531
DSP	11475.6	-0.0267143	0.0436086	0.264761	0.638452
SIN3B	967.649	-0.00757275	0.0462749	0.728699	0.923734
CCT3	32768.9	-0.0295033	0.0394879	0.224269	0.589371
SLCO6A1	1.60231	-0.0132566	0.285207	0.815626	NA
HTR3D	0	0	0.33226	NA	NA
TEX38	0	0	0.33226	NA	NA
IDI1	3827.21	-0.11403	0.0915958	0.00595292	0.0424942
DACT3	16.0107	0.0404792	0.181205	0.471378	0.801602
TTK	4448.22	-0.0675481	0.0660753	0.0279967	0.155495
STRN4	1481.11	0.0195752	0.0455423	0.39615	0.751117
LAMB3	4.12709	0.253856	0.480878	0.0255379	NA
PANK2	397.332	0.00437097	0.0498591	0.837301	0.958461
PDCD11	2955.67	0.274242	0.0899609	5.11326e-05	0.000523943
STRIP1	1930.76	-0.00735429	0.0404224	0.749001	0.932681
C3ORF52	197.536	0.0961598	0.137707	0.0429	0.213434
SH3YL1	64.0467	-0.00617281	0.0872998	0.83319	0.95671
KNDC1	8.71309	-0.0538306	0.22943	0.423922	0.772668
SMIM24	2.45582	0.0736637	0.314103	0.278853	NA
DLC1	3667.68	-0.0152578	0.0394467	0.51559	0.827984
APP	10085.5	1.14694	0.069001	1.07563e-62	4.80913e-60
ACD	583.819	-0.0270028	0.0548351	0.259306	0.632608
DMTF1	491.268	-0.0127662	0.0489966	0.561985	0.850222
PELI1	309.642	-0.00589488	0.053436	0.782859	0.944258
HNRNPU	81180.7	-0.0211653	0.041097	0.370731	0.733965
SSR1	2848.55	0.805118	0.0827978	1.13986e-22	5.06258e-21
RTKN	293.045	0.0101955	0.0531946	0.638352	0.88599
SSU72P3	0	0	0.33226	NA	NA
STK24	1849.48	-0.0462362	0.056493	0.084859	0.340162
PSIP1	6976.69	-0.0549231	0.061127	0.0537039	0.251161
TREM1	0	0	0.33226	NA	NA
ZNF222	95.4558	-0.0785091	0.153028	0.102912	0.381572
GGH	918.784	0.630103	0.114547	2.32715e-08	3.35635e-07
SYNCRIP	7114.04	-0.0170686	0.0434286	0.459017	0.793364
IMPDH2	11173	-0.057855	0.0482837	0.0335868	0.179125
SCAP	879.009	0.522581	0.088554	2.58781e-09	3.97598e-08
ENSG00000285791	0	0	0.33226	NA	NA
DLG4	10.0174	0.0238867	0.188543	0.682844	0.905893
CHRNA7	60.8544	0.196512	0.260676	0.0335358	0.178995
CCDC148	5.7702	-0.0351537	0.23156	0.593375	0.867452
FBXW12	8.08001	0.0305382	0.209704	0.626349	0.88225
UBASH3A	0.168672	0.00742691	0.324646	0.773209	NA
COPS4	4612.67	-0.0431485	0.0483133	0.0945066	0.363536
FUZ	475.316	-0.0234145	0.055497	0.317681	0.690721
EMSY	371.516	-0.118745	0.129995	0.0173392	0.10557
CCDC32	407.712	-0.0364981	0.0709513	0.173588	0.515918
DHRS4L2	211.668	0.013012	0.0579445	0.559509	0.848954
TRIM2	166.029	-0.0180073	0.0667558	0.452172	0.790508
GRIK2	4.44142	0.109202	0.32694	0.182945	NA
CEP70	278.476	-0.0354168	0.0763587	0.195938	0.551662
LMNA	997.924	-0.0213902	0.0492926	0.353939	0.720129
CD47	741.289	0.840217	0.0941976	2.08052e-19	7.19226e-18
CHRD	9.48033	0.0476774	0.217496	0.462252	0.795713
EGFL6	0.180721	0.00742691	0.324646	0.773209	NA
WNT16	2.57668	0.0225861	0.268493	0.718961	NA
AGL	4727.55	-0.028937	0.0484666	0.229774	0.595779
CETN1	2.88014	-0.0240863	0.263485	0.705768	NA
ODF4	0	0	0.33226	NA	NA
CLEC19A	0	0	0.33226	NA	NA
CSTF3	2971.85	-0.0114971	0.0435085	0.61072	0.874515
ST7	314.186	0.128125	0.144664	0.0187726	0.112711
ERI2	457.314	-0.0293474	0.0598202	0.23278	0.600467
CPT2	1126.6	-0.0476749	0.0568709	0.0780892	0.321785
THAP5	840.25	-0.156969	0.1304	0.00574434	0.0412026
CASP1	0.660535	-0.0258108	0.313639	0.557841	NA
GUCY2F	0.821883	-0.00960898	0.30321	0.839041	NA
CTNND1	1585.5	-0.0120403	0.0417236	0.599768	0.871032
AKIP1	288.865	-0.00201221	0.0508275	0.92431	0.981846
SCN4B	10.334	0.0438423	0.210587	0.488973	0.812578
MED6	2125.54	-0.00135434	0.0435239	0.951214	0.988482
SCIMP	0	0	0.33226	NA	NA
IRX2	4.10503	0.0127084	0.23934	0.843212	NA
IFITM5	0	0	0.33226	NA	NA
ATP2A1	94.6309	0.171497	0.21816	0.0285291	0.157994
HHIPL1	0	0	0.33226	NA	NA
STK3	598.026	-0.0938065	0.101853	0.0202131	0.119911
RBM6	1478.31	-0.0084274	0.0442753	0.704674	0.915073
EIF4G3	4755.52	-0.03683	0.0441332	0.139698	0.456488
CBX1	2642.95	0.00673507	0.0420175	0.765938	0.939627
MFSD4B	200.978	0.741097	0.152924	5.979e-07	7.39137e-06
ETV3L	48.3453	-0.0100588	0.0915475	0.740972	0.928547
EGLN3	137.92	-0.00427427	0.0623675	0.849797	0.962118
EAPP	873.637	-0.0243325	0.0496848	0.299798	0.67427
C10ORF88	483.953	-0.050946	0.0781891	0.0892001	0.352101
KRT71	0.312669	0.00223751	0.319054	0.945297	NA
GBGT1	0	0	0.33226	NA	NA
ESYT1	3673.02	0.928016	0.0653803	3.7682e-46	6.83011e-44
NCAPD2	11780.8	-0.0163676	0.0384288	0.488406	0.812564
GRIP2	3.77595	0.0334078	0.262604	0.610037	NA
TAB2	1159.32	-0.114409	0.096987	0.00727498	0.0507169
LDLRAD3	96.1559	0.710006	0.217301	0.000127169	0.00123783
GAD2	3.39634	-0.0309555	0.259424	0.635827	NA
ADGRE2	57.6818	1.11775	0.240422	5.87715e-07	7.27887e-06
NSUN3	435.515	-0.0128157	0.0499462	0.559703	0.848954
PARP8	247.892	-0.00651301	0.0534516	0.76114	0.938396
MYO10	1174.55	0.00144236	0.0442326	0.947669	0.987742
ABCC3	7.77284	-0.071365	0.255375	0.327029	0.698606
EML6	30.5555	-0.00896983	0.111467	0.807872	0.94945
CCDC82	416.413	0.00588024	0.0492435	0.783477	0.944258
SIRT5	330.046	-0.0167733	0.0536488	0.454784	0.792373
VRK1	3067.36	-0.010848	0.0450565	0.626186	0.88225
TSEN2	472.186	0.00221991	0.0502667	0.916589	0.980387
SNAP47	772.295	0.00266947	0.0449329	0.902752	0.976948
GNS	1138.24	1.17164	0.0840008	6.6843e-45	1.14944e-42
HAUS3	1091.63	-0.0372558	0.0586825	0.147502	0.471508
DNAJC21	1019.97	-0.00925516	0.0442436	0.678042	0.903346
KLHL2	61.1666	0.0671042	0.155652	0.16007	0.493002
GPR139	0	0	0.33226	NA	NA
ENSG00000257355	0	0	0.33226	NA	NA
ENSG00000262304	0	0	0.33226	NA	NA
DHX35	408.751	-0.0135582	0.0504862	0.538402	0.841133
VAV1	51.6623	-0.0223662	0.103413	0.500251	0.819475
UROD	4426.55	-0.00525903	0.0395258	0.819968	0.953136
CHD1L	2313.49	0.0439176	0.0568988	0.0981034	0.371335
H2AZ2	5393.5	-0.0121846	0.0424208	0.593524	0.867489
CMTM2	0	0	0.33226	NA	NA
COMT	1682.07	0.310902	0.0844981	1.49241e-05	0.000162087
RNASE7	0	0	0.33226	NA	NA
TERF1	914.01	-0.0389074	0.0642925	0.141519	0.46037
QPCTL	296.786	0.733554	0.149003	4.17064e-07	5.2576e-06
ADAM9	614.457	0.865574	0.103127	1.99208e-17	5.91145e-16
HGS	1675.6	-0.0178468	0.048153	0.431075	0.777181
OTULINL	260.795	0.0488681	0.096143	0.131882	0.441515
SLC25A3	14106.7	-0.0211774	0.0411375	0.370401	0.733647
C19ORF25	219.651	0.0371447	0.0810273	0.189778	0.543041
CD300LG	0	0	0.33226	NA	NA
PLEKHM1	252.93	-0.0197562	0.061551	0.398618	0.752838
MINK1	673.46	-0.00148898	0.0455319	0.945314	0.987499
TBX1	249.265	0.00277281	0.0539779	0.896434	0.974898
APBB3	62.9182	-0.0402664	0.125163	0.2983	0.672394
DDC	23.7274	-0.425046	0.436975	0.0137462	0.0870938
AIPL1	0.570755	0.0189171	0.314996	0.639173	NA
TGM6	0.188046	0.00754136	0.324541	0.771437	NA
NTF4	0.68333	0.00369069	0.307599	0.932517	NA
CASP8	214.237	-0.00150411	0.0552717	0.943953	0.987371
BUD23	2591.77	0.0386074	0.0468145	0.125862	0.43143
SP110	387.647	-0.0320918	0.0622103	0.203112	0.561142
SPAG16	620.12	0.0170541	0.0512931	0.447549	0.787069
FKBP10	1493.41	1.23071	0.0814023	2.1178e-52	5.5698e-50
TBC1D16	208.288	0.0314178	0.0775604	0.245578	0.616728
EWSR1	15296.9	-0.0307403	0.045859	0.206379	0.567131
ARHGEF10	342.907	-0.0104616	0.0505154	0.629835	0.883125
TBC1D2	27.3315	0.00646806	0.122341	0.873113	0.969152
BID	645.557	-0.0210683	0.050665	0.359735	0.727045
OBP2A	3.21973	0.0385661	0.266867	0.559488	NA
AMPD2	1512.18	0.0081669	0.0423898	0.717891	0.920633
DHRS4	245.548	0.0117175	0.0558276	0.59403	0.867943
KRTAP4-5	0	0	0.33226	NA	NA
OBP2B	0.188046	0.00754136	0.324541	0.771437	NA
BSG	7888.87	0.992443	0.068775	1.09392e-47	2.29263e-45
TMEM272	1.77061	0.0308465	0.290077	0.59935	NA
ALK	0.563798	-0.0191118	0.314319	0.641176	NA
LEPROTL1	441.287	0.287761	0.162822	0.00153743	0.0126358
PDPN	562.526	0.457197	0.104843	4.93569e-06	5.61038e-05
HPGD	34.2181	-0.0329249	0.137953	0.447197	0.786656
ZFR2	0.370661	0.0024776	0.317705	0.942196	NA
TTLL5	335.62	-0.00872465	0.0501622	0.685719	0.906966
RPL19	29391.2	-0.00900074	0.0375525	0.701474	0.913748
RPP25L	745.781	-0.00154399	0.0485052	0.94218	0.986454
TTC39B	97.3525	0.0051834	0.0694126	0.830382	0.955891
MECOM	657.743	-0.0435036	0.0612251	0.105495	0.387992
GRHPR	1197.79	0.0163938	0.0436794	0.475175	0.804005
ENO2	1989.12	0.0365015	0.0528496	0.148102	0.472299
IMPA2	136.813	-0.0516648	0.108418	0.141254	0.459865
KRTAP24-1	0	0	0.33226	NA	NA
JAGN1	828.299	0.0333197	0.054541	0.180291	0.527885
HPS1	261.6	0.00954984	0.0536334	0.659189	0.894958
TCTN1	227.292	0.680402	0.135435	2.74666e-07	3.56641e-06
METTL7A	30.5632	0.0479	0.156294	0.318533	0.691564
CD3E	0.333924	0.00233044	0.318531	0.944082	NA
WASF2	1777.06	0.000641637	0.0407434	0.977543	0.993618
RPSA	13602.2	0.00134958	0.0409528	0.952695	0.988482
ROCK2	2844.9	-0.0412923	0.0581687	0.116144	0.411149
EPN1	825.992	0.00947424	0.0479932	0.663398	0.89645
NDUFV3	1684.61	-0.0132984	0.0437493	0.557686	0.848485
CCDC30	9.27539	0.116789	0.299421	0.172557	0.514792
CELSR2	307.78	1.20361	0.135096	9.1395e-20	3.26032e-18
PROK1	0.180721	0.00742691	0.324646	0.773209	NA
COMMD6	784.041	-0.0349964	0.0562317	0.165116	0.502068
KCNK16	0.326611	-0.0189011	0.321602	0.575159	NA
EIF4A2	3733.77	-0.00504448	0.040598	0.825541	0.954756
SRSF5	5033.34	-0.0247839	0.0501206	0.292118	0.664773
ALG1L2	265.936	0.645965	0.123291	9.47855e-08	1.2829e-06
ZNF226	380.779	-0.00938358	0.0493429	0.664798	0.89661
ZNF283	99.3119	-0.0516563	0.118495	0.166114	0.503309
WNT7B	1.47036	-0.00400924	0.285075	0.943043	NA
COPS3	4641.5	-0.0530184	0.0577331	0.0568577	0.261085
SLC9A6	391.54	1.14106	0.122985	3.73601e-21	1.47386e-19
FAM180B	0	0	0.33226	NA	NA
RAB40C	144.422	0.00338149	0.0652453	0.884064	0.97173
C5ORF49	2.67628	-0.0342122	0.272988	0.594056	NA
IFITM2	222.556	0.0189619	0.0610607	0.414894	0.76475
UBE2QL1	24.9665	-0.0202558	0.135264	0.642993	0.887772
CTSS	4.0506	-0.0452323	0.260329	0.506133	NA
AQP4	3.57216	0.17562	0.411062	0.0613161	NA
CHUK	885.663	-0.000331194	0.0444136	0.987949	0.996803
TGFBR3	466.56	1.1012	0.108102	5.55957e-25	2.91291e-23
IQSEC2	93.9039	-0.0188669	0.0813791	0.485983	0.811362
FKTN	274.151	0.477552	0.144375	9.97752e-05	0.000989124
PTBP2	820.969	-0.0328858	0.0527865	0.183504	0.533336
TATDN2	433.158	-0.00909661	0.0494207	0.674028	0.901587
H2AC8	8987.13	-0.0368245	0.0460121	0.14075	0.458557
TSPAN10	64.052	0.0372926	0.127544	0.3461	0.714631
FANCB	1809.42	-0.0547762	0.0672016	0.0603785	0.27213
TMEM176B	26.4167	-0.157943	0.283791	0.080218	0.328029
ABLIM3	12.3312	0.00703671	0.168293	0.896021	0.974898
RNASE9	0	0	0.33226	NA	NA
NFATC1	245.991	-0.00379873	0.0540031	0.858673	0.964816
ARNTL2	70.316	-0.0169807	0.0887978	0.560295	0.849275
CCNI	2109.27	-0.0514164	0.0560736	0.0611661	0.274614
ALS2CL	8.2662	0.0348966	0.214396	0.583715	0.86278
WRN	1176.14	-0.0202192	0.0478957	0.37892	0.738522
CTNNA3	16.272	0.016223	0.157552	0.749164	0.932681
SPTSSA	183.086	-0.189888	0.198141	0.0146352	0.0918688
TEFM	509.37	-0.0233717	0.0544026	0.317522	0.690654
PSMC1	6493.74	-0.0154168	0.0427697	0.502762	0.820874
TMPRSS6	0.541003	-0.0411445	0.327402	0.312695	NA
DDR1	158.481	0.997525	0.160219	1.43349e-10	2.4556e-09
PRR3	601.056	0.00386922	0.0494596	0.855749	0.964157
CTTN	2865.29	-0.0376905	0.0460128	0.133066	0.443321
KCNC1	18.1499	0.0238015	0.154932	0.630977	0.883605
CSRP3	0.201988	-0.00505101	0.323801	0.849402	NA
MAPKAP1	381.941	-0.0102057	0.0507309	0.637768	0.885644
GGCX	1183.01	0.514125	0.0775814	2.52411e-11	4.62512e-10
BAALC	0.551381	0.0177658	0.31496	0.656953	NA
ERRFI1	354.431	-0.0931004	0.116694	0.0302684	0.165238
MAL	0	0	0.33226	NA	NA
CLIP4	104.823	-0.0214251	0.0797679	0.422662	0.771679
CTNS	361.765	0.607576	0.117297	1.36074e-07	1.82698e-06
ZNF250	108.227	0.01497	0.0729704	0.549978	0.844903
PTP4A2	1039.05	-0.170871	0.130188	0.00398529	0.0299162
SOX6	51.2065	-0.0337817	0.119996	0.367206	0.732447
NDUFC2-KCTD14	1008.03	0.0693303	0.0812052	0.0368398	0.191231
TPRX2	0	0	0.33226	NA	NA
CCDC47	4516.84	0.513984	0.0992806	1.49001e-07	1.9886e-06
KLHL42	653.419	-0.00981078	0.0495992	0.650901	0.891144
LRCH3	1161.36	-0.0633852	0.0695935	0.0388753	0.199021
DCAF8	654.479	0.0149608	0.0463681	0.505767	0.822297
G3BP1	18295.4	-0.0272163	0.0411571	0.25868	0.631881
MAPK14	790.957	-0.0103978	0.0477385	0.634576	0.885298
DENND2A	11.9763	0.0502258	0.211954	0.43132	0.777181
SH2D1A	0.201988	-0.00505101	0.323801	0.849402	NA
RABGGTA	656.26	-0.00728981	0.0465107	0.737833	0.927142
ZNF415	5.25744	-0.00961092	0.224523	0.879843	NA
DCDC1	6.01247	0.00065496	0.21591	0.991663	0.997299
C19ORF54	651.085	-0.00427002	0.0510713	0.84075	0.958926
SIRT1	1716.38	-0.0318971	0.048452	0.192506	0.547167
SRP14	4148.78	-0.00558165	0.0388494	0.810154	0.949545
MTMR4	2129.91	-0.011338	0.0417696	0.620471	0.880421
ZNF202	140.376	0.0308008	0.0859042	0.280208	0.655236
THEM6	76.2059	0.817108	0.277977	0.000223238	0.00208516
RPS6KC1	237.155	-0.00153599	0.0564236	0.943122	0.986901
ZNF79	83.3955	-0.0321223	0.0991982	0.309685	0.683866
SUDS3	877.007	-0.00203263	0.0444733	0.926157	0.982248
ACSM2A	0.439174	-0.00827336	0.314797	0.826925	NA
PYROXD1	593.774	-0.00111593	0.0494648	0.958042	0.988887
ACSL6	22.2816	0.0648042	0.194057	0.272277	0.646271
PRPH2	0	0	0.33226	NA	NA
ATF2	722.015	-0.0736695	0.0840436	0.0316942	0.170916
TCL1A	0	0	0.33226	NA	NA
GABRB3	1.01502	-0.0264905	0.306037	0.593356	NA
INS-IGF2	0	0	0.33226	NA	NA
PDCL	770.474	0.00807775	0.0502919	0.707164	0.916528
OR1L4	0	0	0.33226	NA	NA
RABEPK	460.973	-0.0290958	0.0597307	0.235946	0.604525
PAEP	0	0	0.33226	NA	NA
ASCC2	1273.5	-0.0163153	0.0443005	0.475573	0.804397
COL12A1	39.1217	0.507767	0.374757	0.00553811	0.0399238
C1ORF100	0	0	0.33226	NA	NA
CATSPERE	6.99379	0.00595151	0.203164	0.922355	0.981271
ADSS2	4469.96	-0.0225542	0.0474206	0.333015	0.702782
PRKG2	26.4805	-0.00153953	0.119325	0.969035	0.991285
DISP1	211.988	0.681185	0.139524	5.50714e-07	6.85861e-06
MEGF6	2.52719	0.0398208	0.280815	0.533887	NA
SMARCE1	1659.62	-0.000892813	0.0407852	0.968744	0.991285
SON	17148.7	-0.00580955	0.0380432	0.803609	0.948756
FOS	8.44125	0.0267626	0.200716	0.660886	0.895779
COG6	733.491	-0.0819856	0.0888435	0.0239507	0.137522
EPO	0	0	0.33226	NA	NA
TENT2	536.096	-0.0100386	0.0486715	0.644575	0.888527
H2AW	2844.61	0.0049079	0.07911	0.855113	0.964094
KCTD14	0.653211	-0.0256882	0.313695	0.558876	NA
APEX1	4210.77	-0.0822393	0.0681958	0.0122681	0.0789975
MAGED4B	645.946	0.41551	0.0950214	4.13597e-06	4.73747e-05
KRTAP15-1	0	0	0.33226	NA	NA
R3HDML	0	0	0.33226	NA	NA
DYRK2	506.304	0.00521707	0.0477506	0.808213	0.949451
RHOU	235.038	-0.0264457	0.066941	0.288034	0.661315
HPSE2	0.168672	0.00742691	0.324646	0.773209	NA
OAS2	0.605965	0.00655183	0.310937	0.873399	NA
ACSF3	567.002	0.0172106	0.0509737	0.443884	0.78583
SLC35E2B	219.754	0.128505	0.162365	0.0272585	0.152338
PINLYP	0.188046	0.00754136	0.324541	0.771437	NA
PAM16	486.395	0.0410888	0.0782299	0.148923	0.473516
CASP5	1.93365	-0.064439	0.314045	0.308062	NA
KLRF1	0	0	0.33226	NA	NA
KBTBD7	691.783	-0.00715699	0.0454434	0.74428	0.930039
OR2T29	0	0	0.33226	NA	NA
ALG13	1475.26	-0.0182598	0.0432017	0.430954	0.777181
THEGL	5.09248	-0.172493	0.397851	0.0744894	NA
TRIM17	3.85864	0.0469676	0.264119	0.491034	NA
LEF1	567.548	-0.00613155	0.0458409	0.778641	0.943727
PURA	694.237	-0.0163979	0.0481066	0.465985	0.797837
STN1	245.438	-0.0303795	0.0712787	0.242355	0.612225
FRMPD2	1.99859	0.0368339	0.285874	0.551396	NA
IRAK3	7.04672	-0.026545	0.212676	0.673609	0.901348
TWF2	1255.92	-0.00811312	0.0470695	0.709273	0.917343
FES	11.4329	-0.291272	0.443036	0.0348115	0.183272
POTEE	1942.77	0.121	0.120528	0.0124549	0.0799699
CSNK1G2	309.679	0.0228674	0.0586688	0.331474	0.701603
ACO2	3234.48	0.105738	0.0840603	0.00638102	0.045032
EXOC3L4	0.746752	0.0342505	0.318516	0.437483	NA
CDH1	38.8447	-1.00166	0.309964	8.33365e-05	0.000829223
SBF2	305.221	-0.0154487	0.0566468	0.491046	0.814334
CCR9	0.201988	-0.00505101	0.323801	0.849402	NA
ZNF600	5.68398	-0.0717639	0.271067	0.331031	0.701169
CFAP119	134.077	0.0137656	0.0700293	0.572067	0.856552
NHEJ1	338.508	-0.0054439	0.0516187	0.798354	0.947614
USP19	2792.16	-0.00065213	0.0411672	0.977077	0.993502
MRTFA	588.273	0.00123112	0.0468898	0.954283	0.988887
GAGE1	0	0	0.33226	NA	NA
AKT1S1	462.426	0.0106039	0.0531019	0.625511	0.88225
RAB6D	283.774	-0.0292033	0.0659642	0.245711	0.616829
OSBPL9	2918.55	-0.0384259	0.0487526	0.128667	0.436165
HHEX	172.246	-0.0109472	0.0624506	0.630739	0.883605
NCSTN	1660.13	1.26886	0.0767725	3.61771e-62	1.5653e-59
CD28	0	0	0.33226	NA	NA
RNF31	213.814	0.00484566	0.0549652	0.821283	0.953536
ZSWIM1	505.952	-0.0382745	0.0685463	0.153434	0.479835
CNTN2	0.349393	0.023925	0.322983	0.488576	NA
INF2	843.154	-0.00644015	0.0477133	0.765249	0.939627
HNRNPD	29012.2	0.0132119	0.0440648	0.559253	0.848881
SRGAP2	921.589	-0.0183901	0.0454029	0.423016	0.771937
RFX5	594.391	0.00518004	0.0472758	0.810028	0.949545
POPDC3	41.1436	0.0553419	0.158836	0.253719	0.625893
PSG5	0	0	0.33226	NA	NA
PFN2	1730.2	-0.0210326	0.0465894	0.363753	0.728864
HOXA4	86.7274	-0.0267887	0.0943851	0.377586	0.73806
BCO2	3.50416	0.0193136	0.250046	0.764523	NA
AP4S1	78.7443	0.00236196	0.0762355	0.927866	0.982425
DDX42	4338.19	-0.0203627	0.0426062	0.384918	0.742549
TBL1X	116.084	0.000203754	0.0633152	0.992854	0.997988
CRHR1	2.42062	0.0585087	0.297845	0.376233	NA
GRM7	0.639623	-0.0480843	0.331072	0.258218	NA
MYLK	53.8882	-0.160266	0.243258	0.0498183	0.237787
ENSG00000289758	0	0	0.33226	NA	NA
TCEANC	39.7254	-0.0331604	0.130746	0.417892	0.767599
ANXA11	2076.04	-0.0264802	0.0455698	0.26688	0.640819
DAGLA	52.0988	0.347398	0.334751	0.0130859	0.0832641
AGO3	549.958	-0.0205948	0.0497978	0.369614	0.733377
DDIAS	445.501	-0.024593	0.0568833	0.298981	0.673355
LRR1	901.204	-0.0124461	0.0451035	0.578443	0.859876
CDK9	610.255	-0.031809	0.0593422	0.202106	0.56009
SLX9	806.04	0.00968192	0.0497773	0.654881	0.893128
CHRFAM7A	42.7668	0.0770962	0.179649	0.160517	0.49395
SIM2	86.0215	0.0319172	0.0997953	0.315054	0.687795
BAG6	10232.8	-0.00574082	0.0411555	0.801047	0.948067
LTC4S	0.795892	0.0198511	0.308092	0.666941	NA
PLCB4	105.014	-0.0191619	0.0771963	0.462517	0.796066
TAF2	1195.85	-0.0259424	0.0480667	0.2739	0.647826
OXA1L	2145.49	-0.0358492	0.0463081	0.149996	0.475048
FGF19	3.06514	-0.0870889	0.320107	0.232909	NA
XPC	872.375	0.000483465	0.0434466	0.982585	0.995691
IL17RE	2.47545	0.048349	0.290479	0.452011	NA
CIDEC	5.9692	0.0413467	0.242796	0.539059	0.841323
SNCAIP	38.4768	0.0167263	0.111401	0.644586	0.888527
MMP24	3.843	0.256197	0.490191	0.0214734	NA
CALML4	119.623	0.0204979	0.0766059	0.430312	0.777116
CSTPP1	415.943	0.013714	0.051628	0.533747	0.838996
THOC1	1391.11	-0.013116	0.045653	0.55788	0.848588
ZNF765	59.7611	-0.0635638	0.150219	0.167979	0.507342
STRADA	482.961	-0.0244788	0.0588395	0.303533	0.678096
MAPK1IP1L	4957.01	-0.0517282	0.0716448	0.0770256	0.319671
TNFSF13	0	0	0.33226	NA	NA
KHNYN	202.887	-0.00154962	0.0547256	0.942116	0.986454
MORC4	1612.48	-0.0185866	0.0430071	0.423792	0.772578
PSMB10	154.431	0.00180958	0.0601594	0.934794	0.984213
TMEM47	2.36416	0.0665537	0.310846	0.310064	NA
RNF128	351.364	0.953372	0.11908	4.097e-16	1.08603e-14
TNFRSF12A	33.1267	-0.00554075	0.1266	0.89474	0.974578
TCF4	666.861	-0.0316892	0.0533051	0.197195	0.553486
STAT5A	179.32	0.00678454	0.0579859	0.756518	0.937038
PLS1	1552.79	-0.0892661	0.0877466	0.0163862	0.100682
OR5AU1	0	0	0.33226	NA	NA
MRPS10	1062.89	-0.015506	0.0504438	0.486302	0.811642
NSF	4812.92	-0.0106945	0.0433823	0.635356	0.885589
MCRIP1	384.065	-0.00874814	0.0502986	0.68488	0.906673
SPACA7	0	0	0.33226	NA	NA
LHB	0	0	0.33226	NA	NA
PLOD1	1112.13	1.17083	0.0922689	1.39117e-37	1.54213e-35
FANK1	5.99002	-0.00542199	0.219689	0.931516	0.982987
IER3	57.2799	0.23963	0.29231	0.0264309	0.148707
IL17RC	27.7557	0.0723678	0.192205	0.21559	0.576973
MRPS18B	2957.31	0.0165529	0.0426069	0.473987	0.803335
C6ORF15	0	0	0.33226	NA	NA
RNF152	32.0489	-0.0530957	0.169283	0.3058	0.680554
RFTN2	17.7309	0.00602089	0.147686	0.900702	0.97641
TMEM164	350.989	0.0369259	0.0709107	0.169548	0.509557
XRCC3	313.903	-0.00405142	0.0540665	0.849475	0.962118
DYTN	0	0	0.33226	NA	NA
FAM168A	384.806	-0.0172172	0.0538401	0.444217	0.78583
EYA4	435.907	-0.051317	0.0771879	0.0860981	0.344008
CHMP2B	1683.67	-0.00382064	0.0479407	0.858354	0.964802
ZBTB20	14.9417	-0.00469875	0.157248	0.926546	0.98227
MPIG6B	0.349393	0.023925	0.322983	0.488576	NA
CCDC90B	258.117	-0.010331	0.0564683	0.637433	0.885644
CHD7	2062.82	-0.0253307	0.0440682	0.287058	0.659977
ZFPL1	304.172	-0.00767627	0.055533	0.722878	0.92219
RRM1	11199.4	-0.0378097	0.0482316	0.133428	0.444086
ANXA2	4369.78	-0.0286452	0.045969	0.234349	0.602587
PSTPIP1	0.337345	0.0199016	0.323478	0.533761	NA
APBB1	866.82	-0.0127571	0.0453881	0.568759	0.8551
FMNL3	258.362	0.0133317	0.0558179	0.547101	0.843841
YIF1B	1071.78	-0.00548057	0.0470504	0.799649	0.94783
PPP2R2A	2567.25	-0.0343946	0.0533045	0.168272	0.507989
SERPINB1	365.945	-0.0259327	0.0594166	0.280889	0.655742
ZNF257	13.4265	0.0164398	0.166444	0.757197	0.937186
PLXDC1	2.69336	0.0623445	0.303016	0.34646	NA
PHKG2	817.507	0.0361026	0.0534174	0.152157	0.477719
RBFOX2	1183.09	-0.0157677	0.0447285	0.488459	0.812564
CCT8L2	0.124623	-0.00471891	0.324324	0.854622	NA
MPP4	0.145878	-0.00471891	0.324324	0.854622	NA
PMM2	813.829	-0.011007	0.044858	0.62184	0.880421
CCDC196	0.124623	-0.00471891	0.324324	0.854622	NA
MFSD8	279.926	0.827438	0.126746	2.97115e-11	5.4e-10
ITGA4	670.978	1.20333	0.110514	2.40314e-28	1.5133e-26
MSLN	0.312669	0.00223751	0.319054	0.945297	NA
OR2L2	0	0	0.33226	NA	NA
USP43	49.5903	-0.0222044	0.106089	0.514077	0.827449
DYRK3	593.903	-0.00356731	0.0461893	0.869063	0.968008
PIGG	892.432	1.08613	0.0900232	4.17378e-34	3.78262e-32
FAM183A	10.652	0.0365792	0.195677	0.542306	0.843088
KIAA1549L	42.5063	0.886057	0.302256	0.00020039	0.0018796
SERPINF2	42.3213	-0.690843	0.369398	0.00171699	0.013983
ZNF813	33.7419	-0.0803782	0.194693	0.175699	0.519673
CRB3	1.37175	-0.0249518	0.295667	0.648636	NA
ZNF616	300.385	-0.018754	0.0574313	0.412715	0.763109
PABPC1	6886.78	-0.0540466	0.049215	0.0453344	0.222655
POT1	769.616	-0.0668631	0.0793453	0.0400753	0.203225
PRKRA	889.833	-0.0425328	0.058904	0.108805	0.39574
CSNK2B	2914.26	-0.0319848	0.0447808	0.191111	0.545051
CHEK2	1158.17	-0.0287109	0.0474951	0.232992	0.600637
SLC25A45	11.266	0.00948768	0.175723	0.864594	0.966817
DOCK10	15.935	0.00981313	0.15363	0.843974	0.96048
SERPINB6	1147.36	-0.0256688	0.046836	0.278968	0.654047
ALAS1	1202.55	-0.0301253	0.0475168	0.2141	0.575836
MLF1	1161.03	-0.0311425	0.0485985	0.201489	0.559192
ATP8B4	1.86665	0.0212799	0.280784	0.721072	NA
SNRPB	7319.68	0.00337332	0.0723811	0.892657	0.974435
LIN37	90.6373	0.00947309	0.0725975	0.704332	0.915073
CCDC103	31.0435	0.000775657	0.107713	0.982784	0.995758
ATXN10	6740.69	-0.159323	0.0832333	0.000503468	0.00449003
STATH	0	0	0.33226	NA	NA
CCK	0.124623	-0.00471891	0.324324	0.854622	NA
RAB18	1254.65	-0.0300851	0.0546059	0.217399	0.579369
PLCH1	268.776	-0.0293311	0.0663315	0.244774	0.615629
CACNB4	26.5748	0.035545	0.145988	0.436603	0.781685
AZIN1	1156.89	-0.00689098	0.0477256	0.749663	0.932681
ADAL	185.317	-0.0190172	0.0673885	0.43079	0.777181
CC2D2A	371.083	-0.0286166	0.0599482	0.242673	0.612527
IL20RB	11.5862	0.0251369	0.180156	0.656188	0.894105
FAM162A	1549.35	0.0439795	0.0610381	0.102412	0.380408
RPGRIP1L	929.749	-0.0655613	0.0758376	0.0396702	0.201475
PRICKLE2	47.4326	-0.00952839	0.0946527	0.761832	0.938592
STUB1	2635.94	-0.00770512	0.0436544	0.729892	0.924213
NVL	1877.46	-0.0105821	0.043681	0.637971	0.885829
NRG3	0.650014	0.0313784	0.318319	0.463354	NA
NBPF3	49.8396	0.013528	0.09427	0.662982	0.896342
LGALS7B	0	0	0.33226	NA	NA
SEC31A	7087.88	-0.0311072	0.0407441	0.202188	0.56009
KCNQ5	249.098	0.651116	0.132503	4.9125e-07	6.15807e-06
MSRB3	120.761	0.00692225	0.0644962	0.763905	0.939342
C6ORF89	480.933	0.0824085	0.0970852	0.029089	0.1603
MAP7	425.623	-0.152029	0.140754	0.00892127	0.0605265
ECHDC1	1867.15	-0.000408491	0.043088	0.985341	0.995831
CXCR4	111.033	0.566607	0.216742	0.000471456	0.00422703
SGTA	2088.88	-0.0738664	0.073939	0.0240889	0.138138
ROPN1	0.124623	-0.00471891	0.324324	0.854622	NA
SYNE1	1767.37	-0.000369196	0.0423454	0.986857	0.99629
HSD17B4	5655.3	-0.0138703	0.041973	0.546777	0.843841
DAZAP2	3103.11	-0.0188412	0.0423206	0.419515	0.768872
TMEM19	330.766	0.596053	0.118983	3.26843e-07	4.19919e-06
SF3B3	22396.2	-0.0201469	0.040542	0.393806	0.74945
CXXC5	148.269	0.00702622	0.064387	0.760248	0.938396
C1QTNF4	0.145878	-0.00471891	0.324324	0.854622	NA
SETD2	2739.26	-0.0785059	0.072559	0.0178095	0.107936
DEFB104B	0	0	0.33226	NA	NA
RGS11	0.145878	-0.00471891	0.324324	0.854622	NA
CYP8B1	0.829208	-0.00930436	0.303027	0.844336	NA
SMR3B	0.124623	-0.00471891	0.324324	0.854622	NA
TYW3	851.49	-0.0135486	0.0510978	0.538431	0.841133
UXT	1870.62	0.00280047	0.0429603	0.90002	0.97615
DYM	725.977	-0.05713	0.0725237	0.0583565	0.265244
OTOF	14.1926	0.0795693	0.237737	0.261001	0.634779
PCP4L1	0	0	0.33226	NA	NA
ADAM22	256.824	1.07387	0.129833	3.40675e-17	9.89063e-16
KCNC4	35.0624	0.0405739	0.143353	0.360604	0.727555
ATP10D	269.863	0.479195	0.135351	5.81041e-05	0.000590417
FAM3A	196.848	0.629222	0.142986	4.75474e-06	5.40928e-05
TRIM51	0.709308	0.00241596	0.308803	0.954744	NA
DCAKD	1382.21	-0.0258055	0.0454383	0.27782	0.652365
ARHGEF2	673.546	-0.0196775	0.0503198	0.388499	0.74605
PLCZ1	0.706112	0.0665308	0.343744	0.158103	NA
NOMO1	2549.01	1.26955	0.0704876	2.49654e-73	2.79051e-70
TPRKB	937.655	-0.0938436	0.0940864	0.0161124	0.0993774
CST6	0	0	0.33226	NA	NA
ATE1	637.218	-0.0149795	0.0477901	0.502714	0.820874
DNAJC11	2002.52	-0.0277453	0.0444043	0.248231	0.619792
PIGV	86.492	0.377965	0.271751	0.00507094	0.0370662
WDR12	3344.65	-0.00123089	0.0414885	0.956609	0.988887
NKRF	3192.41	-0.068481	0.0643583	0.0252449	0.143601
ANKRD65	0.168672	0.00742691	0.324646	0.773209	NA
PSMA7	8075.82	0.0601214	0.0803078	0.0577881	0.263886
BIN3	344.471	-0.0129515	0.0542329	0.5562	0.847474
MRAP	0	0	0.33226	NA	NA
PTK2	704.759	-0.0111885	0.0453435	0.615122	0.876887
CASP2	1544.41	-0.0249373	0.0482178	0.290178	0.663142
GYG2	167.314	-0.0413592	0.0916998	0.177622	0.523154
EPPIN	0	0	0.33226	NA	NA
APOL3	3.62806	0.0426137	0.265398	0.525568	NA
ZFP36L1	487.667	0.0193746	0.0551948	0.39637	0.751117
UBE2D3	3678	-0.0401577	0.0475181	0.11427	0.407417
AKT1	493.154	0.00325541	0.0468808	0.87977	0.97126
TRAF6	733.499	-0.0259862	0.050987	0.272766	0.646513
ZNF416	112.152	-0.14315	0.196073	0.0355026	0.185865
TPR	14265.2	-0.0438363	0.0560967	0.0977368	0.370428
NBPF4	0	0	0.33226	NA	NA
RAB34	738.931	0.0118756	0.0485131	0.588543	0.864813
KALRN	97.5717	0.00118603	0.0686719	0.960635	0.989555
DMAC2	511.106	0.00360788	0.0469676	0.866865	0.967536
ACTN1	2983.44	-0.200054	0.109392	0.000802244	0.00694674
CLDN9	2.31519	-0.125746	0.382708	0.0794393	NA
UBE2S	3508.14	0.0137763	0.0443617	0.542636	0.843088
TBCD	2210.48	-0.0113631	0.0403048	0.623703	0.881438
VOPP1	202.497	0.0780285	0.122868	0.0609972	0.27416
ENPP3	5.14791	0.0942239	0.300552	0.235353	NA
ERBB3	26.3997	-0.0748211	0.203059	0.224779	0.589898
ZNF404	30.929	-0.0634385	0.176901	0.238923	0.607761
HOXB1	0.695378	0.00428937	0.307433	0.9219	NA
TINAG	0.168672	0.00742691	0.324646	0.773209	NA
EFL1	785.78	-0.010275	0.0451394	0.643649	0.888196
CAMK2D	813.059	-0.00881567	0.0454918	0.689213	0.908364
HTT	3565.75	-0.0162497	0.040012	0.488319	0.812533
CATSPER4	0.201988	-0.00505101	0.323801	0.849402	NA
SH3BP2	114.322	0.0722474	0.13747	0.0990821	0.373216
BBS1	171.356	-0.00405388	0.0571562	0.851621	0.962974
RAMP1	14.5711	-0.00203685	0.157803	0.96823	0.991285
ACOT12	1.33807	0.0346024	0.301181	0.530779	NA
PRLR	4.54625	-0.207797	0.439556	0.0429044	NA
PTPN20	6.30469	0.00416697	0.209199	0.946337	0.987725
TSPYL4	375.347	-0.0377996	0.0676924	0.155991	0.485227
PPP1CB	4583.63	-0.0434501	0.0585315	0.102681	0.380985
THAP12	472.21	-0.0133584	0.052588	0.543756	0.843361
ACIN1	6415.12	-0.0131053	0.0389771	0.575986	0.858349
SDHC	5689.07	0.0133152	0.0400112	0.567661	0.854266
CFAP126	0.751476	0.0345404	0.318622	0.434332	NA
CCN2	131.023	-0.17969	0.217542	0.0243667	0.139671
FCGR2A	0.145878	-0.00471891	0.324324	0.854622	NA
TRIML2	0.201988	-0.00505101	0.323801	0.849402	NA
NR1I3	0.180721	0.00742691	0.324646	0.773209	NA
PEAK1	469.096	-0.785558	0.109529	3.60712e-13	7.63128e-12
PWWP2B	29.8225	-0.00667847	0.113904	0.859724	0.965402
SLC51A	23.537	-0.00871274	0.127729	0.836085	0.957759
CHRNG	0	0	0.33226	NA	NA
NIF3L1	1375.54	-0.0305876	0.0472966	0.208221	0.569275
CHN1	250.19	-0.0343862	0.0763867	0.207	0.567675
HSP90AB1	79691.6	-0.0170475	0.0393965	0.469347	0.799715
MSI2	1052.56	-0.00936845	0.0429603	0.677829	0.903346
PA2G4	19229.4	-0.0497872	0.0551338	0.066826	0.291492
GYG1	1494.07	-0.0292711	0.0486296	0.225275	0.59085
CPA3	0.270502	-0.0149464	0.321922	0.638254	NA
CAST	2675.69	-0.0274173	0.0450923	0.252729	0.625087
LNPEP	865.929	1.21804	0.0923172	1.70045e-40	2.2361e-38
SHROOM3	265.583	-0.0913031	0.122445	0.0368405	0.191231
HMCES	1814.64	-0.00638592	0.0411485	0.779439	0.943727
ZNF2	110.445	-0.160991	0.208452	0.0299345	0.163815
PIKFYVE	1391.1	-0.0176693	0.0428911	0.445754	0.786261
BCHE	114.167	1.2948	0.183916	2.32504e-13	4.99772e-12
SI	1.23828	-0.0772987	0.344366	0.163285	NA
IKBKG	433.839	-0.00824415	0.0498336	0.701831	0.913859
ADORA3	0.145878	-0.00471891	0.324324	0.854622	NA
CAMTA1	677.666	-0.0219931	0.0494251	0.342163	0.710108
ABCC6	55.6009	0.00443016	0.0870877	0.879837	0.97126
ART3	0.437292	-0.00647886	0.316352	0.85722	NA
KDM1B	906.476	-0.0363195	0.0536263	0.150385	0.475514
SAC3D1	336.139	0.0494745	0.0963758	0.128603	0.436165
CD5	0.70932	-0.026881	0.315163	0.534472	NA
TOP1	8735.17	-0.0975873	0.0881545	0.0111533	0.073118
NF1	2317.14	-0.0318667	0.0465731	0.192577	0.547253
ARHGAP11A-SCG5	71.1356	-0.0597428	0.140793	0.168505	0.50812
GOSR2	300.188	-0.0409661	0.076178	0.145841	0.46843
PPA2	1959.89	-0.0377644	0.0504317	0.135334	0.448268
UBXN2B	243.595	0.0211346	0.0624874	0.372078	0.734471
NBL1	77.8317	0.504348	0.291357	0.00253099	0.019876
GPD1	7.68714	0.055825	0.237715	0.416459	0.766513
THEM4	200.237	-0.0170999	0.0642043	0.466345	0.798035
TRPV4	12.196	0.00531236	0.165541	0.920399	0.980876
SLBP	3198.49	-0.032564	0.0463071	0.184432	0.534065
KHSRP	18326.7	0.00918841	0.0425442	0.684663	0.906642
KLF11	305.503	0.0112863	0.0517672	0.60419	0.87196
MYH3	5.48585	0.108328	0.31748	0.191683	NA
ELOVL7	224.373	0.397178	0.182783	0.000867226	0.00747085
TGM1	1.23317	-0.00952164	0.29396	0.856391	NA
PCDHA3	0.124623	-0.00471891	0.324324	0.854622	NA
SPATA20	45.8454	0.0124509	0.0976683	0.698944	0.912137
PRPF40A	9857.79	-0.0344176	0.0507912	0.166276	0.503407
STX17	410.384	-0.00134679	0.0490881	0.949437	0.987973
ARFIP2	729.966	0.00830345	0.0448115	0.707458	0.916594
RBM4B	777.347	-0.000741693	0.0443472	0.973037	0.992686
FBXO38	1480	-0.0228398	0.0463762	0.328766	0.699913
NAALADL1	0.312669	0.00223751	0.319054	0.945297	NA
HEXA	1405.39	1.12035	0.083688	1.70559e-41	2.40812e-39
RASSF4	8.02346	-0.00611065	0.195055	0.918475	0.980387
CRTC3	495.537	-0.0136221	0.049776	0.537087	0.840704
APAF1	1224.91	-0.0297574	0.0515473	0.219581	0.582408
SERPINA3	12.4112	-0.345177	0.461806	0.0245089	0.140301
NETO2	599.478	0.769804	0.0948775	2.48691e-16	6.65807e-15
MIIP	395.207	-0.0214885	0.0585667	0.357352	0.724566
ATG9A	1335.81	0.318534	0.0974947	4.79224e-05	0.000494068
TMEM52	7.03396	0.0517591	0.238696	0.448895	0.7883
CSRNP3	100.882	-0.035382	0.0983533	0.261742	0.635889
MIER3	993.818	-0.0164665	0.0471027	0.465816	0.797752
PIP5K1A	3802.54	-0.0497453	0.05301	0.0649239	0.285477
CALML6	0.495284	-0.0111233	0.314174	0.775257	NA
GNB1	4441.19	-0.0416533	0.0444175	0.100982	0.378021
DOK1	279.221	-0.00775934	0.0529447	0.717986	0.920633
SCLY	408.931	0.0180211	0.0600052	0.434006	0.779293
TSNAX-DISC1	0	0	0.33226	NA	NA
IRF9	4.45964	0.0124554	0.235292	0.846161	NA
PGLYRP4	0	0	0.33226	NA	NA
ZRANB1	578.084	0.00771807	0.0476811	0.721586	0.921993
SUPV3L1	1593.29	-0.0116206	0.0433421	0.607507	0.874051
SLC7A13	1.03627	-0.0275662	0.306319	0.57997	NA
DAGLB	491.793	0.532381	0.100996	9.04967e-08	1.22733e-06
SIGLEC10	0	0	0.33226	NA	NA
RAB3GAP1	3133.09	-0.0156095	0.0427205	0.497856	0.818537
MAB21L4	0.650014	0.0313784	0.318319	0.463354	NA
PAN2	709.664	-0.000326944	0.0444954	0.988094	0.996803
OPRM1	0.305344	0.00220452	0.31924	0.945733	NA
PIH1D1	931.772	0.00232608	0.0431614	0.91668	0.980387
UBE2T	2922.97	-0.0292594	0.0443646	0.226396	0.592286
PODNL1	1.75988	-0.0175808	0.285231	0.75973	NA
RNASEH2B	1271.96	-0.0310925	0.0485112	0.20208	0.56009
SOX15	2.62581	0.037896	0.274616	0.558505	NA
USP3	833.498	-0.0288729	0.0519495	0.231326	0.598068
CILP2	318.692	1.32559	0.149447	8.5465e-20	3.05691e-18
CD63	2147.63	0.763255	0.0816895	4.80789e-21	1.88562e-19
TRIM74	0	0	0.33226	NA	NA
L1CAM	11.9738	0.810911	0.588594	0.00166916	0.0136182
NCAM1	298.548	1.37195	0.124066	2.06751e-29	1.38657e-27
STMN3	267.481	-0.00121084	0.0526408	0.954443	0.988887
TMEM30A	1687.94	0.919919	0.0801893	6.98171e-31	5.35118e-29
ATF7IP	3139.58	-0.038795	0.0465535	0.124159	0.427341
SAMSN1	0	0	0.33226	NA	NA
SCYL1	1028.29	-0.037392	0.056369	0.143742	0.464804
HSPB7	0	0	0.33226	NA	NA
MPP7	350.513	-0.0169219	0.0542045	0.451547	0.790162
ROR2	247.742	1.09233	0.130921	1.76401e-17	5.25793e-16
RPL10A	16748	-0.0485117	0.0448969	0.0623724	0.277387
NUDT4B	451.127	0.00629229	0.0474304	0.770731	0.941022
EFCAB10	10.2138	0.190451	0.376186	0.0784229	0.322566
CPS1	898.807	1.21505	0.0953066	5.70193e-38	6.5931e-36
TRMT6	1173.75	-0.010798	0.0462672	0.624912	0.88225
ZNF239	196.067	0.000804816	0.0553932	0.970002	0.991287
FBXL17	350.022	0.0014026	0.0494637	0.947287	0.987742
VPS35L	1200.23	-0.0563306	0.0629632	0.0510631	0.241861
TNC	784.488	1.37445	0.0912273	2.90143e-52	7.48402e-50
SLC8A1	178.134	0.861761	0.145708	1.36872e-09	2.15224e-08
VSNL1	144.926	-0.0335257	0.0868728	0.246735	0.618358
CTSO	32.9426	0.619433	0.405134	0.00342083	0.0261148
PTCH1	310.336	0.138882	0.143544	0.0135853	0.0861154
NACA	16796	-0.0508545	0.0532261	0.060596	0.27281
AK2	7932.57	-0.0109723	0.0384939	0.639439	0.886555
XIRP2	3.02116	0.0318919	0.266045	0.62262	NA
BBS9	290.353	0.0194673	0.0575726	0.3973	0.75162
KCNIP1	0.639268	0.00656361	0.308604	0.878784	NA
CKLF-CMTM1	138.721	-0.00569286	0.0615795	0.799716	0.94783
TNK2	155.076	0.0138953	0.065569	0.553916	0.846976
ATXN2	2395.02	-0.0303208	0.0443035	0.212068	0.574328
PPA1	9813.48	-0.0119453	0.0425908	0.600055	0.87105
PLEKHA8	254.799	-0.0141544	0.0601192	0.532034	0.837708
CYP4F2	0.535912	-0.0126826	0.313748	0.749341	NA
AKAP7	222.646	-0.0176474	0.0608904	0.444686	0.785857
GDAP1L1	0.395125	-0.0267459	0.322675	0.461938	NA
RSPRY1	409.003	0.0115355	0.0499979	0.597238	0.870057
C1ORF115	49.7843	-0.0213125	0.102898	0.519724	0.829691
SLC52A2	403.319	0.420471	0.139173	0.00015753	0.00150709
MFN2	3422.07	-0.0145305	0.0399213	0.534119	0.839186
G2E3	922.069	-0.0332441	0.0572197	0.18378	0.53353
NDFIP2	1492.84	0.041314	0.0529094	0.110586	0.399056
RALB	353.528	-0.0141569	0.0544582	0.522761	0.83154
GRB7	1.00331	0.0344567	0.311703	0.48327	NA
SCOC	944.814	-0.077748	0.094406	0.0335676	0.179094
CNN3	5882.46	-0.0309219	0.0422719	0.204585	0.563587
SPHK1	115.793	-0.0153428	0.0794821	0.5647	0.852675
SF3B5	4447.21	0.000142435	0.0414818	0.994976	0.99864
CYP20A1	495.904	0.215073	0.151746	0.0031784	0.0244868
TEDDM1	0	0	0.33226	NA	NA
CTSB	855.391	0.949332	0.104297	3.12672e-20	1.14275e-18
GPA33	0	0	0.33226	NA	NA
TPP2	5558.88	-0.0288912	0.044774	0.231373	0.598075
AKAP4	0.349393	0.023925	0.322983	0.488576	NA
USE1	303.971	0.00650575	0.0508998	0.760845	0.938396
BTBD17	0.669387	0.0325427	0.318662	0.450231	NA
DMRT2	5.22789	-0.0246015	0.234279	0.705156	NA
CD3G	0	0	0.33226	NA	NA
ABCB8	490.044	0.084955	0.111568	0.0368264	0.191231
CCDC92B	0.752183	0.0548635	0.337469	0.195703	NA
VSX1	0.188046	0.00754136	0.324541	0.771437	NA
THOP1	2239.92	-0.0122251	0.0450468	0.585024	0.863246
SYT5	2.0396	-0.017721	0.278187	0.766867	NA
SLC47A2	3.67487	-0.0052031	0.246612	0.934953	NA
PRKCSH	7571.6	0.904605	0.0648628	1.31372e-44	2.14889e-42
WSCD1	10.3831	0.251604	0.423603	0.0462532	0.226091
COQ8B	465.717	-0.000435522	0.051065	0.983577	0.995784
G6PC2	0	0	0.33226	NA	NA
MAGEE2	0	0	0.33226	NA	NA
FAM219B	182.085	0.0295747	0.0808309	0.281006	0.655776
HNRNPA2B1	53696.5	0.00774575	0.0430526	0.730011	0.924222
DNMT1	9935.06	-0.0315749	0.0418271	0.196205	0.552067
TOP3A	1112.71	0.0533134	0.0625358	0.0606108	0.27281
TTC14	642.546	0.0722471	0.0979465	0.0465377	0.22682
MTFP1	416.599	0.00603232	0.0541955	0.778476	0.943727
KRIT1	448.535	-0.0475754	0.0768999	0.104181	0.384847
NUTF2	5629.59	0.00426333	0.0489116	0.841632	0.959525
EIF4B	9930.55	-0.0365307	0.0427582	0.141742	0.460629
FTHL17	0	0	0.33226	NA	NA
SPSB2	20.9828	0.0372494	0.163107	0.465352	0.797391
ADAM33	0	0	0.33226	NA	NA
PDE4DIP	2323.49	-0.0117392	0.0438196	0.602631	0.871571
LETMD1	427.248	0.00822959	0.0488	0.703139	0.91477
SLC11A2	478.322	0.421912	0.111499	2.58383e-05	0.000273751
CLDN7	0.688761	0.0303415	0.31938	0.463192	NA
ASAH1	795.235	0.466745	0.105398	3.94905e-06	4.53111e-05
CREM	326.704	-0.0109402	0.0566296	0.618755	0.879405
USP6	181.38	-0.00635946	0.0568088	0.769591	0.94058
CDH24	20.9318	0.346143	0.41649	0.0224908	0.130751
PFKP	5538.09	0.00176308	0.0397023	0.938968	0.985244
FSD2	0	0	0.33226	NA	NA
SLC29A4	17.2905	0.028801	0.168165	0.587658	0.864419
PGA5	0	0	0.33226	NA	NA
DLG1	1099.35	-0.0108356	0.0445266	0.627924	0.882914
CAMSAP1	495.009	0.00781471	0.0479737	0.717953	0.920633
FLVCR2	25.2267	0.431231	0.424738	0.0125255	0.080308
RNF7	509.119	-0.0151304	0.0523749	0.495702	0.816712
BCL2L15	1.06604	0.0036286	0.29689	0.94284	NA
CPPED1	281.474	-0.000903575	0.050649	0.965948	0.990751
TRIM7	23.6015	0.0491533	0.1691	0.344717	0.712543
ZNF800	750.247	-0.0342693	0.0660747	0.186234	0.53698
RBMXL1	8663.72	-0.0120917	0.0399953	0.602931	0.871789
LIMS1	302.467	-0.0715001	0.114173	0.0667149	0.291197
UBE2C	6474.9	-0.0645243	0.0578976	0.0271857	0.152124
PCDHGA7	4.26888	0.0125867	0.240179	0.844672	NA
NOP2	2244.27	-0.02884	0.044493	0.232223	0.599808
CIBAR1	539.366	-0.0212509	0.0563692	0.358948	0.726069
ERBB2	404.032	1.08253	0.108959	7.50592e-24	3.60849e-22
SLC7A9	0	0	0.33226	NA	NA
RPUSD3	1094.88	0.0315462	0.0500787	0.19709	0.553486
TMEM107	33.7973	0.0175436	0.114636	0.637562	0.885644
SLC13A2	0	0	0.33226	NA	NA
LGR6	0.683317	0.0352379	0.318276	0.431768	NA
TXNDC15	391.307	0.825	0.118753	1.68225e-12	3.3728e-11
CYP3A5	2.73837	0.049152	0.284658	0.456402	NA
JKAMP	614.676	0.286242	0.153698	0.00119079	0.0100264
VPS53	1898.08	-0.0162171	0.0434798	0.480168	0.807079
MFAP3	834.932	0.737633	0.109229	7.68752e-12	1.47515e-10
L3MBTL1	25.9508	-0.0018467	0.120745	0.963275	0.989967
AKAP8	1185.15	-0.0160845	0.0447372	0.480339	0.807088
HDAC6	1017.58	-0.0184486	0.0464706	0.419686	0.769024
RMDN2	147.991	0.534087	0.21958	0.00065154	0.00570437
SPDEF	1.67387	0.0342416	0.29187	0.562111	NA
CD164L2	0.168672	0.00742691	0.324646	0.773209	NA
SMC2	6730.09	-0.0344617	0.0513914	0.166213	0.503407
ADAR	7070.28	-0.0540963	0.0483925	0.0443977	0.219017
MRPL39	2358.88	-0.0189458	0.0434482	0.414516	0.764457
RDH11	1727.59	0.73122	0.0774051	1.9057e-21	7.65303e-20
AHCTF1	1810.65	-0.0544146	0.0609315	0.0551868	0.256043
KRBA1	194.494	0.0135548	0.0629483	0.555764	0.847474
TRIT1	737.735	-0.00298942	0.0452393	0.890901	0.97369
MPDZ	1139.65	-0.0165602	0.0461882	0.465181	0.797388
GPR137	64.0618	0.349609	0.313033	0.0104316	0.0691983
FKBP1A	1119.28	0.0139823	0.0439217	0.538138	0.841133
SPTBN2	244.36	-0.660976	0.13541	5.68034e-07	7.04814e-06
KXD1	649.162	-0.00347562	0.0451437	0.873485	0.969152
DALRD3	233.92	0.0115431	0.0572136	0.601333	0.871261
SCN1A	5.64189	0.0570784	0.256803	0.417672	0.767599
BRCA1	2123.46	-0.0336935	0.0489488	0.17277	0.514842
TAC4	0	0	0.33226	NA	NA
ACP1	2474.78	-0.0168148	0.0404149	0.472986	0.802246
SMIM27	55.3418	0.0195399	0.102847	0.556657	0.847539
PEBP4	0	0	0.33226	NA	NA
SAMD9L	10.4477	-0.0330978	0.194027	0.579072	0.860156
SYNGAP1	33.0993	0.0325284	0.140563	0.461905	0.795319
ABCC4	2008.05	0.410519	0.0927277	3.34216e-06	3.86785e-05
MAPT	129.917	0.00160027	0.0631177	0.943822	0.987371
MAPRE2	1063.14	-0.0811307	0.0816789	0.0204196	0.120774
TMEM260	149.522	0.18982	0.199561	0.0150388	0.093865
CCNDBP1	949.66	-0.0376203	0.0534907	0.139025	0.455277
OR6N1	0	0	0.33226	NA	NA
HYAL3	36.435	0.0199148	0.114937	0.591457	0.866204
ZNF420	123.758	-0.0126515	0.0696551	0.602007	0.871261
VN1R4	0	0	0.33226	NA	NA
FCHSD2	323.57	-0.0140723	0.0531019	0.524173	0.83236
VEGFA	75.9624	0.524154	0.295048	0.00231492	0.018362
CMTM1	6.33458	0.0234339	0.228098	0.7166	0.919987
LRRTM2	17.1204	0.0674509	0.211344	0.291221	0.663583
CEP20	848.47	-0.00595512	0.0455439	0.785254	0.944545
NNMT	2.97404	-0.051679	0.283204	0.441227	NA
DTNA	420.126	-0.0577737	0.0840082	0.0697076	0.299762
JOSD1	185.094	-0.000322834	0.0568134	0.98806	0.996803
CD33	0.52197	0.0167546	0.316871	0.658333	NA
ALG1	780.18	0.658049	0.0893985	1.11169e-13	2.45652e-12
ACVR1	231.881	0.673395	0.139669	7.43472e-07	9.11535e-06
PRKCG	20.4084	0.0106225	0.134861	0.810276	0.949605
ZNF880	22.1935	-0.0143049	0.133303	0.742525	0.92871
FYB2	0.68333	0.00369069	0.307599	0.932517	NA
ZFAND5	1339.77	-0.0961354	0.101767	0.0183017	0.110527
SBSN	0.337345	0.0199016	0.323478	0.533761	NA
ICA1	102.421	-0.0205904	0.0804464	0.443338	0.785535
MT1B	3.63302	0.00429922	0.251206	0.945966	NA
CRHR2	0	0	0.33226	NA	NA
RPS14	18330.9	-0.00410742	0.0417668	0.855784	0.964157
FECH	1762.04	-0.0666126	0.0653812	0.029085	0.1603
ELF4	456.368	-0.00777412	0.0493829	0.717915	0.920633
SUCO	654.808	1.1497	0.0974447	8.6182e-33	7.3628e-31
RAP2A	285.769	0.000504695	0.0520835	0.98098	0.994987
ABHD18	343.002	-0.0266003	0.0621046	0.275216	0.649335
CSNK2A1	1739.24	-0.0662431	0.0667089	0.030762	0.167591
MAP3K19	0.514657	-0.0113246	0.313858	0.773193	NA
LARS2	1508.3	0.669907	0.0818327	1.61447e-16	4.41935e-15
FARP1	543.742	-0.0171703	0.0497343	0.44548	0.786261
[truncated: 17,778 more rows]

## Sheet: Delta RNAseq Hek 0,1%T vs 1%T
Gene	baseMean	log2FoldChange	lfcSE	pvalue	padj
ZNF180	292.023	-0.119664	0.104526	0.082004	0.206721
GSS	1213.13	0.0541265	0.0574665	0.213601	0.41619
POLDIP2	4441.4	0.0550977	0.0518599	0.164506	0.346354
SIGLEC1	0.120692	-0.00320127	0.274106	0.8619	NA
TBX4	1.29702	0.00561731	0.256364	0.893935	NA
PJVK	19.4843	-0.0860877	0.207436	0.270097	0.487232
SLC9A3R1	987.488	0.0117477	0.0522244	0.770765	0.892299
HCFC1	17718.5	-0.0174322	0.0331542	0.484959	0.696931
BRD2	10386.9	-0.00956071	0.0363651	0.734413	0.87253
SGCE	267.3	0.656707	0.123342	1.07816e-08	1.47919e-07
PYGO1	437.204	-0.140918	0.0920488	0.0331181	0.102355
C11ORF21	0	0	0.279123	NA	NA
ARHGAP26	415.345	-0.0584414	0.0791551	0.299469	0.52072
TP63	0.133951	-0.00320127	0.274106	0.8619	NA
PRMT5	3436.63	0.0136677	0.0401234	0.659779	0.827408
ZCCHC10	393.923	-0.0603136	0.0811856	0.292622	0.512983
NFASC	28.0422	0.220779	0.283792	0.0450502	0.130329
SLC7A7	4.30131	0.0253542	0.235908	0.666208	NA
HNRNPC	17305.9	-0.098607	0.0401326	0.00618224	0.0256854
H2BC4	8751.49	0.0584611	0.0455571	0.0988545	0.23762
TOMM34	1276.23	0.0531179	0.0568958	0.217812	0.421595
B3GALNT1	155.093	0.335718	0.173208	0.00174823	0.00881942
ARL6	356.736	-0.130496	0.102454	0.0584023	0.15931
ERN2	2.29207	0.00953151	0.245996	0.850874	NA
MFSD9	333.269	0.0201808	0.0803882	0.720165	0.863927
PFKFB2	400.694	-0.0203695	0.0727011	0.699568	0.851483
ZFP69B	78.6543	0.0144289	0.117019	0.823413	0.920886
GAL3ST4	3.60766	0.0374579	0.24806	0.504795	NA
YKT6	3820.76	0.0316241	0.0436877	0.339783	0.563035
TMEM237	1349.38	-0.0043204	0.0488302	0.909467	0.960932
VEGFB	292.749	0.0691523	0.0925198	0.265274	0.482741
RGCC	26.1427	-0.00853283	0.157193	0.898906	0.955854
RBBP5	1173.54	-0.146318	0.0625401	0.00575994	0.0241776
SPTLC1	1088.34	0.199757	0.0707537	0.000800376	0.0044855
ERP44	680.611	0.610426	0.0845332	8.06683e-14	1.70838e-12
DNAI7	3.43433	0.00517722	0.235835	0.926515	NA
DLST	3385.83	0.0213405	0.0392036	0.474901	0.688395
SEMA6D	183.77	0.699406	0.141259	7.46828e-08	9.2507e-07
COA8	201.997	-0.0213165	0.0904595	0.722195	0.865016
DHRS7B	236.938	0.235001	0.142038	0.00779614	0.0313285
HCRTR2	0.126297	0.0054385	0.274319	0.767779	NA
H4C9	6.81561	0.033036	0.224332	0.607786	NA
SEM1	226.239	0.0493777	0.099186	0.434339	0.653346
RBM12B	1156.18	-0.146355	0.0725591	0.0119037	0.0445313
FERMT2	826.502	-0.189085	0.0725948	0.00170636	0.00863929
APOC1	149.366	0.216679	0.152068	0.0151245	0.054172
IFNGR1	421.852	0.675498	0.103995	1.48845e-11	2.69158e-10
SLC29A3	87.829	0.265064	0.218315	0.015531	0.0553763
RPS6KA3	2372.34	-0.213847	0.055544	1.92495e-05	0.000161118
SPIB	1.70202	-0.0346833	0.262927	0.438119	NA
TP53I3	30.8927	-0.0269745	0.160818	0.692667	0.847503
NLRP13	0	0	0.279123	NA	NA
ADGRB2	484.532	0.34243	0.0999123	1.21961e-05	0.000105863
TVP23B	217.987	-0.0565805	0.0980204	0.370497	0.592771
GIGYF2	2134.74	-0.227337	0.0566336	7.60659e-06	6.92216e-05
ALG8	830.134	0.629975	0.0756119	1.73083e-17	4.61871e-16
SLC5A10	0.761322	0.00341678	0.265962	0.912956	NA
GALNT15	6.57973	0.0874318	0.260088	0.22365	NA
PTPRK	892.695	0.945269	0.0816728	7.38751e-32	4.10772e-30
ERLEC1	462.986	0.355704	0.101285	7.89258e-06	7.16177e-05
PCDHB1	0.126297	0.0054385	0.274319	0.767779	NA
ZNF556	2.00338	0.0211663	0.25553	0.644431	NA
IFITM3	40.4412	-0.012537	0.140877	0.850229	0.933839
VPS45	1001.16	-0.091665	0.0661166	0.0719308	0.187353
YWHAG	7697.19	-0.104637	0.0387203	0.00321635	0.0147678
HARS1	1745.1	-0.114174	0.0551796	0.0142807	0.0516922
SLC4A4	259.623	0.200965	0.118929	0.0109368	0.0414796
ADGRF1	0	0	0.279123	NA	NA
USP42	994.774	-0.13784	0.0670936	0.0120509	0.0449752
ATG3	885.05	-0.0940628	0.0673256	0.0692673	0.182144
TAF1B	768.331	-0.0768149	0.0756511	0.164146	0.345886
EPHA6	182.052	0.0835207	0.105252	0.209428	0.410976
MYL12A	717.106	-0.0412365	0.0659612	0.399757	0.621319
AMOTL2	349.894	-0.0343566	0.0793023	0.539442	0.742512
EHBP1L1	12.7344	-0.083874	0.229376	0.273888	NA
DDIT3	67.9153	-0.0339618	0.12394	0.607861	0.790319
YIPF3	784.852	0.141822	0.0734502	0.0150447	0.0539167
DMRTC1B	1.13461	0.012964	0.260368	0.741553	NA
GFRAL	0.133951	-0.00320127	0.274106	0.8619	NA
BTF3L4	2220.16	-0.05471	0.0523083	0.170719	0.355873
DNA2	814.583	-0.0871585	0.0705954	0.100668	0.241062
GLA	474.712	0.596875	0.092982	1.52977e-11	2.76234e-10
NFIA	846.379	-0.0457458	0.0675561	0.359663	0.582622
C6ORF141	43.4407	0.161603	0.212773	0.0810293	0.204632
CTCFL	0.330296	0.0151385	0.273419	0.521537	NA
GLYATL3	0	0	0.279123	NA	NA
AGAP3	2845.87	0.0244824	0.0445086	0.472211	0.68631
RUNX1T1	249.382	-0.0875444	0.0976322	0.175798	0.363459
CFAP52	0.133951	-0.00320127	0.274106	0.8619	NA
DCK	656.178	-0.183663	0.0789973	0.00367302	0.0165456
POMT2	769.473	0.610019	0.0761598	2.10647e-16	5.34967e-15
HNRNPUL1	11234	-0.0359123	0.037893	0.205826	0.406118
MGST1	0.133951	-0.00320127	0.274106	0.8619	NA
ADCYAP1R1	333.494	0.689153	0.107276	2.42266e-11	4.30082e-10
CCP110	917.257	-0.198197	0.0874781	0.00338842	0.0154177
MROH2B	0	0	0.279123	NA	NA
LDHC	44.8254	-0.010701	0.136313	0.871297	0.943183
PDE2A	2.52234	0.0272124	0.25259	0.585717	NA
MYRIP	8.93174	0.0297578	0.217303	0.649367	NA
P4HB	6836.33	1.00961	0.0417087	2.04228e-130	2.86418e-127
OCEL1	84.373	0.0147311	0.114756	0.81916	0.918426
WDR6	5847.25	0.0157829	0.0368767	0.57642	0.767965
ERLIN1	829.196	0.556233	0.073222	2.96413e-15	7.04581e-14
UBTD2	818.531	-0.139183	0.077189	0.0201568	0.0685255
PPAN	951.262	-0.0494143	0.0606393	0.278396	0.496667
ARHGAP9	3.8591	-0.0185058	0.233591	0.751858	NA
PPAN-P2RY11	728.161	-0.0147754	0.0587118	0.740919	0.876995
SHISAL2B	13.6194	0.104467	0.240404	0.199353	NA
C9	0	0	0.279123	NA	NA
LTBP4	580.815	0.274305	0.087133	8.1125e-05	0.000598107
IRF3	696.575	0.0919573	0.0746923	0.0976527	0.235674
TRIM61	4.07812	0.115782	0.302268	0.0945815	NA
CTSH	437.725	0.641727	0.0953143	2.79624e-12	5.3476e-11
YBEY	215.781	0.00274602	0.0915976	0.963566	0.984629
CLDN10	0.219373	-0.00335209	0.273902	0.858611	NA
APOBR	0.767483	0.000918382	0.264928	0.977439	NA
RILPL1	311.047	0.0434965	0.083155	0.45148	0.668202
TINF2	309.922	0.000311897	0.0801859	0.995571	0.997309
TRAPPC3	1548.85	0.00651186	0.0471915	0.859389	0.937191
TVP23C	169.444	-0.00205995	0.0958645	0.973156	0.988188
FLRT1	21.9325	-0.042003	0.174992	0.549709	0.750208
MIPEP	529.849	-0.0505219	0.0721718	0.336977	0.559869
SPRY1	286.854	0.00792931	0.0811588	0.888565	0.950951
ST3GAL4	398.271	0.515445	0.108891	6.08879e-08	7.65465e-07
SCLT1	265.236	-0.0138057	0.0850569	0.812157	0.914435
TPGS2	1302.37	0.0138494	0.04908	0.715435	0.861373
PLA2G6	192.245	0.121778	0.116265	0.0908994	0.222802
TM2D1	324.135	0.158346	0.101918	0.0251533	0.0821223
PLCB3	839.014	-6.79918e-05	0.0563413	0.998746	0.999247
KLF5	1341.48	-0.0943685	0.0630476	0.0561939	0.155068
KSR1	421.464	-0.00354391	0.0742822	0.947249	0.977676
DHX30	6289.87	0.0103733	0.0398214	0.737526	0.874911
BTC	7.61309	0.0489296	0.223887	0.472567	NA
PPP6R2	1605.41	0.00621275	0.0473485	0.866223	0.940231
FGD4	156.745	-0.0335645	0.0991287	0.59144	0.77852
ARID2	1387.68	-0.118843	0.0633409	0.021139	0.0713032
CAMK2B	44.6286	0.0234754	0.141125	0.72563	0.86732
AREG	1.83554	-0.00642636	0.252768	0.887369	NA
KCNF1	3.33843	0.000329986	0.23644	0.995274	NA
APOL4	2.08716	-0.000584017	0.250857	0.990009	NA
GNAS	14215.6	-0.0370877	0.0371735	0.182897	0.37356
MMS19	1871.25	0.0223502	0.0473881	0.539339	0.742512
TCF19	2050.05	-0.0171997	0.0428895	0.603332	0.786877
EIF2B1	1910.72	-0.0354552	0.0475008	0.325783	0.54893
GGACT	37.2025	-0.0502639	0.153938	0.47296	0.686855
ATP2A2	9647.75	0.390505	0.0441785	7.07095e-21	2.2826e-19
MYL6B	850.316	0.101309	0.0689855	0.0568538	0.156296
POP4	720.952	-0.00727401	0.0602102	0.873615	0.944235
TTLL6	4.29671	0.0480791	0.24526	0.432747	NA
TNFRSF1B	0.761322	0.00341678	0.265962	0.912956	NA
NUP62	4172.92	0.022821	0.0393888	0.445922	0.663339
TMEM41B	586.577	0.348022	0.111455	3.75503e-05	0.000299029
EPC2	765.829	-0.184564	0.0817189	0.00422321	0.0185927
PAK4	1955.33	-0.00520418	0.0464409	0.885748	0.94978
ABRAXAS1	298.745	-0.109768	0.10023	0.100573	0.240879
ZNF699	118.82	-0.057728	0.111693	0.383132	0.60494
PLA2G12A	663.578	0.00785564	0.062798	0.86816	0.94132
ZNF816	81.5014	-0.0620012	0.128768	0.368276	0.590646
FIG4	435.434	-0.108405	0.0904916	0.0874704	0.216418
DPP3	966.701	0.0240216	0.0583559	0.587566	0.775759
CPSF7	2646.42	-0.00701087	0.0379278	0.812489	0.914503
GDAP1	178.669	-0.106651	0.111858	0.126471	0.28475
CLCC1	1710.2	0.199904	0.0623026	0.000249437	0.00161955
EPHB2	399.292	0.92991	0.106802	4.23517e-19	1.22046e-17
KRT17	1.46991	-0.0332714	0.266086	0.419496	NA
NRIP1	664.707	-0.271086	0.0883731	0.00011221	0.000801533
ARGLU1	658.503	0.0371285	0.0695622	0.467376	0.68232
RNASEK	1449.37	0.383212	0.0762955	5.54018e-09	7.83948e-08
CDH20	10.0461	0.0717621	0.236077	0.319982	NA
MAPK13	8.91776	0.0383031	0.211441	0.573298	NA
PQBP1	1141.4	-0.0390366	0.0599166	0.386769	0.608021
ENSG00000275778	0	0	0.279123	NA	NA
DSN1	808.102	-0.134314	0.0701737	0.0169045	0.0593349
PTGER3	6.00227	0.0307593	0.224244	0.630461	NA
LHX6	104.106	-0.0663696	0.119278	0.329332	0.551816
CNTNAP3B	78.232	0.51371	0.255775	0.000923391	0.00507624
SCN2B	1.58542	0.0436292	0.270196	0.312376	NA
ISYNA1	1446.85	0.0401739	0.0593764	0.3691	0.591216
NRG2	106.663	0.38022	0.217022	0.00240152	0.011543
KLK6	0.33795	0.0019668	0.271271	0.932841	NA
CARD16	0	0	0.279123	NA	NA
SH2B1	1591.81	0.0752467	0.0555818	0.0831578	0.208796
KREMEN2	2.93711	0.0859423	0.288632	0.134687	NA
EEF2KMT	432.57	0.03687	0.0733949	0.487965	0.699683
ADAM21	23.2914	0.293627	0.331616	0.0220586	0.0739683
TRAPPC3L	1.04153	0.0302261	0.268609	0.416157	NA
CREB3L4	185.91	0.200195	0.138411	0.0174794	0.0609293
CALHM6	0.829878	0.0337218	0.274309	0.310048	NA
IL32	5.56274	0.0390643	0.2297	0.542932	NA
OR56B4	0.203999	0.00555806	0.274332	0.762886	NA
BRD4	4996.74	-0.0805157	0.0476766	0.0387679	0.115626
BORA	527.893	-0.169743	0.0831575	0.00838808	0.0333883
TSSK1B	0	0	0.279123	NA	NA
PPP2R3B	233.616	-0.0494656	0.0920517	0.418588	0.63902
CHST6	93.844	0.245027	0.204849	0.0185715	0.064134
KRTAP4-4	0	0	0.279123	NA	NA
PSG9	0.47962	-0.00824361	0.269165	0.764775	NA
CCL25	1.18404	0.00666448	0.260432	0.861369	NA
FOXP2	313.637	-0.0434649	0.086711	0.462455	0.678261
VAV3	93.1146	-0.2861	0.21271	0.0101952	0.0390893
RSPH6A	1.03116	-0.0118735	0.262031	0.750283	NA
LRRC24	13.7819	0.0376286	0.194848	0.588174	NA
RASSF10	2.3614	0.0203909	0.247217	0.693379	NA
CERS3	0.485051	0.0257248	0.275145	0.344843	NA
GPR107	1551.76	0.633183	0.0627268	1.53456e-24	5.97815e-23
UBXN11	341.97	0.058079	0.0832081	0.317772	0.540596
PRKACB	793.573	-0.162379	0.0749837	0.00707964	0.0287514
DEF8	967.362	0.0253098	0.0559935	0.552879	0.752707
ZHX1-C8ORF76	100.527	0.000997562	0.110875	0.987527	0.994064
ELAVL4	0	0	0.279123	NA	NA
OSBPL6	721.843	-0.0932837	0.074368	0.0924248	0.225602
AGTPBP1	1089.94	-0.145882	0.067115	0.00848784	0.033711
ITPR1	610.438	0.00854916	0.0619536	0.855069	0.935947
SLC35A3	414.495	0.10947	0.100289	0.101493	0.242441
TRIM38	235.253	-0.109283	0.106543	0.111331	0.259792
MMP19	0.232458	0.00609019	0.27396	0.751833	NA
C8ORF33	2184.27	-0.0100753	0.0430139	0.763534	0.888478
KAT6B	1048.75	-0.200367	0.0733586	0.00102192	0.00555077
FKBP6	0.133951	-0.00320127	0.274106	0.8619	NA
RUFY3	923.464	-0.0358419	0.0655672	0.462211	0.678218
RIOK2	389.871	-0.249853	0.104468	0.0011484	0.00614719
CEP120	457.9	-0.148302	0.088119	0.0227819	0.0758715
DSTN	1747.97	-0.133539	0.053373	0.00440323	0.0192911
TCAF2	67.9081	-0.0425347	0.129101	0.527188	0.732667
FEZ1	145.529	0.0577966	0.107103	0.376463	0.599207
ENSG00000267618	67.8626	-0.00577488	0.120259	0.928977	0.969724
GNAI2	1010.75	0.00348925	0.0512614	0.930053	0.970098
EIF4G1	33228.3	-0.0294759	0.032898	0.223575	0.429392
AP1S1	767.531	0.0450984	0.0661006	0.357964	0.581421
EXOG	521.511	0.0332533	0.0696714	0.515648	0.723088
TESMIN	96.092	0.0603185	0.122603	0.375098	0.59794
TUBD1	425.907	-0.153611	0.0903025	0.0205357	0.0696396
OLFML3	1.11447	0.00825572	0.260551	0.829105	NA
HIPK1	3854.6	-0.0950684	0.0459227	0.0157076	0.0559272
SLC35A1	148.988	0.079438	0.11279	0.242272	0.45425
MAGEA8	0	0	0.279123	NA	NA
PCDH7	1160.34	0.773907	0.080575	1.81701e-22	6.28337e-21
ETFDH	386.717	-0.190332	0.102122	0.0089994	0.0352784
RPF1	897.753	-0.173277	0.0737285	0.00401596	0.017817
PTK7	1219.64	1.26752	0.0710604	1.3331e-72	3.116e-70
MARK3	1424.02	-0.138846	0.0637685	0.00906989	0.0354977
ATP2B1	1004.77	0.510195	0.0922575	1.00253e-09	1.55073e-08
ADGRG1	3.01596	0.0408323	0.252041	0.459013	NA
SLC66A2	675.846	0.17964	0.0819635	0.00527071	0.0224525
LGSN	0	0	0.279123	NA	NA
MYO5A	1003.04	-0.173222	0.0783938	0.00554592	0.0234351
ADGRG4	0.203999	0.00555806	0.274332	0.762886	NA
BMPER	51.7954	0.101374	0.165812	0.192482	0.387419
AGK	1109.3	0.0128539	0.0519155	0.748404	0.880533
LMBRD1	273.679	0.670242	0.116761	1.28793e-09	1.94919e-08
ZNF331	599.32	-0.071692	0.0782014	0.202695	0.401887
C2CD3	911.6	0.000249179	0.0549233	0.9953	0.997246
AASS	353.209	0.878375	0.111763	6.22638e-16	1.53495e-14
ARL13B	215.183	-0.15205	0.123308	0.0461479	0.132818
ACSL3	1327.41	0.0828811	0.074419	0.130916	0.292103
ANAPC11	479.231	0.0872054	0.0835487	0.142252	0.310852
PPP4R1	1181.45	-0.0270042	0.0523194	0.499317	0.708769
SLC29A1	667.566	0.974992	0.0912366	1.37451e-27	6.37833e-26
MIDEAS	2275.95	-0.0387998	0.0479023	0.285881	0.505937
FAAP100	1308.49	0.0518274	0.0555614	0.218772	0.423129
PABIR3	65.4801	-0.00672617	0.12761	0.918056	0.965481
RRP12	2539.81	-0.0198809	0.0427561	0.545212	0.747276
BAHD1	1211.13	0.0131835	0.0511156	0.738519	0.875564
ANKRD42	195.115	0.000119371	0.0907085	0.998409	0.999201
MOGAT3	0	0	0.279123	NA	NA
PLD1	180.225	-0.103624	0.110625	0.134643	0.29815
ODF2	849.656	-0.049493	0.0644128	0.302864	0.524527
ST3GAL3	221.044	0.128047	0.109333	0.0703653	0.184455
KRTAP6-1	0	0	0.279123	NA	NA
CHD9	890.357	-0.26949	0.104402	0.000519111	0.00308195
ARL6IP1	3877.14	0.0354818	0.0445742	0.293356	0.513699
GPR27	848.681	0.198331	0.0710579	0.000896078	0.00494547
HPS4	1170.48	0.0140842	0.054339	0.735886	0.873855
ERP27	0	0	0.279123	NA	NA
ASPM	1274.46	-0.105671	0.163791	0.176335	0.364294
PLEKHG1	327.782	-0.0562599	0.0856378	0.340966	0.563382
MAX	1783.22	0.0275562	0.0490225	0.462177	0.678218
COL6A6	2.59181	0.0646281	0.270817	0.241877	NA
BCL11A	1004.94	-0.0854068	0.0647232	0.0857485	0.212971
EME2	361.67	0.0800209	0.0847679	0.179415	0.368463
CCL4L2	0	0	0.279123	NA	NA
MBNL3	1365.18	-0.119233	0.070404	0.0309482	0.097123
TMEM59L	10.3409	0.0576992	0.214714	0.420259	NA
ENSA	4021.27	-0.0560148	0.0519313	0.158562	0.337045
QSER1	1838.42	-0.0840376	0.107166	0.210017	0.411748
GIMAP7	0	0	0.279123	NA	NA
POC1B	199.569	-0.0153581	0.090788	0.797888	0.907129
ATP5F1B	18877.4	0.00314027	0.0320605	0.899528	0.956274
DYNLT3	404.817	-0.140902	0.0916456	0.0327402	0.101485
SLC45A1	2.96346	0.0106035	0.242085	0.84212	NA
XIAP	1590.01	-0.233812	0.0600486	1.09441e-05	9.61954e-05
GP1BA	0.557323	-0.00864355	0.268484	0.762538	NA
OPA1	2243.06	-0.23288	0.0670475	5.54609e-05	0.000422722
PHACTR3	54.0867	-0.0221806	0.134063	0.738109	0.875411
C3ORF80	104.318	0.123069	0.14323	0.111967	0.260747
IFIT2	4.17325	-0.0311784	0.237846	0.598941	NA
SSH1	1285.94	-0.0121604	0.0494777	0.751032	0.881759
CHRNA10	6.51915	0.0295072	0.221274	0.647256	NA
ULK3	1207.84	0.112843	0.0625605	0.0258865	0.0841028
NIPAL4	3.69222	0.0304034	0.244263	0.587176	NA
SCFD1	454.539	-0.171526	0.0971517	0.0142205	0.0515631
GRAMD2B	37.8464	0.0499372	0.154948	0.476075	0.689423
RGS7	100.045	-0.00594935	0.109322	0.925522	0.968102
ART1	0	0	0.279123	NA	NA
CARD8	337.578	-0.0423262	0.0813289	0.457589	0.673628
PAX5	1.9672	0.0292243	0.255107	0.549031	NA
IMPDH1	2680.34	0.0337286	0.0460235	0.334528	0.557119
PAM	1331.39	0.64277	0.0624391	2.04107e-25	8.33733e-24
PATZ1	1776.89	0.0267442	0.0481698	0.46798	0.682978
PLET1	0	0	0.279123	NA	NA
SRRD	899.428	-0.00893316	0.0550442	0.832837	0.925684
PIK3IP1	15.5834	0.0458417	0.190241	0.517514	0.724819
TUSC2	805.24	0.0931211	0.0716355	0.084742	0.211263
PELI3	202.69	0.220166	0.136682	0.0100715	0.0387451
CFAP36	303.976	0.0358715	0.0817557	0.529585	0.734391
FTO	1974.06	-0.0688843	0.0527327	0.0937104	0.228084
DNAAF6	0.120692	-0.00320127	0.274106	0.8619	NA
CD8B	0	0	0.279123	NA	NA
OPRL1	14.7963	0.0390666	0.19691	0.574511	NA
ADCY6	814.317	0.626683	0.0731246	2.28137e-18	6.38479e-17
ZNF655	934.922	0.00750562	0.0644495	0.876536	0.945618
STMN1	4702.23	-0.0305285	0.0433428	0.35315	0.576382
ARL6IP4	967.24	-0.0385727	0.060708	0.39799	0.619412
FN1	718.219	1.26567	0.0793696	1.09781e-58	1.79955e-56
SCARB2	1226.15	0.898707	0.0679724	1.04946e-40	8.89009e-39
NARF	938.061	0.0555778	0.0627554	0.237692	0.448452
RTP3	0	0	0.279123	NA	NA
C12ORF57	596.503	0.0734395	0.0749839	0.179626	0.3688
ZNF772	488.88	-0.00203922	0.0670175	0.967334	0.986279
POGLUT1	335.291	0.634247	0.117252	6.23839e-09	8.76848e-08
ZNF345	51.2521	-0.0495435	0.141581	0.472667	0.686694
SERINC4	1.20599	-0.00782467	0.25864	0.845537	NA
LRRC9	9.2888	-0.0716075	0.232931	0.324576	NA
TCF25	2218.92	0.0266934	0.0449453	0.4366	0.655653
EXTL3	1536.03	0.614425	0.0620145	9.15441e-24	3.42869e-22
C2CD4B	0.534295	0.0286631	0.276011	0.307458	NA
ZNF562	1579.49	-0.0867533	0.0571792	0.0558595	0.15428
MAGT1	3148.33	0.824256	0.0560489	1.24414e-49	1.52461e-47
TAFA1	0	0	0.279123	NA	NA
BRDT	0	0	0.279123	NA	NA
PRMT7	1205.12	-0.0199539	0.0558863	0.640268	0.813193
ENSG00000267179	3.63635	-0.075811	0.271155	0.217368	NA
TAB3	1304.3	-0.117845	0.067559	0.028206	0.0899259
GOLGA2	473.682	-0.0899494	0.0802428	0.121502	0.276175
GTF2I	8609.21	-0.142051	0.0378689	8.20672e-05	0.000604701
PDGFA	118.931	0.0871914	0.125077	0.217899	0.421698
SLC9A1	659.105	0.748886	0.0810313	6.07258e-21	1.97039e-19
H2AB2	0	0	0.279123	NA	NA
GATB	457.61	0.0094141	0.0682118	0.851946	0.934823
ADAT1	1224.22	-0.0059112	0.0485308	0.875591	0.94548
PITPNM2	393.422	0.236564	0.107504	0.00223588	0.0108797
EPHX4	51.2939	0.121032	0.183222	0.143059	0.312186
FLRT2	1186.32	0.270599	0.0738924	1.31641e-05	0.000113573
ERCC6L2	1213.65	-0.0664067	0.0689056	0.194031	0.389647
HROB	496.82	0.0501021	0.0720693	0.340443	0.563233
CALCOCO1	553.106	0.0152822	0.0643137	0.751097	0.881759
SPG11	944.809	-0.047251	0.062882	0.315193	0.538259
CRELD1	137.591	0.255097	0.16977	0.00893767	0.035089
SNX14	232.93	0.455565	0.156234	6.5368e-05	0.000490532
LRPPRC	5327.56	-0.178394	0.0437166	1.3656e-05	0.000117415
ZC3HC1	828.413	0.00427872	0.0547591	0.919193	0.966095
RMND1	654.726	-0.145505	0.0767339	0.0154919	0.0553151
ACYP2	63.7141	-0.0474356	0.132773	0.48553	0.697514
FBXO34	398.116	-0.205706	0.0980801	0.00441879	0.0193249
SGIP1	0.436457	0.0210347	0.274016	0.416139	NA
NECAP2	934.659	0.0191146	0.0564928	0.657643	0.8257
JAKMIP3	8.98418	0.00404646	0.20663	0.950427	NA
MYH10	5035.99	-0.29495	0.045743	3.26407e-12	6.19535e-11
AKT3	2354.19	-0.200507	0.0567325	8.10453e-05	0.000597869
UCK2	5119.88	-0.0122486	0.0333642	0.631258	0.806125
ARMC8	810.876	-0.112209	0.0718789	0.043123	0.126032
EMC3	833.647	0.491124	0.0785532	1.11179e-11	2.03083e-10
SPIN3	217.289	-0.0462221	0.093748	0.452767	0.669104
SEZ6L2	368.092	1.0826	0.103773	1.323e-26	5.75826e-25
CDCA3	1003.07	0.013745	0.0531924	0.737199	0.87462
MYEOV	0.324691	0.00191755	0.271443	0.933704	NA
DNAJC10	1530.79	0.69818	0.0688903	1.0896e-24	4.27111e-23
GORAB	127.663	-0.13012	0.1371	0.091545	0.224109
RARS2	804.964	-0.0518551	0.0629693	0.271352	0.488782
GPALPP1	531.23	-0.180267	0.0856218	0.00630837	0.0261276
CEMIP	24.5202	0.238555	0.296603	0.0374949	0.112896
DHRS11	383.912	0.0486229	0.080682	0.392062	0.614047
S1PR5	6.19975	0.0201981	0.221734	0.748126	NA
ELP1	2932.34	-0.110659	0.0473537	0.00781731	0.0313836
HAUS2	560.239	-0.101586	0.0795527	0.0822065	0.207176
SCN3A	3.20724	0.0183551	0.241397	0.737425	NA
ZNF566	258.216	-0.0344759	0.0905306	0.567116	0.76201
DDX5	10632.1	-0.217361	0.0422417	4.39155e-08	5.59335e-07
DTNB	400.771	0.0565395	0.0805916	0.320753	0.544013
LNP1	202.585	0.0308497	0.0943346	0.614562	0.794612
PI4K2B	1072.86	-0.250343	0.0670065	1.46601e-05	0.000125878
STAU2	376.513	-0.081868	0.0850835	0.171142	0.356461
IL7	0	0	0.279123	NA	NA
RANBP9	1102.6	-0.13857	0.0641936	0.00948862	0.0368509
ZNF780A	376.364	-0.189843	0.100836	0.00872563	0.034471
C2CD6	0.203999	0.00555806	0.274332	0.762886	NA
NECAB3	264.078	0.0913005	0.0981316	0.160383	0.339884
SAP18	1452.11	-0.0107514	0.0499641	0.781238	0.89888
PRPS1	3420.4	-0.0217464	0.0391179	0.465127	0.680406
SYCE1	0	0	0.279123	NA	NA
ENSG00000273345	0	0	0.279123	NA	NA
PPP2CA	2557.87	-0.23363	0.0496435	2.94282e-07	3.3554e-06
DNAJC19	555.402	0.0253662	0.0682917	0.614827	0.794691
RUBCNL	20.6872	-0.0177777	0.171019	0.793627	0.905056
RAB3GAP2	1236.01	-0.267997	0.068709	5.31045e-06	4.98353e-05
TFG	2219.02	-0.103477	0.0552652	0.0236715	0.0782355
SGO1	598.65	-0.118422	0.0832832	0.0529317	0.14789
TMEM97	2403.85	0.298536	0.0535683	6.88678e-10	1.07714e-08
PORCN	118.058	0.322507	0.19583	0.00402034	0.0178239
CHPF	717.688	0.907172	0.0860145	7.98735e-27	3.52504e-25
DNAJC7	1860.75	-0.152528	0.0633356	0.00455964	0.0198386
MLH1	788.109	-0.0827177	0.0680352	0.10766	0.253382
SPTY2D1OS	4.45363	-0.0266241	0.231618	0.661216	NA
P2RX5	2.63418	-0.0376198	0.253916	0.475604	NA
ACADM	701.843	-0.201523	0.0791831	0.00163759	0.00833455
CYP3A43	0.126297	0.0054385	0.274319	0.767779	NA
MFF	1088.13	-0.00950415	0.0516078	0.81183	0.914414
MUC3A	7.06353	-0.0507721	0.227756	0.453681	NA
PVALB	2.20194	0.0263721	0.256557	0.571951	NA
IL11RA	29.8643	0.157483	0.232117	0.0927955	0.226419
SERPING1	5.87436	0.0992584	0.275743	0.167201	NA
SUV39H2	920.555	-0.148151	0.071644	0.0104491	0.0399541
WRAP73	692.105	-0.0106657	0.0616011	0.818856	0.918426
TEX13C	0.254643	-0.00922237	0.273135	0.670082	NA
TMEM138	274.907	0.21514	0.115468	0.0063874	0.0263901
HRAS	652.058	0.00656063	0.0629561	0.889977	0.95169
EXOSC8	440.749	-0.072908	0.0797968	0.201553	0.400125
BRPF3	1498.02	0.0130648	0.0469512	0.719797	0.863865
TRIP6	1459.37	0.00946743	0.0497624	0.806224	0.911749
IKZF2	148.836	-0.0698201	0.113258	0.299618	0.520834
KLRC4-KLRK1	0	0	0.279123	NA	NA
LASP1	1635.99	0.00103491	0.0444109	0.976225	0.989712
ZNF426	631.47	-0.120667	0.0761017	0.0379064	0.113675
ZFP14	129.741	-0.305415	0.181482	0.00404844	0.0179189
RGPD8	163.817	-0.24125	0.153714	0.0087658	0.0345756
INTS5	1084.85	0.0409788	0.060388	0.366793	0.589406
C3AR1	0.133951	-0.00320127	0.274106	0.8619	NA
C22ORF23	16.3079	0.127511	0.249753	0.143668	0.313029
STMN4	1.35531	-0.0372393	0.268612	0.36312	NA
NOC4L	1245.75	0.0414371	0.0591353	0.352382	0.575978
HADHA	4048.98	-0.101415	0.0486411	0.0148015	0.0532416
FOCAD	1162.19	-0.0365405	0.0562209	0.390793	0.612668
SYNGR4	2.2879	0.0623099	0.273399	0.231581	NA
TSFM	511.171	-0.0164161	0.0690873	0.747031	0.879848
ASIC1	947.643	0.625484	0.0701399	1.08903e-19	3.24957e-18
CLUL1	8.90321	0.0358181	0.209516	0.597566	NA
C12ORF50	0.479446	0.0116621	0.269825	0.671827	NA
FBXO17	717.358	-0.0192452	0.060048	0.672227	0.834341
SRD5A1	334.022	-0.0732008	0.0876349	0.22609	0.43251
NEK1	331.216	-0.152524	0.112439	0.0378965	0.113675
ZNF707	201.34	0.0289087	0.0910717	0.631542	0.806235
KRT10	205.406	-0.0316927	0.101905	0.615276	0.794965
LGI1	0.993606	0.0392184	0.276387	0.258315	NA
ABHD14A-ACY1	234.819	0.0800023	0.0977334	0.213238	0.415803
ZBTB24	1524.65	-0.225038	0.06051	2.59215e-05	0.000212594
NT5C	484.715	0.0392712	0.070387	0.446194	0.663352
MSMB	0	0	0.279123	NA	NA
PGM3	944.123	-0.2781	0.0792666	2.07371e-05	0.000172768
HSD17B6	65.1702	0.219141	0.211544	0.0310093	0.097218
FANCL	672.188	-0.0386544	0.0672065	0.436935	0.65583
PDIA5	172.215	0.917132	0.144706	2.9483e-11	5.19741e-10
LILRB5	0.698819	0.00227617	0.265526	0.942854	NA
TSPY2	0	0	0.279123	NA	NA
ROBO2	280.011	0.692802	0.120593	1.34957e-09	2.04003e-08
LRRC63	9.89444	0.0399411	0.210225	0.559705	NA
KIAA0513	354.2	-0.0304805	0.0784413	0.583315	0.773067
PIGT	1041.02	0.996199	0.0760634	3.74432e-40	3.15072e-38
IKBKB	553.344	0.00542333	0.0658831	0.912136	0.962527
RPL28	10943.8	0.0649194	0.0408665	0.0487206	0.138659
B4GALT6	379.936	0.117111	0.0905227	0.0672653	0.178179
DOCK3	458.937	-0.00962533	0.0682185	0.848673	0.933158
HYAL1	7.32067	0.0359987	0.223297	0.581162	NA
SUPT20HL2	6.81599	0.00585531	0.214694	0.92655	NA
SKA3	635.19	-0.0011039	0.0619897	0.981204	0.991821
CACNA2D2	179.239	1.06039	0.141631	5.3628e-15	1.24658e-13
ARMCX2	638.017	0.0161988	0.0642629	0.736506	0.874111
ALDH3A1	11.9136	0.0073896	0.195612	0.911687	NA
ZNF611	288.643	-0.026482	0.0816948	0.641776	0.813957
PIP5K1C	1485.05	0.0449247	0.0538892	0.271454	0.488782
SLC26A7	5.71242	0.00678761	0.217843	0.91389	NA
TNFAIP2	11.8132	-0.0448321	0.201848	0.522965	NA
KCNC2	0	0	0.279123	NA	NA
SEPTIN11	3840.82	-0.207816	0.0466998	1.64334e-06	1.67817e-05
EHMT1	1732.64	-0.0752252	0.0583766	0.0959246	0.232362
ERICH2	42.2017	0.0165887	0.140743	0.803103	0.90978
SYNJ1	645.716	-0.0976065	0.0755753	0.0830127	0.208598
MCCC2	2180.97	-0.0328645	0.0490189	0.37848	0.600449
KLRG2	165.496	0.101905	0.112241	0.142679	0.311627
ERBIN	1233.6	-0.136643	0.0741572	0.0191376	0.0656935
ESR2	44.2448	0.0402708	0.143984	0.555542	0.754621
ADA	425.28	0.0149967	0.0734433	0.777851	0.897443
IL17REL	0.936147	0.00575949	0.263815	0.866281	NA
BACH2	483.265	-0.0901496	0.0813877	0.124095	0.280502
GRM6	0	0	0.279123	NA	NA
HNRNPH1	7276.37	-0.198199	0.052995	3.91977e-05	0.000310775
ATG10	160.059	-0.0990334	0.116258	0.158171	0.336327
TNFAIP8	167.868	-0.042671	0.100043	0.498757	0.708769
ATP6V1A	3583.49	-0.0893833	0.0475947	0.0247829	0.0811859
RABL2B	528.49	0.0554278	0.0719444	0.291715	0.512247
TANC2	1418.56	-0.0597448	0.0575872	0.172422	0.358122
FKBP7	171.075	0.684912	0.155771	7.49111e-07	7.97914e-06
BOC	200.022	0.546539	0.146129	4.85651e-06	4.60894e-05
NFATC4	116.831	0.0691911	0.117024	0.308283	0.530655
KCNMB1	1.85555	-0.0215975	0.255459	0.639027	NA
NAPEPLD	188.895	-0.026634	0.0931805	0.661578	0.827923
PAX2	21.7	-0.261566	0.321194	0.0300525	0.0949494
VWA3B	0.203999	0.00555806	0.274332	0.762886	NA
UBALD1	914.027	0.0692515	0.0657508	0.160799	0.34071
SDHAF2	246.423	0.0256577	0.0865956	0.662398	0.828366
JUN	4855.53	0.0931886	0.0480528	0.0213184	0.0717933
ADGRF4	0.133951	-0.00320127	0.274106	0.8619	NA
ALDH18A1	3705.76	0.253629	0.0468644	4.78025e-09	6.82538e-08
OMA1	373.188	0.00559371	0.0738646	0.916516	0.964907
SORBS1	216.797	-0.0704752	0.101613	0.277017	0.494975
TACSTD2	0	0	0.279123	NA	NA
GIPC1	1534.06	0.0245062	0.0497313	0.520337	0.727078
ORC6	995.926	-0.0433806	0.0615157	0.347187	0.570821
ZNF525	27.1649	-0.0608516	0.174847	0.402501	0.623971
VRK3	806.526	0.00604794	0.0614608	0.896553	0.954576
SLC52A1	0.373285	0.00665292	0.271159	0.783258	NA
PDIA3	3694.44	0.886034	0.0571471	5.45534e-55	7.65081e-53
RGS6	3.12833	-0.054298	0.259931	0.335837	NA
NRG1	1283.99	0.2079	0.0707878	0.000503936	0.00300032
IFT122	714.376	-0.0349844	0.0649934	0.469842	0.68412
KRTAP9-1	0	0	0.279123	NA	NA
DNASE1L1	493.931	0.164591	0.0868375	0.0121488	0.0452871
ABCG4	11.9556	0.0882696	0.235554	0.253071	NA
ZSCAN26	140.325	-0.115365	0.123215	0.114059	0.264254
SMIM7	618.898	0.180982	0.0789133	0.00410809	0.0181492
ZNF212	405.198	-0.00463436	0.0711102	0.92897	0.969724
NFXL1	764.285	-0.152549	0.0752713	0.0108323	0.0412072
ATP2C1	1100.74	0.467556	0.0786186	5.11655e-11	8.89546e-10
ADH6	0.203999	0.00555806	0.274332	0.762886	NA
DYNLL1	3481.12	0.0636002	0.0555048	0.135233	0.298986
LGALS12	0	0	0.279123	NA	NA
HSPB11	552.825	-0.00048696	0.0648643	0.992001	0.995813
MRGPRX3	0.358754	0.0165891	0.273459	0.494186	NA
ADNP	3608.9	-0.118756	0.0457266	0.00389099	0.0174033
ST3GAL6	143.454	0.117333	0.123127	0.108781	0.25533
MDGA1	100.565	0.375845	0.22011	0.00273722	0.0129204
ZCCHC8	580.281	-0.119862	0.0803252	0.0457423	0.131908
IL5	0	0	0.279123	NA	NA
TBK1	390.626	-0.246472	0.111838	0.0019385	0.00960274
ATP6V0D1	1584.17	0.0214454	0.0515902	0.58819	0.776006
TRMT2B	772.641	0.0506785	0.0633783	0.284907	0.505211
SDR42E1	1.4795	0.0639069	0.291069	0.113101	NA
NFATC3	2541.89	0.0108079	0.0437525	0.750865	0.881759
MYO15B	23.827	0.0140077	0.162081	0.835695	0.926722
CDC20B	4.77024	-0.0636727	0.251339	0.326134	NA
GPX8	419.603	0.341862	0.120844	0.00011128	0.000796248
TIGD6	106.928	-0.0121786	0.110514	0.84881	0.933158
ZDHHC17	451.436	0.119707	0.0954404	0.0694503	0.182511
WFIKKN2	0.584938	0.00365214	0.266533	0.904741	NA
ZNF544	0.252593	0.00943986	0.274164	0.636049	NA
ATAD1	1214.3	0.332335	0.0830257	1.19869e-06	1.25247e-05
SELENOW	308.815	0.0663083	0.0900904	0.277893	0.49619
FGFR2	541.085	0.676714	0.0906865	1.89234e-14	4.21998e-13
COL24A1	16.7362	0.0625847	0.202907	0.393833	0.615675
ANKRD13D	156.703	0.157595	0.136689	0.0482994	0.137665
SCN3B	40.83	0.0786507	0.165051	0.29115	0.511884
PYROXD2	14.3947	0.0283574	0.189693	0.679278	NA
ZNHIT6	951.264	-0.278332	0.0884988	7.68516e-05	0.000568991
TNPO2	4962.45	0.0580235	0.0437574	0.0892408	0.219817
ALKBH7	394.87	0.0122598	0.074643	0.819541	0.918531
HTR3B	1.81956	-0.025225	0.25577	0.590734	NA
NUDT5	2192.27	-0.0335282	0.0474169	0.352402	0.575978
CUL4A	2327.22	-0.170937	0.0498903	0.000188504	0.00126022
TNNI1	0.252593	0.00943986	0.274164	0.636049	NA
SLC50A1	416.814	0.220939	0.104259	0.0033727	0.0153517
POC5	283.701	-0.0285649	0.0841883	0.621947	0.800201
CYB561	4.15208	0.0275938	0.236237	0.640688	NA
ALDH3A2	1219.16	-0.19422	0.0600554	0.00025244	0.00163451
TRO	1518.63	0.0139713	0.0472693	0.702903	0.853327
PSEN2	178.469	0.432118	0.166796	0.00018862	0.00126033
VCP	8688.68	-0.0640733	0.0449767	0.0714303	0.186537
UBTF	4428.48	-0.127228	0.0447533	0.0018895	0.00939168
DIPK1A	212.913	0.158762	0.126299	0.0406507	0.119994
SERPINF1	29.3602	0.111279	0.201854	0.178443	0.367303
EXT2	986.03	0.831364	0.0695827	1.35434e-33	8.33875e-32
TES	231.889	-0.283457	0.137488	0.00182564	0.00913328
FAM166B	1.27959	0.0626798	0.289996	0.118845	NA
SORL1	709.28	0.898476	0.0784254	3.45214e-31	1.86209e-29
RSRC2	389.383	-0.0364952	0.0791268	0.514079	0.72155
GET4	1014.34	0.0270904	0.0558478	0.523898	0.730033
AHCYL1	3873.89	-0.100848	0.0450228	0.0103453	0.0396291
PDE1C	1.15746	-0.00284843	0.258087	0.943619	NA
ENSG00000255292	0	0	0.279123	NA	NA
NDUFB11	2437.04	0.0798549	0.055209	0.0668736	0.177272
EEFSEC	541.918	0.092716	0.0813025	0.114369	0.264585
KIAA0895	599.74	-0.0739968	0.074628	0.175064	0.362471
RPL18A	19355.7	0.036406	0.0426418	0.258402	0.474775
MAGI1	518.466	-0.217461	0.0978628	0.00280037	0.0131594
KMT2E	711.63	-0.184501	0.0895789	0.006543	0.0268834
RNF38	908.397	-0.112502	0.0715336	0.0420191	0.123513
ITGA7	48.5339	0.148796	0.198506	0.0938972	0.228357
RAPGEF4	141.199	-0.0566975	0.106577	0.384371	0.606365
MZB1	0.499582	0.0131107	0.27074	0.623598	NA
STAT6	181.379	0.0559186	0.0997794	0.379333	0.60098
EEF2	91170.4	-0.00185163	0.0296878	0.935635	0.972873
PLCL2	440.18	-0.182127	0.0965683	0.00967907	0.0374415
ZMIZ2	1667.77	0.0597288	0.0567841	0.167226	0.350502
NRP1	489.268	0.674633	0.101007	4.53e-12	8.47076e-11
FER	496.927	-0.228539	0.0985572	0.00188384	0.00937243
SETMAR	188.384	-0.0718451	0.101316	0.267786	0.485701
CCDC66	193.168	-0.0992249	0.107899	0.14613	0.31697
DTD2	377.222	-0.00896679	0.0737896	0.866467	0.940374
EBNA1BP2	1663.95	-0.197746	0.0566971	0.000100353	0.00072463
ZKSCAN7	5.56889	-0.00499239	0.223343	0.934873	NA
GLDN	42.7103	-0.0157628	0.141219	0.812712	0.914572
STEAP2	405.744	0.0717349	0.0879992	0.236144	0.446265
TMTC4	784.268	0.249709	0.0790425	0.000119522	0.000846581
TTC21A	21.7312	0.00743007	0.165657	0.912263	0.962527
CD200R1	0.232458	0.00609019	0.27396	0.751833	NA
PGM5	84.5025	-0.0274084	0.126397	0.678038	0.837917
STRC	5.29138	0.0452255	0.238124	0.473907	NA
HYKK	258.433	0.0891263	0.0993982	0.172254	0.357832
FOXJ2	742.984	-0.0308228	0.0605212	0.499156	0.708769
GNA12	1472.88	-0.00827108	0.0498649	0.830729	0.92439
C12ORF40	0.120692	-0.00320127	0.274106	0.8619	NA
CLMP	60.7394	0.265833	0.236881	0.0186935	0.0645199
GLG1	3144.1	1.09063	0.0501037	3.66431e-106	1.85004e-103
NUP54	1167.66	-0.172618	0.0614928	0.00126281	0.00669152
SIAH2	497.379	0.0103296	0.0664063	0.834465	0.926516
LCTL	0.232458	0.00609019	0.27396	0.751833	NA
LRGUK	14.0851	0.00612534	0.18267	0.92758	NA
IGF2	8.67539	-0.046357	0.218561	0.498616	NA
SLITRK1	1.12322	0.00410434	0.262131	0.909288	NA
KIF1B	3572.37	-0.152064	0.0491967	0.000715873	0.00406832
DUSP18	195.401	0.0638114	0.0991466	0.317441	0.540279
KIAA1191	2675.11	0.0654552	0.0489882	0.0877937	0.217068
ANO1	2.77097	-0.00677864	0.241337	0.898843	NA
CRISPLD2	12.5694	0.0873552	0.237705	0.254697	NA
BCL2L14	0.353324	-0.0138958	0.272719	0.56442	NA
TSPAN17	653.661	0.318199	0.0844136	3.90521e-06	3.76559e-05
EXOSC10	2820.88	-0.0277456	0.0420675	0.384928	0.606677
SMIM13	890.47	-0.0121597	0.0567428	0.779467	0.898308
MRNIP	258.227	0.317686	0.133358	0.000555229	0.00325807
IFTAP	215.276	0.0376083	0.0974798	0.545928	0.747976
BCR	3001.2	0.00879457	0.0427424	0.791814	0.904623
ALDH1A1	1.18592	-0.00185859	0.258805	0.96248	NA
ZNF547	50.0074	-0.0136838	0.134245	0.835753	0.926722
DEFA3	0	0	0.279123	NA	NA
ZNF304	549.449	-0.160589	0.0896343	0.0157359	0.0560119
U2AF1	3972.74	-0.0983838	0.0517453	0.02276	0.0758185
FBLN1	558.591	1.13946	0.0885431	4.11055e-39	3.22257e-37
ATXN3	427.947	-0.25814	0.101569	0.000680983	0.00388404
BCL9L	298.324	0.053099	0.0860862	0.369467	0.591729
DUS4L-BCAP29	344.837	0.180948	0.113207	0.0169963	0.0595831
PIK3CB	571.963	-0.192334	0.0860684	0.00397278	0.0176627
DGLUCY	309.977	0.140734	0.0989215	0.0400123	0.118581
RPRD1A	1596.37	-0.160473	0.057183	0.00148408	0.00767079
CAMKK1	989.568	0.00407464	0.0559911	0.924519	0.967975
ZNF623	597.123	-0.0830698	0.0739794	0.12852	0.288029
NLRP8	0	0	0.279123	NA	NA
STIL	1671.13	0.00862648	0.0464623	0.811503	0.914372
ABCC2	41.0763	-0.0171529	0.142747	0.796999	0.906689
LRRC37A3	364.812	0.0413555	0.0819424	0.469876	0.68412
PGAP2	254.875	0.118097	0.103313	0.0839783	0.210222
MICA	147.696	0.851511	0.1608	1.4371e-08	1.94845e-07
ADH1A	0	0	0.279123	NA	NA
PFDN1	848.961	-0.0080706	0.0559209	0.850872	0.934213
KRTAP2-2	0	0	0.279123	NA	NA
ADH7	0	0	0.279123	NA	NA
NUMB	943.208	-0.0515722	0.0628053	0.272861	0.490327
PCGF5	865.215	-0.171952	0.0843049	0.00816215	0.0326227
CARHSP1	1348.13	0.0390742	0.0563082	0.359123	0.582345
ZNF638	1622.44	-0.182084	0.0697552	0.00186733	0.0092975
ANK2	845.592	-0.215244	0.07077	0.000324032	0.00203986
JAK1	2636.64	-0.205421	0.0473971	2.90627e-06	2.85471e-05
APTX	514.506	-0.00817561	0.0672744	0.869925	0.942285
C1QTNF1	112.062	0.20934	0.172031	0.0241811	0.0796281
ZNF548	379.755	-0.188438	0.0983533	0.00832586	0.0331825
PCDHA4	2.71893	0.0434557	0.256411	0.417071	NA
TP53	4655.07	0.0263484	0.0415242	0.403551	0.624678
ZNF490	681.039	-0.0204124	0.0649932	0.674086	0.83546
TMEM139	0.252593	0.00943986	0.274164	0.636049	NA
TMPRSS5	1.62574	0.0788205	0.304018	0.0673887	NA
PCDHA8	0	0	0.279123	NA	NA
KAT8	790.251	-0.0131183	0.0582809	0.767796	0.890482
TSPAN4	45.3061	0.0305195	0.140463	0.650155	0.819969
PRXL2A	229.173	0.0169872	0.0889685	0.775036	0.895488
SOX10	0.849176	-0.026576	0.27064	0.421456	NA
PEX5L	9.19681	0.00188077	0.199982	0.977275	NA
CDK17	608.467	-0.191095	0.0797476	0.00277856	0.0130716
TMPO	6824.41	-0.209138	0.0407154	5.38232e-08	6.81401e-07
NDRG2	261.766	0.0289523	0.0838415	0.616454	0.795963
COLEC12	646.173	0.831786	0.0871292	2.65503e-22	9.05724e-21
DKKL1	0.488372	-0.00946994	0.270085	0.720942	NA
OR11H6	0	0	0.279123	NA	NA
CDC42	2903.51	-0.0235149	0.041544	0.458115	0.674167
CDC14B	1299.69	-0.0941265	0.062433	0.0549953	0.15226
TMCO1	1568.75	0.403193	0.060689	2.78593e-13	5.69918e-12
IL4R	122.276	0.284574	0.190777	0.00734668	0.0297497
ARHGAP12	564.978	-0.122537	0.0801276	0.0414364	0.122028
HABP4	330.593	-0.0490266	0.0823331	0.39417	0.615896
LAMA4	1315	0.728697	0.0654223	2.24651e-29	1.12522e-27
NIPBL	1180.34	-0.115728	0.127449	0.117221	0.268962
GOLT1B	679.952	0.213126	0.0879722	0.00185105	0.00922381
SLC38A7	589.514	0.320663	0.0896417	8.34907e-06	7.52191e-05
BCKDK	1521.46	-0.00216427	0.0493574	0.955047	0.980034
POU2F2	7.98739	0.042533	0.2194	0.528694	NA
TOR1AIP2	5198.74	0.0243791	0.0428069	0.45575	0.671795
TDRD5	1.99916	-0.0344328	0.257757	0.480224	NA
NPHS2	0	0	0.279123	NA	NA
AXDND1	3.12738	-0.0492461	0.256068	0.381902	NA
SOAT1	1620.53	0.381085	0.0747919	3.74861e-09	5.41981e-08
MIA2	400.69	-0.0507951	0.0799605	0.368873	0.591003
CDH23	69.3608	0.817683	0.23299	1.55102e-05	0.000132726
GALNT8	5.48662	0.0218389	0.224027	0.726626	NA
EVI2A	0.126297	0.0054385	0.274319	0.767779	NA
HSH2D	2.08934	-0.0101302	0.250058	0.832553	NA
GZMB	0	0	0.279123	NA	NA
PHC3	1197.46	0.0164775	0.062232	0.725361	0.867081
KNL1	844.495	-0.0512281	0.121385	0.445351	0.66288
RTN2	92.2645	0.264896	0.199636	0.0121965	0.0454383
LY6E	867.261	0.641832	0.0710717	4.2187e-20	1.29244e-18
MATN2	10.6575	0.153016	0.300589	0.0858291	NA
NME9	1.45943	-0.00195033	0.255646	0.963471	NA
ZNF133	151.74	-0.0124094	0.0981113	0.840867	0.929023
TUBA1A	8610.14	0.0324303	0.0390615	0.26871	0.486468
LYSMD1	430.541	-0.0156892	0.0710968	0.762718	0.887939
CLEC5A	0	0	0.279123	NA	NA
PPARGC1B	2353.27	-0.00828792	0.043476	0.806869	0.911884
GTF2A1L	3.36827	-0.0384537	0.24672	0.501525	NA
COL20A1	0.252593	0.00943986	0.274164	0.636049	NA
DUS2	385.786	0.00718465	0.0722612	0.891298	0.951855
FHAD1	32.938	-0.0594669	0.169012	0.409941	0.631625
EIF3E	3829.43	-0.0985467	0.0470618	0.0146772	0.0528849
MACROH2A2	1603.68	-0.0393089	0.0529479	0.327846	0.550715
ITGB1	1912.05	0.808686	0.0694885	5.81866e-32	3.24969e-30
MCOLN2	294.816	0.22905	0.119093	0.00467948	0.0202971
GOLGA3	4652.38	-0.107315	0.0453229	0.00739067	0.0299086
MCPH1	232.534	-0.0966668	0.103168	0.148166	0.320396
SLC22A5	378.916	0.785234	0.106486	3.44604e-14	7.57768e-13
TMSB4X	98.4199	0.0712931	0.123284	0.301804	0.523697
MPV17L	0.668246	0.0224498	0.270803	0.465133	NA
HDGFL2	2379.8	-0.141759	0.0499619	0.00168014	0.00852704
BUB1B	1548	-0.179495	0.0575279	0.000456259	0.0027581
CGGBP1	2458.12	-0.0739279	0.0578507	0.0986078	0.237301
MEIS2	412.707	-0.196007	0.0950521	0.00550073	0.0232675
RAPGEF5	373.684	-0.0882573	0.0859948	0.144715	0.31482
UPB1	3.55581	0.0222494	0.244419	0.67941	NA
HTR3E	0	0	0.279123	NA	NA
MAP2K4	1051.62	-0.0693674	0.0668999	0.165935	0.34884
SCARB1	1693.02	0.954212	0.0564551	5.65795e-65	1.17073e-62
RSPH10B	3.5293	-0.0601192	0.259449	0.312445	NA
PPP1R7	993.76	-0.112092	0.069538	0.0389413	0.116005
NOCT	380.583	-0.00129784	0.0760895	0.98097	0.991821
CFTR	0	0	0.279123	NA	NA
MITF	264.186	-0.0496268	0.0918414	0.416604	0.636915
SZT2	1600.88	0.0841206	0.0573561	0.0630351	0.169427
MKS1	804.93	0.0490424	0.0689194	0.334025	0.556649
CNN2	515.508	0.0125639	0.070345	0.807552	0.912121
CAMK2A	1.25632	-0.0279626	0.266712	0.46183	NA
H1-8	0.126297	0.0054385	0.274319	0.767779	NA
PRPSAP2	733.694	-0.023232	0.05966	0.607018	0.789733
PATJ	440.778	-0.0689672	0.0793159	0.223973	0.429764
NPAS1	189.933	0.063071	0.0991001	0.322714	0.546164
MAD2L1BP	375.867	0.0157882	0.0751049	0.769842	0.891709
NKX1-2	37.3528	-0.0510541	0.154029	0.466622	0.681804
CNPY1	7.29308	0.020402	0.211482	0.754764	NA
FANCM	399.856	-0.0221797	0.0808549	0.694856	0.848619
EFHC1	154.907	-0.0839784	0.110682	0.215704	0.418736
PYGL	1718.93	-0.177057	0.0576891	0.00055326	0.00325105
SORBS2	26.8943	-0.0869027	0.19246	0.263724	0.48103
RPS3	21365.4	0.0440315	0.0465444	0.212916	0.415624
AICDA	0	0	0.279123	NA	NA
RHD	0.126297	0.0054385	0.274319	0.767779	NA
ANKRD49	193.33	-0.0603998	0.097317	0.338938	0.562164
ZFYVE27	753.429	0.219262	0.073437	0.000357891	0.00221763
DHRS9	0.232458	0.00609019	0.27396	0.751833	NA
SPOCK3	14.2572	0.0989627	0.239799	0.215387	NA
ADGRG2	25.5321	0.506194	0.396863	0.00381475	0.017123
DRD2	1.28387	-0.0263146	0.265281	0.496641	NA
NYX	0	0	0.279123	NA	NA
KIRREL2	0.260247	0.0015138	0.272347	0.94382	NA
CAPN10	396.154	0.101632	0.085834	0.0967359	0.233863
ABHD16A	279.356	0.412827	0.13561	4.07627e-05	0.000321567
NRN1L	1.93314	0.0121992	0.250842	0.797792	NA
ELMOD3	338.885	0.0132788	0.0775643	0.809517	0.913194
DRG2	944.434	-0.00638343	0.0535784	0.877308	0.946149
PEX13	536.291	-0.156389	0.0818809	0.0131574	0.0484347
GEMIN7	606.444	0.00902242	0.0629284	0.849025	0.933158
PAIP2	1257.39	-0.123032	0.0603732	0.0143412	0.0518368
IRAG1	5.30076	0.0606021	0.244798	0.358877	NA
TP53AIP1	2.10778	0.00294869	0.25013	0.950249	NA
TMEM161B	255.878	0.261206	0.129014	0.00251651	0.0120179
DRAP1	356.752	0.0178627	0.0809255	0.752057	0.882363
TPTE2	0.388593	-0.0173943	0.273053	0.490944	NA
DOCK6	544.931	0.0375473	0.0730307	0.478461	0.691847
ATG5	510.498	-0.0637484	0.0747979	0.24037	0.451614
MCMBP	3937.72	-0.139377	0.0438329	0.000622244	0.00359449
SEC23IP	1901.34	-0.145613	0.0563593	0.00318235	0.0146383
POLR1D	1086.91	0.0744296	0.0630751	0.121205	0.275698
PLAG1	414.262	-0.153257	0.0936716	0.0232718	0.0771774
ZNF195	279.659	-0.0380326	0.0897181	0.526615	0.731961
HEPH	0	0	0.279123	NA	NA
NSD3	1362.9	-0.194974	0.0604308	0.000255596	0.00165273
MBD4	485.874	-0.0346629	0.070125	0.500106	0.70941
ACTR10	687.086	-0.0593088	0.0738096	0.269052	0.486598
LIF	2.81939	0.0163439	0.244927	0.754893	NA
ACAD9	1029.35	0.0457141	0.0622104	0.326631	0.549771
ATAD2	1358.88	-0.229057	0.0737003	0.000205511	0.00136237
TTLL11	254.833	0.144714	0.111313	0.0461199	0.132784
ITGB2	2.8312	-0.000469319	0.243095	0.992804	NA
MXI1	825.418	-0.0276113	0.0598049	0.54118	0.743768
ENSG00000281938	0	0	0.279123	NA	NA
UBB	16578.6	-0.00243278	0.0340935	0.92701	0.968683
POLM	402.355	0.163736	0.0933603	0.0162058	0.0574092
LMO2	17.8913	0.0191751	0.182576	0.777993	0.897458
ERVH48-1	1.9848	-0.0483161	0.267132	0.318048	NA
CDKL1	343.495	-0.00684586	0.0759841	0.899789	0.95639
TNFRSF4	0.120692	-0.00320127	0.274106	0.8619	NA
FANCA	2354.63	0.0933292	0.0524797	0.030593	0.0963674
TAF9	702.242	-0.018465	0.0620395	0.69293	0.847643
NOTCH2NLA	470.509	-0.0602568	0.0770628	0.276373	0.494105
SMARCA4	9120.69	-0.0869189	0.0419084	0.0159142	0.056535
CELF3	1.57307	0.00796024	0.258784	0.842403	NA
DROSHA	2933.97	-0.0454784	0.0464805	0.198105	0.395471
GDNF	29.3055	0.0427485	0.160462	0.539428	0.742512
ANKRD11	2584.88	0.051813	0.0547231	0.21242	0.414848
TLR5	6.72709	0.0460442	0.230759	0.483584	NA
CLK2	1032.6	0.059002	0.0652568	0.225926	0.432333
ZNF223	68.0849	-0.0542179	0.132301	0.429162	0.648651
NEK5	24.961	-0.0980705	0.205281	0.222534	0.427908
EXO1	1745.29	-0.191937	0.0563049	0.000145712	0.00100675
GLOD4	1621.07	-0.0805719	0.0569477	0.0715176	0.186623
LYPD6B	47.3872	0.0342593	0.143512	0.613256	0.793779
MAGED4	454.407	0.340441	0.10135	1.62052e-05	0.000138017
CCDC112	71.3786	-0.0891635	0.15678	0.235253	0.444822
TRPC3	50.8893	-0.144171	0.190208	0.0977514	0.235822
ANKRD27	1046.2	-0.020752	0.0536383	0.613663	0.793938
SDCCAG8	186.133	-0.073079	0.101736	0.260972	0.478222
OSBPL5	178.159	0.0198385	0.0933965	0.744092	0.878334
LDLRAD4	147.893	0.0890145	0.117045	0.20036	0.39851
NEDD4L	497.972	0.0185157	0.069357	0.716735	0.861912
HCLS1	2.53363	-0.0249723	0.24914	0.628489	NA
EXOC3L1	0.958224	0.0119569	0.262779	0.743203	NA
NELL1	3.35867	0.0666337	0.266593	0.258114	NA
MAT2B	1390.13	-0.0693018	0.0581361	0.120521	0.274589
GK	616.804	-0.152781	0.0807214	0.0142717	0.0516745
JAKMIP2	259.619	-0.151846	0.120424	0.0443742	0.128786
SHOC2	783.274	-0.189263	0.074369	0.00198204	0.00979202
PRELID3A	78.3057	0.0421937	0.127339	0.529324	0.73427
TXNL1	634.953	-0.0582159	0.0760787	0.288211	0.508925
CCDC120	524.03	0.081536	0.0769027	0.145817	0.316345
MEA1	831.457	0.105486	0.0689778	0.0486512	0.138524
PDE4D	163.811	-0.0602112	0.104106	0.353209	0.576382
PAQR9	52.2786	0.04869	0.140393	0.479161	0.692224
OR52A1	0	0	0.279123	NA	NA
IFT27	387.02	0.047763	0.0804371	0.399447	0.621066
SERPINA9	0	0	0.279123	NA	NA
BPHL	245.108	0.0261231	0.0931343	0.667554	0.831745
SMIM31	0.366408	0.00206223	0.270942	0.931198	NA
NRXN1	0	0	0.279123	NA	NA
TCN2	2.19627	0.0685363	0.284036	0.158481	NA
PRPSAP1	900.718	-0.0333006	0.0603301	0.463708	0.67923
OR4A47	0	0	0.279123	NA	NA
KANSL3	2375.3	-0.00203347	0.0417664	0.950398	0.978526
TRPC4AP	2141.56	0.0031739	0.040754	0.920712	0.966375
PPRC1	3874.38	0.034416	0.0464871	0.329632	0.55213
SEMA4F	432.935	0.610358	0.104102	4.64448e-10	7.38321e-09
KCNS1	9.16087	0.0235164	0.205385	0.724284	NA
LRRC43	0.126297	0.0054385	0.274319	0.767779	NA
NBEA	366.646	-0.260816	0.105778	0.000808668	0.00451879
SUN2	1192.37	0.731747	0.0681477	1.83816e-27	8.40623e-26
NFS1	864.412	0.0362428	0.0596467	0.420082	0.640608
ERMP1	601.547	0.706265	0.0825036	2.89033e-18	8.07118e-17
MBD1	1104.84	-0.046848	0.0603498	0.301868	0.523737
PTEN	988.6	-0.162752	0.0658523	0.00345289	0.0156715
RBBP4	9756.67	-0.0747027	0.0403357	0.02679	0.0865925
KLK7	2.96051	0.0222158	0.243744	0.681983	NA
WASHC4	771.717	-0.22626	0.0842489	0.000754345	0.00426654
SRD5A2	0	0	0.279123	NA	NA
AMHR2	24.2795	-0.0517396	0.174709	0.468863	0.683505
RYR3	0.592658	-0.00121348	0.267355	0.966899	NA
COL11A2	6.8834	0.0191269	0.215315	0.7664	NA
NAPRT	221.719	0.00600294	0.0929655	0.920965	0.966375
DDX21	7074.38	-0.328753	0.0583817	2.77319e-10	4.55179e-09
LAMTOR4	597.802	0.025654	0.0673782	0.607098	0.789734
IL21R	0.386544	0.00681585	0.271018	0.780369	NA
SMG1	4829.27	-0.0921708	0.0562783	0.0419426	0.123346
TMEM88	0.809742	0.0341621	0.273573	0.318721	NA
PCDHB13	3.33959	0.0491821	0.254845	0.388128	NA
ATP6V0C	1989.52	0.200768	0.0517862	2.19316e-05	0.000182119
TUBB3	71.4093	0.0102916	0.119378	0.873779	0.944298
TRPV1	179.82	0.178033	0.129323	0.026023	0.0844594
DYNC1H1	9598.33	-0.100849	0.0444318	0.00964007	0.0373517
SULT1A2	8.6317	0.00332961	0.20166	0.95966	NA
ADAMTS1	1777.98	0.712677	0.0591287	5.40114e-34	3.40866e-32
CELF1	4807.63	-0.0593347	0.0444966	0.0879075	0.217277
OR9K2	0	0	0.279123	NA	NA
MAPK10	34.6341	-0.0738245	0.183495	0.325577	0.548762
CTAG1B	0	0	0.279123	NA	NA
FAM135B	0	0	0.279123	NA	NA
MCEMP1	0	0	0.279123	NA	NA
PITRM1	2855.93	0.00410414	0.0399108	0.895376	0.95403
AP1G2	253.113	0.0129461	0.0840685	0.822559	0.920501
ARPC1B	348.381	-0.016876	0.0758065	0.755934	0.883953
DSCAML1	0.732817	0.00709691	0.267483	0.811034	NA
ATP7A	538.407	0.0195225	0.0674893	0.696156	0.849631
ESX1	141.913	0.0434784	0.103049	0.495391	0.705976
PCDHA7	0	0	0.279123	NA	NA
TCTN3	1019.59	0.740641	0.0695978	5.05738e-27	2.27168e-25
IL18BP	70.3946	0.486412	0.269375	0.00159487	0.0081557
SENP2	1667.74	-0.17401	0.0545665	0.000397607	0.00243149
DPF3	51.231	0.00818303	0.130588	0.900746	0.956804
C17ORF50	0.219373	-0.00335209	0.273902	0.858611	NA
NFIX	989.205	0.0078755	0.0553113	0.853052	0.935196
MSL1	2399.16	-0.113013	0.051672	0.0109776	0.0415594
SHFL	1.26923	0.0184826	0.259955	0.653276	NA
RNF8	560.181	-0.0857915	0.0756003	0.122995	0.278715
TPRA1	461.156	0.542996	0.0972063	1.10581e-09	1.69891e-08
LONP2	2532.3	-0.0907278	0.0539797	0.0383806	0.114687
ATP6V1G2	7.76643	0.0104428	0.209592	0.871999	NA
C17ORF80	853.718	-0.10255	0.0700802	0.0569088	0.156391
CTTNBP2NL	635.025	-0.149865	0.0779281	0.0139067	0.0505997
KRT28	0	0	0.279123	NA	NA
RBCK1	643.761	0.0398985	0.067857	0.425869	0.645452
SMARCA2	1018.06	-0.256178	0.072066	2.61678e-05	0.00021363
SPHK2	641.21	0.0978815	0.0737987	0.0774785	0.197882
TXNL4A	1416.16	-0.046414	0.0544115	0.260383	0.477419
TMPRSS11B	0	0	0.279123	NA	NA
TPO	0.761322	0.00341678	0.265962	0.912956	NA
ZNF532	1046.86	-0.0325342	0.0569377	0.450869	0.667741
FAM111B	0	0	0.279123	NA	NA
PIGN	526.432	0.413432	0.10536	1.2155e-06	1.26794e-05
RBM42	2160.61	-0.00488506	0.0439418	0.886853	0.95008
CCDC102A	333.486	0.0199706	0.0769133	0.71561	0.861373
LARGE1	816.474	0.512487	0.0774275	1.48361e-12	2.86332e-11
GABARAPL1	505.656	-0.0341397	0.0694218	0.503338	0.712255
PPP4R3A	1745.51	-0.218555	0.0621715	6.26445e-05	0.000471675
ARL17B	751.232	0.171365	0.0797791	0.00652148	0.0268037
INSYN2A	18.0051	0.0265105	0.184576	0.699042	0.851095
EBPL	807.119	0.250959	0.0759872	7.17817e-05	0.000535162
GBF1	3739.29	0.0105155	0.037456	0.71718	0.862248
KCNJ5	11.0325	0.00134058	0.197308	0.983876	NA
EIF2AK3	307.463	0.488589	0.128323	2.7365e-06	2.7069e-05
TMEM245	1769.15	0.442474	0.0681704	1.15937e-12	2.27936e-11
CHIT1	0	0	0.279123	NA	NA
SLC27A3	194.2	0.147404	0.119041	0.0487967	0.138813
NUP210L	2.17664	-0.0196265	0.25278	0.680334	NA
TPM3	6548.88	-0.103607	0.044118	0.0078885	0.0316392
TUBA8	43.4814	0.038735	0.144888	0.570338	0.764123
ZNF268	278.637	-0.392972	0.146575	0.000147584	0.00101737
SMPD4	4758.58	0.0358535	0.042425	0.263126	0.480562
TNFRSF10C	21.3434	-0.00630287	0.166747	0.925533	0.968102
ANP32E	2930.39	-0.31939	0.0686637	6.68951e-08	8.34337e-07
SPATA7	76.0506	-0.0270155	0.119711	0.67952	0.838981
ARHGAP42	226.868	-0.111479	0.10857	0.107847	0.253539
RAD23A	2824.15	0.0179394	0.0440304	0.59747	0.78302
CCDC150	75.178	-0.0213555	0.124104	0.744529	0.878539
PRNP	614.262	0.601567	0.0874656	8.11622e-13	1.60821e-11
PTPN2	368.693	-0.0178503	0.0756041	0.741903	0.877218
SPATA19	0	0	0.279123	NA	NA
ZNF773	147.204	-0.02548	0.10277	0.686015	0.843082
HVCN1	19.061	0.100875	0.217326	0.214469	0.417365
NUMBL	529.875	0.0132503	0.0682421	0.792801	0.904985
USP36	3616.85	0.0051492	0.0374705	0.860217	0.937485
NIPA1	306.095	-0.00433205	0.0833875	0.939883	0.974533
ARSB	482.566	0.824025	0.0966927	3.11192e-18	8.67078e-17
PDE8B	26.2404	0.00343334	0.158101	0.959201	0.982076
GTF2H5	955.943	0.0186292	0.0591806	0.678439	0.83822
PKIB	158.011	-0.0661969	0.107546	0.315542	0.538577
FANCI	3299.33	-0.149742	0.0455107	0.000390078	0.00239473
FANCG	490.72	0.0656564	0.0760755	0.232681	0.441307
EEF1AKMT2	290.024	0.0235067	0.0819942	0.680132	0.83949
BEND7	204.717	-0.000254178	0.0903652	0.996606	0.997852
MEIOB	0	0	0.279123	NA	NA
ODC1	5819.3	0.0613793	0.0428365	0.0697532	0.183155
PMS2	1330.78	-0.0963287	0.0601147	0.0443665	0.128786
PCOLCE2	310.427	0.805325	0.112013	1.26926e-13	2.65681e-12
DPP9	2128.35	-0.00734758	0.045684	0.836541	0.927036
BANP	391.914	0.0412986	0.0755126	0.446646	0.663577
RPP40	195.969	-0.0784363	0.101362	0.229128	0.436536
PFKFB4	128.885	0.104057	0.12708	0.152318	0.32691
POFUT2	414.607	0.668603	0.101153	6.98889e-12	1.29536e-10
LMBR1L	307.581	0.238735	0.119135	0.00345002	0.0156641
WDFY2	603.131	-0.0222158	0.0650132	0.647133	0.818339
MCOLN3	132.964	0.183516	0.16019	0.0358094	0.108886
IL4I1	54.877	0.0335121	0.132751	0.61652	0.795963
FBXW8	552.831	0.0543161	0.072026	0.301735	0.523648
SLMAP	1408.29	-0.168373	0.0609151	0.00150563	0.0077631
CPM	55.7476	0.143807	0.185386	0.0959816	0.232396
NECTIN2	841.647	0.970833	0.0734822	9.05565e-41	7.77554e-39
EEF1A1	176053	-0.0254012	0.0372548	0.3644	0.587564
ABHD8	13.1467	-0.0164618	0.188618	0.80761	NA
SUB1	2706.96	-0.182612	0.0571978	0.000346415	0.0021555
ABI1	861.257	-0.152181	0.0697658	0.00776072	0.0311961
AVL9	1259.82	-0.18138	0.0616429	0.000758205	0.00428574
NOX5	2.5513	0.0370334	0.254755	0.475941	NA
ARL6IP6	573.336	0.0740729	0.0747884	0.175304	0.362688
IFRD2	2579.72	0.0940171	0.0529323	0.0306597	0.0964951
FAM107A	0	0	0.279123	NA	NA
HDAC11	125.594	0.00731179	0.102863	0.90713	0.959991
COPA	7868.7	-0.0910461	0.0454472	0.0185451	0.0640779
GAPT	0	0	0.279123	NA	NA
MIEF1	4249.37	-0.0105463	0.0350225	0.6963	0.84968
MRPL16	874.531	-0.0902375	0.0671658	0.0792692	0.201477
CFAP299	0.488372	-0.00946994	0.270085	0.720942	NA
ESPN	2.16661	-0.00893262	0.248605	0.854874	NA
COL11A1	0	0	0.279123	NA	NA
CBLN2	0	0	0.279123	NA	NA
POLG	4032.69	0.00169482	0.0347618	0.950154	0.978526
RLBP1	0.133951	-0.00320127	0.274106	0.8619	NA
UIMC1	557.102	-0.124294	0.0808893	0.040088	0.118721
PHB2	6334.85	0.0965229	0.0445906	0.0125553	0.0465962
PABPC4	10021.3	-0.077527	0.0415328	0.0259081	0.0841298
HEYL	156.729	-0.000608378	0.0970226	0.992105	0.995813
KDM4D	124.526	0.0296385	0.104961	0.641015	0.813564
PIGBOS1	42.5586	-0.0215209	0.139283	0.746829	0.879848
MYEF2	267.867	-0.180544	0.116291	0.0185581	0.0641053
TGM4	0.839581	-0.0113483	0.264346	0.742579	NA
POLR2J	574.32	0.0407478	0.067806	0.415808	0.636547
TSPAN14	766.408	0.30638	0.0842421	7.93685e-06	7.19112e-05
PPP4R3B	1264.66	-0.159587	0.0694553	0.00543918	0.023038
PLD3	1701.36	0.66365	0.0565051	2.24239e-32	1.31034e-30
AASDHPPT	1366.26	-0.17455	0.0589125	0.00078832	0.00442623
CDH26	12.2125	0.0114202	0.189372	0.8652	NA
COP1	789.059	-0.0823274	0.0728393	0.127479	0.286204
KCTD13	609.539	0.228724	0.0857616	0.000762222	0.00430459
PSMD13	1232.51	0.0169143	0.0533254	0.679806	0.839251
MTERF4	472.102	-0.0410705	0.0717607	0.432402	0.651536
BCS1L	1076.12	0.164532	0.0651005	0.00293829	0.0136701
SLC2A10	0	0	0.279123	NA	NA
RBBP8	688.905	-0.0918296	0.0758817	0.101683	0.242571
STAT5B	1407.52	-0.0343381	0.0534144	0.397603	0.619125
EIF6	1658.76	0.00443731	0.0469277	0.903481	0.957917
PYCR3	702.883	0.157615	0.0756971	0.00902904	0.0353598
GUSB	487.262	0.852119	0.0908159	1.17995e-21	3.98217e-20
SSBP1	1203.49	-0.0641511	0.063738	0.180867	0.370609
IRF5	18.6901	-0.00541039	0.171385	0.936107	0.973188
CALM1	4077.53	-0.164369	0.0466812	0.000147557	0.00101737
REXO2	306.765	-0.163195	0.110528	0.0268568	0.0866751
GAS2	7.52343	0.0436392	0.220382	0.518365	NA
AHR	317.632	-0.164574	0.104247	0.0220809	0.0739922
NPY5R	0.534295	0.0286631	0.276011	0.307458	NA
CELF6	2.82216	-0.00359763	0.239846	0.946876	NA
ZNF576	305.978	-0.0278221	0.0821393	0.62619	0.803311
USP17L19	0	0	0.279123	NA	NA
RCAN1	602.053	-0.0502232	0.06957	0.326208	0.549307
KIAA0319	16.7011	0.127609	0.24665	0.144029	0.313707
ZNF83	136.383	0.0221289	0.106354	0.727659	0.868594
CAMTA2	703.005	0.11615	0.0732458	0.0395985	0.117572
SLTM	376.896	-0.312951	0.14658	0.00117096	0.00625737
TBC1D10A	177.39	-0.0721633	0.103901	0.270592	0.487917
RIMBP2	0.965147	0.037512	0.275773	0.272258	NA
PPOX	213.827	-0.0142147	0.0895431	0.811453	0.914372
CCKBR	10.3719	0.0901898	0.246008	0.237239	NA
TMEM8B	213.593	0.397258	0.151844	0.000181103	0.00121654
OR13J1	0	0	0.279123	NA	NA
ACTR2	5824.44	-0.266147	0.0526168	2.43068e-08	3.21932e-07
GTDC1	135.452	-0.0148431	0.100338	0.811703	0.914414
RGS10	187.52	0.0202253	0.0972643	0.743248	0.878032
SMIM8	130.045	-0.0496573	0.107846	0.445022	0.662625
WEE1	1025.32	-0.107504	0.0642128	0.0354658	0.108128
THEG	0.126297	0.0054385	0.274319	0.767779	NA
TMEM262	0	0	0.279123	NA	NA
MACROD2	13.7117	-0.0655721	0.21343	0.372147	NA
TRIM36	86.7052	-0.0979088	0.138304	0.184979	0.376502
FXYD1	0.51489	-0.01213	0.269153	0.671624	NA
SERPINB8	12.2119	-0.0767613	0.225556	0.306957	NA
MAP2K7	1552.49	-0.0362393	0.0511753	0.351436	0.575259
PHACTR2	1732.21	-0.0866644	0.0674231	0.0912816	0.223676
RGL1	167.167	-0.0136576	0.0949274	0.823058	0.920685
VIT	0.203999	0.00555806	0.274332	0.762886	NA
OCSTAMP	0	0	0.279123	NA	NA
TARDBP	4607.97	-0.249089	0.0459146	4.92582e-09	7.02528e-08
TBC1D15	640.178	-0.191111	0.0822062	0.00328923	0.0150422
RTF2	1909.41	-0.0227771	0.0492917	0.547339	0.748894
MAGED1	6696.18	-0.00891868	0.0349543	0.741602	0.877031
ADGRG3	1.08149	-0.0102054	0.27486	0.591283	NA
HHAT	71.2115	0.249924	0.217972	0.0198195	0.067593
YWHAZ	9702.67	-0.161645	0.036754	4.28284e-06	4.11088e-05
PTPN6	10.4606	0.00566391	0.202267	0.931403	NA
AKAP8L	896.265	0.0155454	0.0547569	0.711383	0.859077
EIF3C	8255.96	-0.100984	0.0434376	0.00844813	0.0335955
SNAPC5	193.463	0.0037633	0.0928022	0.950359	0.978526
PRPF8	32492.1	-0.00590875	0.0308794	0.803899	0.910109
HAUS5	989.109	0.013342	0.0542565	0.749077	0.880832
BRD9	946.97	-0.00691586	0.0529979	0.865852	0.94011
CSPP1	243.754	-0.163679	0.132858	0.0396006	0.117572
LEKR1	8.57953	0.143464	0.29734	0.0945369	NA
DNAJB1	2016.81	-0.0309057	0.0512495	0.428882	0.648305
MYT1L	1.48981	-0.0151724	0.257472	0.721873	NA
ASB10	0	0	0.279123	NA	NA
HDAC8	584.478	-0.0609541	0.0719287	0.247255	0.460302
IL2RB	6.25051	0.0808848	0.255797	0.250871	NA
TMEM14B	645.203	0.0699962	0.0708738	0.181458	0.371449
ANKS1A	1421.18	-0.0160668	0.0478465	0.664094	0.829482
DYNC1LI2	2043.35	-0.107504	0.0603075	0.0281269	0.0897855
TNIK	977.776	-0.298295	0.0772781	3.59285e-06	3.48034e-05
PUS1	1367.31	0.0511321	0.0583497	0.245873	0.458542
ENSG00000289685	0	0	0.279123	NA	NA
MAP2K3	1072.06	0.0415381	0.0594209	0.3533	0.576442
EIF2B5	1327.72	0.0139076	0.0493514	0.715715	0.861373
HIF3A	0.219373	-0.00335209	0.273902	0.858611	NA
PCYT1A	1469.01	-0.0853397	0.0576143	0.0607681	0.164278
SZRD1	4547.8	0.0213914	0.0375573	0.452546	0.668867
EEF1D	4825.37	0.0222272	0.0406673	0.473883	0.68767
KDM2A	1985.32	-0.0609307	0.0540724	0.141686	0.309744
SSR2	2247.44	0.851062	0.0533329	4.84907e-58	7.65062e-56
CELF5	10.5392	-0.0222904	0.203166	0.738711	NA
BCAN	1.30105	0.0890015	0.321111	0.0343719	NA
SPAG11B	0	0	0.279123	NA	NA
WDR33	3395.1	-0.121312	0.0450205	0.00296147	0.0137627
HLA-A	2069.44	1.14909	0.0563086	8.88499e-94	3.50457e-91
AKR1A1	1346	0.0268685	0.0516006	0.495777	0.706189
OPN4	0	0	0.279123	NA	NA
DYSF	21.8458	-0.0251946	0.171037	0.712849	0.860008
ZNF142	3155.97	0.0375452	0.0434334	0.253005	0.46797
ATP2B2	2.75259	-0.00283855	0.243071	0.956547	NA
PRDX1	12534.1	-0.0186134	0.0420304	0.564932	0.761122
UBE2J2	1587.01	-0.012492	0.0497772	0.745826	0.879221
TSPYL1	12363	-0.0799167	0.0408406	0.0210404	0.0710276
MTHFD2L	77.6167	-0.0180097	0.117295	0.781036	0.89888
SLC22A8	0.267901	-0.00839713	0.273708	0.680448	NA
CFL1	7047.91	0.00976697	0.0377001	0.738562	0.875564
CARNS1	2.46707	0.0517795	0.266441	0.308397	NA
SERPINH1	850.101	0.852119	0.0712535	1.09915e-33	6.86806e-32
DCP1B	300.355	0.00538441	0.0809928	0.9241	0.967948
LAMTOR1	692.544	0.0707749	0.0712808	0.178767	0.367653
OBSCN	216.724	-0.0242745	0.0885664	0.682839	0.841154
TMCO6	167.143	0.110158	0.11604	0.120944	0.275155
ZNF207	5214.59	-0.0257967	0.0373135	0.357532	0.580936
CFL2	1139.41	-0.0438595	0.0570408	0.308855	0.531134
LMTK3	52.3086	-0.0185482	0.130441	0.778397	0.897745
CYBC1	699.036	0.285421	0.079286	1.28369e-05	0.00011113
SMN2	812.039	-0.103906	0.0697389	0.0533586	0.148739
ARHGEF1	992.317	-0.0516274	0.0615112	0.263701	0.48103
BCL6B	168.964	0.0626771	0.10755	0.340349	0.563233
UCMA	0.133951	-0.00320127	0.274106	0.8619	NA
SLC22A23	496.697	0.222469	0.08853	0.00127104	0.00672383
ZNF480	188.737	-0.138067	0.133006	0.0734219	0.189645
GGA2	3461.62	-0.0344804	0.04285	0.287136	0.507453
ARHGAP30	0.656494	-0.034448	0.277588	0.254793	NA
FCHSD1	95.2712	-0.00920034	0.109733	0.88522	0.949517
LOXHD1	0	0	0.279123	NA	NA
SPART	1129.36	-0.28472	0.0744493	5.27938e-06	4.95806e-05
LRRC37A2	242.784	0.0553876	0.0945927	0.372874	0.594921
TPT1	10090.2	-0.0180853	0.0351535	0.497207	0.707206
ME2	1319.66	-0.135168	0.0630798	0.0101708	0.0390321
GABRG2	0	0	0.279123	NA	NA
UMAD1	216.186	-0.0442086	0.0926558	0.469845	0.68412
CHCHD4	445.114	-0.0493915	0.077111	0.370541	0.592771
ST3GAL5	90.3201	0.124405	0.147839	0.112251	0.261072
NME4	3169.89	0.122612	0.0510167	0.00614659	0.0255457
MSL3	283.278	-0.00390414	0.0805254	0.94474	0.976219
LDAH	576.097	-0.0985854	0.0810479	0.0944357	0.229401
PEG3	0	0	0.279123	NA	NA
HPR	0	0	0.279123	NA	NA
ECM2	0	0	0.279123	NA	NA
DARS2	3782.28	-0.066412	0.0484591	0.0811028	0.204777
TAF6	1673.52	0.0141423	0.0451569	0.686259	0.843082
MOV10	1471.2	0.0715187	0.057447	0.106738	0.25169
NDUFA10	1574.17	-0.0565894	0.0573295	0.193263	0.388387
CTSL	584.701	0.796962	0.0887535	5.95978e-20	1.80828e-18
PTPRG	1060.87	0.731095	0.0807264	3.47208e-20	1.06629e-18
G3BP2	4857.25	-0.278653	0.048595	4.20044e-10	6.71113e-09
NDUFA5	786.015	-0.143176	0.0862387	0.0253888	0.0827415
SPA17	186.908	-0.0262011	0.0951516	0.669386	0.832764
MSGN1	0	0	0.279123	NA	NA
MYCN	8.61776	0.107904	0.264013	0.17276	NA
NQO1	80.8743	-0.00241109	0.118691	0.970239	0.986904
DEPDC5	393.089	-0.0216592	0.0738757	0.68488	0.842303
CLCF1	1.97613	0.00240769	0.249152	0.959978	NA
ADIRF	0.219373	-0.00335209	0.273902	0.858611	NA
CLN3	334.24	0.370829	0.119697	3.64074e-05	0.000291398
TSC2	3157.7	0.00364353	0.0378126	0.901862	0.957143
DSP	5164.32	-0.311545	0.0507861	1.73139e-11	3.10421e-10
SIN3B	1664.79	0.0178252	0.0477108	0.62842	0.80478
CCT3	15857.4	-0.0544666	0.0402849	0.0829519	0.208528
SLCO6A1	11.0072	-0.0228846	0.197821	0.734477	NA
HTR3D	0	0	0.279123	NA	NA
TEX38	0	0	0.279123	NA	NA
IDI1	1291.14	-0.266743	0.0755718	2.35194e-05	0.000194663
DACT3	55.4618	0.0139834	0.129392	0.831383	0.924475
TTK	1107.39	-0.133542	0.0652225	0.012775	0.0472724
STRN4	3635.48	0.00715026	0.0371238	0.804588	0.910481
LAMB3	3.01091	0.0091721	0.24032	0.865347	NA
PANK2	528.222	-0.0895359	0.0791562	0.119814	0.273273
PDCD11	3103.02	0.108185	0.0476534	0.00929227	0.0362109
STRIP1	1663.07	-0.00841847	0.0458659	0.813716	0.915231
C3ORF52	254.629	0.0535909	0.091587	0.380792	0.602283
SH3YL1	95.416	0.0214339	0.1142	0.739956	0.876228
KNDC1	47.4891	-0.00658973	0.13753	0.920519	0.966375
SMIM24	0	0	0.279123	NA	NA
DLC1	4674.28	-0.105813	0.0441533	0.00694582	0.0283081
APP	5511.25	0.969155	0.0491245	1.51824e-87	4.79079e-85
ACD	521.626	-0.0369262	0.06904	0.467224	0.68232
DMTF1	583.266	-0.0247707	0.0709372	0.632914	0.807422
PELI1	383.25	-0.113863	0.0919209	0.076634	0.196122
HNRNPU	21114.4	-0.285407	0.0546362	6.51434e-09	9.136e-08
SSR1	2461.14	0.593862	0.0654663	2.22385e-20	6.94789e-19
RTKN	324.323	0.000211033	0.0771308	0.996932	0.998037
SSU72P3	0	0	0.279123	NA	NA
STK24	2814.93	-0.0057415	0.0370562	0.842471	0.93016
PSIP1	1621.49	-0.160686	0.121715	0.035897	0.109126
TREM1	0.203999	0.00555806	0.274332	0.762886	NA
ZNF222	67.4256	-0.0388004	0.126904	0.561265	0.758989
GGH	385.555	0.475326	0.110749	3.2397e-07	3.66083e-06
SYNCRIP	3846.66	-0.292141	0.0535101	1.51606e-09	2.28078e-08
IMPDH2	6408.04	0.00242318	0.0304446	0.918038	0.965481
SCAP	3151.3	0.56538	0.046747	2.08559e-34	1.34308e-32
ENSG00000285791	0	0	0.279123	NA	NA
DLG4	75.5693	0.0196875	0.118933	0.762006	0.887273
CHRNA7	177.487	0.250657	0.151973	0.00672363	0.027527
CCDC148	4.73246	0.0483918	0.247444	0.423259	NA
FBXW12	11.7085	-0.0610027	0.21432	0.399284	NA
UBASH3A	0	0	0.279123	NA	NA
COPS4	1208.27	-0.0700132	0.0620497	0.137593	0.302772
FUZ	736.798	0.040081	0.0656096	0.411059	0.632705
EMSY	438.05	-0.12325	0.0912669	0.0566972	0.156081
CCDC32	258.955	-0.00153901	0.083853	0.978688	0.990809
DHRS4L2	178.341	0.0339339	0.0954339	0.581964	0.772077
TRIM2	508.13	-0.0888184	0.0884033	0.148742	0.321201
GRIK2	5.14617	0.0343829	0.229279	0.586549	NA
CEP70	165.439	-0.152137	0.127965	0.0492208	0.139767
LMNA	679.387	-0.00326918	0.0646977	0.946225	0.977135
CD47	868.535	0.769804	0.0758462	8.11275e-25	3.19997e-23
CHRD	7.91439	0.0924885	0.255799	0.218063	NA
EGFL6	0	0	0.279123	NA	NA
WNT16	1.98215	0.00635683	0.254686	0.884409	NA
AGL	1536.25	-0.257281	0.0656632	6.1302e-06	5.7188e-05
CETN1	0	0	0.279123	NA	NA
ODF4	0	0	0.279123	NA	NA
CLEC19A	0	0	0.279123	NA	NA
CSTF3	845.846	-0.106194	0.0727525	0.0556269	0.153738
ST7	506.302	0.163943	0.0877361	0.0129298	0.0477611
ERI2	565.493	-0.079528	0.0819427	0.1729	0.358856
CPT2	805.61	0.00113351	0.055308	0.978752	0.990809
THAP5	525.291	-0.108787	0.0934777	0.0919263	0.224763
CASP1	0	0	0.279123	NA	NA
GUCY2F	0	0	0.279123	NA	NA
CTNND1	1956.08	-0.118337	0.0533681	0.009874	0.0380709
AKIP1	209.112	0.0387878	0.0922257	0.524015	0.730115
SCN4B	30.9015	0.104384	0.192599	0.19644	0.393247
MED6	825.201	-0.0773734	0.0680992	0.13036	0.291222
SCIMP	0.324691	0.00191755	0.271443	0.933704	NA
IRX2	0.120692	-0.00320127	0.274106	0.8619	NA
IFITM5	0.133951	-0.00320127	0.274106	0.8619	NA
ATP2A1	45.9147	0.05944	0.154254	0.403206	0.62445
HHIPL1	0.585607	0.0148494	0.27051	0.591829	NA
STK3	223.832	-0.0951138	0.102575	0.153148	0.328318
RBM6	1063.82	-0.184948	0.0683184	0.00138771	0.00725287
EIF4G3	3108.48	-0.131187	0.0588804	0.00868873	0.0343873
CBX1	2191.22	-0.217878	0.0559487	1.49467e-05	0.000128164
MFSD4B	823	0.402821	0.0977696	4.98125e-07	5.49113e-06
ETV3L	10.2082	0.0142105	0.199255	0.831014	NA
EGLN3	166.891	-0.0794878	0.109841	0.237781	0.448537
EAPP	367.496	-0.0442897	0.0801364	0.433022	0.651708
C10ORF88	226.899	-0.0231163	0.0865535	0.693806	0.848075
KRT71	0	0	0.279123	NA	NA
GBGT1	0	0	0.279123	NA	NA
ESYT1	2953.08	0.877223	0.0478156	6.22537e-76	1.6036e-73
NCAPD2	9320.11	-0.0433845	0.0410637	0.163441	0.344803
GRIP2	14.5381	0.0180637	0.182429	0.790334	NA
TAB2	2591.42	-0.0934788	0.0536355	0.0330862	0.102317
LDLRAD3	397.009	0.523587	0.105888	2.41034e-08	3.19573e-07
GAD2	3.84584	-0.018025	0.233655	0.757698	NA
ADGRE2	28.1755	0.828794	0.395298	0.000267798	0.00172105
NSUN3	406.179	-0.127988	0.0924227	0.0503987	0.14228
PARP8	244.397	-0.0688228	0.0953807	0.274529	0.49178
MYO10	1892.54	-0.178431	0.0519266	0.000163512	0.00111199
ABCC3	0	0	0.279123	NA	NA
EML6	95.0061	-0.0698919	0.128337	0.315291	0.538294
CCDC82	210.334	-0.0685188	0.103992	0.294095	0.514636
SIRT5	426.37	0.0240525	0.0755476	0.657142	0.825318
VRK1	886.453	-0.180269	0.068779	0.00186537	0.0092915
TSEN2	406.788	-0.0871203	0.0859043	0.14932	0.321939
SNAP47	1795.91	0.0233689	0.0462293	0.509981	0.718209
GNS	1674.58	1.14409	0.0576319	6.64953e-89	2.15206e-86
HAUS3	715.977	-0.196334	0.074952	0.00146771	0.00760092
DNAJC21	627.46	-0.211674	0.0889007	0.00209687	0.0102943
KLHL2	150.655	-0.00566204	0.0964696	0.926493	0.968384
GPR139	0	0	0.279123	NA	NA
ENSG00000257355	0	0	0.279123	NA	NA
ENSG00000262304	0	0	0.279123	NA	NA
DHX35	401.022	-0.00685146	0.0732098	0.897227	0.954712
VAV1	47.9544	0.0130581	0.138216	0.843729	0.930498
UROD	2172.41	0.0192189	0.0475439	0.600043	0.784925
CHD1L	2317.8	-0.109638	0.0510446	0.0122703	0.0456726
H2AZ2	5766.61	-0.0934375	0.0411268	0.00985164	0.0380267
CMTM2	1.5299	0.014434	0.257349	0.734572	NA
COMT	1415.13	0.269426	0.0622547	8.07055e-07	8.56741e-06
RNASE7	0	0	0.279123	NA	NA
TERF1	461.61	-0.17918	0.0999431	0.012117	0.0451951
QPCTL	327.266	0.647025	0.108045	2.87316e-10	4.69754e-09
ADAM9	489.839	0.667304	0.104474	2.86601e-11	5.06649e-10
HGS	1766.36	0.0314772	0.0482222	0.391529	0.613365
OTULINL	254.389	0.0223497	0.0850046	0.700749	0.85199
SLC25A3	9197.92	0.0386981	0.0417978	0.220058	0.424643
C19ORF25	804.57	0.067539	0.0681104	0.182903	0.37356
CD300LG	0.34567	0.00182113	0.271204	0.938074	NA
PLEKHM1	806.921	0.0791239	0.070971	0.134323	0.297599
MINK1	1691.58	0.0213553	0.0482661	0.56513	0.761132
TBX1	491.052	0.0336167	0.0691007	0.508405	0.716854
APBB3	78.7887	0.287089	0.220335	0.0111392	0.0421333
DDC	4.14136	0.0307853	0.238756	0.600489	NA
AIPL1	0	0	0.279123	NA	NA
TGM6	0	0	0.279123	NA	NA
NTF4	0.33795	0.0019668	0.271271	0.932841	NA
CASP8	105.393	-0.107724	0.132795	0.145715	0.316179
BUD23	1677.66	0.0715255	0.060075	0.119991	0.273627
SP110	163.528	-0.010266	0.0996317	0.868693	0.941603
SPAG16	262.375	-0.0857779	0.0985087	0.185806	0.377596
FKBP10	1644.66	0.889016	0.0568531	6.78485e-56	9.95795e-54
TBC1D16	3146.93	0.00463309	0.0400839	0.88246	0.948909
EWSR1	7997.31	-0.099674	0.0431937	0.00885157	0.0348377
ARHGEF10	403.888	-0.0421638	0.0759578	0.439112	0.657548
TBC1D2	41.7662	-0.0368901	0.145518	0.588225	0.776006
BID	502.788	0.0626395	0.0755005	0.251544	0.465791
OBP2A	0	0	0.279123	NA	NA
AMPD2	1896.86	0.0159868	0.0474966	0.663428	0.829006
DHRS4	296.826	0.0268502	0.0820686	0.638067	0.811536
KRTAP4-5	0	0	0.279123	NA	NA
OBP2B	0	0	0.279123	NA	NA
BSG	8531.97	0.993802	0.0439305	2.96743e-114	1.87275e-111
TMEM272	11.3108	0.158144	0.293145	0.087373	NA
ALK	0.203999	0.00555806	0.274332	0.762886	NA
LEPROTL1	561.529	0.273604	0.0959758	0.000217587	0.00143339
PDPN	700.692	0.501138	0.0862973	1.87024e-10	3.12251e-09
HPGD	9.78326	-0.0321974	0.205179	0.63507	NA
ZFR2	0.133951	-0.00320127	0.274106	0.8619	NA
TTLL5	858.754	-0.0801724	0.0669644	0.113501	0.263126
RPL19	16645.9	0.0376471	0.0439266	0.257361	0.473668
RPP25L	413.159	0.0574208	0.0815162	0.316974	0.539852
TTC39B	153.569	-0.0894061	0.115251	0.196318	0.393134
MECOM	431.33	-0.0955084	0.0868538	0.118948	0.271936
GRHPR	834.508	0.0494755	0.0619607	0.286934	0.507196
ENO2	99.0362	-0.00946017	0.110376	0.882159	0.948676
IMPA2	315.036	-0.00259594	0.0767608	0.962158	0.983907
KRTAP24-1	0	0	0.279123	NA	NA
JAGN1	891.055	0.243942	0.0750401	9.76994e-05	0.000706683
HPS1	690.76	0.00829525	0.060334	0.856273	0.936012
TCTN1	319.903	0.412722	0.130982	2.7587e-05	0.000224214
METTL7A	59.1989	0.242081	0.231809	0.0256121	0.0833399
CD3E	0	0	0.279123	NA	NA
WASF2	5237.13	0.0230465	0.0402361	0.451874	0.668269
RPSA	13599	0.0574807	0.0498585	0.133917	0.296805
ROCK2	1124.64	-0.322252	0.0956521	1.86029e-05	0.000156329
EPN1	2900.54	0.0338925	0.0468298	0.340871	0.563299
NDUFV3	1158.43	0.0446763	0.0561735	0.293037	0.5133
CCDC30	23.7712	0.0233929	0.163397	0.731219	0.870538
CELSR2	1217.05	1.07044	0.0647015	1.45917e-62	2.87775e-60
PROK1	1.39697	-0.0081881	0.256583	0.846156	NA
COMMD6	672.415	0.0416074	0.0676653	0.405266	0.626411
KCNK16	0	0	0.279123	NA	NA
EIF4A2	1751.24	-0.0637291	0.0550861	0.131951	0.293789
SRSF5	1863.14	-0.133157	0.0565749	0.00635106	0.0262744
ALG1L2	3.08763	0.00563536	0.24075	0.916244	NA
ZNF226	212.696	-0.10031	0.104633	0.137227	0.302336
ZNF283	294.257	-0.18079	0.108346	0.0149785	0.0537251
WNT7B	5.12942	0.0994357	0.277197	0.163609	NA
COPS3	2324.37	-0.0581597	0.0506254	0.135161	0.298907
SLC9A6	479.82	0.688635	0.0906058	6.82988e-15	1.57599e-13
FAM180B	0.133951	-0.00320127	0.274106	0.8619	NA
RAB40C	560.059	0.0090687	0.0678355	0.85674	0.936322
C5ORF49	2.94242	-0.010492	0.241776	0.84424	NA
IFITM2	151.851	0.00391406	0.0974509	0.949325	0.978233
UBE2QL1	74.8709	-0.0150135	0.11956	0.817097	0.917497
CTSS	1.44966	-0.0676405	0.292279	0.109061	NA
AQP4	7.25405	0.0427402	0.230104	0.511017	NA
CHUK	974.569	-0.164326	0.0668442	0.00349446	0.0158488
TGFBR3	719.921	0.693756	0.0813256	3.74074e-18	1.03771e-16
IQSEC2	235.876	0.0508441	0.0922089	0.406484	0.627985
FKTN	818.194	0.224492	0.0836211	0.00077895	0.00438729
PTBP2	457.813	-0.0240828	0.0753472	0.656169	0.824785
TATDN2	3240.22	0.042273	0.0462638	0.228491	0.435521
H2AC8	5496.85	0.0540692	0.0448945	0.118257	0.2707
TSPAN10	69.1593	0.147305	0.17408	0.0841865	0.210625
FANCB	1973.46	-0.0964353	0.0632867	0.0524271	0.146871
TMEM176B	19.7683	0.122601	0.231516	0.15525	0.331568
ABLIM3	50.8044	-0.0782607	0.152441	0.285382	0.505485
RNASE9	0	0	0.279123	NA	NA
NFATC1	465.633	0.00571355	0.070936	0.912338	0.962527
ARNTL2	751.848	-0.136785	0.0834662	0.0286029	0.0910073
CCNI	6600.48	-0.0573405	0.0457637	0.106005	0.250373
ALS2CL	9.52058	-0.0537486	0.219725	0.442773	NA
WRN	607.634	-0.0975331	0.0793406	0.0932246	0.2272
CTNNA3	12.7366	-0.0425669	0.202066	0.541882	NA
SPTSSA	423.132	-0.0703776	0.0847148	0.234343	0.443602
TEFM	180.387	-0.0523678	0.101796	0.41264	0.633618
PSMC1	1838.7	-0.196588	0.0531182	4.67592e-05	0.000364093
TMPRSS6	0.464916	0.0198234	0.274336	0.423047	NA
DDR1	452.386	0.815425	0.10687	4.60388e-15	1.07611e-13
PRR3	805.405	0.0477271	0.064409	0.320287	0.543539
CTTN	2404.46	-0.121041	0.0504065	0.00624968	0.0259314
KCNC1	329.999	0.152514	0.0985526	0.0275451	0.0883058
CSRP3	0	0	0.279123	NA	NA
MAPKAP1	1333.02	0.059771	0.0585588	0.178602	0.367511
GGCX	873.562	0.6346	0.0700414	3.14321e-20	9.70014e-19
BAALC	6.67509	0.00964365	0.214806	0.879614	NA
ERRFI1	475.734	-0.0389996	0.0716209	0.455243	0.671495
MAL	0	0	0.279123	NA	NA
CLIP4	210.69	-0.00797804	0.0877717	0.892403	0.952551
CTNS	525.952	0.620478	0.0929107	3.52536e-12	6.68124e-11
ZNF250	123.485	-0.0368293	0.105763	0.564962	0.761122
PTP4A2	5726.44	-0.0804657	0.0450389	0.0310466	0.0972866
SOX6	113.708	-0.0704756	0.11871	0.302041	0.523785
NDUFC2-KCTD14	384.627	0.186523	0.0960229	0.00810848	0.0324493
TPRX2	0	0	0.279123	NA	NA
CCDC47	1691.04	0.127349	0.07176	0.0242514	0.0797761
KLHL42	1386.76	-0.189595	0.0603919	0.000368089	0.00226967
LRCH3	1292.82	0.0229924	0.0536788	0.575625	0.76754
DCAF8	1755.41	0.0324528	0.0492999	0.387361	0.608724
G3BP1	10416.6	-0.245996	0.0417427	3.48611e-10	5.63402e-09
MAPK14	956.656	-0.103965	0.0661009	0.0449918	0.130189
DENND2A	64.7511	-0.0622103	0.138226	0.37388	0.596299
SH2D1A	0.473842	-0.00422506	0.269743	0.870829	NA
RABGGTA	420.901	0.0425728	0.0773273	0.440287	0.658748
ZNF415	0	0	0.279123	NA	NA
DCDC1	9.71319	-0.0155453	0.198488	0.815895	NA
C19ORF54	1180.32	0.0305825	0.0563799	0.474887	0.688395
SIRT1	994.248	-0.176037	0.0668702	0.0019235	0.00953218
SRP14	1073.27	0.0543776	0.0630407	0.24958	0.463333
MTMR4	4659.62	-0.0140451	0.0363718	0.615169	0.794965
ZNF202	376.021	-0.0174924	0.0735191	0.742276	0.877577
THEM6	221.855	0.370788	0.147596	0.000273495	0.0017532
RPS6KC1	374.772	-0.119809	0.0911195	0.0628167	0.168912
ZNF79	125.713	0.053387	0.10856	0.414067	0.635191
SUDS3	1508.77	-0.155677	0.0573816	0.00202715	0.00999481
ACSM2A	0.219373	-0.00335209	0.273902	0.858611	NA
PYROXD1	172.557	-0.0393956	0.102079	0.534312	0.738754
ACSL6	37.0571	0.0921553	0.178074	0.235174	0.444767
PRPH2	0	0	0.279123	NA	NA
ATF2	1061.5	-0.0314045	0.0564553	0.463472	0.67923
TCL1A	0	0	0.279123	NA	NA
GABRB3	0.7975	-0.00153639	0.265655	0.961164	NA
INS-IGF2	0	0	0.279123	NA	NA
PDCL	348.65	-0.224896	0.10916	0.0036451	0.0164375
OR1L4	0	0	0.279123	NA	NA
RABEPK	544.712	0.0528139	0.0728498	0.319193	0.542314
PAEP	0.120692	-0.00320127	0.274106	0.8619	NA
ASCC2	1363.67	-0.00745303	0.0484865	0.843286	0.93042
COL12A1	20.5314	0.606553	0.438627	0.00180194	0.009038
C1ORF100	0	0	0.279123	NA	NA
CATSPERE	17.3719	0.018013	0.175724	0.791119	0.904484
ADSS2	1724.09	-0.216727	0.0576743	2.61833e-05	0.00021363
PRKG2	22.4193	-0.11044	0.227794	0.185621	0.377313
DISP1	241.062	0.491913	0.143293	1.1632e-05	0.000101465
MEGF6	9.00675	0.0871805	0.251139	0.239998	NA
SMARCE1	1064.78	-0.124081	0.0659235	0.0199604	0.0680183
SON	13613.8	-0.116862	0.0412842	0.00211354	0.010352
FOS	15.2247	-0.0424637	0.192296	0.545756	0.74786
COG6	306.999	-0.289955	0.129128	0.00104999	0.00567096
EPO	2.44658	0.0278835	0.251231	0.585111	NA
TENT2	554.321	-0.020246	0.0676496	0.685998	0.843082
H2AW	3232.23	-0.0313716	0.0527769	0.435057	0.654138
KCTD14	6.53381	-0.0278985	0.224555	0.659467	NA
APEX1	2516.62	-0.0387095	0.0490052	0.298172	0.519466
MAGED4B	448.144	0.326695	0.100687	2.84613e-05	0.000230724
KRTAP15-1	0	0	0.279123	NA	NA
R3HDML	0	0	0.279123	NA	NA
DYRK2	2326.23	-0.18529	0.0549424	0.000183555	0.00123105
RHOU	634.52	-0.167127	0.0782081	0.00707888	0.0287514
HPSE2	0.219373	-0.00335209	0.273902	0.858611	NA
OAS2	0.126297	0.0054385	0.274319	0.767779	NA
ACSF3	651.524	0.00848441	0.0634727	0.858903	0.93716
SLC35E2B	3053.26	0.186558	0.0472125	2.0576e-05	0.000171539
PINLYP	5.01921	0.0173517	0.225082	0.777927	NA
PAM16	236.842	0.0792654	0.0965749	0.214659	0.417545
CASP5	0	0	0.279123	NA	NA
KLRF1	0	0	0.279123	NA	NA
KBTBD7	334.283	-0.0845384	0.0930687	0.179671	0.368808
OR2T29	0	0	0.279123	NA	NA
ALG13	844.715	0.00747706	0.0592948	0.868457	0.941561
THEGL	3.1392	0.013674	0.238847	0.804965	NA
TRIM17	0	0	0.279123	NA	NA
LEF1	677.25	-0.10083	0.0746105	0.0719817	0.187447
PURA	1086.6	-0.197185	0.0698869	0.000838625	0.00466716
STN1	359.335	0.0347385	0.0779382	0.530423	0.735149
FRMPD2	1.47618	-0.00360826	0.260127	0.924761	NA
IRAK3	21.0564	-0.0049978	0.163589	0.940828	0.974809
TWF2	956.319	-0.0024586	0.0560816	0.954484	0.979852
FES	2.37628	0.0251095	0.253302	0.606581	NA
POTEE	35.1709	0.0477345	0.154181	0.493944	0.70455
CSNK1G2	2826.18	0.0132006	0.0427621	0.690719	0.84594
ACO2	2507.06	0.184717	0.0513991	8.46223e-05	0.000620629
EXOC3L4	0.267901	-0.00839713	0.273708	0.680448	NA
CDH1	1.54243	0.0552858	0.280431	0.189394	NA
SBF2	621.822	-0.0718989	0.0724015	0.177326	0.365482
CCR9	0	0	0.279123	NA	NA
ZNF600	5.82891	-0.030966	0.224088	0.62861	NA
CFAP119	186.957	0.147114	0.122724	0.051933	0.145796
NHEJ1	695.829	-0.0122573	0.0590225	0.78497	0.900717
USP19	3093.22	-0.015245	0.0427413	0.644836	0.816628
MRTFA	872.332	-0.0133195	0.0551826	0.753139	0.883304
GAGE1	0	0	0.279123	NA	NA
AKT1S1	2383.74	0.0482973	0.0502816	0.206771	0.407486
RAB6D	78.0972	-0.119119	0.15541	0.130795	0.291987
OSBPL9	1992.91	-0.187384	0.0552233	0.000165446	0.00112393
HHEX	199.782	0.00541782	0.0891575	0.927335	0.968919
NCSTN	1267.68	1.11075	0.0627307	2.64035e-71	5.84675e-69
CD28	0	0	0.279123	NA	NA
RNF31	373.468	0.0325035	0.0757367	0.549553	0.750208
ZSWIM1	583.194	0.0263572	0.0684892	0.601841	0.786208
CNTN2	0.726609	-0.00926743	0.265509	0.776747	NA
INF2	1428.82	-0.0109794	0.0479242	0.767936	0.890505
HNRNPD	11206.2	-0.207135	0.0513006	1.01546e-05	8.97559e-05
SRGAP2	1966.66	-0.0095681	0.0441148	0.780651	0.898692
RFX5	2426.06	-0.0216783	0.0429219	0.510064	0.718209
POPDC3	132.332	0.0198548	0.104122	0.753074	0.883304
PSG5	0	0	0.279123	NA	NA
PFN2	2759.93	-0.0391776	0.0462864	0.264325	0.481777
HOXA4	122.385	0.105856	0.124988	0.144185	0.313938
BCO2	3.23776	-0.0134094	0.24083	0.804895	NA
AP4S1	140.808	0.0220111	0.102343	0.726173	0.867539
DDX42	2850.06	-0.238088	0.0529238	7.19441e-07	7.72175e-06
TBL1X	754.507	-0.126429	0.0752409	0.0296324	0.093857
CRHR1	9.03392	0.0363062	0.212942	0.590217	NA
GRM7	0	0	0.279123	NA	NA
MYLK	144.827	-0.318387	0.184453	0.00336175	0.015324
ENSG00000289758	0	0	0.279123	NA	NA
TCEANC	64.0057	0.0559384	0.133016	0.416244	0.63677
ANXA11	1656.38	-0.00736138	0.0466225	0.839378	0.928376
DAGLA	419.441	0.337662	0.106147	3.26559e-05	0.000263208
AGO3	1590.83	-0.05946	0.0625381	0.206096	0.40646
DDIAS	380.488	-0.076819	0.0873384	0.204262	0.40379
LRR1	569.21	-0.0733959	0.0815443	0.205029	0.404735
CDK9	631.248	-0.0300772	0.0643506	0.53137	0.735976
SLX9	918.392	-0.01295	0.0562674	0.763793	0.888481
CHRFAM7A	158.809	0.210012	0.146738	0.0160627	0.0569539
SIM2	498.147	0.0149734	0.0696406	0.769935	0.891734
BAG6	8310.26	0.051702	0.043166	0.119425	0.27273
LTC4S	0.528149	-0.011143	0.269989	0.681309	NA
PLCB4	65.3302	-0.0825494	0.146118	0.258779	0.475221
TAF2	935.944	-0.119403	0.0770434	0.04117	0.121328
OXA1L	1269.72	0.0577017	0.0596965	0.20098	0.399365
FGF19	0.853509	0.000502762	0.264596	0.987803	NA
XPC	647.213	-0.16425	0.0802925	0.00895387	0.0351308
IL17RE	5.09669	0.0408872	0.235133	0.515908	NA
CIDEC	0.464246	0.0107951	0.269814	0.692313	NA
SNCAIP	41.9425	-0.000958624	0.136375	0.988397	0.994535
MMP24	17.0291	0.00890242	0.176419	0.895205	0.95403
CALML4	263.031	0.0882813	0.100993	0.179092	0.36798
CSTPP1	315.234	-0.0166132	0.0800945	0.76749	0.890373
THOC1	385.411	-0.0559326	0.0827143	0.333742	0.556487
ZNF765	236.151	-0.0958427	0.107339	0.158058	0.336256
STRADA	718.616	0.00873635	0.0594333	0.846819	0.932301
MAPK1IP1L	4555.63	-0.116154	0.0486226	0.0066634	0.027307
TNFSF13	0.252593	0.00943986	0.274164	0.636049	NA
KHNYN	943.269	-0.0282587	0.0555822	0.504005	0.71262
MORC4	946.823	-0.164791	0.0684903	0.00394238	0.0175783
PSMB10	115.035	0.0165523	0.112061	0.796465	0.906372
TMEM47	3.47273	-0.0477168	0.251802	0.410876	NA
RNF128	167.334	0.608548	0.178819	1.93672e-05	0.000161782
TNFRSF12A	32.4396	0.266458	0.296596	0.02725	0.0875635
TCF4	840.219	-0.0528572	0.068616	0.296527	0.517815
STAT5A	74.8828	-0.0034858	0.118765	0.956993	0.981049
PLS1	435.265	-0.16529	0.0986818	0.0183783	0.0636408
OR5AU1	0.585781	-0.00882021	0.268291	0.760348	NA
MRPS10	662.928	-0.115693	0.0758594	0.0448259	0.129888
NSF	2462.36	-0.168315	0.048339	0.000160829	0.0010961
MCRIP1	954.733	0.0268204	0.0649658	0.57995	0.770377
SPACA7	0	0	0.279123	NA	NA
LHB	0.35315	0.00201567	0.271102	0.931995	NA
PLOD1	1319.41	1.161	0.0627876	1.41815e-77	3.89129e-75
FANK1	4.06532	-0.0567193	0.253113	0.353614	NA
IER3	98.0689	0.0949463	0.133545	0.192425	0.387366
IL17RC	86.2837	0.179073	0.180799	0.0483322	0.1377
MRPS18B	1740.11	0.0615795	0.0556493	0.147978	0.32021
C6ORF15	0	0	0.279123	NA	NA
RNF152	197.988	-0.142977	0.121488	0.0567298	0.15612
RFTN2	15.196	0.00968149	0.178628	0.8861	0.94992
TMEM164	1458.07	0.194364	0.0596485	0.000232482	0.00152119
XRCC3	1167.32	0.0905281	0.0649109	0.0712132	0.186137
DYTN	0	0	0.279123	NA	NA
FAM168A	1437.7	0.0206934	0.0500602	0.590932	0.778169
EYA4	489.491	-0.0430835	0.0756505	0.427982	0.647642
CHMP2B	949.551	-0.265528	0.0719096	1.28752e-05	0.000111385
ZBTB20	138.707	-0.0210323	0.102847	0.738164	0.875411
MPIG6B	0.549669	0.011777	0.269235	0.67829	NA
CCDC90B	299.534	-0.0672839	0.0886049	0.266899	0.48473
CHD7	2510.86	-0.233182	0.0540853	1.87423e-06	1.90471e-05
ZFPL1	246.928	-0.0255508	0.0859712	0.662522	0.828366
RRM1	2997.35	-0.230945	0.0478364	1.71008e-07	2.00043e-06
ANXA2	1471.18	-0.0107913	0.0518921	0.78785	0.901972
PSTPIP1	0.464246	0.0107951	0.269814	0.692313	NA
APBB1	1235.03	0.0106732	0.0490596	0.779122	0.898274
FMNL3	846.069	0.0197082	0.0567026	0.64871	0.819053
YIF1B	805.638	0.152801	0.0747718	0.0104162	0.0398526
PPP2R2A	1692.28	-0.153404	0.0579045	0.00246401	0.011794
SERPINB1	169.312	0.0146506	0.101688	0.814853	0.915938
ZNF257	0.260247	0.0015138	0.272347	0.94382	NA
PLXDC1	10.8611	0.0120203	0.194014	0.857558	NA
PHKG2	1013.39	0.0847162	0.0648183	0.088358	0.218079
RBFOX2	3423.81	-0.191024	0.0461698	8.80839e-06	7.90188e-05
CCT8L2	0	0	0.279123	NA	NA
MPP4	0	0	0.279123	NA	NA
PMM2	902.318	-0.0287809	0.0580295	0.512809	0.720948
CCDC196	0	0	0.279123	NA	NA
MFSD8	201.51	0.259587	0.164698	0.00730504	0.0296096
ITGA4	455.471	0.913719	0.100081	9.9901e-21	3.19228e-19
MSLN	0.993606	0.0392184	0.276387	0.258315	NA
OR2L2	9.45935	0.0242641	0.206024	0.715885	NA
USP43	98.2029	0.0180962	0.112035	0.778091	0.897475
DYRK3	968.094	-0.0834348	0.0681984	0.105554	0.249449
PIGG	789.597	0.88081	0.0752711	2.11209e-32	1.23994e-30
FAM183A	3.01042	-0.0206681	0.242584	0.704715	NA
KIAA1549L	210.335	0.749406	0.12922	1.07355e-09	1.65248e-08
SERPINF2	0.47962	-0.00824361	0.269165	0.764775	NA
ZNF813	222.606	-0.149403	0.114255	0.0427212	0.125139
CRB3	2.38045	-0.0219445	0.252784	0.64915	NA
ZNF616	334.5	-0.2341	0.118294	0.00387372	0.0173383
PABPC1	12429.6	0.0705836	0.0435511	0.045541	0.131447
POT1	546.055	-0.0652691	0.0741033	0.226586	0.432935
PRKRA	765.811	-0.0110559	0.0570611	0.800062	0.908014
CSNK2B	1492.14	0.00216393	0.0453345	0.951285	0.978653
CHEK2	610.215	-0.064816	0.0728292	0.223794	0.429617
SLC25A45	70.3223	0.019575	0.122265	0.764375	0.888638
DOCK10	10.063	-0.0177235	0.215902	0.782142	NA
SERPINB6	746.721	0.0338779	0.0617727	0.465158	0.680406
ALAS1	1127.43	0.0289774	0.0551913	0.490203	0.700956
MLF1	453.713	-0.122307	0.0863572	0.0511467	0.144101
ATP8B4	1.25614	-0.00616677	0.257784	0.879925	NA
SNRPB	4532.1	0.0278891	0.0424904	0.38753	0.608838
LIN37	91.5335	0.0769088	0.129035	0.274425	0.49178
CCDC103	36.8081	-0.0610868	0.158708	0.393966	0.61573
ATXN10	2903.53	-0.0908516	0.048747	0.0254851	0.0830339
STATH	0	0	0.279123	NA	NA
CCK	0.366408	0.00206223	0.270942	0.931198	NA
RAB18	956.709	-0.19267	0.0745236	0.00169725	0.00860005
PLCH1	192.088	-0.032546	0.0996266	0.603192	0.786842
CACNB4	128.759	-0.0558213	0.111301	0.397672	0.619125
AZIN1	2648.18	-0.162408	0.0501681	0.000398056	0.00243306
ADAL	262.927	-0.13731	0.104887	0.0503695	0.142229
CC2D2A	217.739	-0.0572586	0.0938286	0.355722	0.578892
IL20RB	31.3882	0.0398208	0.157386	0.564892	0.761122
FAM162A	568.462	0.051601	0.0707567	0.319617	0.542679
RPGRIP1L	388.405	-0.13477	0.0979586	0.046843	0.134315
PRICKLE2	180.01	0.0350032	0.0965956	0.572193	0.765389
STUB1	3808.53	0.024789	0.0441467	0.462677	0.678428
NVL	1180.65	-0.0987955	0.0635569	0.048428	0.137919
NRG3	0.407998	0.0170086	0.274012	0.47237	NA
NBPF3	434.784	-0.0617632	0.0782519	0.269897	0.487217
LGALS7B	0	0	0.279123	NA	NA
SEC31A	4413.44	0.0107346	0.0356482	0.696585	0.849686
KCNQ5	515.269	0.153745	0.0908623	0.0208482	0.0704731
MSRB3	344.969	0.00536707	0.0769441	0.921977	0.966769
C6ORF89	1354.1	0.156602	0.0616018	0.00312434	0.014403
MAP7	457.211	-0.276555	0.0971295	0.000210697	0.00139236
ECHDC1	778.053	-0.256208	0.0882413	0.000242409	0.00157797
CXCR4	55.704	0.267099	0.254303	0.0213366	0.0718354
SGTA	3392.71	0.0491193	0.045427	0.156813	0.334172
ROPN1	0.203999	0.00555806	0.274332	0.762886	NA
SYNE1	899.169	-0.170998	0.0712628	0.00368649	0.0166004
HSD17B4	1910.66	-0.321721	0.0585374	6.85324e-10	1.07322e-08
DAZAP2	1966.8	0.0227216	0.0469089	0.528235	0.733405
TMEM19	706.591	0.32596	0.0865761	3.61302e-06	3.4972e-05
SF3B3	18021.4	-0.0449881	0.0409755	0.148652	0.321131
CXXC5	373.042	-0.00365347	0.0756094	0.946246	0.977135
C1QTNF4	2.09275	0.0171375	0.272313	0.512593	NA
SETD2	2145.05	-0.287189	0.0656012	4.45513e-07	4.9457e-06
DEFB104B	0	0	0.279123	NA	NA
RGS11	0.658119	-0.0275548	0.275639	0.321618	NA
CYP8B1	0	0	0.279123	NA	NA
SMR3B	0	0	0.279123	NA	NA
TYW3	1155.56	-0.171174	0.0765158	0.00536388	0.0227649
UXT	831.15	0.0748408	0.0664731	0.135042	0.298774
DYM	822.164	0.0210199	0.0572472	0.629762	0.805557
OTOF	1.0513	-0.00613123	0.260029	0.873571	NA
PCP4L1	0.246989	0.00145945	0.272555	0.944886	NA
ADAM22	395.953	0.545872	0.112696	4.85951e-08	6.16449e-07
KCNC4	669.264	0.222212	0.0832498	0.000843786	0.00469382
ATP10D	393.656	0.243445	0.104868	0.00150628	0.00776328
FAM3A	666.083	0.305301	0.0839357	8.04937e-06	7.281e-05
TRIM51	0	0	0.279123	NA	NA
DCAKD	1909.48	0.0893732	0.0557194	0.045705	0.13183
ARHGEF2	906.445	-0.0192981	0.0575968	0.660041	0.827408
PLCZ1	0	0	0.279123	NA	NA
NOMO1	3060.56	1.12353	0.0481503	1.37674e-121	1.24123e-118
TPRKB	184.004	-0.00987949	0.0950983	0.8715	0.94321
CST6	0	0	0.279123	NA	NA
ATE1	736.282	-0.0957925	0.0716364	0.0771462	0.197273
DNAJC11	2869.16	-0.0107954	0.0381891	0.715465	0.861373
PIGV	265.449	0.429013	0.159637	0.000138273	0.000962647
WDR12	1921.9	-0.114052	0.052638	0.0114327	0.0430116
NKRF	1830.71	-0.110707	0.0553291	0.0170348	0.0596762
ANKRD65	0.388593	-0.0173943	0.273053	0.490944	NA
PSMA7	3844.81	0.0686255	0.0485726	0.0735309	0.189719
BIN3	260.603	-0.0183279	0.0840515	0.751023	0.881759
MRAP	0	0	0.279123	NA	NA
PTK2	1043.95	-0.0258444	0.0566474	0.548651	0.74971
CASP2	2634.83	0.0959225	0.0499018	0.0219384	0.0736257
GYG2	230.432	-0.0852298	0.10139	0.19409	0.389663
EPPIN	0	0	0.279123	NA	NA
APOL3	0	0	0.279123	NA	NA
ZFP36L1	672.417	-0.00127304	0.0620909	0.978353	0.990809
UBE2D3	3888.63	-0.0550873	0.0455899	0.117383	0.269236
AKT1	3215.31	0.10788	0.0489264	0.0108536	0.0412633
TRAF6	799.485	-0.08231	0.070665	0.119356	0.272623
ZNF416	218.483	0.0257513	0.0886065	0.664884	0.82984
TPR	1678.94	-0.12797	0.16022	0.112643	0.261741
NBPF4	0	0	0.279123	NA	NA
RAB34	1104.89	0.0400619	0.0585012	0.363995	0.587362
KALRN	146.473	-0.088238	0.120069	0.207534	0.408275
DMAC2	755.911	0.00309253	0.0579007	0.944311	0.975994
ACTN1	2060.39	-0.191923	0.0541942	9.12528e-05	0.000665776
CLDN9	0.373285	0.00665292	0.271159	0.783258	NA
UBE2S	4586.39	0.0187475	0.0468477	0.603917	0.786988
TBCD	2507.16	-0.00939586	0.0426123	0.77716	0.896975
VOPP1	1252.91	0.226109	0.0607111	2.48719e-05	0.000205051
ENPP3	5.09555	0.160788	0.337177	0.0450806	NA
ERBB3	11.8397	0.109866	0.24841	0.181623	NA
ZNF404	37.244	-0.134618	0.209139	0.123983	0.280349
HOXB1	0.126297	0.0054385	0.274319	0.767779	NA
TINAG	0	0	0.279123	NA	NA
EFL1	337.132	-0.166032	0.106123	0.0221851	0.0741974
CAMK2D	723.018	-0.113567	0.0776761	0.0516943	0.145417
HTT	7481.03	0.00711265	0.0352278	0.794846	0.905955
CATSPER4	0.219373	-0.00335209	0.273902	0.858611	NA
SH3BP2	737.481	0.065182	0.0670228	0.192205	0.387046
BBS1	205.192	0.0151764	0.0887058	0.798127	0.907129
RAMP1	16.1992	0.0189436	0.182423	0.780564	0.898692
ACOT12	3.05877	-0.00502838	0.24116	0.924864	NA
PRLR	0	0	0.279123	NA	NA
PTPN20	8.50075	-0.0411028	0.21423	0.546227	NA
TSPYL4	541.695	0.0604746	0.0762569	0.271177	0.488692
PPP1CB	3647.57	-0.166236	0.0475467	0.000157255	0.00107523
THAP12	806.841	-0.150364	0.0734006	0.0106142	0.0404872
ACIN1	4880.5	-0.136248	0.0421605	0.000543878	0.00320636
SDHC	3261.04	0.0339618	0.0454971	0.325305	0.548694
CFAP126	0.456593	0.0241405	0.274779	0.366063	NA
CCN2	46.1682	0.223301	0.23914	0.035934	0.109212
FCGR2A	2.37643	0.0396061	0.25895	0.429401	NA
TRIML2	0.126297	0.0054385	0.274319	0.767779	NA
NR1I3	0.74862	-0.0116484	0.266474	0.715994	NA
PEAK1	1308.53	-0.348828	0.0777694	1.06046e-07	1.27357e-06
PWWP2B	172.322	-0.0049991	0.0933866	0.934264	0.97232
SLC51A	0	0	0.279123	NA	NA
CHRNG	2.69399	-0.00275018	0.241665	0.958565	NA
NIF3L1	631.495	-0.035696	0.0665259	0.469293	0.683914
CHN1	441.691	-0.0492905	0.0751139	0.362758	0.586116
HSP90AB1	25694.5	-0.162454	0.0400996	1.93035e-05	0.000161464
MSI2	2762.92	-0.144529	0.0519181	0.00189413	0.00940139
PA2G4	10226.8	-0.0744607	0.0397553	0.0255264	0.0831253
GYG1	857.89	0.000273254	0.0550968	0.99486	0.997151
CPA3	0	0	0.279123	NA	NA
CAST	1632.71	-0.139273	0.0635301	0.00873013	0.0344779
LNPEP	1076.94	0.743196	0.0796118	2.56729e-21	8.4167e-20
SHROOM3	825.231	-0.177703	0.0695452	0.00229025	0.0111055
HMCES	1349.82	-0.0417053	0.0539301	0.307626	0.529938
ZNF2	271.838	0.0669306	0.0904923	0.274731	0.491935
PIKFYVE	1616.73	-0.210393	0.0597871	7.18635e-05	0.000535455
BCHE	31.8359	0.343911	0.333466	0.0134941	0.0494357
SI	0	0	0.279123	NA	NA
IKBKG	378.099	0.00467622	0.0736441	0.930031	0.970098
ADORA3	0	0	0.279123	NA	NA
CAMTA1	881.006	0.0133698	0.0574425	0.760567	0.886498
ABCC6	64.0801	0.00442092	0.124073	0.945845	0.976925
ART3	0.445383	-0.00406184	0.270006	0.873736	NA
KDM1B	834.289	-0.244699	0.0733901	7.23296e-05	0.00053861
SAC3D1	519.911	0.0224046	0.0681341	0.65626	0.824785
CD5	0.479446	0.0116621	0.269825	0.671827	NA
TOP1	2571.96	-0.319553	0.0711506	1.46792e-07	1.73322e-06
NF1	3257.83	-0.153801	0.0517214	0.00099778	0.00543781
ARHGAP11A-SCG5	106.098	-0.201658	0.176842	0.0299467	0.0947582
GOSR2	1161.39	0.0566007	0.0625846	0.228304	0.435295
PPA2	629.349	-0.0189328	0.0616364	0.68391	0.841696
UBXN2B	667.488	-0.0200025	0.0631552	0.67324	0.835317
NBL1	459.96	0.416186	0.106473	1.30547e-06	1.35284e-05
GPD1	7.07853	-0.0143685	0.217511	0.820631	NA
THEM4	432.141	0.0119841	0.0732696	0.821351	0.919762
TRPV4	14.4092	0.0531371	0.199874	0.458928	NA
SLBP	2063.08	-0.096145	0.0564781	0.0357469	0.10876
KHSRP	23404.5	-0.0554947	0.0387178	0.06843	0.180318
KLF11	787.738	0.00469762	0.0598285	0.917774	0.965425
MYH3	32.6823	-0.0573604	0.165259	0.423438	0.64308
ELOVL7	168.829	0.0458329	0.101929	0.471425	0.6856
TGM1	8.69588	0.0507323	0.227223	0.454763	NA
PCDHA3	0	0	0.279123	NA	NA
SPATA20	149.38	0.0111637	0.097464	0.856293	0.936012
PRPF40A	2851.64	-0.181829	0.0707388	0.002076	0.0101998
STX17	758.654	-0.160044	0.0813861	0.0111721	0.0422326
ARFIP2	1055.24	0.0212568	0.0598132	0.638912	0.811682
RBM4B	461.738	-0.00934274	0.0689157	0.854152	0.935454
FBXO38	774.316	-0.115272	0.0793677	0.0517483	0.145454
NAALADL1	0.120692	-0.00320127	0.274106	0.8619	NA
HEXA	1174.61	1.03756	0.0638699	2.28634e-60	4.1226e-58
RASSF4	20.4201	0.079016	0.199199	0.302057	0.523785
CRTC3	1952.33	0.0209178	0.0437099	0.533332	0.737965
APAF1	1251.16	-0.191021	0.0685999	0.0010247	0.00555814
SERPINA3	0	0	0.279123	NA	NA
NETO2	2011.91	0.330854	0.059602	4.29743e-10	6.84875e-09
MIIP	440.934	0.0260859	0.0753691	0.62974	0.805557
ATG9A	2919.5	0.333043	0.0489347	1.29784e-13	2.71214e-12
TMEM52	21.1641	0.154329	0.251539	0.10039	0.240531
CSRNP3	369.115	-0.0247455	0.0763153	0.650124	0.819969
MIER3	816.701	-0.23737	0.0783028	0.000225294	0.001478
PIP5K1A	4550.19	-0.0350018	0.0405186	0.251135	0.465397
CALML6	0	0	0.279123	NA	NA
GNB1	7228.16	-0.0654198	0.042165	0.0531782	0.148433
DOK1	351.342	0.105848	0.0966734	0.105877	0.250118
SCLY	574.711	0.0106029	0.0627086	0.822453	0.920465
TSNAX-DISC1	0	0	0.279123	NA	NA
IRF9	17.1084	0.0290157	0.178586	0.673538	0.835317
PGLYRP4	0	0	0.279123	NA	NA
ZRANB1	1157.9	-0.213592	0.0627913	0.000102696	0.0007407
SUPV3L1	1140.71	-0.0888594	0.0613563	0.0642044	0.17162
SLC7A13	0	0	0.279123	NA	NA
DAGLB	482.422	0.459445	0.101492	9.72329e-08	1.17894e-06
SIGLEC10	0.120692	-0.00320127	0.274106	0.8619	NA
RAB3GAP1	1453.79	-0.259888	0.0628264	2.30649e-06	2.30686e-05
MAB21L4	0.451831	0.00232274	0.270056	0.926887	NA
PAN2	679.871	-0.00476046	0.0593779	0.916152	0.964892
OPRM1	0.662641	0.00622697	0.266955	0.836946	NA
PIH1D1	750.221	0.0869956	0.0709826	0.102582	0.244162
UBE2T	551.283	0.016578	0.0678816	0.741362	0.877031
PODNL1	3.85904	-0.0277919	0.237486	0.635446	NA
RNASEH2B	835.199	-0.0133945	0.0590344	0.765545	0.889045
SOX15	0.386544	0.00681585	0.271018	0.780369	NA
USP3	983.174	-0.0119292	0.052308	0.767637	0.89038
CILP2	313.658	1.36275	0.117921	1.38363e-32	8.16084e-31
CD63	2045.61	0.805041	0.0563153	5.27844e-47	5.79343e-45
TRIM74	2.60507	-0.0339708	0.251218	0.522328	NA
L1CAM	10.6857	0.775002	0.594347	0.000266531	NA
NCAM1	252.054	0.927628	0.120847	2.18213e-15	5.25627e-14
STMN3	435.333	0.126382	0.0940936	0.0551689	0.152707
TMEM30A	1000.76	0.674207	0.0749301	6.07771e-20	1.83964e-18
ATF7IP	2449.58	-0.185418	0.0525072	0.000105026	0.000756646
SAMSN1	0.254643	-0.00922237	0.273135	0.670082	NA
SCYL1	1574.81	0.00465897	0.0459406	0.896604	0.954576
HSPB7	0.126297	0.0054385	0.274319	0.767779	NA
MPP7	313.276	-0.287313	0.11664	0.000584732	0.00340585
ROR2	437.065	0.684399	0.0949932	1.25451e-13	2.63031e-12
RPL10A	9655.59	0.0411757	0.049059	0.268878	0.486502
NUDT4B	1106.64	-0.1587	0.0618047	0.00285515	0.0133572
EFCAB10	5.69869	0.0510902	0.241261	0.424126	NA
CPS1	1127.85	0.508405	0.0739817	2.55254e-13	5.23023e-12
TRMT6	427.644	-0.292558	0.105836	0.000221088	0.00145342
ZNF239	191.421	-0.0741741	0.102039	0.254929	0.470486
FBXL17	330.203	-0.106432	0.0932735	0.0980369	0.23633
VPS35L	1060.87	-0.00901523	0.0541692	0.828934	0.92316
TNC	682.767	1.25451	0.0785414	7.60596e-59	1.28003e-56
SLC8A1	343.387	0.0738248	0.0891647	0.226824	0.433324
VSNL1	55.7349	0.00395304	0.127542	0.951757	0.978902
CTSO	40.6352	0.153493	0.211929	0.0921176	0.225083
PTCH1	1596.86	0.126231	0.0557307	0.00831691	0.0331573
NACA	6765.58	-0.0890885	0.0489179	0.0282012	0.0899259
AK2	7009.96	0.0551963	0.0417947	0.0897163	0.220526
XIRP2	0	0	0.279123	NA	NA
BBS9	260.644	-0.0766395	0.0935989	0.222222	0.427573
KCNIP1	1.85296	0.042122	0.266119	0.357684	NA
CKLF-CMTM1	85.0236	0.363712	0.228792	0.00386477	0.0173084
TNK2	912.15	0.0344535	0.0577207	0.430048	0.649601
ATXN2	1395.47	-0.0847588	0.0620631	0.078115	0.199164
PPA1	3215.5	-0.0973492	0.0475899	0.0164816	0.0581255
PLEKHA8	1045.1	-0.153814	0.0704937	0.00759965	0.0306467
CYP4F2	0.120692	-0.00320127	0.274106	0.8619	NA
AKAP7	180.481	-0.0274809	0.0947704	0.653902	0.823133
GDAP1L1	0.774407	0.0269969	0.271839	0.397662	NA
RSPRY1	826.352	-0.0581944	0.0663882	0.238777	0.449782
C1ORF115	326.241	-0.0187866	0.077032	0.732036	0.870948
SLC52A2	557.204	0.409595	0.0970119	3.14516e-07	3.56998e-06
MFN2	5517.29	0.00389486	0.0337558	0.882049	0.948639
G2E3	469.666	-0.111126	0.0858422	0.072055	0.18756
NDFIP2	1197.42	0.0480591	0.05943	0.282991	0.502976
RALB	451.168	-0.144324	0.0893853	0.0272369	0.0875436
GRB7	1.16162	0.0512278	0.282245	0.175377	NA
SCOC	664.757	-0.101103	0.0743694	0.070704	0.185074
CNN3	2396.58	-0.126061	0.050813	0.00494517	0.0212523
SPHK1	158.387	0.0514971	0.103511	0.422902	0.642652
SF3B5	3128.95	0.0892652	0.0590599	0.0559494	0.154494
CYP20A1	653.095	0.0339898	0.0656551	0.486246	0.698304
TEDDM1	0	0	0.279123	NA	NA
CTSB	1362.73	1.03378	0.0675637	7.19601e-54	9.87261e-52
GPA33	0	0	0.279123	NA	NA
TPP2	1782.79	-0.148204	0.0614719	0.00475703	0.0205557
AKAP4	0	0	0.279123	NA	NA
USE1	277.218	0.127798	0.105105	0.0661459	0.17573
BTBD17	0.500359	-0.00522346	0.269565	0.843102	NA
DMRT2	7.68336	-0.00999882	0.207898	0.877925	NA
CD3G	0.120692	-0.00320127	0.274106	0.8619	NA
ABCB8	483.585	0.152939	0.085567	0.017564	0.0611905
CCDC92B	6.59096	0.0150456	0.215144	0.814144	NA
VSX1	0	0	0.279123	NA	NA
THOP1	2735.74	0.0163362	0.0428225	0.621503	0.800067
SYT5	4.31125	-0.0208924	0.231644	0.726367	NA
SLC47A2	0	0	0.279123	NA	NA
PRKCSH	5005.91	0.765309	0.0458531	3.98045e-63	7.97481e-61
WSCD1	77.2703	0.163629	0.176755	0.0627967	0.168912
COQ8B	624.618	0.0532921	0.0719065	0.31018	0.532593
G6PC2	0	0	0.279123	NA	NA
MAGEE2	0	0	0.279123	NA	NA
FAM219B	1005.25	0.144639	0.069306	0.010432	0.0399008
HNRNPA2B1	11448.3	-0.102096	0.103866	0.129852	0.290189
DNMT1	7848.53	-0.122967	0.0402204	0.00105082	0.00567296
TOP3A	2354.56	0.0769472	0.0531809	0.0673187	0.178208
TTC14	353.06	0.253687	0.114566	0.00171918	0.00869721
MTFP1	637.866	0.126127	0.0806859	0.0373521	0.112574
KRIT1	349.951	-0.104364	0.0975924	0.111989	0.26075
NUTF2	3957.32	0.129461	0.0437228	0.00132459	0.00696929
EIF4B	12542	-0.216423	0.0385409	3.33589e-09	4.82863e-08
FTHL17	0	0	0.279123	NA	NA
SPSB2	42.9187	0.0267535	0.140571	0.689884	0.845128
ADAM33	0	0	0.279123	NA	NA
PDE4DIP	2413.15	-0.130663	0.0489088	0.00292182	0.0135985
LETMD1	445.064	0.107805	0.0843631	0.0769623	0.196882
SLC11A2	702.601	0.280817	0.0853592	4.43741e-05	0.00034745
CLDN7	0.366408	0.00206223	0.270942	0.931198	NA
ASAH1	426.221	0.286331	0.107013	0.000314665	0.00198486
CREM	229.849	-0.00994225	0.0859611	0.864787	0.93943
USP6	98.0028	-0.0850388	0.128497	0.231597	0.440176
CDH24	136.845	0.716995	0.174433	2.3389e-06	2.33557e-05
PFKP	4100.64	-0.00403831	0.0362556	0.886474	0.95008
FSD2	2.82298	-0.0253447	0.249067	0.624384	NA
SLC29A4	103.616	0.137043	0.148913	0.0866191	0.214795
PGA5	0	0	0.279123	NA	NA
DLG1	973.134	-0.231724	0.0770192	0.000267512	0.00172097
CAMSAP1	1751.94	-0.116505	0.0546533	0.0121892	0.0454242
FLVCR2	20.8919	-0.0258033	0.168952	0.70622	0.855298
RNF7	1050.11	-0.0270798	0.0553358	0.520523	0.727187
BCL2L15	5.8387	0.0485263	0.236973	0.452325	NA
CPPED1	272.248	-0.112372	0.0999951	0.0932417	0.2272
TRIM7	31.2832	0.0276624	0.162201	0.685736	0.843068
ZNF800	543.69	-0.0916616	0.078213	0.109231	0.256124
RBMXL1	1514.48	-0.138055	0.0626281	0.0085971	0.0340699
LIMS1	1081.14	-0.20714	0.0709619	0.000538013	0.00317773
UBE2C	2566.94	0.0568622	0.0499718	0.138595	0.30434
PCDHGA7	2.11465	0.00790762	0.249072	0.8702	NA
NOP2	1682.25	-0.0147741	0.0456815	0.676359	0.837207
CIBAR1	294.543	-0.00442885	0.0792797	0.936751	0.973349
ERBB2	1313.66	0.876688	0.0636564	6.50626e-44	6.41578e-42
SLC7A9	0.252593	0.00943986	0.274164	0.636049	NA
RPUSD3	866.846	0.0174168	0.0582193	0.694351	0.848412
TMEM107	509.525	0.129238	0.0852536	0.0393643	0.117128
SLC13A2	0	0	0.279123	NA	NA
LGR6	1.41421	0.0684603	0.294506	0.097759	NA
TXNDC15	511.109	0.604201	0.0911565	4.31652e-12	8.09556e-11
CYP3A5	3.23389	0.0371685	0.24766	0.508984	NA
JKAMP	436.972	0.179053	0.0930978	0.00938408	0.0365235
VPS53	2443.86	-0.023081	0.0441352	0.49494	0.705493
MFAP3	1034.56	0.287301	0.087038	3.84441e-05	0.00030576
L3MBTL1	60.572	0.20085	0.21197	0.0422501	0.124048
AKAP8	1131.93	-0.132594	0.063013	0.0113672	0.0428034
HDAC6	898.069	0.052629	0.0663281	0.28535	0.505485
RMDN2	43.6261	-0.0392374	0.141537	0.564171	0.760739
SPDEF	1.6301	0.0145585	0.257442	0.732014	NA
CD164L2	0	0	0.279123	NA	NA
SMC2	1220.34	-0.230029	0.0859426	0.000726586	0.00411993
ADAR	10846.7	-0.0634394	0.041474	0.055771	0.154069
MRPL39	658.96	-0.0246922	0.0652765	0.611891	0.792804
RDH11	947.344	0.449131	0.0847309	1.69584e-09	2.53914e-08
AHCTF1	880.015	-0.187015	0.0822632	0.0039377	0.0175776
KRBA1	451.817	-0.00935435	0.0683978	0.853169	0.935196
TRIT1	499.91	0.0101194	0.0696441	0.843364	0.93042
MPDZ	600.685	-0.378054	0.0970275	1.39522e-06	1.43877e-05
GPR137	340.676	0.319043	0.115252	0.000163995	0.00111467
FKBP1A	3050.91	0.0641131	0.0486996	0.0918706	0.22469
SPTBN2	1052.94	-0.257807	0.0656813	5.89397e-06	5.50656e-05
KXD1	1799.98	0.131291	0.0532242	0.00490316	0.0211106
DALRD3	241.105	0.0640374	0.0944145	0.305287	0.527792
SCN1A	0.203999	0.00555806	0.274332	0.762886	NA
BRCA1	1327.93	-0.274084	0.0733457	9.17128e-06	8.17514e-05
TAC4	0	0	0.279123	NA	NA
ACP1	2082.99	-0.0547981	0.0521482	0.168858	0.353136
SMIM27	39.0633	0.0589134	0.163826	0.411664	0.632998
PEBP4	0	0	0.279123	NA	NA
SAMD9L	3.80636	0.0344809	0.242068	0.55402	NA
SYNGAP1	112.629	0.0613209	0.121354	0.366631	0.589406
ABCC4	1524.72	0.10036	0.0612295	0.0400665	0.118686
MAPT	155.668	0.0362997	0.0997846	0.563102	0.760077
MAPRE2	1103.98	-0.0247743	0.0533188	0.543366	0.745961
TMEM260	186.284	0.237624	0.144496	0.00774519	0.0311535
CCNDBP1	543.529	0.0412953	0.0693013	0.417594	0.638197
OR6N1	0	0	0.279123	NA	NA
HYAL3	112.005	0.122065	0.136178	0.10877	0.25533
ZNF420	136.155	-0.125529	0.138321	0.10241	0.243844
VN1R4	0	0	0.279123	NA	NA
FCHSD2	466.445	-0.141259	0.0861533	0.0270343	0.0870921
VEGFA	234.944	0.197835	0.122207	0.0130536	0.0481481
CMTM1	27.5402	-0.102113	0.199789	0.206829	0.407486
LRRTM2	36.8654	0.140934	0.207359	0.11116	0.25957
CEP20	880.355	-0.079522	0.0664744	0.114155	0.264289
NNMT	0.126297	0.0054385	0.274319	0.767779	NA
DTNA	530.777	-0.0789766	0.0765035	0.156518	0.333712
JOSD1	1436.55	-0.0203917	0.0496529	0.593533	0.779885
CD33	1.43217	-0.0211674	0.260601	0.608806	NA
ALG1	722.952	0.673512	0.0766527	3.99823e-19	1.15747e-17
ACVR1	225.276	0.912398	0.137288	4.00311e-12	7.53014e-11
PRKCG	21.0433	0.0669718	0.195526	0.367396	0.589759
ZNF880	23.9293	0.116881	0.217713	0.167399	0.350725
FYB2	0	0	0.279123	NA	NA
ZFAND5	1506.79	-0.150239	0.0566738	0.00254282	0.0121344
SBSN	2.82614	0.0319109	0.252122	0.537879	NA
ICA1	68.8249	-0.0433653	0.130137	0.520156	0.726905
MT1B	0	0	0.279123	NA	NA
CRHR2	0	0	0.279123	NA	NA
RPS14	15731.5	0.052735	0.0529093	0.190582	0.384392
FECH	1846.15	-0.0609251	0.0548859	0.147039	0.31856
ELF4	921.648	0.0626779	0.0629665	0.186103	0.378017
SUCO	719.407	0.464039	0.0940041	1.35166e-08	1.83843e-07
RAP2A	1757.88	-0.204083	0.0600992	0.00012418	0.000875156
ABHD18	351.499	-0.021951	0.0821314	0.700443	0.851734
CSNK2A1	3165.54	-0.101682	0.0487358	0.0147353	0.0530487
MAP3K19	0	0	0.279123	NA	NA
LARS2	1618.29	0.455339	0.0636498	1.41293e-14	3.18463e-13
FARP1	1880.05	0.0225724	0.0450944	0.514244	0.72168
[truncated: 17,778 more rows]

## Sheet: Delta TE Hek 0,1%T vs 1%T
Gene	baseMean	log2FoldChange	lfcSE	stat	pvalue	padj
ZNF180	272.385	-0.114123	0.193327	-0.590311	0.554982	0.8754
GSS	1575.12	-0.188849	0.0842764	-2.24083	0.025037	0.334002
POLDIP2	3253.93	-0.171231	0.0917743	-1.86579	0.0620713	0.471289
SIGLEC1	0.973169	2.05942	2.79175	0.737679	0.46071	NA
TBX4	1.65507	-0.0267078	1.74921	-0.0152685	0.987818	NA
PJVK	17.8311	-0.0501381	0.540481	-0.0927658	0.92609	NA
SLC9A3R1	937.179	0.00146761	0.127038	0.0115525	0.990783	0.998223
HCFC1	12054.4	-0.0424512	0.0976934	-0.434535	0.6639	0.912896
BRD2	7760.93	-0.184688	0.0799791	-2.30921	0.0209321	0.307114
SGCE	431.821	-0.105906	0.133134	-0.795486	0.426331	0.822884
PYGO1	311.158	0.0329684	0.148636	0.221805	0.824465	0.961819
C11ORF21	0	NA	NA	NA	NA	NA
ARHGAP26	340.277	0.101004	0.138173	0.730996	0.464781	0.841663
TP63	3.21847	0.773676	1.9432	0.398146	0.690522	NA
PRMT5	4112.83	-0.129454	0.073512	-1.76099	0.0782404	0.506551
ZCCHC10	455.41	0.0261027	0.135138	0.193157	0.846836	0.968266
NFASC	22.6354	0.324008	0.577872	0.560692	0.575008	NA
SLC7A7	9.3755	-0.458337	0.818626	-0.559886	0.575558	NA
HNRNPC	11621.3	0.0638296	0.0898069	0.710743	0.477243	0.846642
H2BC4	6219.64	-0.0486951	0.126664	-0.384442	0.700651	0.92392
TOMM34	1350.23	-0.100608	0.0899842	-1.11806	0.263541	0.731452
B3GALNT1	134.476	-0.167233	0.201058	-0.831765	0.405541	0.816902
ARL6	412.752	0.0346587	0.156596	0.221325	0.824839	0.961819
ERN2	1.33497	2.41034	2.07469	1.16179	0.245322	NA
MFSD9	199.142	0.443221	0.195261	2.26989	0.0232143	0.326055
PFKFB2	343.046	0.0114614	0.141999	0.0807141	0.935669	0.984299
ZFP69B	68.5988	-0.345726	0.278558	-1.24113	0.214559	NA
GAL3ST4	1.75129	0.432603	2.2947	0.188522	0.850467	NA
YKT6	2626.29	-0.27617	0.0825719	-3.3446	0.000824019	0.0583508
TMEM237	1099.56	0.0158139	0.0936315	0.168895	0.865879	0.972609
VEGFB	146.808	0.0694028	0.306114	0.226722	0.82064	0.960668
RGCC	24.6209	-0.537756	0.477084	-1.12717	0.259669	NA
RBBP5	1326.45	0.110848	0.098343	1.12715	0.259677	0.728052
SPTLC1	1697.08	0.163586	0.096045	1.70322	0.0885269	0.52994
ERP44	1603.62	0.00281609	0.124308	0.0226542	0.981926	0.996755
DNAI7	5.13293	-0.184195	1.07365	-0.17156	0.863784	NA
DLST	3720.96	-0.0596199	0.0713837	-0.835204	0.403603	0.816423
SEMA6D	169.681	0.227131	0.18373	1.23622	0.216378	0.693238
COA8	184.024	-0.0072772	0.198278	-0.036702	0.970723	0.992449
DHRS7B	308.209	0.189497	0.169488	1.11805	0.263544	0.731452
HCRTR2	0.152011	-0.0517922	6.23211	-0.00831054	0.993369	NA
H4C9	752.694	-0.387825	0.466695	-0.831004	0.405971	0.816902
SEM1	1583.9	0.103677	0.255164	0.406317	0.68451	0.919494
RBM12B	1215.66	0.0405744	0.112119	0.361886	0.717437	0.929603
FERMT2	1407.56	0.217012	0.104239	2.08187	0.037354	0.38927
APOC1	424.008	-0.153849	0.201368	-0.764017	0.444857	0.834117
IFNGR1	859.599	0.185247	0.127373	1.45436	0.145847	0.620089
SLC29A3	74.5491	-0.241332	0.286101	-0.84352	0.398938	NA
RPS6KA3	2665.36	0.0636897	0.0837678	0.760313	0.447068	0.834794
SPIB	0.965229	1.32329	2.57302	0.514296	0.607045	NA
TP53I3	35.6758	0.154727	0.438761	0.352645	0.724354	NA
NLRP13	0.0687814	-1.02094	6.23278	-0.163801	0.869888	NA
ADGRB2	258.276	0.282587	0.192323	1.46934	0.141742	0.613164
TVP23B	153.167	0.569362	0.219149	2.59806	0.00937522	0.226003
GIGYF2	3476.23	0.190022	0.0928929	2.04561	0.0407949	0.403478
ALG8	1218.34	0.0149229	0.115283	0.129446	0.897005	0.978409
SLC5A10	0.350868	-0.0221447	4.33718	-0.00510577	0.995926	NA
GALNT15	4.46498	-1.79616	1.24124	-1.44708	0.147875	NA
PTPRK	933.361	0.170724	0.107514	1.58792	0.112303	0.570014
ERLEC1	482.316	0.508184	0.130373	3.89792	9.70226e-05	0.01499
PCDHB1	0.057265	-1.01355	6.23211	-0.162634	0.870807	NA
ZNF556	1.26206	1.00348	2.34238	0.428403	0.668358	NA
IFITM3	70.1407	0.058862	0.302245	0.194749	0.845589	NA
VPS45	1668.58	0.020608	0.095901	0.214888	0.829854	0.963594
YWHAG	6046.04	-0.0214879	0.0615249	-0.349254	0.726898	0.932902
HARS1	2895.95	0.114215	0.0747769	1.52741	0.12666	0.588673
SLC4A4	237.073	0.246663	0.165168	1.4934	0.135331	0.60182
ADGRF1	0	NA	NA	NA	NA	NA
USP42	869.182	-0.0311785	0.116649	-0.267284	0.789251	0.951186
ATG3	1136.35	0.0635903	0.12531	0.507464	0.611829	0.895779
TAF1B	1536.61	-0.0445101	0.10533	-0.422578	0.672603	0.915692
EPHA6	165.978	0.509796	0.184123	2.76878	0.00562667	0.170441
MYL12A	1530.42	-0.0153342	0.122953	-0.124716	0.900748	0.978845
AMOTL2	324.313	-0.0328311	0.146333	-0.224359	0.822478	0.961631
EHBP1L1	10.9191	0.580807	0.711014	0.816872	0.414002	NA
DDIT3	41.5284	0.667654	0.392448	1.70125	0.0888956	NA
YIPF3	850.421	-0.222404	0.112391	-1.97883	0.0478352	0.428675
DMRTC1B	0.521479	-0.344847	3.16751	-0.10887	0.913306	NA
GFRAL	0.0640163	0.902516	6.23278	0.144802	0.884867	NA
BTF3L4	2994.33	0.0303506	0.0867005	0.350063	0.726292	0.932628
DNA2	1496.75	-0.0247589	0.102574	-0.241376	0.809264	0.957387
GLA	854.358	0.0508821	0.107382	0.473843	0.635612	0.90236
NFIA	546.205	-0.113174	0.132233	-0.855871	0.392069	0.813249
C6ORF141	35.3918	-0.43011	0.397828	-1.08115	0.279632	NA
CTCFL	0.408955	-0.899525	3.50723	-0.256477	0.797582	NA
GLYATL3	0.0807325	-1.02094	6.23278	-0.163801	0.869888	NA
AGAP3	1812.13	0.0179063	0.0980977	0.182535	0.855163	0.970841
RUNX1T1	189.532	0.0768853	0.175293	0.43861	0.660944	0.911463
CFAP52	0.484258	1.55931	3.32798	0.468547	0.639393	NA
DCK	1045.44	0.201893	0.125968	1.60273	0.108995	0.563584
POMT2	493.984	0.224566	0.128845	1.74291	0.0813492	0.510006
HNRNPUL1	8246.28	-0.0164954	0.0717843	-0.229791	0.818254	0.960573
MGST1	40.7472	-0.419604	1.70041	-0.246766	0.805089	NA
ADCYAP1R1	196.263	-0.206619	0.195061	-1.05925	0.289484	0.749789
CCP110	944.446	0.120908	0.129413	0.934281	0.350159	0.788659
MROH2B	0.62715	-0.453826	3.28976	-0.137951	0.890279	NA
LDHC	220.499	-0.0333906	0.221289	-0.150891	0.880061	0.974364
PDE2A	1.7863	-2.97565	2.01666	-1.47553	0.14007	NA
MYRIP	7.07374	-0.946137	0.986666	-0.958923	0.337597	NA
P4HB	6759.54	0.0949767	0.0824245	1.15229	0.249203	0.724116
OCEL1	86.2722	0.248454	0.251559	0.987658	0.32332	NA
WDR6	5993.98	-0.10772	0.0670149	-1.60741	0.107964	0.563415
ERLIN1	732.335	0.367699	0.136361	2.69651	0.00700705	0.195448
UBTD2	488.152	-0.0173428	0.149871	-0.115718	0.907876	0.979148
PPAN	1021.95	-0.0454267	0.0985355	-0.461019	0.644785	0.904888
ARHGAP9	2.78315	-1.06379	1.44634	-0.735503	0.462033	NA
PPAN-P2RY11	858.589	-0.117738	0.110027	-1.07008	0.284582	0.746562
SHISAL2B	22.6831	-0.811334	0.528511	-1.53513	0.124751	NA
C9	0	NA	NA	NA	NA	NA
LTBP4	438.824	0.0541293	0.137869	0.392613	0.694605	0.923071
IRF3	705.211	-0.166913	0.145097	-1.15035	0.249999	0.724795
TRIM61	35.9583	-1.75884	0.721744	-2.43693	0.0148123	NA
CTSH	526.849	0.0588941	0.112148	0.525147	0.599481	0.893028
YBEY	312.883	0.0933842	0.169089	0.552279	0.580757	0.886391
CLDN10	0.104375	0.902516	6.23278	0.144802	0.884867	NA
APOBR	1.40743	-0.289911	2.12403	-0.136491	0.891433	NA
RILPL1	261.241	0.109806	0.154756	0.70954	0.477989	0.847073
TINF2	220.818	-0.269169	0.178097	-1.51136	0.130697	0.592055
TRAPPC3	1797.95	-0.0689541	0.10117	-0.68157	0.495511	0.854348
TVP23C	131.491	0.460667	0.22105	2.084	0.0371606	0.38927
FLRT1	12.7117	0.281314	0.739083	0.380625	0.703482	NA
MIPEP	930.161	0.0417723	0.104883	0.398275	0.690427	0.921501
SPRY1	217.013	-0.00490489	0.201515	-0.0243401	0.980581	0.996459
ST3GAL4	234.37	-0.0771875	0.183377	-0.420922	0.673812	0.915773
SCLT1	426.576	-0.0177362	0.158812	-0.11168	0.911077	0.979148
TPGS2	1026.6	-0.156227	0.0911126	-1.71466	0.0864073	0.522742
PLA2G6	137.929	-0.133123	0.223472	-0.595705	0.551372	0.874528
TM2D1	367.184	0.0717539	0.136282	0.526511	0.598533	0.893028
PLCB3	739.976	-0.0533422	0.115319	-0.462562	0.643678	0.904418
KLF5	1486.38	-0.139205	0.123966	-1.12293	0.261466	0.729728
KSR1	251.134	0.162736	0.1872	0.869317	0.384674	0.808267
DHX30	6193	-0.118534	0.0881308	-1.34498	0.178631	0.664565
BTC	7.16844	-0.312771	0.873597	-0.358026	0.720324	NA
PPP6R2	1012.76	-0.0257872	0.103498	-0.249155	0.803241	0.955758
FGD4	127.304	-0.0715346	0.213288	-0.335389	0.737331	0.934332
ARID2	1567.84	-0.00221397	0.0866271	-0.0255575	0.97961	0.996219
CAMK2B	45.1178	-0.0276994	0.370425	-0.0747774	0.940392	NA
AREG	5.22549	-0.11853	1.29303	-0.0916683	0.926962	NA
KCNF1	2.3338	1.24692	1.56637	0.796058	0.425998	NA
APOL4	1.33299	0.221397	2.23413	0.0990979	0.921061	NA
GNAS	16841.9	-0.101827	0.0559944	-1.81852	0.0689846	0.488067
MMS19	2038.68	-0.132554	0.0826379	-1.60403	0.108707	0.563584
TCF19	1111.59	0.0960011	0.105238	0.912227	0.361649	0.792113
EIF2B1	1955.39	0.00552579	0.0729111	0.0757881	0.939588	0.9854
GGACT	22.2384	0.865673	0.549411	1.57564	0.115109	NA
ATP2A2	9595.31	0.164228	0.0864842	1.89894	0.0575721	0.458973
MYL6B	1071.12	-0.181775	0.119967	-1.5152	0.129721	0.591048
POP4	1116.23	-0.0162751	0.0967165	-0.168276	0.866366	0.972609
TTLL6	3.83035	-0.356994	1.15358	-0.309466	0.756967	NA
TNFRSF1B	0.447792	0.9302	3.7341	0.249109	0.803276	NA
NUP62	3247.96	-0.132974	0.0739722	-1.79762	0.0722367	0.497159
TMEM41B	699.504	0.0689991	0.136712	0.504704	0.613767	0.895929
EPC2	710.724	0.00882557	0.126927	0.0695327	0.944566	0.98706
PAK4	1309.15	-0.112343	0.154076	-0.729145	0.465913	0.841952
ABRAXAS1	398.532	0.0563071	0.143037	0.393654	0.693837	0.922859
ZNF699	98.9996	0.293946	0.231982	1.26711	0.205117	NA
PLA2G12A	383.052	0.137765	0.148152	0.929886	0.35243	0.790375
ZNF816	54.6916	-0.40858	0.341046	-1.19802	0.23091	NA
FIG4	606.541	0.155108	0.137125	1.13114	0.257997	0.728052
DPP3	1209.19	-0.129092	0.0981001	-1.31593	0.188199	0.671001
CPSF7	2271.14	-0.112922	0.0873046	-1.29343	0.195863	0.676834
GDAP1	205.096	0.0174051	0.170465	0.102103	0.918675	0.979999
CLCC1	1899.93	0.351923	0.118964	2.95825	0.00309396	0.1221
EPHB2	265.164	0.0517612	0.182887	0.283023	0.777159	0.94725
KRT17	7.2422	0.654575	1.35475	0.48317	0.628975	NA
NRIP1	649.268	0.0358521	0.112836	0.317735	0.750686	0.938137
ARGLU1	1022.72	-0.154758	0.118536	-1.30558	0.191695	0.673807
RNASEK	2003.07	-0.0859831	0.101923	-0.843608	0.398889	0.814108
CDH20	12.0235	1.04337	0.834609	1.25013	0.211253	NA
MAPK13	9.2267	-0.646206	0.748784	-0.863007	0.388133	NA
PQBP1	1369.53	0.0451224	0.108986	0.414022	0.678858	0.91662
ENSG00000275778	0	NA	NA	NA	NA	NA
DSN1	1324.81	0.0710737	0.104698	0.678846	0.497235	0.85437
PTGER3	3.46912	0.59556	1.44865	0.411114	0.680989	NA
LHX6	64.6533	-0.0246614	0.321168	-0.0767867	0.938793	NA
CNTNAP3B	69.1123	0.420612	0.294379	1.42881	0.153059	NA
SCN2B	1.1041	0.0533718	2.41904	0.0220633	0.982398	NA
ISYNA1	1978.9	-0.166529	0.127439	-1.30674	0.191301	0.673502
NRG2	72.9655	0.0145694	0.29031	0.0501857	0.959974	NA
KLK6	0.348652	-2.05005	3.96575	-0.51694	0.605198	NA
CARD16	0	NA	NA	NA	NA	NA
SH2B1	886.413	-0.193954	0.110794	-1.75058	0.0800185	0.508284
KREMEN2	3.39969	-0.138368	1.36236	-0.101565	0.919102	NA
EEF2KMT	320.154	-0.16197	0.140577	-1.15218	0.249245	0.724116
ADAM21	29.4213	0.343711	0.434665	0.79075	0.42909	NA
TRAPPC3L	1.29202	0.444472	2.25002	0.197541	0.843404	NA
CREB3L4	197.054	-0.0929522	0.177377	-0.524036	0.600254	0.893028
CALHM6	0.37638	-1.9678	4.14439	-0.47481	0.634922	NA
IL32	33.6487	-1.17361	0.60529	-1.93892	0.0525116	NA
OR56B4	0.0912383	-1.03441	6.23158	-0.165995	0.868161	NA
BRD4	3909.25	-0.0898331	0.0748191	-1.20067	0.229879	0.705321
BORA	771.64	0.0573777	0.113924	0.503649	0.614508	0.896242
TSSK1B	0.207411	-0.0591863	5.70708	-0.0103707	0.991726	NA
PPP2R3B	165.998	0.0411274	0.195657	0.210202	0.83351	0.965328
CHST6	48.6306	0.562103	0.482416	1.16518	0.243945	NA
KRTAP4-4	0	NA	NA	NA	NA	NA
PSG9	0.225656	1.02284	4.96293	0.206095	0.836716	NA
CCL25	0.549335	-0.0289282	3.42362	-0.00844959	0.993258	NA
FOXP2	319.981	-0.0390835	0.155776	-0.250895	0.801895	0.955512
VAV3	103.712	0.331201	0.243375	1.36086	0.173557	NA
RSPH6A	3.73817	1.74329	1.55435	1.12156	0.26205	NA
LRRC24	10.1772	-0.410615	0.7402	-0.554735	0.579076	NA
RASSF10	3.36813	0.0310564	1.24118	0.0250215	0.980038	NA
CERS3	1.1729	-0.885984	2.31244	-0.383138	0.701617	NA
GPR107	1148.91	0.196961	0.0994455	1.98059	0.047637	0.428675
UBXN11	231.76	-0.0159605	0.169065	-0.0944047	0.924788	0.980709
PRKACB	857.974	0.0995282	0.110697	0.899102	0.368598	0.795753
DEF8	758.754	-0.104311	0.118991	-0.876629	0.380688	0.805373
ZHX1-C8ORF76	119.755	-0.048851	0.253259	-0.19289	0.847045	NA
ELAVL4	31.9957	-0.184933	1.70118	-0.108709	0.913434	NA
OSBPL6	682.339	0.0345888	0.109045	0.317197	0.751094	0.938137
AGTPBP1	1057.06	0.100024	0.0928201	1.07762	0.281205	0.745534
ITPR1	571.647	-0.0531216	0.110519	-0.480657	0.63076	0.902065
SLC35A3	300.022	0.070104	0.187491	0.373907	0.708474	0.927144
TRIM38	198.057	0.129799	0.174692	0.743013	0.457474	0.838989
MMP19	0.342279	-1.80986	3.96703	-0.456225	0.648228	NA
C8ORF33	1739.92	-0.0208304	0.0842986	-0.247103	0.804829	0.956347
KAT6B	846.872	0.0439459	0.105351	0.417136	0.676579	0.916334
FKBP6	0.16094	1.86428	6.23278	0.299108	0.764857	NA
RUFY3	917.341	0.0556071	0.120454	0.461647	0.644335	0.904624
RIOK2	1331.08	0.17228	0.127933	1.34664	0.178095	0.664565
CEP120	466.645	-0.0112685	0.124632	-0.090414	0.927958	0.981667
DSTN	2429.69	0.0717203	0.108904	0.658565	0.510175	0.85843
TCAF2	122.598	0.185479	0.231809	0.800139	0.42363	NA
FEZ1	133.66	-0.119324	0.208656	-0.571869	0.567411	0.88047
ENSG00000267618	58.0435	-0.0474118	0.304714	-0.155594	0.876353	NA
GNAI2	900.922	-0.119935	0.11398	-1.05224	0.292689	0.752818
EIF4G1	30805	-0.00657341	0.059865	-0.109804	0.912565	0.979621
AP1S1	815.398	-0.162955	0.110654	-1.47265	0.140844	0.613164
EXOG	498.5	-0.0103391	0.122997	-0.0840598	0.933009	0.983408
TESMIN	79.7459	-0.437603	0.276739	-1.58128	0.113813	NA
TUBD1	571.808	0.125924	0.131988	0.954057	0.340055	0.783355
OLFML3	11.8004	-1.62833	1.33878	-1.21628	0.223878	NA
HIPK1	2717.55	0.00515	0.0676804	0.0760929	0.939345	0.9854
SLC35A1	218.325	0.412137	0.182608	2.25695	0.0240109	0.329796
MAGEA8	0	NA	NA	NA	NA	NA
PCDH7	912.015	0.307095	0.125303	2.45081	0.0142534	0.265297
ETFDH	549.066	0.257308	0.126626	2.03203	0.0421504	0.410122
RPF1	2219.38	0.140632	0.0956743	1.46991	0.141587	0.613164
PTK7	1021.75	0.104674	0.10722	0.976257	0.328937	0.776757
MARK3	1282.09	-0.000309646	0.0936527	-0.00330632	0.997362	0.998962
ATP2B1	1657.74	0.421299	0.13304	3.1667	0.00154178	0.0827451
ADGRG1	2.26556	-1.17321	1.54263	-0.760527	0.44694	NA
SLC66A2	382.198	-0.103451	0.168423	-0.614235	0.53906	0.868647
LGSN	0.471768	-2.05313	3.54503	-0.579157	0.562483	NA
MYO5A	889.127	0.187339	0.111352	1.68241	0.0924898	0.53866
ADGRG4	0.794879	0.715258	2.90253	0.246426	0.805353	NA
BMPER	49.8677	0.80261	0.334987	2.39594	0.0165777	NA
AGK	1623.33	-0.0691165	0.0811874	-0.85132	0.394591	0.814108
LMBRD1	583.204	0.0714869	0.157838	0.452914	0.650611	0.907965
ZNF331	408.481	0.048395	0.147939	0.327127	0.743572	0.936537
C2CD3	612.08	-0.113608	0.111435	-1.0195	0.307967	0.764374
AASS	544.077	0.643079	0.143548	4.4799	7.46793e-06	0.00230759
ARL13B	318.284	0.456189	0.185456	2.45983	0.0139003	0.262485
ACSL3	2139.53	0.0652485	0.123766	0.527195	0.598058	0.893028
ANAPC11	579.116	-0.0104491	0.156469	-0.0667805	0.946756	0.988034
PPP4R1	1053.14	-0.0984009	0.088454	-1.11245	0.265943	0.733124
SLC29A1	669.16	-0.099459	0.131508	-0.756294	0.449473	0.835792
MIDEAS	1369.99	0.0107739	0.111783	0.0963822	0.923217	0.980504
FAAP100	810.809	-0.0847329	0.114562	-0.739626	0.459527	0.839011
PABIR3	46.9163	-0.0438809	0.3678	-0.119306	0.905033	NA
RRP12	3088.64	0.0273029	0.0783861	0.348313	0.727605	0.932902
BAHD1	977.899	-0.17679	0.120402	-1.46833	0.142015	0.613164
ANKRD42	448.638	-0.125395	0.152771	-0.820806	0.411757	0.818298
MOGAT3	1.7273	-1.58371	2.29634	-0.689669	0.490403	NA
PLD1	246.331	0.0996272	0.157455	0.632733	0.526908	0.863669
ODF2	975.962	-0.0612768	0.0951996	-0.643666	0.519792	0.861492
ST3GAL3	108.89	0.351947	0.3709	0.948902	0.342671	NA
KRTAP6-1	0	NA	NA	NA	NA	NA
CHD9	1085.17	0.187166	0.138411	1.35225	0.176296	0.662864
ARL6IP1	4263.42	-0.150301	0.131106	-1.14641	0.251626	0.725436
GPR27	443.642	0.0293779	0.166141	0.176826	0.859645	0.97228
HPS4	749.363	-0.154788	0.126856	-1.22019	0.222393	0.69992
ERP27	1.05989	-0.524023	2.57396	-0.203586	0.838677	NA
ASPM	3222.67	0.0559916	0.26242	0.213367	0.831041	0.964052
PLEKHG1	252.175	0.15524	0.168799	0.919675	0.357743	0.791087
MAX	1343.11	-0.213881	0.107124	-1.99657	0.0458718	0.42446
COL6A6	3.91663	0.423649	1.25229	0.338299	0.735138	NA
BCL11A	801.939	-0.141233	0.118814	-1.18869	0.234562	0.710165
EME2	184.796	0.0455074	0.245889	0.185073	0.853172	0.970781
CCL4L2	0	NA	NA	NA	NA	NA
MBNL3	994.996	-0.0494149	0.127244	-0.388348	0.697758	0.923537
TMEM59L	10.9675	0.769123	0.683177	1.1258	0.260249	NA
ENSA	3421.9	0.0156741	0.0956963	0.16379	0.869897	0.973894
QSER1	1687.3	-0.032222	0.125394	-0.256966	0.797205	0.954637
GIMAP7	0	NA	NA	NA	NA	NA
POC1B	206.323	-0.00385283	0.181887	-0.0211826	0.9831	0.996911
ATP5F1B	27237.9	-0.022149	0.079413	-0.278909	0.780315	0.948189
DYNLT3	398.1	0.00509842	0.13803	0.0369371	0.970535	0.992449
SLC45A1	2.57742	-0.422207	1.46812	-0.287585	0.773665	NA
XIAP	1167	0.0387294	0.115391	0.335637	0.737144	0.934332
GP1BA	0.259629	0.999862	4.73689	0.21108	0.832825	NA
OPA1	3183.79	0.116392	0.108072	1.07699	0.281485	0.745534
PHACTR3	47.8525	0.140379	0.350878	0.400078	0.689099	NA
C3ORF80	71.0041	-0.0406901	0.296036	-0.13745	0.890675	NA
IFIT2	10.3676	0.522137	0.819957	0.636786	0.524264	NA
SSH1	641.424	0.144409	0.158443	0.911426	0.362071	0.792113
CHRNA10	3.09787	0.828816	1.9707	0.420569	0.67407	NA
ULK3	709.459	0.0418685	0.134841	0.310504	0.756178	0.93919
NIPAL4	2.25026	-0.688127	1.77067	-0.388626	0.697553	NA
SCFD1	1073.25	0.0227944	0.114538	0.199011	0.842254	0.967387
GRAMD2B	33.6089	-0.169301	0.429692	-0.394005	0.693578	NA
RGS7	89.4404	-0.307416	0.248672	-1.23623	0.216373	NA
ART1	0.0969242	0.902563	6.23278	0.144809	0.884862	NA
CARD8	251.163	0.0315448	0.15846	0.199071	0.842207	0.967387
PAX5	0.995202	0.369274	2.44297	0.151158	0.879851	NA
IMPDH1	2102.55	-0.202954	0.0995133	-2.03946	0.0414038	0.406734
PAM	1213.8	0.212566	0.110901	1.91672	0.0552731	0.452097
PATZ1	1374.88	-0.0669551	0.0912133	-0.734049	0.462919	0.840524
PLET1	0	NA	NA	NA	NA	NA
SRRD	641.456	0.13205	0.110323	1.19694	0.231331	0.707735
PIK3IP1	13.3052	0.733124	0.630621	1.16254	0.245015	NA
TUSC2	480.362	0.0144637	0.172272	0.0839589	0.933089	0.983408
PELI3	126.858	-0.221274	0.241937	-0.914592	0.360406	NA
CFAP36	451.279	-0.171792	0.131455	-1.30685	0.191264	0.673502
FTO	1985.64	-0.0193049	0.0851129	-0.226815	0.820568	0.960668
DNAAF6	1.29608	0.0193411	2.3889	0.00809626	0.99354	NA
CD8B	0.112665	-1.02094	6.23278	-0.163801	0.869888	NA
OPRL1	8.46569	0.418483	1.00029	0.418362	0.675682	NA
ADCY6	535.629	-0.0118278	0.124365	-0.0951057	0.924231	0.980709
ZNF655	713.142	-0.246808	0.142324	-1.73413	0.0828944	0.513532
STMN1	10898.6	0.0480437	0.0891255	0.539057	0.589848	0.889319
ARL6IP4	820.551	0.19193	0.108888	1.76263	0.0779627	0.505431
FN1	1962.23	-1.6307	0.124928	-13.0531	6.09874e-39	6.21888e-35
SCARB2	1233.85	0.238056	0.10069	2.36424	0.0180673	0.290707
NARF	793.799	-0.147034	0.10014	-1.46828	0.142029	0.613164
RTP3	0.184915	1.78889	5.92591	0.301876	0.762747	NA
C12ORF57	699.795	-0.193968	0.137835	-1.40725	0.159354	0.637228
ZNF772	297.837	-0.112751	0.161072	-0.700008	0.483923	0.851004
POGLUT1	329.2	0.160195	0.153234	1.04543	0.295826	0.755204
ZNF345	40.6075	-0.0801282	0.374548	-0.213933	0.830599	NA
SERINC4	0.735146	0.511648	2.71596	0.188386	0.850574	NA
LRRC9	14.7731	1.1189	0.63576	1.75994	0.0784179	NA
TCF25	2116.66	-0.0952101	0.0844642	-1.12722	0.259648	0.728052
EXTL3	811.443	0.168428	0.13141	1.2817	0.199947	0.680555
C2CD4B	1.23766	-3.35024	2.30592	-1.45289	0.146256	NA
ZNF562	942.733	-0.140988	0.107236	-1.31474	0.188597	0.671662
MAGT1	3246.4	0.0809454	0.0877499	0.922455	0.356291	0.790824
TAFA1	0	NA	NA	NA	NA	NA
BRDT	64.7363	-0.515358	1.68723	-0.305446	0.760026	NA
PRMT7	1574.27	-0.0255627	0.0946378	-0.270111	0.787075	0.950136
ENSG00000267179	2.83436	1.25296	1.37879	0.908744	0.363485	NA
TAB3	818.746	-0.0129229	0.117291	-0.110178	0.912268	0.979509
GOLGA2	609.869	0.0757815	0.110594	0.685226	0.493202	0.852981
GTF2I	10557	0.0528568	0.0673178	0.785182	0.432347	0.826516
PDGFA	70.8588	-0.0840303	0.322127	-0.260861	0.7942	NA
SLC9A1	453.718	0.0756855	0.129567	0.58414	0.559126	0.876196
H2AB2	0	NA	NA	NA	NA	NA
GATB	556.636	-0.108566	0.118761	-0.914153	0.360636	0.791458
ADAT1	694.888	-0.162639	0.119246	-1.3639	0.1726	0.65819
PITPNM2	206.508	0.0521155	0.230521	0.226077	0.821141	0.960668
EPHX4	59.9328	0.260862	0.31999	0.815219	0.414947	NA
FLRT2	669.218	0.255944	0.128972	1.98449	0.047201	0.427742
ERCC6L2	866.178	-0.0824556	0.128544	-0.641459	0.521224	0.861492
HROB	418.436	-0.147411	0.124493	-1.18408	0.23638	0.712283
CALCOCO1	584.437	-0.106635	0.115453	-0.923619	0.355685	0.790824
SPG11	1220.21	-0.0788585	0.0943535	-0.835777	0.40328	0.816423
CRELD1	109.95	0.0609418	0.224959	0.270901	0.786467	NA
SNX14	300.218	-0.131999	0.178413	-0.739849	0.459391	0.839011
LRPPRC	11278.2	0.0901251	0.0963901	0.935003	0.349787	0.788659
ZC3HC1	1008.31	-0.125032	0.0923729	-1.35356	0.175878	0.661821
RMND1	1038.9	0.0908125	0.127528	0.712101	0.476402	0.846467
ACYP2	58.8781	-0.00532924	0.304788	-0.017485	0.98605	NA
FBXO34	266.687	-0.360607	0.157639	-2.28754	0.0221642	0.315214
SGIP1	0.459482	-1.20752	3.4301	-0.352036	0.724811	NA
NECAP2	834.615	-0.0898648	0.114849	-0.782464	0.433942	0.82755
JAKMIP3	5.28262	0.853422	1.17647	0.72541	0.4682	NA
MYH10	7893.81	0.252896	0.0780911	3.23847	0.00120173	0.0729448
AKT3	1406.61	0.199085	0.112061	1.77657	0.0756392	0.504113
UCK2	4467.41	-0.0440406	0.0626035	-0.703485	0.481754	0.850194
ARMC8	907.315	-0.0416859	0.121226	-0.343869	0.730944	0.933226
EMC3	1238.51	0.0422738	0.118643	0.356312	0.721607	0.930376
SPIN3	159.942	0.0134966	0.196106	0.068823	0.94513	0.987155
SEZ6L2	426.617	0.0695916	0.147107	0.473066	0.636166	0.90236
CDCA3	1407.34	-0.0189463	0.112987	-0.167686	0.86683	0.972609
MYEOV	0.33899	1.81876	3.98308	0.456623	0.647942	NA
DNAJC10	1540.25	0.392733	0.109117	3.5992	0.000319192	0.032961
GORAB	168.615	0.142531	0.192978	0.738589	0.460157	0.839011
RARS2	840.428	-0.00464238	0.101222	-0.0458632	0.963419	0.991421
GPALPP1	704.946	0.232403	0.125866	1.84643	0.0648298	0.477784
CEMIP	25.8059	0.293841	0.453785	0.647532	0.517288	NA
DHRS11	308.55	-0.18692	0.149358	-1.25149	0.210757	0.689548
S1PR5	7.27779	0.886426	0.906928	0.977394	0.328374	NA
ELP1	3780.18	-0.0141565	0.0771759	-0.183431	0.85446	0.970819
HAUS2	455.913	-0.16737	0.135157	-1.23834	0.215591	0.693008
SCN3A	4.56292	0.088538	1.14963	0.0770144	0.938612	NA
ZNF566	223.82	-0.0269544	0.179167	-0.150443	0.880415	0.974364
DDX5	23590.9	0.0486841	0.0715505	0.680416	0.496241	0.854348
DTNB	320.388	-0.347836	0.154489	-2.25153	0.0243522	0.329796
LNP1	100.59	0.216971	0.386387	0.561538	0.574431	NA
PI4K2B	1132.13	0.281194	0.0972688	2.89089	0.0038415	0.140544
STAU2	480.453	0.042819	0.123226	0.347484	0.728228	0.932931
IL7	0.350621	1.43165	4.25462	0.336494	0.736498	NA
RANBP9	1131.33	0.144223	0.0913164	1.57937	0.11425	0.575125
ZNF780A	242.102	0.253891	0.171496	1.48045	0.138753	0.608022
C2CD6	0.494225	-2.69963	3.59668	-0.750589	0.4529	NA
NECAB3	191.368	-0.313449	0.186679	-1.67908	0.0931365	0.53866
SAP18	2294.09	0.0347586	0.109115	0.318551	0.750067	0.937807
PRPS1	3179.24	-0.144496	0.0759642	-1.90216	0.0571501	0.458248
SYCE1	0.0807325	-1.02094	6.23278	-0.163801	0.869888	NA
ENSG00000273345	0	NA	NA	NA	NA	NA
PPP2CA	3401.78	0.0444274	0.0655755	0.677501	0.498088	0.85437
DNAJC19	784.449	0.100152	0.118341	0.846307	0.397382	0.814108
RUBCNL	17.3713	0.158783	0.603786	0.262979	0.792567	NA
RAB3GAP2	1961.16	0.297178	0.0930325	3.19435	0.00140146	0.0785349
TFG	3777.25	-0.0536248	0.0804173	-0.666832	0.50488	0.856398
SGO1	898.042	-0.140199	0.126146	-1.1114	0.266397	0.733274
TMEM97	1916	-0.166695	0.107681	-1.54804	0.121613	0.585176
PORCN	92.4857	-0.0788557	0.255094	-0.309125	0.757227	NA
CHPF	515.031	-0.116114	0.144784	-0.801979	0.422565	0.821681
DNAJC7	3668.65	0.0395574	0.090492	0.437137	0.662012	0.91216
MLH1	1247.49	0.02885	0.0962541	0.299727	0.764385	0.941504
SPTY2D1OS	4.45183	-0.413825	1.06852	-0.387286	0.698544	NA
P2RX5	1.22133	1.00879	2.39496	0.421214	0.673598	NA
ACADM	1658.53	0.11039	0.102652	1.07538	0.282205	0.745871
CYP3A43	0.057265	-1.01355	6.23211	-0.162634	0.870807	NA
MFF	1250.49	-0.0662692	0.112158	-0.590855	0.554618	0.8754
MUC3A	6.04524	0.954333	0.909429	1.04938	0.294005	NA
PVALB	3.02542	-1.20453	1.44027	-0.836326	0.402972	NA
IL11RA	20.5177	0.0379495	0.519512	0.0730484	0.941768	NA
SERPING1	54.8142	-2.30863	0.577633	-3.99671	6.42287e-05	NA
SUV39H2	809.659	0.12694	0.113992	1.11359	0.265457	0.733124
WRAP73	797.081	-0.120047	0.110347	-1.08791	0.276635	0.740907
TEX13C	0.647925	0.695731	2.77854	0.250395	0.802282	NA
TMEM138	212.937	-0.025644	0.169256	-0.151511	0.879573	0.974364
HRAS	435.03	-0.154669	0.138522	-1.11656	0.264182	0.732425
EXOSC8	840.956	0.106459	0.118803	0.896096	0.370201	0.79738
BRPF3	913.623	-0.068451	0.104678	-0.653918	0.513165	0.858784
TRIP6	1269.09	-0.0377146	0.143728	-0.262403	0.793011	0.952948
IKZF2	97.667	-0.0938039	0.263167	-0.356443	0.721509	NA
KLRC4-KLRK1	0	NA	NA	NA	NA	NA
LASP1	1038.41	-0.156147	0.0958484	-1.6291	0.103292	0.555312
ZNF426	428.813	-0.0949496	0.159948	-0.593628	0.552761	0.875392
ZFP14	126.618	0.542663	0.210496	2.57802	0.00993675	NA
RGPD8	83.2482	0.333137	0.376565	0.884673	0.376333	NA
INTS5	932.664	-0.106781	0.102761	-1.03912	0.29875	0.757046
C3AR1	0.333454	-0.0413906	4.00553	-0.0103334	0.991755	NA
C22ORF23	22.684	-0.636525	0.495932	-1.28349	0.19932	NA
STMN4	1.08631	1.14777	2.29548	0.500011	0.617067	NA
NOC4L	1432.38	-0.191168	0.142288	-1.34353	0.1791	0.664565
HADHA	6626.97	0.0262318	0.0733656	0.357549	0.720681	0.930376
FOCAD	1179.5	-0.0761508	0.0977312	-0.779186	0.43587	0.828849
SYNGR4	5.27342	-0.74408	1.18772	-0.626475	0.531003	NA
TSFM	802.242	-0.011582	0.112589	-0.102869	0.918067	0.979999
ASIC1	613.097	-0.177586	0.110972	-1.60027	0.109538	0.564119
CLUL1	6.71581	-0.0116523	0.875007	-0.0133168	0.989375	NA
C12ORF50	0.418777	-0.921852	3.53855	-0.260517	0.794465	NA
FBXO17	493.083	0.151612	0.125215	1.21081	0.225966	0.702923
SRD5A1	205.737	0.243437	0.187556	1.29795	0.194306	0.674842
NEK1	514.394	0.115198	0.15385	0.748771	0.453995	0.838506
ZNF707	147.773	0.159165	0.196178	0.811329	0.417177	0.820468
KRT10	227.735	0.0828197	0.199023	0.416131	0.677314	0.916612
LGI1	1.01764	-3.23044	2.56435	-1.25975	0.207759	NA
ABHD14A-ACY1	318.527	-0.0431048	0.147357	-0.292519	0.76989	0.943464
ZBTB24	1321.52	0.0561614	0.108155	0.519267	0.603575	0.893028
NT5C	528.088	0.0299635	0.14906	0.201017	0.840685	0.967285
MSMB	0	NA	NA	NA	NA	NA
PGM3	1846.6	0.168879	0.113708	1.48519	0.137493	0.606635
HSD17B6	67.6993	0.290759	0.304258	0.955632	0.339258	NA
FANCL	1448.86	-0.0272602	0.108739	-0.250695	0.80205	0.955512
PDIA5	194.223	-0.020146	0.195059	-0.103281	0.91774	0.979969
LILRB5	0.322495	0.0553874	4.01724	0.0137874	0.989	NA
TSPY2	0	NA	NA	NA	NA	NA
ROBO2	236.167	0.358881	0.164927	2.176	0.0295553	0.360929
LRRC63	10.8861	-0.876675	0.72498	-1.20924	0.226571	NA
KIAA0513	209.081	0.0999917	0.191133	0.523152	0.600868	0.893028
PIGT	876.357	-0.0415858	0.115048	-0.361466	0.717751	0.929603
IKBKB	476.36	-0.0979191	0.118984	-0.822962	0.41053	0.8182
RPL28	12106.8	-0.261062	0.0724229	-3.60469	0.000312526	0.032961
B4GALT6	217.876	0.444143	0.191114	2.32397	0.0201273	0.300555
DOCK3	291.594	-0.033452	0.151066	-0.22144	0.82475	0.961819
HYAL1	4.45607	1.41335	1.33705	1.05707	0.290479	NA
SUPT20HL2	7.06314	0.16046	0.871241	0.184174	0.853877	NA
SKA3	840.416	-0.250295	0.111967	-2.23543	0.0253888	0.335002
CACNA2D2	149.306	-0.0140551	0.200469	-0.0701111	0.944105	0.986883
ARMCX2	1010.37	0.0481062	0.103094	0.466623	0.64077	0.903847
ALDH3A1	10.4407	0.0531243	0.804317	0.0660489	0.947339	NA
ZNF611	145.552	-0.644687	0.301831	-2.13592	0.0326859	0.36949
PIP5K1C	847.391	-0.128578	0.11833	-1.0866	0.277214	0.741201
SLC26A7	3.53688	1.34179	1.35511	0.990172	0.32209	NA
TNFAIP2	12.607	0.18326	0.631907	0.290011	0.771808	NA
KCNC2	0.46959	-2.05324	3.54964	-0.578436	0.56297	NA
SEPTIN11	3898.57	0.103363	0.0839057	1.23189	0.217989	0.695071
EHMT1	1382.96	0.0100405	0.0971361	0.103366	0.917673	0.979969
ERICH2	51.7408	-0.0931917	0.345597	-0.269654	0.787426	NA
SYNJ1	742.673	0.0552324	0.105645	0.522809	0.601107	0.893028
MCCC2	2461.84	-0.00736751	0.0831764	-0.0885769	0.929418	0.982453
KLRG2	130.819	-0.423386	0.23817	-1.77766	0.0754591	0.504113
ERBIN	1352.26	0.0881218	0.111567	0.789854	0.429613	0.825158
ESR2	27.946	-0.930544	0.4833	-1.9254	0.0541798	NA
ADA	369.783	-0.102799	0.152787	-0.672827	0.501057	0.855502
IL17REL	0.43179	-0.160286	4.01455	-0.0399263	0.968152	NA
BACH2	297.534	0.173743	0.158729	1.09458	0.273699	0.739065
GRM6	0.253697	0.827769	4.7431	0.174521	0.861456	NA
HNRNPH1	15512.9	0.150952	0.104437	1.44539	0.148348	0.622257
ATG10	109.229	-0.165078	0.250644	-0.658617	0.510142	NA
TNFAIP8	195.613	-0.000460478	0.17667	-0.00260643	0.99792	0.998962
ATP6V1A	5084.73	0.00380375	0.0683916	0.0556173	0.955647	0.990013
RABL2B	345.787	-0.143103	0.141149	-1.01384	0.310658	0.765113
TANC2	971.302	-0.0514852	0.0929836	-0.553703	0.579782	0.886112
FKBP7	288.201	0.189825	0.210697	0.900939	0.367621	0.795043
BOC	123.996	0.0519199	0.229224	0.226502	0.820811	NA
NFATC4	89.9237	-0.0445737	0.256464	-0.173801	0.862022	NA
KCNMB1	0.859664	0.831617	2.75996	0.301315	0.763174	NA
NAPEPLD	175.677	-0.0728895	0.185251	-0.393464	0.693977	0.922859
PAX2	16.3306	0.53774	0.57417	0.936553	0.348989	NA
VWA3B	0.0912383	-1.03441	6.23158	-0.165995	0.868161	NA
UBALD1	640.306	-0.337886	0.157206	-2.14931	0.0316095	0.366412
SDHAF2	269.183	-0.02786	0.156107	-0.178467	0.858356	0.972207
JUN	4666.98	0.0415642	0.0695812	0.597348	0.550275	0.873922
ADGRF4	0.132798	-0.0592242	6.23278	-0.00950205	0.992419	NA
ALDH18A1	4394.1	0.0403329	0.075159	0.536634	0.59152	0.889319
OMA1	553.197	0.0319768	0.134786	0.237241	0.81247	0.958361
SORBS1	188.543	0.129186	0.186414	0.693006	0.488306	0.852029
TACSTD2	0	NA	NA	NA	NA	NA
GIPC1	1184.28	0.0155133	0.121201	0.127996	0.898152	0.978468
ORC6	1261.12	0.123011	0.0997885	1.23272	0.217681	0.694739
ZNF525	18.0348	-0.145216	0.572882	-0.253484	0.799894	NA
VRK3	735.701	-0.0786805	0.124734	-0.630788	0.528179	0.864438
SLC52A1	38.1244	-0.718243	1.59088	-0.451476	0.651646	NA
PDIA3	7546.43	0.109705	0.105476	1.04009	0.298299	0.756092
RGS6	2.27192	1.52997	1.63128	0.937899	0.348297	NA
NRG1	1068.57	0.073303	0.122977	0.596072	0.551127	0.874412
IFT122	821.777	0.00818385	0.105002	0.0779402	0.937876	0.985016
KRTAP9-1	0	NA	NA	NA	NA	NA
DNASE1L1	256.776	-0.0156363	0.207059	-0.075516	0.939804	0.9854
ABCG4	7.22035	-1.29458	0.975406	-1.32722	0.184435	NA
ZSCAN26	155.316	0.0450352	0.18535	0.242974	0.808026	0.957023
SMIM7	431.472	-0.232513	0.138568	-1.67797	0.0933533	0.53866
ZNF212	346.15	-0.0133786	0.155392	-0.0860958	0.93139	0.982995
NFXL1	1145.81	0.0170779	0.125599	0.135972	0.891844	0.976701
ATP2C1	1093.5	0.456202	0.11723	3.89152	9.962e-05	0.0150024
ADH6	2.41808	-3.10931	2.13411	-1.45696	0.145127	NA
DYNLL1	4044.83	-0.157998	0.121652	-1.29877	0.194023	0.674842
LGALS12	0	NA	NA	NA	NA	NA
HSPB11	1252.84	-0.107598	0.138097	-0.779151	0.435891	0.828849
MRGPRX3	0.162039	-1.89622	6.20825	-0.305436	0.760034	NA
ADNP	3271.94	-0.0568912	0.0828592	-0.686601	0.492334	0.852638
ST3GAL6	111.559	0.234942	0.23319	1.00751	0.313688	NA
MDGA1	50.943	-0.335889	0.475082	-0.707013	0.479558	NA
ZCCHC8	799.478	-0.0214256	0.122965	-0.174242	0.861675	0.972466
IL5	0.137563	-1.69875	6.21489	-0.273335	0.784596	NA
TBK1	858.403	0.148753	0.130242	1.14212	0.253403	0.725908
ATP6V0D1	2032.05	-0.121437	0.0965541	-1.25771	0.208495	0.686709
TRMT2B	555.58	-0.0145966	0.124054	-0.117664	0.906334	0.979148
SDR42E1	1.28856	-3.98332	2.37307	-1.67855	0.0932395	NA
NFATC3	1675.14	-0.179916	0.0888024	-2.02603	0.0427621	0.412922
MYO15B	16.5852	-0.977045	0.626992	-1.5583	0.119161	NA
CDC20B	4.91713	1.04906	1.02838	1.02011	0.307678	NA
GPX8	563.668	0.270225	0.135862	1.98896	0.0467059	0.426756
TIGD6	106.362	0.0312053	0.240437	0.129785	0.896736	NA
ZDHHC17	415.237	0.192097	0.144456	1.32979	0.183586	0.668662
WFIKKN2	0.647365	2.79188	2.94246	0.948826	0.342709	NA
ZNF544	1.9278	-2.69025	2.10347	-1.27896	0.20091	NA
ATAD1	1590.49	0.382987	0.145608	2.63026	0.00853205	0.213686
SELENOW	199.292	-0.0235052	0.201222	-0.116812	0.907009	0.979148
FGFR2	393.302	0.443682	0.138718	3.19844	0.00138174	0.0785349
COL24A1	22.4137	0.557522	0.51412	1.08442	0.278179	NA
ANKRD13D	92.2117	-0.112478	0.282307	-0.398423	0.690318	NA
SCN3B	22.8484	0.628613	0.583706	1.07693	0.281509	NA
PYROXD2	13.6868	-0.0349722	0.658963	-0.0530715	0.957675	NA
ZNHIT6	1662.4	0.267022	0.123351	2.16473	0.030408	0.362291
TNPO2	3868.31	-0.146417	0.0712817	-2.05406	0.0399703	0.399977
ALKBH7	384.72	0.0241014	0.152409	0.158137	0.874349	0.973894
HTR3B	0.941908	1.88714	2.51361	0.750767	0.452793	NA
NUDT5	3438.11	-0.0114905	0.0728377	-0.157754	0.87465	0.973894
CUL4A	2835.21	0.199656	0.092071	2.1685	0.0301206	0.362291
TNNI1	0.11453	-1.57506	6.21994	-0.253228	0.800092	NA
SLC50A1	351.706	-0.244611	0.151922	-1.61011	0.107375	0.562679
POC5	636.049	0.0287527	0.136683	0.21036	0.833387	0.965328
CYB561	2.51269	0.224093	1.59052	0.140893	0.887954	NA
ALDH3A2	1456.36	0.184457	0.0846175	2.1799	0.0292651	0.359971
TRO	1719.87	-0.0809513	0.0835507	-0.968889	0.332601	0.778963
PSEN2	143.872	0.18878	0.195363	0.966302	0.333893	0.778963
VCP	14486.5	0.00236827	0.08109	0.0292054	0.976701	0.995386
UBTF	4360.15	0.0184408	0.0676033	0.27278	0.785023	0.949046
DIPK1A	277.86	0.0924058	0.175333	0.52703	0.598173	0.893028
SERPINF1	43.8919	-0.409764	0.351824	-1.16468	0.244148	NA
EXT2	1026.76	0.0830966	0.105274	0.789334	0.429917	0.825422
TES	242.331	-0.44507	0.159165	-2.79627	0.00516961	0.164844
FAM166B	0.898564	-4.04347	2.57954	-1.56752	0.116994	NA
SORL1	613.635	0.448232	0.1102	4.06745	4.75312e-05	0.00932069
RSRC2	969.715	0.128317	0.143261	0.895684	0.370422	0.79738
GET4	892.508	-0.0729124	0.109534	-0.665662	0.505627	0.856744
AHCYL1	3638.81	-0.000453846	0.0671156	-0.00676215	0.994605	0.998449
PDE1C	1.67418	-0.389336	1.82701	-0.2131	0.831249	NA
ENSG00000255292	0	NA	NA	NA	NA	NA
NDUFB11	3773.12	-0.00505466	0.0991919	-0.0509584	0.959359	0.990221
EEFSEC	617.369	-0.271999	0.137465	-1.97868	0.0478524	0.428675
KIAA0895	591.71	0.135998	0.126857	1.07205	0.283696	0.745932
RPL18A	18801.4	-0.28923	0.0947289	-3.05324	0.00226382	0.0990737
MAGI1	417.63	0.193224	0.138465	1.39547	0.162873	0.641241
KMT2E	479.959	-0.0155834	0.138871	-0.112215	0.910653	0.979148
RNF38	596.56	0.103282	0.120027	0.86049	0.389519	0.810993
ITGA7	46.7294	0.0743379	0.342432	0.217088	0.82814	NA
RAPGEF4	159.593	0.0594728	0.203439	0.292338	0.770028	0.943521
MZB1	0.227877	-1.08764	5.52054	-0.197017	0.843814	NA
STAT6	151.076	-0.173949	0.202488	-0.859057	0.390309	0.811414
EEF2	98450.9	-0.15614	0.0796665	-1.95992	0.0500054	0.43539
PLCL2	433.28	0.181637	0.141813	1.28082	0.200257	0.680555
ZMIZ2	1043.65	-0.220746	0.101977	-2.16467	0.0304129	0.362291
NRP1	561.722	0.369215	0.127439	2.89718	0.00376531	0.13861
FER	501.095	0.279112	0.146428	1.90614	0.0566318	0.457172
SETMAR	374.607	0.0758937	0.150734	0.503494	0.614617	0.896242
CCDC66	471.858	0.021479	0.152199	0.141125	0.887771	0.976129
DTD2	235.932	-0.132424	0.173759	-0.762113	0.445992	0.834296
EBNA1BP2	3628.58	0.258223	0.108913	2.37092	0.017744	0.289034
ZKSCAN7	16.9985	-0.0914595	0.693441	-0.131892	0.895069	NA
GLDN	22.6318	-0.0552854	0.651545	-0.0848528	0.932378	NA
STEAP2	433.242	-0.100049	0.155234	-0.64451	0.519245	0.861263
TMTC4	555.569	0.389641	0.116444	3.34617	0.00081937	0.0583508
TTC21A	24.5094	0.0837072	0.46771	0.178972	0.857959	NA
CD200R1	0.584588	-0.515489	3.21606	-0.160286	0.872656	NA
PGM5	81.9536	0.0992585	0.303366	0.32719	0.743524	NA
STRC	5.63768	0.447318	1.00498	0.445101	0.656247	NA
HYKK	282.148	-0.292214	0.155133	-1.88363	0.0596146	0.464393
FOXJ2	463.467	-0.0619042	0.128838	-0.480483	0.630884	0.902065
GNA12	768.478	0.0988214	0.136675	0.723041	0.469655	0.842562
C12ORF40	0.0560816	0.902516	6.23278	0.144802	0.884867	NA
CLMP	38.2937	0.520494	0.414369	1.25611	0.209075	NA
GLG1	3495.55	0.228532	0.0897314	2.54684	0.0108702	0.237608
NUP54	2087.52	0.043348	0.0890248	0.486921	0.626315	0.90078
SIAH2	309.348	-0.204957	0.154673	-1.32509	0.18514	0.668979
LCTL	0.104774	-1.03441	6.23158	-0.165995	0.868161	NA
LRGUK	21.4299	0.344551	0.518572	0.664423	0.50642	NA
IGF2	22.848	-0.618321	0.577078	-1.07147	0.283958	NA
SLITRK1	0.781802	0.853974	3.04243	0.280688	0.77895	NA
KIF1B	3129.75	0.15617	0.0844872	1.84845	0.0645376	0.477784
DUSP18	102.252	-0.203776	0.312836	-0.651382	0.5148	NA
KIAA1191	1336.72	-0.0526946	0.117579	-0.448162	0.654036	0.908309
ANO1	3.2122	0.349666	1.23456	0.283231	0.777	NA
CRISPLD2	11.2082	-0.131554	0.73466	-0.179068	0.857884	NA
BCL2L14	0.412651	1.14074	3.51339	0.324684	0.74542	NA
TSPAN17	328.82	0.190685	0.200039	0.953241	0.340468	0.783355
EXOSC10	4119.87	-0.0353764	0.0653287	-0.541515	0.588153	0.889162
SMIM13	576.025	0.247592	0.132352	1.87072	0.0613846	0.469571
MRNIP	221.895	-0.19579	0.177754	-1.10146	0.270696	0.736666
IFTAP	334.616	-0.171989	0.173374	-0.992015	0.32119	0.771582
BCR	1763.73	-0.0992138	0.105257	-0.942588	0.345892	0.786511
ALDH1A1	335.611	-1.07196	1.12043	-0.956737	0.3387	0.78227
ZNF547	50.5879	0.054741	0.326638	0.167589	0.866907	NA
DEFA3	0	NA	NA	NA	NA	NA
ZNF304	387.718	0.0714042	0.148029	0.482366	0.629546	0.902065
U2AF1	6030.53	0.0397948	0.0731522	0.544001	0.586441	0.888288
FBLN1	577.048	-0.111214	0.114447	-0.971752	0.331174	0.777822
ATXN3	470.257	0.126652	0.140204	0.903342	0.366344	0.793452
BCL9L	184.152	-0.0484688	0.193509	-0.250473	0.802222	0.955512
DUS4L-BCAP29	397.95	0.13252	0.172428	0.768555	0.442157	0.832928
PIK3CB	475.638	0.174645	0.12229	1.42812	0.153258	0.628857
DGLUCY	300.091	-0.0568341	0.138914	-0.40913	0.682444	0.91897
RPRD1A	1262.34	0.191039	0.105445	1.81175	0.0700245	0.489646
CAMKK1	731.893	0.00699394	0.12022	0.0581763	0.953608	0.989996
ZNF623	380.838	0.0748996	0.159773	0.468787	0.639222	0.903041
NLRP8	0.348443	1.42237	3.87933	0.366653	0.713878	NA
STIL	1774.07	-0.214985	0.0889972	-2.41564	0.0157076	0.273795
ABCC2	28.3929	0.41153	0.478534	0.85998	0.3898	NA
LRRC37A3	223.063	-0.16701	0.185619	-0.899748	0.368255	0.795707
PGAP2	173.075	0.144208	0.191078	0.754704	0.450426	0.836459
MICA	141.59	-0.0543763	0.211171	-0.257498	0.796794	0.954637
ADH1A	0.757398	-0.89848	3.11378	-0.28855	0.772926	NA
PFDN1	1152.3	-0.075311	0.117311	-0.641975	0.520889	0.861492
KRTAP2-2	0	NA	NA	NA	NA	NA
ADH7	0	NA	NA	NA	NA	NA
NUMB	836.663	-0.0538084	0.0984771	-0.546406	0.584787	0.888288
PCGF5	559.781	0.158257	0.158493	0.998512	0.318031	0.770117
CARHSP1	1298.74	-0.0172654	0.106729	-0.161769	0.871488	0.973894
ZNF638	3005.57	0.106175	0.106977	0.992503	0.320952	0.771582
ANK2	876.268	0.0331947	0.0927235	0.357997	0.720346	0.930264
JAK1	3061.33	0.0339119	0.0724674	0.467961	0.639813	0.903124
APTX	481.65	-0.188382	0.129725	-1.45216	0.146458	0.620452
C1QTNF1	68.5382	-0.0293838	0.31011	-0.0947528	0.924511	NA
ZNF548	279.144	0.0319155	0.15295	0.208667	0.834708	0.965792
PCDHA4	1.4364	1.14351	2.25813	0.506395	0.612579	NA
TP53	4125.66	-0.0906598	0.0774721	-1.17022	0.241911	0.717291
ZNF490	428.149	-0.0184598	0.150165	-0.12293	0.902163	0.979008
TMEM139	0.202521	-0.61786	5.76173	-0.107235	0.914602	NA
TMPRSS5	0.941166	-2.98561	2.77885	-1.0744	0.282641	NA
PCDHA8	0	NA	NA	NA	NA	NA
KAT8	869.393	-0.029319	0.0970179	-0.302202	0.762498	0.941387
TSPAN4	45.1269	0.318603	0.362143	0.87977	0.378984	NA
PRXL2A	200.837	0.263377	0.202792	1.29875	0.194029	0.674842
SOX10	13.8633	1.67577	1.42763	1.17381	0.240471	NA
PEX5L	6.08934	0.102207	1.03616	0.0986399	0.921424	NA
CDK17	750.412	0.199697	0.108278	1.84431	0.0651382	0.477825
TMPO	9324.86	0.123252	0.0697752	1.76642	0.0773254	0.505431
NDRG2	311.125	-0.0502118	0.145653	-0.344735	0.730293	0.933226
COLEC12	630.699	0.358902	0.141092	2.54374	0.0109672	0.237608
DKKL1	0.706435	0.405327	3.05685	0.132596	0.894513	NA
OR11H6	0	NA	NA	NA	NA	NA
CDC42	3769.44	-0.0421572	0.071741	-0.587631	0.55678	0.875974
CDC14B	650.195	0.0138243	0.154311	0.0895877	0.928615	0.982067
TMCO1	2561.31	0.175036	0.105703	1.65593	0.0977362	0.546428
IL4R	77.0899	-0.0538603	0.300365	-0.179316	0.857689	NA
ARHGAP12	622.664	0.0745972	0.131253	0.568345	0.569801	0.881131
HABP4	310.629	0.200823	0.144377	1.39096	0.164237	0.644126
LAMA4	1691.46	0.457167	0.0914935	4.99671	5.83169e-07	0.000349798
NIPBL	1829.76	0.217569	0.144001	1.51089	0.130817	0.592306
GOLT1B	665.412	0.01442	0.180566	0.0798601	0.936348	0.98445
SLC38A7	383.309	0.0172203	0.134212	0.128307	0.897906	0.978409
BCKDK	1317.38	-0.0634696	0.103994	-0.610318	0.541651	0.870209
POU2F2	6.15092	-0.396508	0.943406	-0.420294	0.67427	NA
TOR1AIP2	3541.97	0.10855	0.0947572	1.14556	0.251976	0.725436
TDRD5	1.6231	0.617998	1.88772	0.327377	0.743383	NA
NPHS2	0	NA	NA	NA	NA	NA
AXDND1	3.44489	-0.317278	1.34482	-0.235925	0.813491	NA
SOAT1	1821.51	0.0159348	0.10595	0.1504	0.880449	0.974364
MIA2	281.038	0.242149	0.171521	1.41177	0.158016	0.635368
CDH23	44.3873	-0.213365	0.372142	-0.573343	0.566413	NA
GALNT8	5.77394	0.521191	0.937695	0.555821	0.578333	NA
EVI2A	0.335636	-1.95876	3.99682	-0.490079	0.624078	NA
HSH2D	1.06163	1.43815	2.52854	0.568768	0.569513	NA
GZMB	0	NA	NA	NA	NA	NA
PHC3	797.063	-0.1384	0.122629	-1.1286	0.259066	0.728052
KNL1	1875.66	-0.028947	0.164407	-0.176069	0.86024	0.97228
RTN2	113.72	-0.134919	0.246446	-0.547459	0.584063	NA
LY6E	706.32	-0.341321	0.161192	-2.11748	0.0342192	0.375601
MATN2	17.1575	-0.375205	0.677791	-0.55357	0.579873	NA
NME9	1.49044	3.14827	2.07777	1.51522	0.129717	NA
ZNF133	113.756	-0.143379	0.227935	-0.629036	0.529326	NA
TUBA1A	15552.9	-0.168825	0.0644523	-2.61938	0.00880897	0.216446
LYSMD1	329.051	-0.294277	0.147223	-1.99885	0.045625	0.42256
CLEC5A	0	NA	NA	NA	NA	NA
PPARGC1B	1400.79	-0.061458	0.0987498	-0.622361	0.533705	0.866241
GTF2A1L	3.69303	1.0752	1.17859	0.912272	0.361625	NA
COL20A1	0.271302	-1.59707	4.67644	-0.341515	0.732716	NA
DUS2	530.529	0.00282629	0.123843	0.0228216	0.981793	0.996755
FHAD1	30.2399	0.232035	0.450643	0.514898	0.606624	NA
EIF3E	8153.77	-0.115551	0.0731776	-1.57905	0.114326	0.575125
MACROH2A2	1827.12	-0.00189398	0.0965145	-0.0196237	0.984344	0.996924
ITGB1	2831.25	0.344588	0.121301	2.84077	0.00450052	0.152973
MCOLN2	302.795	0.147454	0.152594	0.966314	0.333887	0.778963
GOLGA3	3004.02	0.128946	0.0904811	1.42511	0.154124	0.628857
MCPH1	291.541	-0.0698359	0.159251	-0.438526	0.661005	0.911463
SLC22A5	306.16	0.155768	0.153897	1.01215	0.311466	0.765524
TMSB4X	137.151	-0.264492	0.209467	-1.26269	0.206701	0.684458
MPV17L	1.23133	-3.63625	2.30828	-1.57531	0.115185	NA
HDGFL2	3056.51	0.127384	0.0784158	1.62446	0.104277	0.556709
BUB1B	2855.37	0.0693371	0.0803012	0.863462	0.387883	0.80906
CGGBP1	1772.86	-0.0984816	0.0979486	-1.00544	0.314684	0.767179
MEIS2	347.72	0.16944	0.13847	1.22366	0.221082	0.69864
RAPGEF5	279.854	0.0770572	0.148805	0.51784	0.60457	0.893571
UPB1	1.77897	-2.00691	2.32977	-0.86142	0.389007	NA
HTR3E	0	NA	NA	NA	NA	NA
MAP2K4	854.166	0.0530897	0.10201	0.520436	0.602759	0.893028
SCARB1	1349.01	0.170616	0.0861087	1.9814	0.0475468	0.428299
RSPH10B	1.74022	2.16122	2.17468	0.993813	0.320314	NA
PPP1R7	1703.6	0.111844	0.0894077	1.25094	0.210956	0.689548
NOCT	457.768	-0.0194915	0.141293	-0.137951	0.890279	0.976566
CFTR	5.07217	-2.18331	2.01863	-1.08158	0.279439	NA
MITF	268.679	0.0917309	0.166321	0.551529	0.581271	0.886777
SZT2	1093.18	-0.0443315	0.0933874	-0.474706	0.634997	0.90236
MKS1	857.989	-0.172731	0.142576	-1.2115	0.225702	0.702528
CNN2	505.738	-0.172013	0.146506	-1.17411	0.240353	0.71684
CAMK2A	5.49323	1.22631	1.46795	0.835387	0.4035	NA
H1-8	0.057265	-1.01355	6.23211	-0.162634	0.870807	NA
PRPSAP2	1079.79	-0.172162	0.0933887	-1.8435	0.0652563	0.477825
PATJ	407.213	0.144157	0.132739	1.08602	0.277471	0.741256
NPAS1	119.067	0.067228	0.236219	0.2846	0.775951	NA
MAD2L1BP	446.208	-0.108822	0.135521	-0.802988	0.421982	0.821185
NKX1-2	28.5415	0.4817	0.45068	1.06883	0.285146	NA
CNPY1	6.76827	-0.195877	0.845127	-0.231772	0.816715	NA
FANCM	609.943	0.00752946	0.141104	0.053361	0.957444	0.990013
EFHC1	175.346	0.165149	0.176597	0.935177	0.349697	0.788659
PYGL	2945.39	0.148299	0.0858682	1.72706	0.0841572	0.516337
SORBS2	23.1877	0.193427	0.489586	0.395082	0.692782	NA
RPS3	25602.3	-0.107887	0.0992955	-1.08652	0.277249	0.741201
AICDA	0	NA	NA	NA	NA	NA
RHD	0.567173	-0.918712	2.99406	-0.306845	0.758961	NA
ANKRD49	193.099	0.0366103	0.183032	0.200021	0.841464	0.967352
ZFYVE27	572.426	-0.0115735	0.114516	-0.101064	0.919499	0.980303
DHRS9	0.282431	-1.03201	4.62031	-0.223365	0.823252	NA
SPOCK3	45.7639	0.334356	0.439998	0.759904	0.447312	NA
ADGRG2	24.2191	-0.183766	0.49058	-0.374588	0.707967	NA
DRD2	0.679731	0.42312	3.07514	0.137594	0.890562	NA
NYX	0.175982	1.72581	6.20928	0.27794	0.781059	NA
KIRREL2	0.218205	0.909417	5.02157	0.181102	0.856287	NA
CAPN10	235.83	-0.2076	0.181002	-1.14695	0.251402	0.725436
ABHD16A	235.298	0.0989905	0.162637	0.608659	0.54275	0.871151
NRN1L	2.82681	0.483568	1.41012	0.342927	0.731654	NA
ELMOD3	198.835	-0.0575765	0.206844	-0.278357	0.780738	0.948189
DRG2	1291.17	-0.0755552	0.0889665	-0.849254	0.39574	0.814108
PEX13	466.21	0.0712787	0.124303	0.573426	0.566357	0.880226
GEMIN7	620.88	-0.100605	0.111098	-0.905555	0.365172	0.792942
PAIP2	1755.82	0.00659718	0.11271	0.0585325	0.953324	0.989924
IRAG1	3.15714	0.214098	1.43045	0.149672	0.881023	NA
TP53AIP1	0.977755	0.151636	2.69683	0.0562277	0.95516	NA
TMEM161B	372.048	0.351485	0.178724	1.96664	0.0492251	0.434478
DRAP1	555.252	0.207681	0.14856	1.39797	0.162123	0.640753
TPTE2	5.30582	1.94007	1.66744	1.1635	0.244625	NA
DOCK6	378.883	-0.155595	0.15554	-1.00035	0.317141	0.769358
ATG5	565.13	0.046699	0.127451	0.366407	0.714062	0.928832
MCMBP	5214.49	0.0817671	0.0932099	0.877237	0.380358	0.805373
SEC23IP	2625.53	0.0451866	0.0763695	0.591684	0.554062	0.8754
POLR1D	845.778	-0.248924	0.108343	-2.29755	0.0215874	0.311921
PLAG1	252.736	0.0205265	0.173338	0.118419	0.905736	0.979148
ZNF195	316.992	0.0241013	0.185516	0.129915	0.896634	0.978409
HEPH	0.436434	1.82112	3.59912	0.505989	0.612864	NA
NSD3	1043.66	-0.0118119	0.0985336	-0.119877	0.90458	0.979148
MBD4	671.131	-0.1051	0.13516	-0.777598	0.436806	0.829155
ACTR10	1525.78	-0.103814	0.100525	-1.03272	0.301736	0.758768
LIF	1.75976	-2.07806	2.03911	-1.0191	0.308155	NA
ACAD9	1102.69	-0.138338	0.10226	-1.35281	0.176117	0.662437
ATAD2	2750.13	0.038118	0.101219	0.37659	0.706479	0.925725
TTLL11	125.655	0.0287049	0.347661	0.0825659	0.934197	NA
ITGB2	2.18638	0.825852	1.58937	0.51961	0.603335	NA
MXI1	668.08	-0.132939	0.105221	-1.26343	0.206433	0.684095
ENSG00000281938	0	NA	NA	NA	NA	NA
UBB	10406	-0.149276	0.136597	-1.09282	0.274473	0.73961
POLM	303.769	-0.215413	0.146665	-1.46874	0.141903	0.613164
LMO2	18.8925	0.194806	0.584848	0.333087	0.739068	NA
ERVH48-1	1.30852	-0.225151	2.15218	-0.104615	0.916681	NA
CDKL1	287.816	-0.0146206	0.148282	-0.0985995	0.921456	0.980504
TNFRSF4	0.0560816	0.902516	6.23278	0.144802	0.884867	NA
FANCA	2227.12	-0.0916453	0.0739416	-1.23943	0.215186	0.693008
TAF9	796.258	-0.148534	0.10096	-1.47122	0.141232	0.613164
NOTCH2NLA	221.829	-0.239933	0.42993	-0.558075	0.576793	0.885135
SMARCA4	8363.83	0.0364533	0.0676612	0.538763	0.590051	0.889319
CELF3	2.20087	0.331122	1.78531	0.18547	0.85286	NA
DROSHA	2262.72	-0.0989978	0.0714117	-1.3863	0.165656	0.647697
GDNF	14.555	-1.57769	1.06843	-1.47665	0.139769	NA
ANKRD11	1627.61	0.260401	0.0930296	2.79912	0.00512422	0.164447
TLR5	7.00862	0.509342	0.894507	0.569411	0.569077	NA
CLK2	1011.02	0.0383702	0.0976423	0.392966	0.694344	0.923071
ZNF223	58.1418	-0.265993	0.31032	-0.857158	0.391358	NA
NEK5	23.4391	0.321531	0.499899	0.643192	0.5201	NA
EXO1	1808.57	0.115449	0.0895751	1.28886	0.197448	0.677435
GLOD4	2193.28	0.0269744	0.132867	0.203018	0.839121	0.967285
LYPD6B	37.2359	0.211773	0.403822	0.524421	0.599985	NA
MAGED4	554.555	0.00531891	0.109973	0.0483657	0.961425	0.99126
CCDC112	229.734	0.188018	0.233107	0.806575	0.419912	0.820861
TRPC3	40.5328	0.337744	0.361086	0.935356	0.349605	NA
ANKRD27	769.18	0.0534703	0.106796	0.500677	0.616599	0.897183
SDCCAG8	366.949	0.0710962	0.138221	0.514368	0.606995	0.894182
OSBPL5	149.415	-0.0852069	0.209999	-0.405749	0.684927	0.919553
LDLRAD4	71.5224	0.0817876	0.517761	0.157964	0.874485	NA
NEDD4L	446.494	-0.103337	0.126045	-0.819842	0.412306	0.818528
HCLS1	11.8506	0.735825	0.934259	0.787602	0.430929	NA
EXOC3L1	0.849178	-0.881753	2.44433	-0.360735	0.718298	NA
NELL1	5.81022	0.820542	1.11807	0.733893	0.463014	NA
MAT2B	1948.67	0.0213699	0.122294	0.174742	0.861283	0.972466
GK	602.823	0.0810556	0.119043	0.680892	0.49594	0.854348
JAKMIP2	299.127	0.16885	0.193699	0.871715	0.383364	0.80684
SHOC2	822.819	0.106791	0.113306	0.942503	0.345935	0.786511
PRELID3A	53.4719	-0.101015	0.366327	-0.275752	0.782739	NA
TXNL1	1259.17	-0.0666925	0.115819	-0.575832	0.564729	0.879117
CCDC120	343.686	-0.442826	0.161293	-2.74548	0.0060422	0.177047
MEA1	877.575	-0.167199	0.0956088	-1.74878	0.0803292	0.508491
PDE4D	129.257	0.0992259	0.221828	0.44731	0.654652	0.908364
PAQR9	38.4147	-0.131942	0.382165	-0.345249	0.729907	NA
OR52A1	0	NA	NA	NA	NA	NA
IFT27	522.009	-0.104517	0.125905	-0.83013	0.406465	0.816902
SERPINA9	0	NA	NA	NA	NA	NA
BPHL	257.367	-0.0978408	0.184011	-0.531712	0.594926	0.890947
SMIM31	0.16879	-0.0726429	6.17021	-0.0117732	0.990607	NA
NRXN1	0.253697	0.827769	4.7431	0.174521	0.861456	NA
TCN2	1.5366	-0.712338	2.26394	-0.314645	0.753031	NA
PRPSAP1	1069.87	-0.121017	0.0933755	-1.29602	0.194967	0.675931
OR4A47	0.0807325	-1.02094	6.23278	-0.163801	0.869888	NA
KANSL3	1738.73	-0.121584	0.0849903	-1.43056	0.152555	0.627765
TRPC4AP	2608.77	-0.067972	0.0736086	-0.923424	0.355786	0.790824
PPRC1	3124.33	-0.117258	0.0900438	-1.30224	0.192836	0.674842
SEMA4F	273.133	0.0776332	0.18281	0.424666	0.67108	0.91468
KCNS1	6.262	-0.13405	0.948076	-0.141392	0.88756	NA
LRRC43	0.057265	-1.01355	6.23211	-0.162634	0.870807	NA
NBEA	514.057	0.245087	0.124741	1.96476	0.0494416	0.434617
SUN2	1079.07	-0.077092	0.112641	-0.684407	0.493718	0.853151
NFS1	919.434	-0.143786	0.0965621	-1.48905	0.136473	0.604788
ERMP1	676.588	0.114659	0.117623	0.974799	0.32966	0.777235
MBD1	818.581	-0.0552106	0.108061	-0.510919	0.609407	0.895123
PTEN	636.217	0.106533	0.112566	0.946403	0.343943	0.785302
RBBP4	14656.7	0.0108514	0.0602621	0.18007	0.857098	0.971674
KLK7	2.20697	0.389185	1.61034	0.241679	0.809029	NA
WASHC4	1446.99	0.0436319	0.114136	0.382279	0.702254	0.924146
SRD5A2	0	NA	NA	NA	NA	NA
AMHR2	25.0975	0.396669	0.485898	0.816363	0.414293	NA
RYR3	2.75512	0.256454	1.81189	0.14154	0.887444	NA
COL11A2	5.66367	0.440845	0.96969	0.454625	0.649379	NA
NAPRT	236.656	0.0690627	0.230374	0.299785	0.764341	0.941504
DDX21	11677.1	0.239374	0.0851861	2.81002	0.00495387	0.161955
LAMTOR4	1013.2	0.0943637	0.109207	0.864083	0.387542	0.80906
IL21R	0.342074	-0.655363	4.00724	-0.163545	0.870089	NA
SMG1	3558.82	0.0669517	0.0964741	0.693986	0.487691	0.851944
TMEM88	0.655271	-1.03295	2.95503	-0.349556	0.726672	NA
PCDHB13	4.51487	-1.19808	1.1214	-1.06838	0.28535	NA
ATP6V0C	2074.42	-0.154004	0.0946237	-1.62754	0.103623	0.555836
TUBB3	157.661	-0.209795	0.220951	-0.949505	0.342364	0.784219
TRPV1	86.1251	0.287545	0.509087	0.564825	0.572193	NA
DYNC1H1	11193.1	0.159512	0.0859015	1.85691	0.0633237	0.474943
SULT1A2	52.0235	0.0496181	0.464612	0.106795	0.914952	NA
ADAMTS1	1981.55	0.341715	0.0799217	4.27562	1.90602e-05	0.00437644
CELF1	3924.26	-0.0728594	0.0716984	-1.01619	0.309538	0.764686
OR9K2	0	NA	NA	NA	NA	NA
MAPK10	21.6227	0.323297	0.599362	0.539402	0.589609	NA
CTAG1B	0	NA	NA	NA	NA	NA
FAM135B	0	NA	NA	NA	NA	NA
MCEMP1	0.0687814	-1.02094	6.23278	-0.163801	0.869888	NA
PITRM1	3122.17	0.0040607	0.0772375	0.0525742	0.958071	0.990013
AP1G2	306.346	-0.10609	0.149517	-0.709552	0.477982	0.847073
ARPC1B	425.108	-0.106722	0.133468	-0.799609	0.423937	0.822091
DSCAML1	1.04218	0.484234	2.61795	0.184967	0.853255	NA
ATP7A	591.278	0.154356	0.143782	1.07354	0.283028	0.745871
ESX1	139.712	0.0901483	0.202711	0.444714	0.656527	0.909142
PCDHA7	0	NA	NA	NA	NA	NA
TCTN3	868.298	0.149989	0.0966501	1.55188	0.120691	0.584096
IL18BP	32.5784	1.9071	1.47962	1.28891	0.197429	NA
SENP2	1154.12	0.191517	0.113312	1.69018	0.090994	0.536524
DPF3	52.1682	0.451793	0.330855	1.36553	0.172086	NA
C17ORF50	0.104375	0.902516	6.23278	0.144802	0.884867	NA
NFIX	572.202	-0.139168	0.137422	-1.01271	0.3112	0.765524
MSL1	1330.41	0.0424043	0.0964785	0.43952	0.660285	0.91113
SHFL	1.57604	-0.776503	1.81472	-0.427891	0.668731	NA
RNF8	577.965	0.0402383	0.114002	0.35296	0.724119	0.931288
TPRA1	316.543	-0.0423323	0.147678	-0.286653	0.774378	0.945998
LONP2	2718.67	-0.0259721	0.0779329	-0.333263	0.738936	0.934335
ATP6V1G2	6.22176	-0.410478	0.962552	-0.426447	0.669782	NA
C17ORF80	988.508	-0.0540294	0.0915	-0.590485	0.554866	0.8754
CTTNBP2NL	641.36	0.0128128	0.10847	0.118123	0.90597	0.979148
KRT28	0	NA	NA	NA	NA	NA
RBCK1	356.689	-0.291451	0.165	-1.76638	0.0773329	0.505431
SMARCA2	1132.07	0.219278	0.0934104	2.34747	0.0189015	0.293813
SPHK2	365.28	-0.157368	0.158084	-0.995467	0.319509	0.771046
TXNL4A	1104.45	0.0861132	0.101287	0.850193	0.395218	0.814108
TMPRSS11B	0	NA	NA	NA	NA	NA
TPO	0.500382	-1.79025	3.36998	-0.531234	0.595257	NA
ZNF532	617.994	-0.0193211	0.125309	-0.154188	0.877462	0.974231
FAM111B	4.76951	-1.43394	1.8728	-0.765664	0.443876	NA
PIGN	407.3	0.258626	0.138465	1.86781	0.0617883	0.470935
RBM42	2291.46	0.0151615	0.125482	0.120826	0.903829	0.979148
CCDC102A	265.615	-0.128759	0.156483	-0.82283	0.410605	0.8182
LARGE1	438.255	0.112827	0.152074	0.741917	0.458137	0.839011
GABARAPL1	441.714	0.0915708	0.143916	0.63628	0.524594	0.862044
PPP4R3A	1724.35	0.117425	0.104456	1.12415	0.260947	0.729263
ARL17B	587.456	-0.285733	0.121459	-2.35251	0.0186473	0.293436
INSYN2A	9.6398	-1.42609	1.08107	-1.31915	0.18712	NA
EBPL	1073.77	0.0431518	0.110362	0.391004	0.695794	0.923158
GBF1	3804.79	-0.110189	0.0694823	-1.58586	0.112772	0.571821
KCNJ5	5.72614	-1.13332	1.45262	-0.780191	0.435279	NA
EIF2AK3	273.365	0.312017	0.162124	1.92456	0.0542844	0.447847
TMEM245	1235.66	0.417829	0.107443	3.88886	0.000100717	0.0150024
CHIT1	0.094746	0.902563	6.23278	0.144809	0.884862	NA
SLC27A3	211.16	0.262101	0.187384	1.39874	0.161892	0.640412
NUP210L	2.56911	0.80037	1.52967	0.523231	0.600814	NA
TPM3	7302.41	0.00966325	0.100169	0.0964693	0.923148	0.980504
TUBA8	23.3464	0.606114	0.614376	0.986553	0.323862	NA
ZNF268	291.692	0.408541	0.169824	2.40568	0.0161425	0.277113
SMPD4	3647.72	-0.200144	0.0760739	-2.63091	0.00851567	0.213686
TNFRSF10C	29.5086	0.958078	0.443901	2.15831	0.0309035	NA
ANP32E	4731.53	0.374758	0.213689	1.75375	0.0794731	0.508071
SPATA7	95.3469	-0.169272	0.259825	-0.651485	0.514733	NA
ARHGAP42	225.84	0.0592843	0.16632	0.356448	0.721505	0.930376
RAD23A	2481.15	-0.00903814	0.0966342	-0.0935294	0.925483	0.980891
CCDC150	56.0246	0.0120255	0.332769	0.0361377	0.971173	NA
PRNP	594.643	0.377471	0.131084	2.8796	0.00398179	0.14398
PTPN2	519.03	-0.143949	0.127437	-1.12957	0.258656	0.728052
SPATA19	0	NA	NA	NA	NA	NA
ZNF773	125.01	-0.0824301	0.223573	-0.368695	0.712355	NA
HVCN1	23.5526	-0.397266	0.471187	-0.843118	0.399162	NA
NUMBL	389.122	-0.133963	0.144263	-0.928603	0.353095	0.790625
USP36	2349.75	-0.135909	0.089257	-1.52267	0.127841	0.590378
NIPA1	190.356	0.205327	0.207029	0.991776	0.321307	0.771582
ARSB	304.822	0.0896283	0.164836	0.54374	0.58662	0.888288
PDE8B	16.0776	0.528541	0.633722	0.834027	0.404266	NA
GTF2H5	1539.99	-0.10434	0.120458	-0.866196	0.386382	0.80863
PKIB	141.879	0.106802	0.224989	0.474697	0.635003	0.90236
FANCI	4856.81	0.0578106	0.085785	0.673901	0.500374	0.855502
FANCG	441.929	-0.134013	0.133053	-1.00722	0.313831	0.767179
EEF1AKMT2	265.794	-0.110053	0.164493	-0.669046	0.503466	0.856398
BEND7	157.073	0.0279936	0.206662	0.135456	0.892251	0.976701
MEIOB	0	NA	NA	NA	NA	NA
ODC1	5197.85	-0.196082	0.082251	-2.38395	0.0171279	0.28549
PMS2	1261.01	0.0728394	0.087766	0.829927	0.40658	0.816902
PCOLCE2	341.21	-0.037502	0.151808	-0.247036	0.804881	0.956347
DPP9	1796.36	-0.0194009	0.0924692	-0.209809	0.833817	0.965328
BANP	354.671	-0.224949	0.137876	-1.63153	0.102779	0.555018
RPP40	426.877	0.0207429	0.153589	0.135054	0.892569	0.976701
PFKFB4	102.883	-0.488254	0.245114	-1.99194	0.0463774	NA
POFUT2	325.238	0.00977913	0.158765	0.0615949	0.950885	0.989103
LMBR1L	194.42	-0.0479309	0.193399	-0.247834	0.804263	0.956347
WDFY2	373.624	0.143277	0.142149	1.00794	0.313484	0.766939
MCOLN3	126.476	-0.344923	0.247653	-1.39277	0.16369	NA
IL4I1	30.8314	-0.228834	0.491644	-0.465447	0.641612	NA
FBXW8	528.828	0.0235412	0.120348	0.195609	0.844916	0.96791
SLMAP	1044.28	0.0721639	0.0963506	0.748972	0.453874	0.838433
CPM	53.5995	0.0773121	0.33151	0.233212	0.815597	NA
NECTIN2	666.985	-0.0696618	0.109315	-0.637257	0.523958	0.861964
EEF1A1	219038	-0.163597	0.0761051	-2.14963	0.0315848	0.366412
ABHD8	9.67785	0.470057	0.755715	0.622003	0.53394	NA
SUB1	5515.01	0.276225	0.11446	2.41329	0.0158091	0.274627
ABI1	1005.54	0.0695298	0.0942173	0.737973	0.460531	0.839011
AVL9	1032.73	0.0861511	0.0919847	0.93658	0.348974	0.788659
NOX5	2.38188	-0.62537	1.54499	-0.404773	0.685645	NA
ARL6IP6	596.702	0.231893	0.112365	2.06375	0.0390415	0.396126
IFRD2	1491.81	-0.07245	0.10767	-0.672892	0.501016	0.855502
FAM107A	0	NA	NA	NA	NA	NA
HDAC11	96.3638	0.0139401	0.241746	0.0576641	0.954016	NA
COPA	11805.1	0.0159987	0.0744485	0.214896	0.829848	0.963594
GAPT	0	NA	NA	NA	NA	NA
MIEF1	2270.45	-0.187315	0.0963606	-1.9439	0.0519075	0.441452
MRPL16	1318.3	0.0376988	0.0933993	0.403631	0.686484	0.92033
CFAP299	3.05078	1.54177	1.82897	0.842971	0.399245	NA
ESPN	3.94719	0.00384541	1.2538	0.003067	0.997553	NA
COL11A1	2.20387	0.0983808	2.09522	0.0469548	0.962549	NA
CBLN2	0.56456	-0.290356	3.34814	-0.0867215	0.930893	NA
POLG	2992.64	0.0447166	0.109603	0.407986	0.683284	0.919162
RLBP1	0.0640163	0.902516	6.23278	0.144802	0.884867	NA
UIMC1	573.87	0.10051	0.132201	0.760286	0.447084	0.834794
PHB2	7537.3	-0.15337	0.0720144	-2.12971	0.0331957	0.371391
PABPC4	10064.1	0.10122	0.0621543	1.62853	0.103413	0.555586
HEYL	113.475	-0.142615	0.251349	-0.567398	0.570444	NA
KDM4D	117.998	-0.116906	0.215104	-0.543486	0.586795	NA
PIGBOS1	56.6964	0.364124	0.318493	1.14327	0.252926	NA
MYEF2	391.942	0.198294	0.141311	1.40325	0.160543	0.638476
TGM4	0.711177	0.989519	2.72154	0.363588	0.716166	NA
POLR2J	334.846	0.0902986	0.161611	0.558741	0.576338	0.884812
TSPAN14	494.617	-0.00924394	0.130159	-0.0710206	0.943381	0.986345
PPP4R3B	1234.21	0.198046	0.115208	1.71902	0.0856101	0.52054
PLD3	1965.91	0.0421114	0.0966789	0.43558	0.663142	0.912788
AASDHPPT	2078.84	0.0587085	0.0799029	0.734748	0.462493	0.840486
CDH26	7.35892	1.05464	0.955339	1.10394	0.269618	NA
COP1	742.3	0.0956503	0.111644	0.856742	0.391587	0.81258
KCTD13	379.823	-0.483367	0.151862	-3.18293	0.00145794	0.0800158
PSMD13	2111.33	-0.158819	0.0947364	-1.67643	0.0936538	0.53866
MTERF4	591.834	-0.0581744	0.107262	-0.542357	0.587572	0.888811
BCS1L	1025.32	-0.282514	0.114599	-2.46523	0.0136925	0.262076
SLC2A10	0.0687814	-1.02094	6.23278	-0.163801	0.869888	NA
RBBP8	816.329	-0.0874832	0.124575	-0.702254	0.482521	0.850766
STAT5B	1046.02	0.0476417	0.102866	0.463142	0.643263	0.904208
EIF6	2223.71	-0.0814667	0.0852142	-0.956022	0.339061	0.78227
PYCR3	510.738	-0.291392	0.157627	-1.84862	0.0645125	0.477784
GUSB	553.239	0.134321	0.123126	1.09092	0.275306	0.740332
SSBP1	2917.88	0.111794	0.0837233	1.33528	0.181784	0.667371
IRF5	14.2097	-0.0920185	0.627473	-0.146649	0.883409	NA
CALM1	5338.02	0.154735	0.108048	1.4321	0.152116	0.627765
REXO2	481.116	0.0890335	0.147338	0.604282	0.545656	0.872344
GAS2	9.97347	-0.734622	0.73925	-0.993739	0.32035	NA
AHR	467.323	-0.0679782	0.130816	-0.519648	0.603309	0.893028
NPY5R	0.334488	-1.50908	4.31727	-0.349544	0.726681	NA
CELF6	1.39922	1.22087	2.22563	0.548551	0.583314	NA
ZNF576	208.263	-0.0211538	0.184603	-0.114591	0.908769	0.979148
USP17L19	0	NA	NA	NA	NA	NA
RCAN1	385.441	-0.0216488	0.136337	-0.158789	0.873835	0.973894
KIAA0319	12.6507	-0.567143	0.704992	-0.804467	0.421128	NA
ZNF83	84.9902	-0.190709	0.290307	-0.65692	0.511232	NA
CAMTA2	407.122	-0.254116	0.143996	-1.76474	0.0776075	0.505431
SLTM	1409.27	0.375435	0.163928	2.29024	0.0220075	0.313593
TBC1D10A	177.951	0.217285	0.195563	1.11108	0.266535	0.733274
RIMBP2	0.710763	-3.02547	2.98052	-1.01508	0.310066	NA
PPOX	352.579	0.0212903	0.151335	0.140683	0.888121	0.976129
CCKBR	7.47126	0.477414	0.906921	0.526412	0.598602	NA
TMEM8B	124.408	-0.187294	0.241345	-0.776041	0.437725	NA
OR13J1	0	NA	NA	NA	NA	NA
ACTR2	8101.45	0.244278	0.100376	2.43362	0.0149486	0.269482
GTDC1	101.978	0.0335533	0.230245	0.145729	0.884135	NA
RGS10	260.537	-0.101933	0.179594	-0.567577	0.570322	0.881371
SMIM8	146.774	-0.0919843	0.200017	-0.459882	0.645601	0.905332
WEE1	957.184	0.0625703	0.10046	0.622838	0.533391	0.866241
THEG	5.99648	-0.00269621	1.88574	-0.00142979	0.998859	NA
TMEM262	0	NA	NA	NA	NA	NA
MACROD2	18.5768	0.111708	0.585511	0.190787	0.848692	NA
TRIM36	89.4133	0.0655469	0.247026	0.265344	0.790745	NA
FXYD1	0.435227	3.15387	3.68696	0.855412	0.392323	NA
SERPINB8	19.7291	0.520758	0.557967	0.933314	0.350658	NA
MAP2K7	1240	-0.0517693	0.0911064	-0.568229	0.569879	0.881131
PHACTR2	996.927	0.152512	0.117251	1.30072	0.193353	0.674842
RGL1	110.823	0.142909	0.234154	0.61032	0.54165	NA
VIT	0.43415	-3.88534	3.6095	-1.07642	0.281739	NA
OCSTAMP	0	NA	NA	NA	NA	NA
TARDBP	5396.92	0.175445	0.0665991	2.63434	0.00842999	0.213686
TBC1D15	1658.8	0.169094	0.11771	1.43653	0.15085	0.625802
RTF2	2116.45	0.0691926	0.0842189	0.821581	0.411315	0.8182
MAGED1	9407.07	-0.0382017	0.0714964	-0.534317	0.593122	0.889815
ADGRG3	0.862376	3.69108	3.06344	1.20488	0.228249	NA
HHAT	51.0678	-0.0319387	0.33085	-0.0965353	0.923095	NA
YWHAZ	11973.3	0.0566612	0.0941105	0.602071	0.547127	0.872765
PTPN6	15.2983	0.0593336	0.680896	0.0871405	0.93056	NA
AKAP8L	1114.37	-0.146905	0.0947938	-1.54973	0.121206	0.584348
EIF3C	12217.7	0.0188901	0.0705887	0.267608	0.789001	0.951131
SNAPC5	215.091	-0.2645	0.174111	-1.51915	0.128725	0.590396
PRPF8	35399.2	-0.0548443	0.0639375	-0.85778	0.391014	0.811852
HAUS5	896.042	-0.0724144	0.114144	-0.634411	0.525813	0.862844
BRD9	826.473	0.00958559	0.104576	0.0916617	0.926967	0.98124
CSPP1	370.732	0.185482	0.178207	1.04082	0.297958	0.755984
LEKR1	6.23228	-1.66182	0.998927	-1.6636	0.0961922	NA
DNAJB1	1910.8	-0.0440617	0.103238	-0.426797	0.669527	0.91468
MYT1L	1.95057	0.316695	1.70453	0.185796	0.852605	NA
ASB10	0	NA	NA	NA	NA	NA
HDAC8	490.429	0.0941302	0.12752	0.738163	0.460416	0.839011
IL2RB	3.62712	-3.52785	1.59641	-2.20986	0.027115	NA
TMEM14B	781.899	-0.117017	0.122846	-0.952555	0.340816	0.783355
ANKS1A	1083.63	-0.0442819	0.0934189	-0.474014	0.63549	0.90236
DYNC1LI2	1942.72	0.0542829	0.0929235	0.584167	0.559108	0.876196
TNIK	1011.35	0.269183	0.0981525	2.7425	0.00609743	0.177644
PUS1	1192.43	-0.163637	0.105787	-1.54685	0.121901	0.585226
ENSG00000289685	0	NA	NA	NA	NA	NA
MAP2K3	778.107	-0.0516925	0.119425	-0.432846	0.665126	0.912991
EIF2B5	1646.3	-0.130223	0.0822045	-1.58414	0.113162	0.572675
HIF3A	2.64764	0.615693	2.01282	0.305886	0.759691	NA
PCYT1A	1117.9	0.00955437	0.0897171	0.106494	0.91519	0.979706
SZRD1	2455.7	-0.0384415	0.0808081	-0.475714	0.634278	0.90236
EEF1D	5420.01	-0.090468	0.0750387	-1.20562	0.227965	0.704542
KDM2A	1343.64	-0.0786472	0.0910219	-0.864047	0.387562	0.80906
SSR2	2590.5	-0.00341057	0.0824927	-0.041344	0.967022	0.992386
CELF5	8.21618	-0.718477	0.887672	-0.809395	0.418288	NA
BCAN	0.778106	-1.85394	3.06894	-0.604099	0.545778	NA
SPAG11B	0	NA	NA	NA	NA	NA
WDR33	3957.44	0.0285286	0.0805632	0.354115	0.723253	0.930849
HLA-A	1620.35	0.0540982	0.0989553	0.546694	0.584589	0.888288
AKR1A1	1535.44	-0.201388	0.0861551	-2.3375	0.0194132	0.2967
OPN4	0	NA	NA	NA	NA	NA
DYSF	21.088	-0.316139	0.514169	-0.614855	0.538651	NA
ZNF142	1897.25	-0.172312	0.0795645	-2.16568	0.0303353	0.362291
ATP2B2	13.2012	0.748138	0.877022	0.853044	0.393635	NA
PRDX1	24208.2	-0.00470484	0.0878846	-0.0535343	0.957306	0.990013
UBE2J2	1424.73	-0.135544	0.0959552	-1.41257	0.157781	0.634921
TSPYL1	11965.4	0.0609032	0.0639629	0.952165	0.341014	0.783355
MTHFD2L	72.6135	0.0908944	0.267183	0.340195	0.73371	NA
SLC22A8	0.128033	1.7093	6.20741	0.275365	0.783036	NA
CFL1	10674.8	0.0825882	0.0868943	0.950445	0.341886	0.783948
CARNS1	1.58797	-0.523225	2.06117	-0.253849	0.799612	NA
SERPINH1	1039.22	0.043264	0.117836	0.367153	0.713505	0.928721
DCP1B	398.432	-0.336566	0.135619	-2.48171	0.0130755	0.259921
LAMTOR1	857.485	0.236697	0.29305	0.8077	0.419263	0.820861
OBSCN	114.988	0.0136904	0.282547	0.0484534	0.961355	NA
TMCO6	141.189	0.0458218	0.202103	0.226724	0.820638	0.960668
ZNF207	6875.21	-0.129364	0.0658078	-1.96578	0.0493242	0.434617
CFL2	1216.04	-0.0301013	0.106178	-0.283498	0.776795	0.947069
LMTK3	45.8024	0.315149	0.336388	0.936862	0.34883	NA
CYBC1	495.397	-0.044026	0.118998	-0.369972	0.711404	0.928134
SMN2	1242.55	0.0744255	0.0878189	0.847488	0.396723	0.814108
ARHGEF1	1139.21	-0.011899	0.116906	-0.101782	0.918929	0.979999
BCL6B	115.759	-0.268083	0.242671	-1.10472	0.269282	NA
UCMA	0.0640163	0.902516	6.23278	0.144802	0.884867	NA
SLC22A23	273.486	-0.0302084	0.178056	-0.169657	0.86528	0.972609
ZNF480	212.348	0.166173	0.211535	0.785561	0.432125	0.826402
GGA2	2989.61	-0.0675624	0.0698447	-0.967323	0.333382	0.778963
ARHGAP30	1.12532	2.57052	2.34583	1.09578	0.273175	NA
FCHSD1	78.0561	0.0915987	0.258008	0.355022	0.722573	NA
LOXHD1	1.48818	0.513857	2.24882	0.2285	0.819257	NA
SPART	2304.77	0.138766	0.0982218	1.41278	0.157719	0.634921
LRRC37A2	158.329	-0.134115	0.209164	-0.641196	0.521395	0.861492
TPT1	9348.36	-0.269905	0.0858735	-3.14305	0.00167196	0.084305
ME2	1889.83	0.0950498	0.0977897	0.971983	0.331059	0.777822
GABRG2	0.35017	-1.55741	3.87178	-0.402247	0.687502	NA
UMAD1	192.746	-0.110328	0.178	-0.619822	0.535375	0.866348
CHCHD4	483.376	0.201097	0.122122	1.64668	0.0996238	0.547931
ST3GAL5	60.9366	0.634149	0.326451	1.94255	0.0520702	NA
NME4	1735.84	-0.079981	0.117049	-0.683314	0.494408	0.85362
MSL3	291.865	-0.118788	0.147435	-0.805694	0.420419	0.820861
LDAH	630.369	-0.0580671	0.118445	-0.490246	0.62396	0.90006
PEG3	0.184915	1.78889	5.92591	0.301876	0.762747	NA
HPR	7.38026	-1.65991	1.81013	-0.917015	0.359135	NA
ECM2	1.99161	0.433811	2.15781	0.201042	0.840666	NA
DARS2	5416.54	0.0163505	0.0738266	0.221472	0.824725	0.961819
TAF6	1324.54	-0.0345797	0.0926507	-0.373226	0.70898	0.927212
MOV10	1663.09	-0.108967	0.0857584	-1.27062	0.203862	0.68288
NDUFA10	2229.51	0.0208421	0.0883852	0.23581	0.81358	0.959084
CTSL	1174.83	0.260826	0.105845	2.46424	0.0137304	0.262076
PTPRG	792.033	0.392029	0.125453	3.1249	0.00177866	0.0843719
G3BP2	7479.72	0.205881	0.0869697	2.36728	0.0179195	0.289842
NDUFA5	1512.85	0.199706	0.134397	1.48593	0.137297	0.606591
SPA17	356.38	-0.0292109	0.146336	-0.199615	0.841782	0.967387
MSGN1	0	NA	NA	NA	NA	NA
MYCN	24.9141	-0.630572	0.55174	-1.14288	0.253089	NA
NQO1	297.938	-0.770147	0.211308	-3.64467	0.000267733	0.0296747
DEPDC5	268.678	-0.329727	0.160251	-2.05756	0.0396323	0.398945
CLCF1	1.06931	-1.70811	2.40424	-0.710456	0.477421	NA
ADIRF	0.104375	0.902516	6.23278	0.144802	0.884867	NA
CLN3	287.474	0.105174	0.149831	0.701946	0.482713	0.850766
TSC2	2798.86	-0.0496512	0.0926581	-0.535854	0.59206	0.889485
DSP	8563.33	0.229008	0.0851364	2.68989	0.00714748	0.196524
SIN3B	1288.53	-0.0846139	0.108967	-0.776507	0.43745	0.829155
CCT3	24949.6	-0.0261607	0.0610887	-0.428241	0.668476	0.914468
SLCO6A1	5.95338	-0.170867	1.19751	-0.142686	0.886539	NA
HTR3D	0	NA	NA	NA	NA	NA
TEX38	0	NA	NA	NA	NA	NA
IDI1	2659.13	0.0782948	0.105755	0.740342	0.459092	0.839011
DACT3	34.142	0.239918	0.441583	0.543314	0.586914	NA
TTK	2906.83	-0.0210644	0.0930794	-0.226305	0.820964	0.960668
STRN4	2473.67	0.0381055	0.0893479	0.426484	0.669755	0.91468
LAMB3	3.56063	2.01466	1.27748	1.57705	0.114783	NA
PANK2	457.609	0.140996	0.134733	1.04648	0.29534	0.755204
PDCD11	3014.66	0.150748	0.0816724	1.84576	0.0649265	0.477784
STRIP1	1805.5	-0.030819	0.0742828	-0.414888	0.678224	0.916612
C3ORF52	223.254	0.159514	0.170751	0.934191	0.350206	0.788659
SH3YL1	78.4592	-0.141762	0.304214	-0.465993	0.641221	NA
KNDC1	26.6216	-0.481164	0.562807	-0.854935	0.392587	NA
SMIM24	1.29998	1.02978	2.436	0.422735	0.672489	NA
DLC1	4131.78	0.0549682	0.0626449	0.877457	0.380239	0.805373
APP	7879.23	0.160352	0.0812044	1.97467	0.0483058	0.430571
ACD	555.156	-0.0713276	0.120473	-0.592063	0.553808	0.8754
DMTF1	533.312	-0.037521	0.127357	-0.294613	0.76829	0.942868
PELI1	343.652	0.126452	0.158759	0.796505	0.425738	0.822492
HNRNPU	53434.9	0.227384	0.0917465	2.47839	0.0131976	0.259921
SSR1	2647.76	0.190825	0.109967	1.7353	0.0826878	0.512876
RTKN	307.118	0.0358306	0.147235	0.243358	0.807728	0.957023
SSU72P3	0	NA	NA	NA	NA	NA
STK24	2295.2	-0.149359	0.0862354	-1.73199	0.083276	0.514334
PSIP1	4505.69	0.110465	0.1257	0.8788	0.37951	0.804334
TREM1	0.0912383	-1.03441	6.23158	-0.165995	0.868161	NA
ZNF222	82.6684	-0.215071	0.273302	-0.786937	0.431319	NA
GGH	667.583	0.111219	0.158764	0.700528	0.483597	0.851004
SYNCRIP	5606.45	0.235108	0.096622	2.43327	0.014963	0.269482
IMPDH2	8971.03	-0.152718	0.0550114	-2.77611	0.00550129	0.16875
SCAP	1917.57	-0.0591651	0.086704	-0.682381	0.494998	0.854348
ENSG00000285791	0	NA	NA	NA	NA	NA
DLG4	40.2432	0.150909	0.469677	0.321303	0.747981	NA
CHRNA7	114.181	0.0983477	0.242018	0.406365	0.684474	NA
CCDC148	5.28114	-1.1265	1.07939	-1.04364	0.296652	NA
FBXW12	9.75842	0.742299	0.748095	0.992253	0.321074	NA
UBASH3A	0.087991	0.902563	6.23278	0.144809	0.884862	NA
COPS4	3040.41	-0.0405076	0.0857923	-0.472158	0.636814	0.90236
FUZ	595.826	-0.194339	0.128582	-1.5114	0.130687	0.592055
EMSY	402.624	-0.0983856	0.135831	-0.724323	0.468867	0.842489
CCDC32	339.132	-0.180983	0.162884	-1.11111	0.266519	0.733274
DHRS4L2	195.939	-0.0248617	0.172391	-0.144217	0.885329	0.97563
TRIM2	324.055	0.0144692	0.173508	0.0833919	0.93354	0.983538
GRIK2	4.72521	0.714475	1.04047	0.686684	0.492282	NA
CEP70	226.503	0.0924763	0.179727	0.514538	0.606876	0.894136
LMNA	850.532	-0.101621	0.126842	-0.801168	0.423035	0.821737
CD47	792.96	0.0469483	0.110199	0.426032	0.670084	0.91468
CHRD	8.70699	-0.419124	0.796884	-0.525954	0.59892	NA
EGFL6	0.094746	0.902563	6.23278	0.144809	0.884862	NA
WNT16	2.29576	0.155508	1.69404	0.0917966	0.92686	NA
AGL	3254.69	0.170958	0.108163	1.58056	0.113978	0.575076
CETN1	1.55601	-0.665028	2.26156	-0.294057	0.768714	NA
ODF4	0	NA	NA	NA	NA	NA
CLEC19A	0	NA	NA	NA	NA	NA
CSTF3	1989.24	0.084708	0.113798	0.744373	0.456651	0.838794
ST7	401.594	0.0427349	0.14191	0.301141	0.763307	0.941387
ERI2	507.368	-0.020703	0.139183	-0.148747	0.881753	0.974532
CPT2	978.25	-0.164714	0.0892534	-1.84546	0.0649705	0.477784
THAP5	695.439	-0.112216	0.146413	-0.766435	0.443418	0.833462
CASP1	0.359103	-1.55721	3.84735	-0.404749	0.685662	NA
GUCY2F	0.444916	-0.674278	3.36346	-0.200472	0.841112	NA
CTNND1	1756.68	0.0788208	0.0805537	0.978488	0.327833	0.776519
AKIP1	251.767	-0.119575	0.157443	-0.759482	0.447565	0.834794
SCN4B	19.7344	-0.0761324	0.552624	-0.137765	0.890426	NA
MED6	1524.06	0.0865318	0.11261	0.768421	0.442237	0.832928
SCIMP	0.14732	-0.072705	6.23158	-0.0116672	0.990691	NA
IRX2	2.26057	0.852789	2.0664	0.412694	0.679831	NA
IFITM5	0.0640163	0.902516	6.23278	0.144802	0.884867	NA
ATP2A1	71.7903	0.160151	0.306295	0.522866	0.601067	NA
HHIPL1	0.26563	-1.26581	5.28565	-0.23948	0.810734	NA
STK3	425.648	-0.0686826	0.136133	-0.504526	0.613892	0.895929
RBM6	1286.93	0.171694	0.110585	1.55259	0.120521	0.583548
EIF4G3	3994.62	0.0376805	0.082694	0.455661	0.648633	0.907162
CBX1	2433.72	0.247995	0.0935359	2.65133	0.00801752	0.209997
MFSD4B	485.403	0.311224	0.167479	1.85828	0.0631288	0.474373
ETV3L	30.7072	-0.227871	0.49494	-0.460401	0.645228	NA
EGLN3	151.332	0.123887	0.209762	0.59061	0.554782	0.8754
EAPP	639.696	-0.0345544	0.122531	-0.282005	0.77794	0.947604
C10ORF88	365.477	-0.157271	0.147266	-1.06793	0.28555	0.747946
KRT71	0.165706	-0.059178	6.19988	-0.00954502	0.992384	NA
GBGT1	0	NA	NA	NA	NA	NA
ESYT1	3307.71	0.0303279	0.0643965	0.470955	0.637673	0.90245
NCAPD2	10639.2	-0.00578644	0.0658603	-0.0878593	0.929989	0.9825
GRIP2	8.70995	0.3504	0.893635	0.392106	0.69498	NA
TAB2	1821.46	-0.127213	0.0796239	-1.59768	0.110115	0.564811
LDLRAD3	233.608	0.200215	0.188307	1.06324	0.287675	0.748333
GAD2	3.6153	-0.208603	1.17456	-0.177601	0.859037	NA
ADGRE2	43.4693	-0.125219	0.399361	-0.313548	0.753865	NA
NSUN3	421.98	0.116387	0.132375	0.879225	0.379279	0.804334
PARP8	246.171	0.0784473	0.160646	0.488323	0.625321	0.90078
MYO10	1506.4	0.186982	0.0972766	1.92217	0.0545847	0.44795
ABCC3	4.21142	-0.913584	1.90143	-0.480472	0.630892	NA
EML6	60.3678	0.107598	0.332927	0.323188	0.746553	NA
CCDC82	320.887	0.163199	0.168202	0.970255	0.33192	0.778888
SIRT5	374.204	-0.152088	0.136868	-1.1112	0.266482	0.733274
VRK1	2059.59	0.156936	0.115897	1.35409	0.175708	0.661821
TSEN2	441.807	0.136451	0.153489	0.888993	0.374007	0.800031
SNAP47	1243.75	-0.0486594	0.0926784	-0.525035	0.599559	0.893028
GNS	1369.97	0.0109311	0.0886902	0.12325	0.901909	0.979008
HAUS3	918.641	0.0854653	0.114474	0.746589	0.455312	0.838794
DNAJC21	838.609	0.21981	0.11536	1.90542	0.0567253	0.457255
KLHL2	102.273	0.324543	0.239891	1.35288	0.176095	NA
GPR139	0	NA	NA	NA	NA	NA
ENSG00000257355	0	NA	NA	NA	NA	NA
ENSG00000262304	0	NA	NA	NA	NA	NA
DHX35	404.976	-0.0749083	0.131824	-0.568244	0.569869	0.881131
VAV1	49.976	-0.267466	0.353194	-0.757277	0.448884	NA
UROD	3382.29	-0.066416	0.0871542	-0.762052	0.446029	0.834296
CHD1L	2312.99	0.245034	0.098439	2.4892	0.0128032	0.259036
H2AZ2	5563.86	0.0417286	0.083137	0.501926	0.61572	0.896944
CMTM2	0.699879	-0.355792	3.11226	-0.114319	0.908985	NA
COMT	1552.51	0.0003015	0.0863832	0.00349026	0.997215	0.998962
RNASE7	0	NA	NA	NA	NA	NA
TERF1	705.372	0.088226	0.145653	0.605727	0.544696	0.872262
QPCTL	308.298	0.0685716	0.186714	0.367255	0.713429	0.928721
ADAM9	551.889	0.167049	0.146304	1.14179	0.253541	0.72602
HGS	1716.19	-0.143084	0.109547	-1.30615	0.191503	0.673502
OTULINL	257.24	0.150996	0.183631	0.82228	0.410917	0.8182
SLC25A3	11832.7	-0.134077	0.0836809	-1.60224	0.109102	0.563584
C19ORF25	488.928	0.0598576	0.138079	0.433502	0.66465	0.912991
CD300LG	0.16164	-0.0518369	6.23211	-0.00831771	0.993364	NA
PLEKHM1	508.235	-0.25297	0.138186	-1.83065	0.0671525	0.48461
MINK1	1142.82	-0.0599126	0.102362	-0.585299	0.558346	0.876196
TBX1	360.45	-0.0650297	0.140137	-0.464042	0.642617	0.904208
APBB3	70.1058	-0.817781	0.29517	-2.77054	0.00559629	NA
DDC	14.7879	-1.48945	0.789048	-1.88766	0.0590721	NA
AIPL1	0.304335	0.869012	4.47438	0.194219	0.846004	NA
TGM6	0.0969242	0.902563	6.23278	0.144809	0.884862	NA
NTF4	0.521616	-0.0997908	3.17448	-0.0314353	0.974922	NA
CASP8	163.931	0.226208	0.200284	1.12944	0.258714	0.728052
BUD23	2165.18	-0.0120612	0.0876044	-0.137678	0.890495	0.976566
SP110	284.117	-0.145114	0.1673	-0.86739	0.385729	0.808388
SPAG16	454.292	0.225282	0.154481	1.45831	0.144755	0.619662
FKBP10	1545.64	0.325271	0.0852402	3.81593	0.000135671	0.0182032
TBC1D16	1564.72	0.136272	0.126897	1.07388	0.282877	0.745871
EWSR1	11924.3	-0.00405861	0.0852893	-0.0475864	0.962046	0.99126
ARHGEF10	370.974	0.00133157	0.129327	0.0102962	0.991785	0.998375
TBC1D2	33.9984	0.196509	0.425603	0.461718	0.644284	NA
BID	579.25	-0.215509	0.12156	-1.77286	0.0762522	0.505431
OBP2A	1.71591	0.317951	2.20675	0.144082	0.885436	NA
AMPD2	1687.93	-0.0193462	0.092186	-0.20986	0.833777	0.965328
DHRS4	268.82	-0.00824864	0.155961	-0.0528892	0.95782	0.990013
KRTAP4-5	0	NA	NA	NA	NA	NA
OBP2B	0.0969242	0.902563	6.23278	0.144809	0.884862	NA
BSG	8100.18	-0.0202303	0.0704469	-0.28717	0.773982	0.945964
TMEM272	6.12022	-0.187742	1.18048	-0.159039	0.873638	NA
ALK	0.397525	-2.3357	3.75671	-0.621741	0.534112	NA
LEPROTL1	494.523	0.00251131	0.138319	0.0181559	0.985515	0.996924
PDPN	622.743	-0.0769832	0.120648	-0.638082	0.523421	0.861964
HPGD	22.975	-0.0278651	0.565636	-0.0492633	0.960709	NA
ZFR2	0.264672	0.902548	4.7134	0.191485	0.848145	NA
TTLL5	577.175	0.0451755	0.111028	0.406885	0.684092	0.919305
RPL19	23480.7	-0.0975081	0.0731483	-1.33302	0.182526	0.668481
RPP25L	591.477	-0.133095	0.154781	-0.859894	0.389848	0.810993
TTC39B	123.298	0.22229	0.224477	0.990257	0.322049	NA
MECOM	553.312	-0.0130642	0.116779	-0.111871	0.910925	0.979148
GRHPR	1028.39	-0.0416534	0.0909654	-0.457904	0.647022	0.906026
ENO2	1113.15	0.115752	0.158053	0.732361	0.463948	0.841494
IMPA2	219.111	-0.263009	0.166243	-1.58207	0.113634	0.574195
KRTAP24-1	0	NA	NA	NA	NA	NA
JAGN1	854.874	-0.19015	0.108247	-1.75663	0.0789805	0.507828
HPS1	459.392	0.0182324	0.1299	0.140358	0.888377	0.976162
TCTN1	268.341	0.205002	0.166243	1.23315	0.217521	0.694546
METTL7A	43.5699	-0.245487	0.353875	-0.693709	0.487865	NA
CD3E	0.177657	-0.0591808	6.03949	-0.00979898	0.992182	NA
WASF2	3371.74	-0.0546786	0.074129	-0.737614	0.460749	0.839011
RPSA	13586.9	-0.0913494	0.100348	-0.91033	0.362648	0.792404
ROCK2	2051.84	0.215297	0.134514	1.60056	0.109475	0.564083
EPN1	1782.27	-0.02707	0.113123	-0.239297	0.810875	0.957889
NDUFV3	1440.12	-0.136919	0.0922418	-1.48435	0.137716	0.606635
CCDC30	15.8845	0.671812	0.610951	1.09962	0.271499	NA
CELSR2	720.014	0.142518	0.135468	1.05204	0.292781	0.752818
PROK1	0.742708	1.48256	2.76449	0.536287	0.59176	NA
COMMD6	732.331	-0.218596	0.11754	-1.85975	0.0629203	0.473701
KCNK16	0.181447	-1.98562	5.97928	-0.332083	0.739827	NA
EIF4A2	2816.27	0.0489634	0.0852068	0.574642	0.565533	0.879613
SRSF5	3569.88	0.0394515	0.11852	0.332868	0.739234	0.934335
ALG1L2	143.324	0.402434	0.699482	0.575332	0.565067	0.879197
ZNF226	303.037	0.124478	0.142723	0.872164	0.383119	0.80684
ZNF283	189.662	-0.00367111	0.187756	-0.0195525	0.9844	0.996924
WNT7B	3.13674	-1.25382	1.38339	-0.906339	0.364756	NA
COPS3	3571.91	-0.0884008	0.0871927	-1.01386	0.310652	0.765113
SLC9A6	427.976	0.442951	0.141632	3.12747	0.00176316	0.0843719
FAM180B	0.0640163	0.902516	6.23278	0.144802	0.884867	NA
RAB40C	336.173	-0.0114884	0.186506	-0.061598	0.950883	0.989103
C5ORF49	2.80859	-0.384802	1.37021	-0.280833	0.778838	NA
IFITM2	189.567	0.0753154	0.176821	0.425942	0.67015	0.91468
UBE2QL1	47.9853	-0.159707	0.366883	-0.435306	0.66334	NA
CTSS	2.8713	2.15294	1.6461	1.3079	0.190907	NA
AQP4	5.22116	1.40386	1.18328	1.18642	0.235458	NA
CHUK	926.589	0.178216	0.101255	1.76007	0.0783957	0.506892
TGFBR3	577.959	0.39447	0.122414	3.22242	0.00127114	0.0757999
IQSEC2	159.289	-0.267595	0.204579	-1.30803	0.190864	0.673502
FKTN	523.162	0.204609	0.142979	1.43104	0.152418	0.627765
PTBP2	653.029	-0.0924919	0.119896	-0.771432	0.440451	0.831584
TATDN2	1727.97	-0.127575	0.100582	-1.26837	0.204665	0.68288
H2AC8	7370.75	-0.193584	0.0780564	-2.48006	0.0131362	0.259921
TSPAN10	66.1337	-0.153298	0.343685	-0.446041	0.655567	NA
FANCB	1885.8	-0.0611232	0.110394	-0.553682	0.579797	0.886112
TMEM176B	23.3703	-1.22199	0.471435	-2.59207	0.00953999	NA
ABLIM3	30.1482	0.351894	0.47326	0.743553	0.457147	NA
RNASE9	0	NA	NA	NA	NA	NA
NFATC1	347.233	-0.056452	0.154707	-0.364897	0.715189	0.928974
ARNTL2	385.197	0.0357419	0.194951	0.183338	0.854533	0.970819
CCNI	4184.9	-0.0872112	0.0845861	-1.03103	0.302524	0.759626
ALS2CL	8.82562	0.81139	0.8038	1.00944	0.312762	NA
WRN	913.54	0.0461131	0.121336	0.380046	0.703912	0.925092
CTNNA3	14.6297	0.464477	0.650687	0.713826	0.475335	NA
SPTSSA	294.146	-0.283017	0.169772	-1.66704	0.0955062	0.542343
TEFM	357.563	-0.0075823	0.164772	-0.046017	0.963297	0.991394
PSMC1	4342.76	0.149478	0.0929856	1.60754	0.107935	0.563415
TMPRSS6	0.508576	-4.88029	3.79157	-1.28714	0.198045	NA
DDR1	291.635	0.184391	0.186567	0.988334	0.322989	0.772249
PRR3	694.439	-0.0768436	0.13507	-0.568917	0.569413	0.881097
CTTN	2653.04	0.0139699	0.0749691	0.186342	0.852177	0.970781
KCNC1	161.791	-0.062238	0.314413	-0.19795	0.843085	0.967674
CSRP3	0.112665	-1.02094	6.23278	-0.163801	0.869888	NA
MAPKAP1	820.389	-0.157064	0.114216	-1.37515	0.169086	0.652135
GGCX	1033.27	-0.148502	0.0864009	-1.71875	0.0856591	0.52054
BAALC	3.3772	0.977154	1.84672	0.529131	0.596715	NA
ERRFI1	410.677	-0.204733	0.127447	-1.60641	0.108183	0.563584
MAL	0	NA	NA	NA	NA	NA
CLIP4	153.656	-0.152926	0.192342	-0.795072	0.426571	0.823037
CTNS	434.588	-0.0389995	0.139508	-0.27955	0.779823	0.948189
ZNF250	115.14	0.182632	0.216474	0.843668	0.398855	NA
PTP4A2	3205.3	-0.200736	0.0981589	-2.04501	0.0408537	0.403668
SOX6	80.1397	-0.0766953	0.276006	-0.277876	0.781108	NA
NDUFC2-KCTD14	717.953	-0.0934093	0.125256	-0.745746	0.455821	0.838794
TPRX2	0	NA	NA	NA	NA	NA
CCDC47	3193.3	0.334407	0.140691	2.37689	0.0174593	0.287614
KLHL42	992.524	0.147456	0.119153	1.23754	0.215887	0.693008
LRCH3	1221.74	-0.230053	0.0945018	-2.43438	0.0149174	0.269482
DCAF8	1161.58	-0.0101241	0.091068	-0.11117	0.911481	0.979148
G3BP1	14659.6	0.167077	0.0693372	2.40963	0.0159687	0.275987
MAPK14	867.42	0.0675301	0.115086	0.586779	0.557352	0.875974
DENND2A	36.3651	0.632206	0.484401	1.30513	0.191849	NA
SH2D1A	0.329602	-0.334654	4.40834	-0.0759138	0.939488	NA
RABGGTA	547.078	-0.132598	0.13141	-1.00904	0.312957	0.766382
ZNF415	2.82516	-0.394607	2.01296	-0.196033	0.844584	NA
DCDC1	7.71423	0.0931751	0.823341	0.113167	0.909898	NA
C19ORF54	894.68	-0.094385	0.147261	-0.640938	0.521563	0.861492
SIRT1	1383.21	0.0887421	0.0940242	0.943822	0.345261	0.786511
SRP14	2725.21	-0.12211	0.0839919	-1.45383	0.145994	0.620292
MTMR4	3296.76	-0.03578	0.0792318	-0.451587	0.651567	0.907965
ZNF202	248.954	0.200506	0.170983	1.17266	0.240931	0.717164
THEM6	142.481	0.476003	0.27331	1.74162	0.0815745	0.510006
RPS6KC1	300.765	0.157295	0.168237	0.934959	0.34981	0.788659
ZNF79	102.888	-0.361084	0.226444	-1.59458	0.110805	NA
SUDS3	1168.85	0.151817	0.0953269	1.5926	0.111251	0.567195
ACSM2A	0.34188	0.123221	3.97689	0.0309843	0.975282	NA
PYROXD1	398.895	0.0728385	0.184796	0.394156	0.693466	0.922859
ACSL6	28.9695	0.0375892	0.43389	0.0866331	0.930963	NA
PRPH2	0	NA	NA	NA	NA	NA
ATF2	878.933	-0.170847	0.0980601	-1.74227	0.0814616	0.510006
TCL1A	0	NA	NA	NA	NA	NA
GABRB3	0.921335	-0.975568	2.61436	-0.373157	0.709031	NA
INS-IGF2	0	NA	NA	NA	NA	NA
PDCL	575.372	0.335607	0.161221	2.08166	0.0373733	0.38927
OR1L4	0	NA	NA	NA	NA	NA
RABEPK	499.495	-0.237788	0.132633	-1.79283	0.0729994	0.498342
PAEP	0.0560816	0.902516	6.23278	0.144802	0.884867	NA
ASCC2	1314.61	-0.0667708	0.0950837	-0.702232	0.482535	0.850766
COL12A1	30.2147	-0.526959	0.445013	-1.18414	0.236356	NA
C1ORF100	0	NA	NA	NA	NA	NA
CATSPERE	11.7552	-0.0836638	0.693577	-0.120626	0.903987	NA
ADSS2	3202.48	0.140846	0.109156	1.29032	0.196941	0.677333
PRKG2	24.6198	0.544046	0.518843	1.04858	0.294373	NA
DISP1	223.779	0.130025	0.170641	0.761982	0.446071	0.834296
MEGF6	5.4746	-0.133009	1.14367	-0.1163	0.907415	NA
SMARCE1	1384.09	0.131329	0.0843313	1.5573	0.119399	0.581151
SON	15508.6	0.0915996	0.064736	1.41497	0.157077	0.634206
FOS	11.5654	0.537254	0.685571	0.78366	0.43324	NA
COG6	537.227	0.159552	0.131357	1.21465	0.224501	0.701866
EPO	1.11894	-0.511729	2.51438	-0.203521	0.838728	NA
TENT2	544.095	-0.0358661	0.125517	-0.285747	0.775072	0.946176
H2AW	3019.82	0.0667144	0.240359	0.277561	0.781349	0.948189
KCTD14	3.37619	-0.94705	1.79025	-0.529004	0.596803	NA
APEX1	3429.56	-0.136847	0.0813758	-1.68167	0.0926331	0.53866
MAGED4B	551.705	0.0164619	0.109965	0.149701	0.881001	0.974364
KRTAP15-1	0	NA	NA	NA	NA	NA
R3HDML	0	NA	NA	NA	NA	NA
DYRK2	1347.32	0.215277	0.0998374	2.15627	0.0310624	0.365401
RHOU	419.835	0.0541665	0.12914	0.419441	0.674894	0.915773
HPSE2	0.192366	1.86429	5.88482	0.316795	0.751399	NA
OAS2	0.379743	-0.840249	3.84938	-0.218282	0.82721	NA
ACSF3	605.137	0.0423505	0.126507	0.334769	0.737799	0.934335
SLC35E2B	1524.78	0.0879888	0.11984	0.734219	0.462815	0.840486
PINLYP	2.40975	0.927373	2.02523	0.45791	0.647017	NA
PAM16	370.254	0.00623899	0.176467	0.0353549	0.971797	0.993226
CASP5	1.05425	-1.64068	2.50675	-0.654505	0.512786	NA
KLRF1	0	NA	NA	NA	NA	NA
KBTBD7	526.327	0.105797	0.131338	0.805533	0.420512	0.820861
OR2T29	0	NA	NA	NA	NA	NA
ALG13	1183.14	-0.0933401	0.0953583	-0.978836	0.327661	0.776472
THEGL	4.2294	-1.9068	1.24105	-1.53644	0.124431	NA
TRIM17	2.05894	0.349397	2.10475	0.166004	0.868154	NA
LEF1	618.116	0.0946415	0.107664	0.879048	0.379375	0.804334
PURA	875.69	0.146855	0.10625	1.38217	0.16692	0.650633
STN1	297.993	-0.24234	0.15422	-1.57139	0.116092	0.578307
FRMPD2	1.74929	0.890858	1.93278	0.460922	0.644855	NA
IRAK3	13.515	-0.278701	0.651203	-0.427979	0.668667	NA
TWF2	1116.46	-0.0557697	0.12494	-0.446371	0.65533	0.908364
FES	7.32206	-2.06321	1.12397	-1.83564	0.0664111	NA
POTEE	1057.94	0.00434382	0.242723	0.0178962	0.985722	0.996924
CSNK1G2	1470.88	0.070336	0.109622	0.641621	0.521119	0.861492
ACO2	2889.72	-0.0306527	0.0838801	-0.365434	0.714787	0.928974
EXOC3L4	0.522537	3.215	3.51889	0.913639	0.360907	NA
CDH1	21.8408	-3.33658	1.22286	-2.7285	0.00636235	NA
SBF2	451.486	0.00392582	0.134891	0.0291036	0.976782	0.995386
CCR9	0.112665	-1.02094	6.23278	-0.163801	0.869888	NA
ZNF600	5.77385	-0.399908	0.932243	-0.428974	0.667942	NA
CFAP119	158.093	-0.19986	0.209961	-0.951891	0.341152	0.783498
NHEJ1	503.295	-0.0319274	0.12912	-0.247269	0.8047	0.956347
USP19	2928.77	0.000694415	0.0867547	0.00800436	0.993614	0.998375
MRTFA	718.874	0.00613739	0.111325	0.0551304	0.956035	0.990013
GAGE1	0	NA	NA	NA	NA	NA
AKT1S1	1348.27	-0.0267486	0.126718	-0.211088	0.832819	0.965328
RAB6D	188.902	0.140852	0.202908	0.694165	0.487579	0.851944
OSBPL9	2491.91	0.0797534	0.0852127	0.935934	0.349307	0.788659
HHEX	184.818	-0.111769	0.184881	-0.604544	0.545482	0.872344
NCSTN	1460.23	0.135871	0.0837513	1.62231	0.104736	0.557991
CD28	0	NA	NA	NA	NA	NA
RNF31	287.181	-0.0524561	0.149037	-0.351966	0.724864	0.931615
ZSWIM1	541.499	-0.228263	0.138937	-1.64292	0.1004	0.548937
CNTN2	0.52174	2.63701	3.08819	0.853901	0.39316	NA
INF2	1112.89	-0.0352606	0.117421	-0.300292	0.763955	0.941504
HNRNPD	20770.6	0.257733	0.109953	2.34402	0.0190773	0.295191
SRGAP2	1403.5	-0.0737605	0.0851635	-0.866105	0.386433	0.80863
RFX5	1439.56	0.0377012	0.0994738	0.379006	0.704684	0.925478
POPDC3	83.0658	0.252568	0.292981	0.862062	0.388654	NA
PSG5	0	NA	NA	NA	NA	NA
PFN2	2205.24	-0.0426668	0.0945486	-0.451269	0.651796	0.907973
HOXA4	103.062	-0.452067	0.234192	-1.93033	0.0535661	NA
BCO2	3.37318	0.484089	1.26031	0.384104	0.700901	NA
AP4S1	107.318	-0.0565837	0.252456	-0.224133	0.822654	NA
DDX42	3651.69	0.177892	0.085945	2.06984	0.0384676	0.392646
TBL1X	411.207	0.147864	0.158101	0.935251	0.349659	0.788659
CRHR1	5.43873	0.696081	1.13389	0.613888	0.539289	NA
GRM7	0.354863	-2.96331	4.68965	-0.631883	0.527463	NA
MYLK	96.2012	-0.0283451	0.258723	-0.109558	0.91276	NA
ENSG00000289758	0	NA	NA	NA	NA	NA
TCEANC	50.9258	-0.448063	0.33632	-1.33225	0.182777	NA
ANXA11	1881.49	-0.0954345	0.0910534	-1.04811	0.294586	0.754609
DAGLA	220.825	0.255109	0.219158	1.16404	0.244407	0.718633
AGO3	1030.34	-0.0208244	0.105379	-0.197614	0.843347	0.967738
DDIAS	415.54	0.00115661	0.142961	0.00809041	0.993545	0.998375
LRR1	747.787	0.0524218	0.130198	0.402632	0.687219	0.92033
CDK9	619.905	-0.104133	0.120025	-0.867592	0.385618	0.808388
SLX9	856.778	0.0462833	0.132924	0.348194	0.727695	0.932902
CHRFAM7A	95.9545	0.0103442	0.262222	0.0394484	0.968533	NA
SIM2	276.086	0.156338	0.187399	0.834252	0.404139	0.816647
BAG6	9334.14	-0.106918	0.0844291	-1.26636	0.205383	0.683515
LTC4S	0.671734	1.98025	2.94325	0.67281	0.501068	NA
PLCB4	86.715	0.10765	0.256367	0.419906	0.674554	NA
TAF2	1075.75	0.0517184	0.113424	0.455975	0.648408	0.907095
OXA1L	1740.04	-0.208183	0.0857127	-2.42884	0.0151471	0.270091
FGF19	2.05837	-1.12543	1.90307	-0.591378	0.554267	NA
XPC	768.135	0.199426	0.105244	1.8949	0.0581055	0.459304
IL17RE	3.65835	0.317054	1.27442	0.248783	0.803528	NA
CIDEC	3.40667	-0.642062	1.89903	-0.338099	0.735288	NA
SNCAIP	40.0063	0.122814	0.369296	0.332562	0.739465	NA
MMP24	9.86911	2.32125	0.987646	2.35028	0.0187591	NA
CALML4	185.372	-0.0550527	0.198756	-0.276987	0.78179	0.948189
CSTPP1	369.045	0.0811591	0.149238	0.543821	0.586564	0.888288
THOC1	926.303	0.0291078	0.131564	0.221246	0.824901	0.961819
ZNF765	141.307	-0.154487	0.236086	-0.654366	0.512876	0.858784
STRADA	591.586	-0.157353	0.132339	-1.18902	0.234432	0.710165
MAPK1IP1L	4772.94	-0.0633448	0.117922	-0.537177	0.591146	0.889319
TNFSF13	0.11453	-1.57506	6.21994	-0.253228	0.800092	NA
KHNYN	544.681	0.0141541	0.126064	0.112277	0.910604	0.979148
MORC4	1305.07	0.121659	0.0915706	1.32859	0.183985	0.668662
PSMB10	136.051	-0.0615381	0.240006	-0.256402	0.79764	0.954753
TMEM47	2.87428	2.11561	1.43057	1.47885	0.13918	NA
RNF128	263.541	0.264567	0.185117	1.42918	0.152952	0.628636
TNFRSF12A	32.6654	-0.825092	0.508057	-1.62401	0.104373	NA
TCF4	746.751	-0.0533631	0.108109	-0.493605	0.621585	0.898922
STAT5A	130.903	0.0261086	0.225499	0.115782	0.907825	0.979148
PLS1	1037.73	0.023255	0.125808	0.184845	0.853351	0.970819
OR5AU1	0.273165	0.998404	4.66768	0.213897	0.830627	NA
MRPS10	878.279	0.0667962	0.137067	0.487324	0.626029	0.90078
NSF	3726.84	0.128649	0.0995106	1.29282	0.196074	0.676834
MCRIP1	647.248	-0.113127	0.140208	-0.806853	0.419751	0.820861
SPACA7	0	NA	NA	NA	NA	NA
LHB	0.160856	-0.072705	6.23158	-0.0116672	0.990691	NA
PLOD1	1193.56	-0.0057531	0.104974	-0.0548048	0.956294	0.990013
FANK1	5.10678	0.772588	1.07986	0.715452	0.47433	NA
IER3	75.7632	0.297992	0.292767	1.01785	0.30875	NA
IL17RC	54.5541	-0.0188465	0.346352	-0.0544144	0.956605	NA
MRPS18B	2391.49	-0.050953	0.0937083	-0.543741	0.58662	0.888288
C6ORF15	0	NA	NA	NA	NA	NA
RNF152	108.819	-0.119974	0.294319	-0.407634	0.683542	NA
RFTN2	16.529	-0.0331062	0.582723	-0.056813	0.954694	NA
TMEM164	860.154	-0.0851336	0.116315	-0.731921	0.464217	0.841663
XRCC3	706.979	-0.174245	0.138657	-1.25667	0.208875	0.687063
DYTN	0	NA	NA	NA	NA	NA
FAM168A	870.435	-0.143112	0.110944	-1.28994	0.19707	0.677333
EYA4	460.682	-0.128308	0.129447	-0.991205	0.321585	0.771582
CHMP2B	1344.47	0.266154	0.137863	1.93057	0.0535369	0.446198
ZBTB20	72.0367	-0.0331669	0.383167	-0.0865599	0.931021	NA
MPIG6B	0.435615	0.979099	3.46472	0.282591	0.77749	NA
CCDC90B	277.213	0.0377767	0.162691	0.232199	0.816384	0.960429
CHD7	2270.99	0.1588	0.0820809	1.93467	0.0530303	0.445226
ZFPL1	277.488	-0.0199176	0.173853	-0.114566	0.908789	0.979148
RRM1	7413.97	0.121294	0.089597	1.35377	0.17581	0.661821
ANXA2	3030.91	-0.0922352	0.106956	-0.862364	0.388487	0.809607
PSTPIP1	0.388502	0.944593	3.83095	0.246569	0.805242	NA
APBB1	1036.1	-0.0905893	0.0937416	-0.966372	0.333858	0.778963
FMNL3	529.235	0.022601	0.124503	0.181529	0.855952	0.971305
YIF1B	947.245	-0.248565	0.128955	-1.92753	0.0539137	0.44713
PPP2R2A	2164.1	0.0390361	0.109831	0.35542	0.722275	0.930399
SERPINB1	275.145	-0.18749	0.188098	-0.996769	0.318877	0.770912
ZNF257	7.3184	-0.111318	1.80022	-0.0618354	0.950694	NA
PLXDC1	6.44574	1.06984	1.07845	0.992015	0.32119	NA
PHKG2	906.195	-0.0150643	0.0950659	-0.158461	0.874093	0.973894
RBFOX2	2219.32	0.13116	0.0816965	1.60545	0.108394	0.563584
CCT8L2	0.0687814	-1.02094	6.23278	-0.163801	0.869888	NA
MPP4	0.0807325	-1.02094	6.23278	-0.163801	0.869888	NA
PMM2	854.334	-0.0187755	0.0999784	-0.187795	0.851037	0.970781
CCDC196	0.0687814	-1.02094	6.23278	-0.163801	0.869888	NA
MFSD8	241.655	0.420397	0.194843	2.15762	0.0309575	0.36494
ITGA4	564.593	0.265254	0.151875	1.74652	0.0807199	0.509345
MSLN	0.613812	-2.15326	3.21603	-0.669538	0.503152	NA
OR2L2	4.3498	-0.0340067	1.90426	-0.0178583	0.985752	NA
USP43	72.0124	-0.255714	0.2916	-0.876935	0.380522	NA
DYRK3	766.498	0.0791054	0.110539	0.715637	0.474216	0.845545
PIGG	835.834	0.184265	0.104488	1.7635	0.077816	0.505431
FAM183A	7.10322	0.677903	0.953626	0.710869	0.477165	NA
KIAA1549L	119.019	0.251135	0.25649	0.979122	0.32752	NA
SERPINF2	23.1815	-0.374057	1.60247	-0.233425	0.815432	NA
ZNF813	121.165	-0.198133	0.267297	-0.741246	0.458544	NA
CRB3	1.84686	-0.157403	1.85487	-0.0848595	0.932373	NA
ZNF616	316.368	0.213467	0.155588	1.372	0.170065	0.65446
PABPC1	9438.92	-0.2321	0.0618484	-3.75273	0.000174921	0.0217028
POT1	666.808	-0.105063	0.113752	-0.923617	0.355686	0.790824
PRKRA	832.535	-0.144488	0.100935	-1.4315	0.152286	0.627765
CSNK2B	2256.79	-0.117645	0.0815966	-1.44179	0.149362	0.623685
CHEK2	905.04	-0.0128959	0.102676	-0.125599	0.90005	0.978687
SLC25A45	38.4818	0.012482	0.468352	0.0266509	0.978738	NA
DOCK10	13.2075	0.304969	0.829234	0.367772	0.713043	NA
SERPINB6	961.687	-0.167361	0.0947585	-1.76619	0.0773642	0.505431
ALAS1	1167.32	-0.165512	0.0928833	-1.78193	0.0747601	0.504113
MLF1	834.501	0.0573236	0.106685	0.537319	0.591047	0.889319
ATP8B4	1.58289	0.668277	1.8154	0.368116	0.712787	NA
SNRPB	6021.88	-0.0366418	0.230383	-0.159047	0.873632	0.973894
LIN37	90.8696	-0.169396	0.249329	-0.679406	0.49688	NA
CCDC103	33.7107	0.233738	0.384436	0.608002	0.543186	NA
ATXN10	4972.79	-0.129395	0.0643183	-2.01179	0.0442418	0.41888
STATH	0	NA	NA	NA	NA	NA
CCK	0.237572	-1.0326	4.8935	-0.211015	0.832876	NA
RAB18	1117.58	0.0985996	0.124176	0.794034	0.427175	0.823385
PLCH1	233.448	-0.0902652	0.184942	-0.488072	0.625499	0.90078
CACNB4	73.7021	0.395718	0.315571	1.25398	0.209851	NA
AZIN1	1846.22	0.128555	0.120888	1.06342	0.287591	0.748333
ADAL	221.322	0.0903472	0.174364	0.518152	0.604352	0.893516
CC2D2A	300.352	-0.0355499	0.145186	-0.244857	0.806567	0.956901
IL20RB	20.6761	0.0201815	0.530409	0.038049	0.969649	NA
FAM162A	1093.55	0.039977	0.117768	0.339456	0.734267	0.933464
RPGRIP1L	680.164	0.015566	0.126965	0.1226	0.902424	0.979008
PRICKLE2	108.534	-0.194455	0.257358	-0.755581	0.449901	NA
STUB1	3174.64	-0.088181	0.101331	-0.870231	0.384174	0.807383
NVL	1555.18	0.0672091	0.101896	0.659588	0.509518	0.85843
NRG3	0.524164	-0.57171	3.52994	-0.16196	0.871337	NA
NBPF3	227.653	0.205214	0.213762	0.960014	0.337048	0.78182
LGALS7B	0	NA	NA	NA	NA	NA
SEC31A	5849.58	-0.117609	0.0618315	-1.90208	0.0571603	0.458248
KCNQ5	370.177	0.431671	0.151138	2.85614	0.0042883	0.150267
MSRB3	224.089	0.0200682	0.175881	0.114101	0.909157	0.979148
C6ORF89	881.89	0.0104775	0.100791	0.103953	0.917207	0.979969
MAP7	441.124	0.0364032	0.126288	0.288256	0.773151	0.945545
ECHDC1	1363.61	0.291843	0.118001	2.47322	0.0133901	0.260402
CXCR4	84.8497	0.009663	0.282466	0.0342094	0.97271	NA
SGTA	2690.1	-0.266987	0.0847857	-3.14897	0.00163848	0.0839579
ROPN1	0.16002	-1.99615	6.23158	-0.320327	0.74872	NA
SYNE1	1365.84	0.191088	0.103295	1.84993	0.0643242	0.477784
HSD17B4	3925.95	0.279926	0.0914324	3.06157	0.00220183	0.0976176
DAZAP2	2576.31	-0.116498	0.0830697	-1.40241	0.160794	0.639226
TMEM19	501.647	0.220037	0.12715	1.73053	0.0835361	0.514452
SF3B3	20370.1	-0.0183769	0.0790546	-0.232459	0.816182	0.960429
CXXC5	251.74	0.0337402	0.181251	0.186152	0.852326	0.970781
C1QTNF4	1.02718	-2.59592	5.41816	-0.479115	0.631857	NA
SETD2	2467.48	0.119949	0.0947416	1.26607	0.205489	0.683646
DEFB104B	0	NA	NA	NA	NA	NA
RGS11	0.393857	1.89385	4.67378	0.405207	0.685326	NA
CYP8B1	0.447094	-0.663992	3.36036	-0.197595	0.843362	NA
SMR3B	0.0687814	-1.02094	6.23278	-0.163801	0.869888	NA
TYW3	992.042	0.128184	0.144182	0.88904	0.373981	0.800031
UXT	1388.61	-0.118571	0.102365	-1.15832	0.246735	0.720493
DYM	770.32	-0.232056	0.102464	-2.26476	0.0235271	0.327493
OTOF	8.07979	0.726713	1.3024	0.557981	0.576857	NA
PCP4L1	0.113347	-0.0518369	6.23211	-0.00831771	0.993364	NA
ADAM22	318.274	0.51024	0.154878	3.29446	0.000986098	0.0657205
KCNC4	326.9	-0.00924262	0.235184	-0.0392996	0.968652	0.992449
ATP10D	325.459	0.1584	0.143751	1.1019	0.270504	0.736341
FAM3A	411.538	0.279869	0.136287	2.05353	0.0400214	0.400096
TRIM51	0.38289	-0.171404	4.19354	-0.0408733	0.967397	NA
DCAKD	1624.06	-0.217931	0.0816498	-2.66909	0.00760568	0.204969
ARHGEF2	780.776	-0.0767564	0.113232	-0.67787	0.497854	0.85437
PLCZ1	0.367652	2.78192	4.09689	0.679033	0.497117	NA
NOMO1	2751.79	0.128508	0.070473	1.8235	0.0682273	0.48564
TPRKB	589.88	-0.201532	0.140551	-1.43387	0.15161	0.62666
CST6	0	NA	NA	NA	NA	NA
ATE1	682.94	0.0485017	0.107369	0.451727	0.651466	0.907965
DNAJC11	2402.02	-0.0882348	0.0753867	-1.17043	0.241829	0.717291
PIGV	168.287	0.0145772	0.224794	0.064847	0.948296	0.988527
WDR12	2686.13	0.108187	0.0880359	1.22889	0.219113	0.69611
NKRF	2564.41	-0.0523342	0.0786413	-0.665479	0.505744	0.856799
ANKRD65	0.272105	3.15343	4.60192	0.685243	0.49319	NA
PSMA7	6105.89	0.0866332	0.129873	0.667063	0.504732	0.856398
BIN3	305.746	-0.0559589	0.162733	-0.343869	0.730945	0.933226
MRAP	0	NA	NA	NA	NA	NA
PTK2	861.065	-0.0239005	0.101323	-0.235885	0.813522	0.959084
CASP2	2046.14	-0.224357	0.0952363	-2.3558	0.0184831	0.293436
GYG2	196.708	-0.0592206	0.184865	-0.320346	0.748706	0.937487
EPPIN	0	NA	NA	NA	NA	NA
APOL3	1.94169	0.319789	2.15883	0.148131	0.882239	NA
ZFP36L1	572.094	0.0760639	0.133383	0.570265	0.568498	0.88047
UBE2D3	3775.28	-0.0609953	0.0749836	-0.813449	0.415961	0.820468
AKT1	1747.9	-0.131487	0.0954692	-1.37727	0.16843	0.651558
TRAF6	763.979	-0.00336613	0.10685	-0.0315034	0.974868	0.994869
ZNF416	161.367	-0.465149	0.196154	-2.37135	0.0177234	0.289034
TPR	8454.89	0.186127	0.228085	0.816046	0.414474	0.820015
NBPF4	0	NA	NA	NA	NA	NA
RAB34	906.695	-0.0266062	0.11989	-0.221923	0.824374	0.961819
KALRN	120.185	0.19937	0.241536	0.825425	0.40913	NA
DMAC2	623.647	-0.00940286	0.113626	-0.0827524	0.934048	0.983732
ACTN1	2560.44	-0.0663307	0.0891929	-0.743677	0.457072	0.838794
CLDN9	1.44109	-3.45891	2.34851	-1.47281	0.140802	NA
UBE2S	4001.21	0.000191882	0.11023	0.00174075	0.998611	0.998963
TBCD	2346.18	-0.0397008	0.0798615	-0.497121	0.619104	0.897371
VOPP1	685.608	-0.020952	0.122651	-0.170826	0.86436	0.972609
ENPP3	5.06244	-0.876466	1.05722	-0.829026	0.40709	NA
ERBB3	19.6916	-1.18471	0.559565	-2.11719	0.0342435	NA
ZNF404	33.9683	0.0780685	0.405883	0.192343	0.847474	NA
HOXB1	0.430382	-1.02633	3.47286	-0.295529	0.76759	NA
TINAG	0.087991	0.902563	6.23278	0.144809	0.884862	NA
EFL1	578.481	0.201141	0.128837	1.5612	0.118476	0.580075
CAMK2D	771.336	0.103105	0.11773	0.875774	0.381153	0.805447
HTT	5370.64	-0.0790556	0.0714614	-1.10627	0.26861	0.735662
CATSPER4	0.21704	-0.0592257	5.63501	-0.0105103	0.991614	NA
SH3BP2	401.399	0.179723	0.154175	1.16571	0.243733	0.717685
BBS1	186.816	-0.0855428	0.17235	-0.496332	0.619661	0.897667
RAMP1	15.3052	-0.183739	0.628838	-0.292188	0.770143	NA
ACOT12	2.12743	1.0693	1.68419	0.634904	0.525491	NA
PRLR	2.49351	-2.29342	2.1804	-1.05183	0.292876	NA
PTPN20	7.32354	0.402845	0.822849	0.489574	0.624436	NA
TSPYL4	451.961	-0.279921	0.133091	-2.10323	0.0354458	0.381017
PPP1CB	4153.73	0.0226912	0.105532	0.215017	0.829754	0.963594
THAP12	626.861	0.0992899	0.13091	0.758462	0.448174	0.835473
ACIN1	5704.98	0.0922029	0.0659169	1.39877	0.161881	0.640412
SDHC	4561.28	-0.0318686	0.0801237	-0.397743	0.690819	0.921582
CFAP126	0.60485	-0.818763	3.12304	-0.262169	0.793191	NA
CCN2	91.8923	-1.00608	0.286326	-3.51376	0.000441804	NA
FCGR2A	1.16455	-1.81233	2.5181	-0.719722	0.471696	NA
TRIML2	0.16993	-1.97533	6.14711	-0.321342	0.747951	NA
NR1I3	0.441537	1.94756	3.65085	0.533452	0.593721	NA
PEAK1	859.976	-0.444329	0.123475	-3.59854	0.00032001	0.032961
PWWP2B	95.6049	-0.0712444	0.290321	-0.245399	0.806147	NA
SLC51A	12.6446	-0.350008	1.74735	-0.200308	0.84124	NA
CHRNG	1.24699	0.273601	2.33713	0.117067	0.906807	NA
NIF3L1	1031.73	-0.0617428	0.0991062	-0.622997	0.533287	0.866241
CHN1	338.723	-0.110301	0.147211	-0.749272	0.453694	0.838433
HSP90AB1	54736.8	0.108493	0.0769229	1.41041	0.158418	0.636065
MSI2	1842.67	0.110442	0.0800658	1.37939	0.167775	0.650743
PA2G4	15075.7	-0.0731077	0.086834	-0.841924	0.39983	0.814352
GYG1	1199.99	-0.121856	0.101444	-1.20121	0.229669	0.705321
CPA3	0.149514	-1.78021	6.2117	-0.28659	0.774426	NA
CAST	2193.83	0.0623393	0.0935376	0.666463	0.505115	0.856398
LNPEP	953.362	0.45808	0.121969	3.7557	0.000172854	0.0217028
SHROOM3	524.734	-0.0665406	0.119348	-0.557533	0.577163	0.885261
HMCES	1598.74	0.0180831	0.0793813	0.227801	0.819801	0.960668
ZNF2	184.988	-0.550543	0.192631	-2.85803	0.00426283	0.14989
PIKFYVE	1495.69	0.162964	0.0817323	1.99387	0.0461659	0.425238
BCHE	75.1131	0.481234	0.333378	1.44351	0.148878	NA
SI	0.681131	-2.74507	3.09951	-0.885645	0.375809	NA
IKBKG	407.736	-0.0744033	0.136037	-0.546933	0.584425	0.888288
ADORA3	0.0807325	-1.02094	6.23278	-0.163801	0.869888	NA
CAMTA1	771.21	-0.133181	0.107118	-1.24332	0.213751	0.69269
ABCC6	59.4059	-0.00169199	0.312421	-0.00541575	0.995679	NA
ART3	0.437888	-0.0719754	3.73882	-0.0192508	0.984641	NA
KDM1B	873.803	0.142974	0.0961394	1.48715	0.136974	0.605954
SAC3D1	420.089	0.157786	0.171679	0.919072	0.358058	0.791087
CD5	0.606978	-2.51174	3.06042	-0.820716	0.411808	NA
TOP1	5895.05	0.128136	0.112003	1.14404	0.252606	0.725436
NF1	2752.36	0.0557191	0.0844963	0.659427	0.509622	0.85843
ARHGAP11A-SCG5	87.4431	0.0863115	0.262755	0.328487	0.742544	NA
GOSR2	697.266	-0.285935	0.121935	-2.34499	0.0190278	0.294873
PPA2	1345.06	-0.106977	0.0948697	-1.12762	0.259482	0.728052
UBXN2B	438.847	0.128659	0.133481	0.963877	0.335108	0.779349
NBL1	253.032	0.18104	0.196979	0.919084	0.358052	0.791087
GPD1	7.38319	0.693362	0.896928	0.773041	0.439498	NA
THEM4	307.171	-0.15395	0.163318	-0.942643	0.345863	0.786511
TRPV4	13.1855	-0.344372	0.631889	-0.544988	0.585762	NA
SLBP	2674.13	-0.000777845	0.0868035	-0.00896098	0.99285	0.998375
KHSRP	20654.8	0.076592	0.0891134	0.859489	0.390071	0.811249
KLF11	527.724	0.0310876	0.124505	0.249689	0.802828	0.955512
MYH3	18.0124	1.2868	0.692326	1.85866	0.0630755	NA
ELOVL7	197.828	0.334643	0.188143	1.77866	0.0752954	0.504113
TGM1	4.66351	-0.772649	1.46533	-0.527287	0.597994	NA
PCDHA3	0.0687814	-1.02094	6.23278	-0.163801	0.869888	NA
SPATA20	93.5309	0.0549073	0.260438	0.210827	0.833022	NA
PRPF40A	6622.5	0.0883267	0.119527	0.738967	0.459927	0.839011
STX17	571.215	0.185978	0.132239	1.40638	0.159613	0.63752
ARFIP2	879.394	-0.0226798	0.115653	-0.196101	0.844531	0.967803
RBM4B	630.974	-0.00985642	0.112121	-0.0879092	0.929949	0.9825
FBXO38	1153.98	0.0623531	0.114193	0.546032	0.585044	0.888288
NAALADL1	0.221787	0.902546	4.99468	0.180701	0.856602	NA
HEXA	1283.94	0.0620215	0.0943691	0.657223	0.511038	0.85843
RASSF4	13.7009	-0.527841	0.646326	-0.816679	0.414112	NA
CRTC3	1167.49	-0.119354	0.0976859	-1.22182	0.221777	0.698871
APAF1	1237.76	0.100233	0.113277	0.88485	0.376238	0.802278
SERPINA3	6.75273	-1.46549	1.81249	-0.808549	0.418774	NA
NETO2	1245.28	0.40747	0.0939243	4.33828	1.43604e-05	0.00366082
MIIP	416.052	-0.183187	0.153398	-1.19419	0.232403	0.707981
ATG9A	2058.88	-0.033886	0.0807883	-0.419441	0.674894	0.915773
TMEM52	13.475	-0.159457	0.666211	-0.239349	0.810835	NA
CSRNP3	224.753	-0.185246	0.180286	-1.02751	0.304179	0.761073
MIER3	912.398	0.199312	0.115476	1.726	0.0843482	0.516886
PIP5K1A	4147.61	-0.105268	0.0723257	-1.45547	0.145539	0.619662
CALML6	0.269438	-1.01304	4.659	-0.217437	0.827868	NA
GNB1	5728.67	-0.0473877	0.0619465	-0.764977	0.444285	0.833976
DOK1	312.097	-0.251398	0.162915	-1.54312	0.122801	0.586142
SCLY	484.646	0.0616342	0.151687	0.406326	0.684503	0.919494
TSNAX-DISC1	0	NA	NA	NA	NA	NA
IRF9	10.274	-0.0596662	0.790379	-0.0754907	0.939824	NA
PGLYRP4	0	NA	NA	NA	NA	NA
ZRANB1	846.228	0.264037	0.108856	2.42556	0.0152847	0.27016
SUPV3L1	1383.9	0.0533194	0.0935212	0.570131	0.568589	0.88047
SLC7A13	0.562498	-1.26408	3.34407	-0.378005	0.705427	NA
DAGLB	484.398	0.0254479	0.118574	0.214617	0.830066	0.963594
SIGLEC10	0.0560816	0.902516	6.23278	0.144802	0.884867	NA
RAB3GAP1	2357.66	0.219331	0.093224	2.35273	0.0186363	0.293436
MAB21L4	0.550837	1.39072	3.30471	0.420831	0.673879	NA
PAN2	695.317	-0.0150351	0.103488	-0.145284	0.884487	0.97563
OPRM1	0.466102	-0.286488	3.45135	-0.0830074	0.933846	NA
PIH1D1	846.703	-0.138818	0.0987066	-1.40637	0.159614	0.63752
UBE2T	1826.54	-0.140279	0.0968971	-1.44771	0.147698	0.622257
PODNL1	2.73952	0.0273286	1.45119	0.0188318	0.984975	NA
RNASEH2B	1069.88	-0.101132	0.0989848	-1.0217	0.306925	0.763452
SOX15	1.57874	-0.376142	2.13084	-0.176523	0.859883	NA
USP3	902.387	-0.111859	0.0985735	-1.13478	0.256469	0.727441
CILP2	311.886	-0.0534985	0.200265	-0.267138	0.789363	0.951209
CD63	2082.36	-0.0619376	0.093759	-0.660604	0.508866	0.85843
TRIM74	1.21065	0.936923	2.36559	0.396064	0.692058	NA
L1CAM	11.1708	-0.555154	0.777131	-0.714363	0.475003	NA
NCAM1	273.545	0.417418	0.155531	2.68383	0.00727843	0.198976
STMN3	344.383	-0.230954	0.159891	-1.44445	0.148613	0.622257
TMEM30A	1357.53	0.221543	0.104194	2.12626	0.0334817	0.371391
ATF7IP	2821.69	0.0802657	0.0754319	1.06408	0.287291	0.748333
SAMSN1	0.120098	1.64575	6.20971	0.265028	0.790988	NA
SCYL1	1280.3	-0.160025	0.0973887	-1.64316	0.10035	0.548937
HSPB7	0.057265	-1.01355	6.23211	-0.162634	0.870807	NA
MPP7	333.565	0.262954	0.137744	1.909	0.0562619	0.455521
ROR2	332.147	0.403961	0.143762	2.80992	0.00495538	0.161955
RPL10A	13468.1	-0.191562	0.0850412	-2.25258	0.0242857	0.329796
NUDT4B	754.045	0.199881	0.100606	1.98677	0.0469478	0.427056
EFCAB10	8.01245	0.427091	0.967386	0.441489	0.658859	NA
CPS1	995.201	0.693756	0.116168	5.97201	2.34354e-09	2.98713e-06
TRMT6	829.159	0.29635	0.129398	2.29023	0.0220081	0.313593
ZNF239	193.835	0.142637	0.175219	0.814048	0.415617	0.820439
FBXL17	340.695	0.163595	0.138428	1.1818	0.237284	0.712902
VPS35L	1136.12	-0.162719	0.0994885	-1.63555	0.101933	0.552668
TNC	727.597	0.0964544	0.104896	0.919523	0.357822	0.791087
SLC8A1	253.087	0.747599	0.165549	4.51587	6.30559e-06	0.00214493
VSNL1	103.784	-0.234854	0.251583	-0.933503	0.35056	NA
CTSO	36.2232	0.449073	0.396189	1.13348	0.257012	NA
PTCH1	902.411	0.11749	0.103997	1.12975	0.258583	0.728052
NACA	12165.2	-0.0498654	0.0837431	-0.595457	0.551538	0.874568
AK2	7499.01	-0.119023	0.064046	-1.85839	0.0631133	0.474373
XIRP2	1.61709	0.225816	2.24469	0.1006	0.919868	NA
BBS9	276.364	0.227961	0.149567	1.52414	0.127473	0.589864
KCNIP1	1.19131	-1.06077	2.27614	-0.466038	0.641188	NA
CKLF-CMTM1	113.63	-0.644089	0.222749	-2.89155	0.00383345	NA
TNK2	504.127	0.0209157	0.14055	0.148813	0.881701	0.974532
ATXN2	1933.04	0.00170629	0.0832294	0.020501	0.983644	0.996911
PPA1	6763.46	0.0517703	0.0948846	0.545613	0.585332	0.888288
PLEKHA8	620.184	0.0839451	0.144604	0.580516	0.561567	0.876667
CYP4F2	0.346403	-0.117143	3.97089	-0.0295005	0.976465	NA
AKAP7	203.176	-0.0603867	0.175972	-0.343162	0.731477	0.933226
GDAP1L1	0.569562	-3.98766	3.19331	-1.24876	0.211754	NA
RSPRY1	601.371	0.124269	0.117072	1.06147	0.288475	0.749256
C1ORF115	177.466	-0.142809	0.220681	-0.64713	0.517548	0.860357
SLC52A2	471.899	-0.0210122	0.13902	-0.151145	0.879861	0.974364
MFN2	4386.85	-0.0688682	0.0682089	-1.00967	0.312655	0.766319
G2E3	713.308	0.020682	0.128375	0.161106	0.87201	0.973894
NDFIP2	1353.53	0.0310705	0.0936095	0.331916	0.739952	0.934517
RALB	398.895	0.113908	0.146343	0.778364	0.436354	0.829049
GRB7	1.05512	-1.28632	2.46439	-0.521961	0.601698	NA
SCOC	816.102	-0.0927921	0.124759	-0.74377	0.457016	0.838794
CNN3	4271.96	0.0398952	0.0711287	0.560888	0.574874	0.884268
SPHK1	135.354	-0.262167	0.24729	-1.06016	0.28907	0.749637
SF3B5	3832.79	-0.133968	0.100653	-1.33099	0.183192	0.668662
CYP20A1	566.823	0.235543	0.121477	1.939	0.0525011	0.442441
TEDDM1	0	NA	NA	NA	NA	NA
CTSB	1078.67	-0.0972784	0.128338	-0.757986	0.44846	0.835792
GPA33	0	NA	NA	NA	NA	NA
TPP2	3814.55	0.0683621	0.0938518	0.728405	0.466366	0.842193
AKAP4	0.182737	1.77403	5.95073	0.298119	0.765612	NA
USE1	291.096	-0.212591	0.154865	-1.37275	0.169829	0.65446
BTBD17	0.583428	2.24919	3.2437	0.693403	0.488056	NA
DMRT2	6.37132	-0.203092	0.923365	-0.219948	0.825911	NA
CD3G	0.0560816	0.902516	6.23278	0.144802	0.884867	NA
ABCB8	485.4	0.00644295	0.139023	0.0463446	0.963036	0.991394
CCDC92B	3.42966	2.89837	1.74943	1.65676	0.097569	NA
VSX1	0.0969242	0.902563	6.23278	0.144809	0.884862	NA
THOP1	2467.09	-0.0945291	0.104434	-0.90516	0.365381	0.79304
SYT5	3.09016	-0.110844	1.33301	-0.0831531	0.93373	NA
SLC47A2	1.96999	-0.34397	2.18328	-0.157547	0.874813	NA
PRKCSH	6325.16	0.119118	0.0650181	1.83208	0.06694	0.484448
WSCD1	41.0353	0.738533	0.488752	1.51106	0.130773	NA
COQ8B	538.391	-0.113579	0.151526	-0.749564	0.453517	0.838433
G6PC2	0	NA	NA	NA	NA	NA
MAGEE2	0	NA	NA	NA	NA	NA
FAM219B	560.832	-0.0301827	0.147273	-0.204944	0.837616	0.967285
HNRNPA2B1	34149	0.200479	0.130229	1.53943	0.1237	0.586931
DNMT1	8970.98	0.0294037	0.0650321	0.452141	0.651167	0.907965
TOP3A	1683.38	0.0380581	0.0909323	0.418533	0.675558	0.915773
TTC14	506.921	-0.146854	0.153356	-0.957602	0.338263	0.78227
MTFP1	517.737	-0.164155	0.163403	-1.0046	0.315087	0.767179
KRIT1	403.167	-0.017518	0.15285	-0.114609	0.908755	0.979148
NUTF2	4850.76	-0.139225	0.145636	-0.955978	0.339083	0.78227
EIF4B	11143.8	0.116099	0.066281	1.75162	0.0798391	0.508121
FTHL17	0	NA	NA	NA	NA	NA
SPSB2	31.0257	0.156653	0.432959	0.361818	0.717488	NA
ADAM33	0	NA	NA	NA	NA	NA
PDE4DIP	2364.82	0.0836593	0.0946921	0.883487	0.376973	0.80284
LETMD1	434.653	-0.148638	0.124487	-1.194	0.232477	0.707981
SLC11A2	579.199	0.0819888	0.118767	0.690332	0.489985	0.852554
CLDN7	0.528344	1.45646	3.6085	0.40362	0.686492	NA
ASAH1	621.363	0.095631	0.141099	0.677758	0.497925	0.85437
CREM	281.881	-0.0677862	0.180002	-0.376586	0.706481	0.925725
USP6	142.821	0.162342	0.201811	0.804422	0.421153	0.821128
CDH24	73.8436	0.0779147	0.354605	0.219722	0.826087	NA
PFKP	4869.56	-0.00920353	0.0780496	-0.117919	0.906132	0.979148
FSD2	1.30697	0.762104	2.50564	0.304155	0.76101	NA
SLC29A4	56.9679	-0.112204	0.391638	-0.286498	0.774497	NA
PGA5	0	NA	NA	NA	NA	NA
DLG1	1041.23	0.217516	0.110175	1.97429	0.0483493	0.430583
CAMSAP1	1075.45	0.151042	0.0972075	1.55381	0.12023	0.582741
FLVCR2	23.0711	1.06767	0.4824	2.21325	0.0268804	NA
RNF7	758.76	-0.0571967	0.122618	-0.466463	0.640884	0.903847
BCL2L15	3.25056	-0.424763	1.57165	-0.270265	0.786956	NA
CPPED1	277.13	0.168777	0.14568	1.15855	0.246641	0.720493
TRIM7	27.0786	0.167611	0.488061	0.343423	0.73128	NA
ZNF800	654.953	-0.0350573	0.143033	-0.245099	0.80638	0.956876
RBMXL1	5358.74	0.111882	0.0892557	1.2535	0.210025	0.688183
LIMS1	662.828	-0.02808	0.142579	-0.196944	0.843872	0.967785
UBE2C	4669.27	-0.24672	0.0750234	-3.28858	0.00100696	0.0666751
PCDHGA7	3.27143	-0.139262	1.3636	-0.102129	0.918655	NA
NOP2	1983.95	-0.0844589	0.0791026	-1.06771	0.28565	0.748015
CIBAR1	426.215	-0.117914	0.15294	-0.770984	0.440717	0.831758
ERBB2	816.659	0.200912	0.109852	1.82894	0.0674091	0.485026
SLC7A9	0.11453	-1.57506	6.21994	-0.253228	0.800092	NA
RPUSD3	987.957	0.0571282	0.104048	0.549054	0.582968	0.88764
TMEM107	253.051	-0.0648382	0.244309	-0.265394	0.790706	0.951928
SLC13A2	0	NA	NA	NA	NA	NA
LGR6	1.00177	-1.27062	2.47553	-0.513271	0.607762	NA
TXNDC15	443.076	0.203183	0.140303	1.44818	0.147567	0.622257
CYP3A5	2.94417	0.0725479	1.33842	0.0542042	0.956772	NA
JKAMP	530.309	0.0817274	0.140529	0.581568	0.560857	0.876667
VPS53	2149.46	-0.0411461	0.0906074	-0.454114	0.649747	0.907965
MFAP3	921.152	0.393426	0.147942	2.65932	0.00782981	0.208461
L3MBTL1	41.7908	-0.519955	0.380882	-1.36513	0.172211	NA
AKAP8	1160.37	0.081614	0.0898156	0.908684	0.363517	0.792404
HDAC6	961.575	-0.175523	0.112194	-1.56447	0.117708	0.579915
RMDN2	99.1795	0.754232	0.288335	2.61581	0.0089015	NA
SPDEF	1.64307	0.22885	1.84491	0.124044	0.90128	NA
CD164L2	0.087991	0.902563	6.23278	0.144809	0.884862	NA
SMC2	4186.16	0.15175	0.127567	1.18958	0.234213	0.710165
ADAR	8816	-0.0701775	0.0654353	-1.07247	0.283508	0.745932
MRPL39	1572.97	-0.0417389	0.10453	-0.399299	0.689673	0.921386
RDH11	1356.44	0.242892	0.101872	2.3843	0.0171116	0.28549
AHCTF1	1381.52	0.0711109	0.111294	0.638944	0.522859	0.861964
KRBA1	312.953	0.0818921	0.156469	0.523377	0.600712	0.893028
TRIT1	627.33	-0.0532136	0.123066	-0.4324	0.665451	0.912991
MPDZ	891.214	0.337254	0.116864	2.88588	0.00390327	0.142149
GPR137	190.921	0.194931	0.210434	0.926328	0.354276	0.790824
FKBP1A	2008.84	-0.0523567	0.0838567	-0.624359	0.532392	0.865984
SPTBN2	619.47	-0.423015	0.124508	-3.39751	0.000680032	0.0521126
KXD1	1178.84	-0.188858	0.0903254	-2.09086	0.0365404	0.385717
DALRD3	236.714	-0.081063	0.167152	-0.484964	0.627702	0.901113
SCN1A	3.10578	-0.622936	1.98026	-0.314573	0.753086	NA
BRCA1	1756.94	0.186115	0.101993	1.82479	0.068033	0.48564
TAC4	0	NA	NA	NA	NA	NA
ACP1	2292.82	0.00388944	0.071428	0.0544526	0.956575	0.990013
SMIM27	47.6955	-0.138928	0.402266	-0.345365	0.72982	NA
PEBP4	0	NA	NA	NA	NA	NA
SAMD9L	7.3844	-0.926223	0.913175	-1.01429	0.310445	NA
SYNGAP1	69.5831	0.0567278	0.346872	0.163541	0.870093	NA
ABCC4	1777.27	0.269458	0.111169	2.42386	0.0153564	0.270915
MAPT	141.637	-0.0935925	0.208568	-0.448739	0.65362	0.908309
MAPRE2	1082.24	-0.176092	0.089809	-1.96073	0.0499101	0.43539
TMEM260	165.738	-0.0163242	0.186071	-0.0877308	0.930091	0.982506
CCNDBP1	761.866	-0.21807	0.103428	-2.10842	0.0349942	0.379727
OR6N1	0	NA	NA	NA	NA	NA
HYAL3	71.1498	-0.130763	0.297385	-0.439711	0.660146	NA
ZNF420	129.529	0.176918	0.239126	0.739853	0.459389	0.839011
VN1R4	0	NA	NA	NA	NA	NA
FCHSD2	389.756	0.108284	0.130996	0.826617	0.408454	0.816989
VEGFA	148.643	0.346581	0.221577	1.56416	0.11778	0.579915
CMTM1	16.1344	0.681035	0.678875	1.00318	0.315773	NA
LRRTM2	26.1031	-0.0360813	0.462968	-0.0779348	0.93788	NA
CEP20	862.991	0.0662276	0.110014	0.601992	0.547179	0.872765
NNMT	1.6705	-2.0522	2.20383	-0.931198	0.351751	NA
DTNA	471.449	-0.097099	0.120261	-0.807403	0.419434	0.820861
JOSD1	762.948	0.0143069	0.131416	0.108868	0.913307	0.979706
CD33	0.938632	1.93586	2.65857	0.728158	0.466517	NA
ALG1	748.003	-0.0421988	0.101113	-0.417344	0.676427	0.916334
ACVR1	226.802	-0.294229	0.190675	-1.54309	0.122808	0.586142
PRKCG	20.629	-0.312162	0.530106	-0.588867	0.55595	NA
ZNF880	22.9334	-0.666377	0.474325	-1.40489	0.160053	NA
FYB2	0.366362	-0.113257	3.85865	-0.0293513	0.976584	NA
ZFAND5	1418.23	-0.0704906	0.109596	-0.643184	0.520105	0.861492
SBSN	1.46996	1.28581	2.39737	0.536343	0.591722	NA
ICA1	86.9506	-0.0229618	0.267716	-0.0857692	0.93165	NA
MT1B	1.94784	-0.217836	2.24646	-0.0969683	0.922752	NA
CRHR2	0	NA	NA	NA	NA	NA
RPS14	17111	-0.108342	0.106313	-1.01908	0.308164	0.764374
FECH	1801.41	-0.102903	0.0831105	-1.23815	0.215661	0.693008
ELF4	670.569	-0.149956	0.117187	-1.27963	0.200674	0.680555
SUCO	678.28	0.658347	0.124945	5.2691	1.37098e-07	0.000116499
RAP2A	966.317	0.215106	0.117873	1.8249	0.0680167	0.48564
ABHD18	346.832	-0.106908	0.157847	-0.677287	0.498224	0.85437
CSNK2A1	2399.11	-0.0695592	0.0804317	-0.864824	0.387136	0.80906
MAP3K19	0.278371	-1.01242	4.60837	-0.219692	0.826111	NA
LARS2	1549.08	0.19096	0.100596	1.89829	0.0576585	0.458973
FARP1	1160.08	-0.132978	0.0954	-1.3939	0.163349	0.641876
[truncated: 17,778 more rows]

## Sheet: Enriched in 0,1%T vs 1%T 
NRIP1
FBXO34
PPP2CA
TES
ATAD2
IDI1
ACTN1
SPTBN2
NFE2L2
SIPA1L1
SPTAN1
ANLN
SYNE2
MAP7D2
SVIL
PREPL
PALM2AKAP2
ANK3
TXLNG
WAC
AMOT
MRPL42
HMGCS1
ACTN4
DIDO1
TARS1
ZNF711
AHNAK
LIMA1
IQGAP1
PTBP3
CLIP1
DBN1
ZBTB2
YTHDF2
ABCE1
KIAA1671
SRRM1
GAS2L3
TMEM263
CDC27
SPEN
UTRN
RFC1
TP53BP2
HMMR
FLNA
MYO18A
FAM13B
PPP1R9B
TPX2
RNF169
PRKDC
SRRM2
MICAL3
DYNC1LI1
MKI67
RPL6
KIF5B
MAP7D3
IQGAP2
CMTR2
MAPK8IP2
PEAK1
SPTBN1
IQGAP3
FLNB
PTP4A1
