# Supplementary material for: Common cell lysis procedures distort ribosome profiling analyses of gene expression
Source: Genome Biol. 2025 Aug 11;26:241. doi: 10.1186/s13059-025-03651-1 (PMC12341276; doi:10.1186/s13059-025-03651-1)
Supplement: Supplementary file 3 — Additional file 3: Table S3. Riboseq and RNAseq analyses (DEseq2) of Huh7 cells lysed with the ST (1.0% Triton X100) and LT (0.1% Triton X100) lysis buffers. Source data were used to generate the plot in Fig. 1D. [file 13059_2025_3651_MOESM3_ESM.xlsx]

## Sheet: Delta Riboseq Huh7 0,1%T vs 1%T
Gene	baseMean	log2FoldChange	lfcSE	pvalue	padj
ZNF180	85.1088	0.031869	0.128423	0.62152	0.820621
GSS	1769.22	-0.110334	0.0853821	0.0638989	0.211443
POLDIP2	1580.5	-0.0356696	0.0747066	0.516678	0.754808
SIGLEC1	1.98161	0.0278732	0.390533	0.798595	NA
TBX4	36.6831	-0.0680064	0.192824	0.422707	0.683629
PJVK	7.55189	0.0303806	0.293405	0.789497	0.914243
SLC9A3R1	3454.84	-0.449479	0.123201	1.25975e-05	0.000107219
HCFC1	2076.87	-0.0475883	0.0913258	0.416043	0.678009
BRD2	313.85	-0.344532	0.184108	0.00231602	0.0136496
SGCE	877.527	1.02047	0.110342	9.51204e-21	2.73629e-19
PYGO1	12.8623	0.0130821	0.245576	0.898469	0.961182
C11ORF21	0	0	0.46277	NA	NA
ARHGAP26	33.5706	0.0397642	0.181391	0.624271	0.822353
TP63	18.8729	-0.0512616	0.219392	0.585625	0.79946
PRMT5	2215.38	-0.0197549	0.0745608	0.718594	0.878605
ZCCHC10	176.441	-0.199319	0.174967	0.0287874	0.115693
NFASC	1.4399	0.0315249	0.421941	0.734083	NA
SLC7A7	251.268	1.13418	0.159563	3.86181e-13	6.3543e-12
HNRNPC	2336.87	-0.226562	0.134816	0.00550348	0.0292287
H2BC4	2041.2	-0.738826	0.157284	1.04328e-06	9.89067e-06
TOMM34	521.722	-0.108624	0.0997768	0.0866362	0.261993
B3GALNT1	111.93	0.850568	0.208754	1.25414e-05	0.000106887
ARL6	75.9616	-0.0394183	0.133175	0.550607	0.777018
ERN2	0.484546	0.0124775	0.439778	0.862214	NA
MFSD9	85.5306	0.924952	0.23513	1.97364e-05	0.000164964
PFKFB2	101.596	-0.0563207	0.135384	0.403573	0.667167
ZFP69B	12.3854	-0.0581529	0.259472	0.585223	0.79946
GAL3ST4	0.185899	-0.0320972	0.455031	0.527557	NA
YKT6	473.835	-0.0836717	0.09263	0.166379	0.404035
TMEM237	168.974	0.175624	0.17227	0.0453239	0.163679
VEGFB	18.1444	0.095989	0.265967	0.37836	0.644693
RGCC	5.19099	0.0247573	0.329815	0.833046	0.932649
RBBP5	531.104	-0.0774625	0.0908894	0.195131	0.445594
SPTLC1	944.658	0.944444	0.107441	7.03814e-19	1.7838e-17
ERP44	2271.26	1.26295	0.122145	1.21354e-25	4.95307e-24
DNAI7	0.931664	-0.0033113	0.421162	0.970783	NA
DLST	1051.61	-0.00401083	0.0743782	0.941563	0.977406
SEMA6D	0.986595	0.0812599	0.441667	0.383362	NA
COA8	84.3801	-0.0724419	0.145125	0.306821	0.577662
DHRS7B	211.217	0.997419	0.160839	2.3369e-10	3.0317e-09
HCRTR2	0	0	0.46277	NA	NA
H4C9	732.513	-0.177883	0.137956	0.0233692	0.0985819
SEM1	1907.29	-0.0185013	0.0777778	0.739005	0.889418
RBM12B	526.012	0.0891622	0.101036	0.154308	0.385233
FERMT2	1296.67	-0.0100172	0.0786472	0.857119	0.942399
APOC1	3252.17	0.409442	0.139152	9.78563e-05	0.000737059
IFNGR1	779.293	1.44745	0.141485	2.44154e-25	9.56154e-24
SLC29A3	315.752	1.13447	0.149366	1.01618e-14	1.89813e-13
RPS6KA3	12236.9	-0.0113578	0.0720912	0.833833	0.932987
SPIB	0.106969	-0.02711	0.454261	0.59162	NA
TP53I3	325.495	0.000968574	0.0949586	0.986592	0.994822
NLRP13	0.79025	0.0928081	0.455091	0.280775	NA
ADGRB2	0.541633	0.00546727	0.436482	0.942265	NA
TVP23B	115.585	1.01265	0.246437	9.90154e-06	8.5548e-05
GIGYF2	1855.44	0.0262841	0.0712528	0.626228	0.823908
ALG8	1211.22	1.32763	0.108499	4.55055e-35	3.53117e-33
SLC5A10	0	0	0.46277	NA	NA
GALNT15	0.0884902	-0.00469492	0.45227	0.925367	NA
PTPRK	1842.53	1.37227	0.112011	3.41988e-35	2.70386e-33
ERLEC1	448.527	1.05904	0.132678	5.53577e-16	1.15025e-14
PCDHB1	0.323297	0.0204084	0.448404	0.73432	NA
ZNF556	0.195459	-0.015099	0.452766	0.76459	NA
IFITM3	176.776	0.0563367	0.122226	0.382033	0.647856
VPS45	533.903	-0.0203997	0.0830151	0.7179	0.878147
YWHAG	2242.22	-0.332635	0.124785	0.000169024	0.00122396
HARS1	1212.04	-0.0741779	0.0809045	0.195607	0.446356
SLC4A4	331.91	0.979278	0.137343	4.40209e-13	7.19618e-12
ADGRF1	0.726645	-0.0176649	0.4324	0.827704	NA
USP42	256.788	-0.181037	0.158716	0.0323868	0.126833
ATG3	652.974	-0.0713359	0.0888755	0.227377	0.489529
TAF1B	558.069	0.0623093	0.0858825	0.28368	0.553377
EPHA6	16.0537	0.00459685	0.235788	0.963223	0.984642
MYL12A	7588.7	-0.017748	0.0874635	0.755602	0.896917
AMOTL2	2133.94	0.155861	0.108189	0.0222492	0.0944916
EHBP1L1	123.576	-0.127043	0.168603	0.119356	0.325329
DDIT3	33.9133	0.0218914	0.167338	0.775028	0.907581
YIPF3	1006.61	0.157941	0.143648	0.0435644	0.159664
DMRTC1B	0	0	0.46277	NA	NA
GFRAL	0	0	0.46277	NA	NA
BTF3L4	1127.31	-0.0545125	0.079049	0.333657	0.60355
DNA2	1031.66	0.0324268	0.0797454	0.563259	0.785439
GLA	1166.77	1.11023	0.104593	9.07133e-27	3.95957e-25
NFIA	99.0341	-0.0200616	0.11694	0.744087	0.891443
C6ORF141	3.14528	0.0663815	0.377927	0.576471	NA
CTCFL	0.616164	-0.0181068	0.432574	0.823201	NA
GLYATL3	0.144544	-0.00469492	0.45227	0.925367	NA
AGAP3	147.161	-0.0334124	0.109944	0.581618	0.797244
RUNX1T1	2.94705	-0.279882	0.546733	0.0487653	NA
CFAP52	0.213937	-0.0345493	0.455461	0.497681	NA
DCK	744.607	-0.0105148	0.0869279	0.853266	0.940668
POMT2	84.176	1.06826	0.240035	2.40195e-06	2.20562e-05
HNRNPUL1	3518.6	-0.177904	0.0892119	0.00443785	0.0242557
MGST1	3857.95	0.557142	0.0919206	5.9814e-10	7.48877e-09
ADCYAP1R1	0.358481	-0.0338514	0.449779	0.583379	NA
CCP110	116.889	-0.0651137	0.136774	0.340655	0.610633
MROH2B	0.285722	-0.00740321	0.448915	0.896927	NA
LDHC	130.836	0.129686	0.159361	0.102832	0.294659
PDE2A	0.0884902	-0.00469492	0.45227	0.925367	NA
MYRIP	0.469848	-0.0330725	0.443202	0.643586	NA
P4HB	11147.8	1.13628	0.0918724	1.33119e-35	1.06589e-33
OCEL1	106.456	-0.241912	0.224598	0.029062	0.116572
WDR6	1960.01	0.0315327	0.0737013	0.564289	0.785961
ERLIN1	993.683	1.08005	0.121502	2.29588e-19	6.00031e-18
UBTD2	132.248	-0.269811	0.22063	0.0176509	0.0781577
PPAN	225.645	-0.163984	0.156365	0.0461228	0.165802
ARHGAP9	1.36404	-0.10736	0.445934	0.29838	NA
PPAN-P2RY11	196.246	-0.135288	0.147468	0.079278	0.24672
SHISAL2B	0.177867	0.00460349	0.452094	0.92737	NA
C9	0.410283	-0.0458458	0.450831	0.480144	NA
LTBP4	3.1901	0.0301397	0.36264	0.79536	NA
IRF3	585.079	-0.112956	0.105979	0.0830626	0.25412
TRIM61	20.8981	-0.128856	0.275284	0.25413	0.521772
CTSH	331.481	1.33933	0.160077	1.2611e-17	2.9142e-16
YBEY	34.9325	-0.040984	0.173321	0.60116	0.809814
CLDN10	0	0	0.46277	NA	NA
APOBR	5.82098	-0.128639	0.37537	0.331339	0.601615
RILPL1	50.7488	-0.0135364	0.142173	0.842757	0.93603
TINF2	105.58	-0.0207932	0.113294	0.732029	0.885948
TRAPPC3	770.484	-0.122101	0.111125	0.0684847	0.222691
TVP23C	116.681	1.0222	0.243391	6.99727e-06	6.14264e-05
FLRT1	0.841166	0.0649237	0.436996	0.471057	NA
MIPEP	463.237	0.0437296	0.0863625	0.447447	0.704004
SPRY1	86.8059	-0.0720813	0.150849	0.318964	0.589634
ST3GAL4	11.9232	0.212527	0.396794	0.158174	0.391033
SCLT1	254.109	-0.169763	0.155809	0.0400087	0.149421
TPGS2	327.375	-0.0840718	0.10256	0.179263	0.422588
PLA2G6	12.1476	-0.0354332	0.251985	0.734155	0.88741
TM2D1	117.769	1.03352	0.201391	1.03705e-07	1.07741e-06
PLCB3	267.677	-0.221873	0.174395	0.0177797	0.0787001
KLF5	479.888	-0.158697	0.135854	0.0373611	0.141689
KSR1	43.8334	-0.0378159	0.164987	0.617055	0.819356
DHX30	1787.1	-0.0717296	0.0772473	0.202329	0.455413
BTC	12.455	0.137116	0.324693	0.28051	0.550896
PPP6R2	783.307	-0.0562219	0.0821628	0.325143	0.595914
FGD4	345.363	-0.0538435	0.0926183	0.361533	0.629241
ARID2	865.287	-0.0209765	0.0760982	0.703908	0.870348
CAMK2B	29.4633	-0.00745634	0.16833	0.922935	0.9706
AREG	288.611	1.07697	0.151674	4.5662e-13	7.4451e-12
KCNF1	1.27095	-0.103446	0.458453	0.246487	NA
APOL4	0.882521	0.0199047	0.419414	0.830399	NA
GNAS	14373	-0.140881	0.0783104	0.014569	0.0666474
MMS19	768.397	0.00391513	0.0793293	0.944001	0.97821
TCF19	70.1945	-0.130619	0.203553	0.152643	0.382856
EIF2B1	557.722	-0.072755	0.0870607	0.215624	0.474049
GGACT	6.38856	-0.0788247	0.333772	0.51957	0.756363
ATP2A2	6703.83	1.0754	0.0829568	7.56511e-39	7.66944e-37
MYL6B	1472.59	-0.676248	0.106205	1.15762e-10	1.54649e-09
POP4	445.001	-0.112115	0.102867	0.0814864	0.250701
TTLL6	0.564363	0.00464555	0.436719	0.950722	NA
TNFRSF1B	0.275276	-0.0249633	0.450991	0.659062	NA
NUP62	1353.35	-0.191775	0.113184	0.00751975	0.0382561
TMEM41B	527.629	0.944191	0.128608	9.85408e-14	1.70863e-12
EPC2	270.615	-0.105647	0.124413	0.125325	0.336249
PAK4	525.263	-0.172238	0.137296	0.0268067	0.109482
ABRAXAS1	165.611	-0.0031219	0.100345	0.957267	0.98187
ZNF699	29.6688	-0.0720381	0.20499	0.417727	0.679509
PLA2G12A	57.386	0.192164	0.256564	0.089387	0.267372
ZNF816	26.4756	-0.00274939	0.179016	0.972872	0.98884
FIG4	268.128	0.0343113	0.0962103	0.558296	0.781986
DPP3	7383.27	-0.044232	0.0717692	0.414977	0.677226
CPSF7	2353.68	-0.0219422	0.0768092	0.691843	0.862556
GDAP1	69.5004	0.0123265	0.127838	0.847237	0.938589
CLCC1	1274.4	0.85032	0.116041	1.26057e-13	2.1678e-12
EPHB2	20.3616	0.395327	0.450166	0.0416182	0.153877
KRT17	414.015	0.0812489	0.111183	0.205294	0.458962
NRIP1	598.323	0.0518537	0.0864621	0.370149	0.637802
ARGLU1	295.882	-0.501475	0.164923	0.000122561	0.000908441
RNASEK	911.695	0.340808	0.136712	0.000312743	0.00216016
CDH20	2.85224	0.228571	0.516966	0.0748593	NA
MAPK13	14.398	0.00633698	0.234513	0.949122	0.979591
PQBP1	1850.57	-0.201686	0.123004	0.00770226	0.0390424
ENSG00000275778	0	0	0.46277	NA	NA
DSN1	955.751	-0.0497958	0.0820924	0.38192	0.647856
PTGER3	0.0884902	-0.00469492	0.45227	0.925367	NA
LHX6	0	0	0.46277	NA	NA
CNTNAP3B	0.340889	-0.00437233	0.444509	0.945931	NA
SCN2B	0.567257	-0.0747953	0.453881	0.32654	NA
ISYNA1	47.9016	-0.13037	0.232018	0.190929	0.4404
NRG2	0.694209	-0.0266266	0.431815	0.748979	NA
KLK6	0	0	0.46277	NA	NA
CARD16	28.2973	-0.162107	0.276151	0.160869	0.395055
SH2B1	113.522	0.0115574	0.113817	0.848736	0.938766
KREMEN2	2.36118	0.269788	0.546916	0.0439887	NA
EEF2KMT	97.0359	-0.16476	0.206045	0.0848786	0.258481
ADAM21	2.87361	0.0800021	0.395689	0.497144	NA
TRAPPC3L	0	0	0.46277	NA	NA
CREB3L4	48.2615	0.104145	0.207834	0.250529	0.517156
CALHM6	0	0	0.46277	NA	NA
IL32	2903.01	-0.0244225	0.0747083	0.656395	0.84294
OR56B4	0	0	0.46277	NA	NA
BRD4	950.536	-0.1822	0.124666	0.0149094	0.0678344
BORA	422.291	-0.0085427	0.0888447	0.880961	0.95306
TSSK1B	0	0	0.46277	NA	NA
PPP2R3B	41.5307	-0.0755982	0.189166	0.366576	0.634218
CHST6	0.178753	0.00466446	0.452094	0.926416	NA
KRTAP4-4	0	0	0.46277	NA	NA
PSG9	0	0	0.46277	NA	NA
CCL25	0	0	0.46277	NA	NA
FOXP2	128.014	-0.0435731	0.118838	0.488539	0.735448
VAV3	20.5003	-0.0576644	0.216736	0.535313	0.768235
RSPH6A	1.25029	0.118341	0.455656	0.244318	NA
LRRC24	0.942826	0.0491441	0.434337	0.570724	NA
RASSF10	4.48957	-0.0984423	0.368145	0.435918	NA
CERS3	0.17698	0.00454235	0.452094	0.928328	NA
GPR107	814.822	1.33803	0.115562	1.1799e-31	7.27086e-30
UBXN11	53.4208	-0.0397188	0.154432	0.582265	0.797609
PRKACB	364.899	0.0156685	0.091552	0.785041	0.911574
DEF8	348.355	-0.0714308	0.111633	0.260578	0.528603
ZHX1-C8ORF76	74.6635	0.00743717	0.124493	0.906098	0.963473
ELAVL4	16.3117	-0.208165	0.353369	0.141985	0.364188
OSBPL6	96.6185	0.0131489	0.115275	0.829139	0.930846
AGTPBP1	373.619	0.0247172	0.0926707	0.668947	0.849857
ITPR1	131.182	0.291868	0.226069	0.0138848	0.0640067
SLC35A3	125.7	0.809796	0.216117	3.60539e-05	0.000289606
TRIM38	38.0565	-0.0293777	0.163753	0.696363	0.865446
MMP19	14.6317	0.609869	0.544797	0.0147898	0.0673878
C8ORF33	280.876	-0.406728	0.185711	0.00098996	0.00629797
KAT6B	147.888	-0.0744511	0.123566	0.260163	0.528268
FKBP6	0	0	0.46277	NA	NA
RUFY3	208.189	-0.118684	0.135417	0.102134	0.293336
RIOK2	734.012	0.023566	0.089918	0.68163	0.8577
CEP120	152.463	-0.0808711	0.123776	0.225298	0.487053
DSTN	4437.2	0.000888958	0.082358	0.987383	0.995141
TCAF2	152.198	-0.0140903	0.104919	0.811443	0.922806
FEZ1	1.96427	-0.0869083	0.42944	0.40825	NA
ENSG00000267618	118.453	0.0378976	0.118705	0.544678	0.774214
GNAI2	644.42	-0.0407647	0.0830297	0.473702	0.724617
EIF4G1	13360.1	0.00650202	0.0687604	0.902581	0.962859
AP1S1	589.577	-0.000941027	0.0802536	0.986567	0.994822
EXOG	103.727	-0.0294732	0.117208	0.633685	0.828072
TESMIN	27.5613	0.0197411	0.181375	0.808665	0.922506
TUBD1	177.869	-0.124895	0.144747	0.0977431	0.284956
OLFML3	1033.18	1.35388	0.119611	2.26366e-30	1.29348e-28
HIPK1	722.596	-0.0227565	0.0802517	0.684726	0.85923
SLC35A1	324.567	0.960728	0.146972	2.81901e-11	4.0088e-10
MAGEA8	2.73227	0.155621	0.443437	0.228271	NA
PCDH7	7.51648	-0.0598623	0.331622	0.618449	0.819791
ETFDH	266.268	0.0497588	0.0976289	0.403788	0.667282
RPF1	796.71	-0.130815	0.101945	0.0444641	0.161735
PTK7	6.70677	0.13372	0.380696	0.316559	0.587247
MARK3	441.267	-0.0122421	0.0835798	0.828298	0.930452
ATP2B1	3641.29	1.35405	0.101286	2.00028e-41	2.46524e-39
ADGRG1	6.40645	0.0721011	0.322407	0.549661	0.776468
SLC66A2	52.0753	0.217875	0.274756	0.0732906	0.233604
LGSN	46.1212	0.049252	0.165023	0.514952	0.753542
MYO5A	172.373	0.00376502	0.101641	0.948626	0.979481
ADGRG4	0.0884902	-0.00469492	0.45227	0.925367	NA
BMPER	5.39459	0.169799	0.416238	0.228514	0.490732
AGK	685.453	-0.0661633	0.0825781	0.249992	0.517064
LMBRD1	1023.72	1.35554	0.123254	8.31826e-29	4.18275e-27
ZNF331	39.6068	-0.304039	0.337228	0.0454895	0.164136
C2CD3	191.061	0.0274265	0.106468	0.646306	0.83622
AASS	337.238	1.52943	0.159095	9.42222e-23	3.10884e-21
ARL13B	251.744	-0.0431535	0.10283	0.472169	0.723391
ACSL3	5742.84	0.804858	0.0985254	1.79517e-16	3.81846e-15
ANAPC11	439.157	0.0629887	0.100948	0.301322	0.571244
PPP4R1	1999	0.00214442	0.0729073	0.968522	0.986698
SLC29A1	319.718	1.22638	0.145332	8.88001e-18	2.07492e-16
MIDEAS	339.646	-0.08952	0.113222	0.169694	0.408273
FAAP100	149.901	-0.0154839	0.109818	0.796062	0.91701
PABIR3	6.43094	0.0518458	0.317299	0.661082	0.845663
RRP12	1391.52	-0.0302631	0.0762078	0.584291	0.798843
BAHD1	413.779	-0.324236	0.170877	0.00210988	0.0125763
ANKRD42	267.274	-0.550971	0.177833	0.000129721	0.000956997
MOGAT3	133.68	0.672442	0.214411	0.000165049	0.00119794
PLD1	769.372	-0.0833091	0.0880374	0.160644	0.39481
ODF2	654.749	-0.0943093	0.0972224	0.128429	0.341656
ST3GAL3	4.86595	-0.00101532	0.324506	0.993056	NA
KRTAP6-1	0	0	0.46277	NA	NA
CHD9	368.754	0.00421271	0.0882638	0.941034	0.977363
ARL6IP1	2286.86	0.511829	0.0933353	1.06459e-08	1.20242e-07
GPR27	0.522121	0.044579	0.44715	0.524213	NA
HPS4	207.739	-0.0516875	0.104067	0.394824	0.658283
ERP27	37.1694	1.21956	0.341356	3.7645e-05	0.000302001
ASPM	2606.36	0.274492	0.123645	0.000786512	0.00512292
PLEKHG1	149.737	0.0615289	0.115916	0.333042	0.60308
MAX	113.338	-0.29578	0.251652	0.019671	0.0855951
COL6A6	0.32241	0.0234459	0.446344	0.71529	NA
BCL11A	6.75911	-0.0620109	0.329528	0.606102	0.812553
EME2	14.8229	0.112456	0.295628	0.340875	0.610679
CCL4L2	0	0	0.46277	NA	NA
MBNL3	3189.16	-0.0470163	0.0756063	0.395961	0.659787
TMEM59L	0.929015	0.00320664	0.42586	0.970404	NA
ENSA	561.481	-0.272185	0.139852	0.00192613	0.0115743
QSER1	664.008	-0.0976392	0.0912702	0.107995	0.304464
GIMAP7	0.0884902	-0.00469492	0.45227	0.925367	NA
POC1B	156.802	-0.0135432	0.10732	0.819739	0.927441
ATP5F1B	19742	0.0367834	0.0647668	0.477021	0.72712
DYNLT3	4.40492	-0.0437064	0.372243	0.706693	NA
SLC45A1	0.196345	-0.015099	0.452766	0.76459	NA
XIAP	456.01	0.0426305	0.0921251	0.465534	0.717392
GP1BA	0	0	0.46277	NA	NA
OPA1	1380.9	0.0176121	0.0807061	0.753409	0.895589
PHACTR3	1.80463	0.00948371	0.390987	0.929805	NA
C3ORF80	9.9121	0.0317123	0.283842	0.777152	0.908543
IFIT2	8.9514	0.073499	0.294988	0.526083	0.761999
SSH1	107.126	-0.075956	0.140709	0.278372	0.548233
CHRNA10	0.106969	-0.02711	0.454261	0.59162	NA
ULK3	31.1546	-0.0244771	0.184985	0.767284	0.903709
NIPAL4	0	0	0.46277	NA	NA
SCFD1	6024	0.0418824	0.0794402	0.456233	0.710576
GRAMD2B	19.7867	-0.108316	0.258925	0.311742	0.582705
RGS7	0.378464	0.0266272	0.447523	0.673499	NA
ART1	0.0893765	-0.00469492	0.45227	0.925367	NA
CARD8	153.419	-0.0834974	0.126506	0.216063	0.474578
PAX5	0.178753	0.00466446	0.452094	0.926416	NA
IMPDH1	439.273	-0.0819855	0.103045	0.190048	0.439011
PAM	632.953	1.1368	0.128982	4.04923e-19	1.04523e-17
PATZ1	393.673	-0.0442886	0.093805	0.450858	0.706125
PLET1	0	0	0.46277	NA	NA
SRRD	218.751	-0.0356782	0.102338	0.548985	0.776093
PIK3IP1	10.4395	0.379621	0.523379	0.0522909	0.181789
TUSC2	124.345	-0.126543	0.16679	0.118484	0.323866
PELI3	64.0053	-0.275513	0.287147	0.0392926	0.147437
CFAP36	74.0351	0.0127826	0.127542	0.841473	0.93599
FTO	615.597	-0.0509672	0.0908889	0.384364	0.649226
DNAAF6	0	0	0.46277	NA	NA
CD8B	3.67651	0.0261265	0.349228	0.823671	NA
OPRL1	0.195459	-0.015099	0.452766	0.76459	NA
ADCY6	219.834	1.21766	0.168533	1.37872e-13	2.36129e-12
ZNF655	240.119	-0.15066	0.139402	0.0488288	0.17286
STMN1	6944.88	-0.426979	0.0915478	1.80571e-07	1.83653e-06
ARL6IP4	333.797	-0.156807	0.147854	0.0478932	0.170377
FN1	86712.9	1.87353	0.0891522	2.62007e-99	3.29369e-95
SCARB2	1423.53	1.12288	0.103352	5.91676e-28	2.74464e-26
NARF	494.961	-0.0986791	0.0961716	0.111513	0.310757
RTP3	0	0	0.46277	NA	NA
C12ORF57	179.834	-0.114693	0.139118	0.11674	0.320959
ZNF772	35.0147	-0.133196	0.244306	0.198776	0.450915
POGLUT1	126.498	1.33913	0.200799	5.2146e-12	7.77592e-11
ZNF345	6.96602	0.11636	0.354788	0.368146	0.635796
SERINC4	0.0884902	-0.00469492	0.45227	0.925367	NA
LRRC9	14.5055	0.0431831	0.260764	0.685926	0.859527
TCF25	1147.73	-0.12654	0.0973785	0.0466631	0.167477
EXTL3	127.511	1.00797	0.192745	6.51457e-08	6.87613e-07
C2CD4B	1.78352	0.020998	0.390841	0.846461	NA
ZNF562	140.106	-0.0941004	0.136208	0.182366	0.427435
MAGT1	669.278	1.27798	0.122424	4.15594e-26	1.7473e-24
TAFA1	0	0	0.46277	NA	NA
BRDT	832.896	-0.156398	0.112602	0.0244823	0.102316
PRMT7	594.414	-0.0255701	0.0814587	0.6497	0.838281
ENSG00000267179	1.18584	-0.00280972	0.407699	0.977486	NA
TAB3	441.615	-0.116832	0.109535	0.0779813	0.243885
GOLGA2	726.777	-0.0878178	0.0868616	0.138353	0.358655
GTF2I	6673.64	-0.0292144	0.0752321	0.595754	0.806247
PDGFA	72.702	0.0711253	0.153683	0.330034	0.600327
SLC9A1	58.8983	1.12405	0.275842	9.3914e-06	8.13641e-05
H2AB2	0	0	0.46277	NA	NA
GATB	400.137	-0.0350746	0.0865364	0.540592	0.771629
ADAT1	136.395	-0.133064	0.156757	0.0928922	0.275607
PITPNM2	39.2822	0.330861	0.347466	0.0377905	0.14279
EPHX4	34.4495	1.00054	0.384631	0.000528968	0.00352954
FLRT2	55.2536	0.878979	0.307568	0.000356025	0.00243901
ERCC6L2	213.873	0.0555883	0.104726	0.363006	0.630819
HROB	118.101	-0.0592983	0.128357	0.368807	0.636239
CALCOCO1	203.716	-0.0450105	0.101127	0.452158	0.707414
SPG11	946.252	0.0691711	0.0828835	0.230401	0.492915
CRELD1	43.6634	0.579888	0.384887	0.00729113	0.037274
SNX14	784.181	1.33618	0.124036	1.03023e-27	4.72666e-26
LRPPRC	6973.73	0.0520162	0.0841442	0.365048	0.632793
ZC3HC1	675.784	-0.0417867	0.083029	0.462892	0.715846
RMND1	475.254	-0.0922513	0.103768	0.145496	0.369793
ACYP2	57.0139	-0.0192551	0.143248	0.778915	0.909401
FBXO34	173.002	-0.102947	0.130564	0.141826	0.363958
SGIP1	0.17698	0.00454235	0.452094	0.928328	NA
NECAP2	336.783	-0.159016	0.147095	0.0448635	0.162765
JAKMIP3	1.75213	-0.0811356	0.421619	0.450451	NA
MYH10	4984.85	-0.0654523	0.077375	0.243981	0.509821
AKT3	5.44683	0.0404844	0.31992	0.730976	0.885174
UCK2	560.623	-0.0563813	0.086176	0.330732	0.601161
ARMC8	592.989	0.0172776	0.0829867	0.759422	0.898555
EMC3	1258.24	0.914125	0.0977928	4.45492e-21	1.31771e-19
SPIN3	20.9872	0.00343784	0.194797	0.968245	0.98653
SEZ6L2	57.5644	1.04157	0.298416	6.65251e-05	0.000514005
CDCA3	732.35	-0.0897303	0.0927904	0.139839	0.360205
MYEOV	0.63287	-0.0490384	0.43921	0.548096	NA
DNAJC10	860.516	1.3226	0.124896	7.61577e-27	3.35922e-25
GORAB	77.9424	-0.251402	0.250769	0.0356842	0.136806
RARS2	881.862	0.014349	0.0837092	0.799473	0.918109
GPALPP1	274.396	-0.247033	0.17012	0.00951025	0.0467553
CEMIP	0.715101	0.0142173	0.428108	0.867196	NA
DHRS11	38.1917	-0.091771	0.209505	0.311419	0.582568
S1PR5	1.2296	-0.015066	0.43145	0.853928	NA
ELP1	4348.26	0.055278	0.0714874	0.30848	0.57983
HAUS2	323.456	0.0534818	0.100889	0.375412	0.642352
SCN3A	24.8013	1.26331	0.418195	0.000122704	0.000908966
ZNF566	63.691	0.0120343	0.134517	0.855072	0.941556
DDX5	12463.2	0.0891263	0.0765217	0.113695	0.315094
DTNB	27.8117	-0.00437741	0.176725	0.956384	0.98187
LNP1	5.0043	-0.00592576	0.331893	0.959578	NA
PI4K2B	812.855	0.0755862	0.0902351	0.204465	0.457916
STAU2	482.055	0.01576	0.0841908	0.780556	0.909513
IL7	0.630123	0.0168765	0.434411	0.83062	NA
RANBP9	538.935	-0.000638158	0.0833215	0.990964	0.996593
ZNF780A	55.1391	-0.110739	0.198025	0.20876	0.464399
C2CD6	15.7714	-0.00941431	0.218226	0.920397	0.969737
NECAB3	149.197	-0.144359	0.157201	0.0727399	0.23232
SAP18	1924.91	-0.065088	0.0878446	0.266911	0.535671
PRPS1	953.025	0.0140448	0.0757781	0.798708	0.918109
SYCE1	0.23392	0.00907219	0.450908	0.865145	NA
ENSG00000273345	0	0	0.46277	NA	NA
PPP2CA	1433.9	0.0130481	0.0732672	0.810652	0.922653
DNAJC19	255.434	-0.00399355	0.0966996	0.94495	0.978381
RUBCNL	0.607246	0.0334034	0.434619	0.683059	NA
RAB3GAP2	1410.05	0.0947039	0.0840547	0.106827	0.302459
TFG	4426.22	0.0630647	0.0707375	0.243747	0.509587
SGO1	664.314	-0.0596397	0.084515	0.301683	0.571642
TMEM97	2023.29	0.534035	0.0993462	2.21719e-08	2.43639e-07
PORCN	24.823	0.631693	0.473382	0.00999972	0.0487235
CHPF	269.905	1.13194	0.194528	1.87657e-09	2.2683e-08
DNAJC7	1657.33	-0.0714145	0.0845365	0.219282	0.479575
MLH1	1406.52	-0.0149645	0.0748862	0.785072	0.911574
SPTY2D1OS	1.241	0.00179945	0.405268	0.985773	NA
P2RX5	0	0	0.46277	NA	NA
ACADM	870.596	0.00624668	0.0835546	0.911803	0.966019
CYP3A43	0.323297	0.0204084	0.448404	0.73432	NA
MFF	856.004	0.00789978	0.0826043	0.888357	0.956534
MUC3A	18.0753	0.163898	0.321165	0.202665	0.455679
PVALB	0	0	0.46277	NA	NA
IL11RA	3.05654	0.117329	0.408715	0.349878	NA
SERPING1	3835.71	1.40731	0.0972439	3.51072e-48	7.00529e-46
SUV39H2	237.873	0.0279947	0.0991101	0.633558	0.827992
WRAP73	144.517	-0.0130529	0.10663	0.825801	0.929612
TEX13C	0	0	0.46277	NA	NA
TMEM138	318.704	0.683645	0.14192	5.73523e-07	5.59329e-06
HRAS	63.1709	-0.0216751	0.133705	0.741624	0.890321
EXOSC8	845.787	0.0362258	0.0795251	0.518627	0.755961
BRPF3	355.931	-0.13007	0.116787	0.0593893	0.199675
TRIP6	1169.75	-0.0606683	0.104345	0.322981	0.593683
IKZF2	1.51409	0.0820842	0.432172	0.417388	NA
KLRC4-KLRK1	0	0	0.46277	NA	NA
LASP1	2516.17	-0.243713	0.119913	0.00169933	0.0103349
ZNF426	87.7826	-0.07028	0.145715	0.321479	0.592221
ZFP14	42.8862	-0.031836	0.166344	0.675839	0.854124
RGPD8	3.56199	-0.0239971	0.347386	0.837803	NA
INTS5	456.919	0.021243	0.0885595	0.710467	0.873817
C3AR1	0	0	0.46277	NA	NA
C22ORF23	1.39358	-0.0276913	0.405167	0.787723	NA
STMN4	0.0893765	-0.00469492	0.45227	0.925367	NA
NOC4L	253.987	-0.0115075	0.108769	0.846986	0.938589
HADHA	4421.13	-0.000970695	0.0707706	0.98559	0.99429
FOCAD	923.306	0.14061	0.0964301	0.0277663	0.11256
SYNGR4	0.23392	0.00907219	0.450908	0.865145	NA
TSFM	428.604	0.0247379	0.0863118	0.66438	0.847566
ASIC1	9.42504	0.0225681	0.271883	0.836441	0.934326
CLUL1	0.606628	-0.0469228	0.445473	0.521922	NA
C12ORF50	0.275276	-0.0249633	0.450991	0.659062	NA
FBXO17	67.5175	-0.0446385	0.139848	0.511636	0.751552
SRD5A1	34.8535	0.0299108	0.174864	0.705287	0.871203
NEK1	149.279	0.0334066	0.117181	0.590131	0.802351
ZNF707	26.5098	-0.0227658	0.17848	0.777231	0.908543
KRT10	100.02	-0.0893135	0.165663	0.248769	0.516019
LGI1	0.0884902	-0.00469492	0.45227	0.925367	NA
ABHD14A-ACY1	385.604	-0.0609026	0.0930607	0.30549	0.576019
ZBTB24	245.779	-0.106639	0.121788	0.119052	0.324783
NT5C	177.795	-0.00830209	0.105049	0.888039	0.956274
MSMB	0	0	0.46277	NA	NA
PGM3	3762.24	0.0333392	0.0827852	0.556365	0.780738
HSD17B6	3.98003	0.152888	0.424756	0.253793	NA
FANCL	304.2	0.0754653	0.109925	0.234411	0.49861
PDIA5	494.373	1.33004	0.125968	1.04261e-26	4.53519e-25
LILRB5	3.50758	0.277155	0.524161	0.0743005	NA
TSPY2	0	0	0.46277	NA	NA
ROBO2	44.3791	0.684644	0.441012	0.00600472	0.0315838
LRRC63	15.1654	-0.0390644	0.238011	0.696665	0.865735
KIAA0513	106.73	-0.389743	0.259778	0.00724844	0.0370859
PIGT	598.99	1.1814	0.127795	7.24754e-21	2.09928e-19
IKBKB	141.588	-0.0701853	0.124154	0.28685	0.556703
RPL28	7667.57	-0.481878	0.0919005	2.60408e-08	2.84265e-07
B4GALT6	18.7156	0.402103	0.463979	0.0418488	0.154548
DOCK3	3.86516	-0.0691151	0.378199	0.562477	NA
HYAL1	3.98406	0.0650051	0.366063	0.588958	NA
SUPT20HL2	6.99203	0.023559	0.290575	0.835037	0.933337
SKA3	450.313	-0.0022278	0.0889966	0.968835	0.986732
CACNA2D2	1.29713	0.00753225	0.424815	0.931407	NA
ARMCX2	12.8359	0.119191	0.338107	0.350854	0.618962
ALDH3A1	12.9295	-0.104529	0.294987	0.373641	0.64071
ZNF611	19.762	-0.0521955	0.221423	0.581484	0.797244
PIP5K1C	155.572	-0.00254123	0.107119	0.965786	0.985303
SLC26A7	0.474986	-0.00664852	0.442827	0.921125	NA
TNFAIP2	158.511	0.0171598	0.113396	0.777177	0.908543
KCNC2	0.275276	-0.0249633	0.450991	0.659062	NA
SEPTIN11	1935.67	-0.087256	0.093062	0.150746	0.37931
EHMT1	844.737	-0.136288	0.107183	0.0414304	0.153363
ERICH2	56.8728	-0.0109254	0.136313	0.869344	0.947998
SYNJ1	238.809	-0.0578564	0.104262	0.344322	0.613262
MCCC2	1720.03	-0.00644318	0.0709978	0.904701	0.963101
KLRG2	0.285722	-0.00740321	0.448915	0.896927	NA
ERBIN	1201.9	0.0122538	0.0782148	0.825471	0.929612
ESR2	0	0	0.46277	NA	NA
ADA	31.1637	-0.145264	0.284422	0.213428	0.471033
IL17REL	0	0	0.46277	NA	NA
BACH2	63.2941	-0.0084039	0.133758	0.898132	0.961051
GRM6	0.377577	0.0265226	0.447533	0.674486	NA
HNRNPH1	10157.4	-0.0127458	0.0821604	0.820725	0.927861
ATG10	57.1023	-0.00125344	0.132423	0.98467	0.99399
TNFAIP8	102.265	0.00657024	0.113139	0.913358	0.966647
ATP6V1A	4450.34	0.0412516	0.0694803	0.440667	0.699591
RABL2B	50.9248	-0.0683719	0.166078	0.370735	0.638163
TANC2	6.06759	-0.0158428	0.311133	0.891227	0.957923
FKBP7	201.542	0.911176	0.184584	3.30655e-07	3.27554e-06
BOC	1.82392	-0.0216756	0.400838	0.835357	NA
NFATC4	2.2472	-0.00889519	0.376283	0.936834	NA
KCNMB1	0	0	0.46277	NA	NA
NAPEPLD	188.903	-0.216146	0.186343	0.0249688	0.103866
PAX2	0	0	0.46277	NA	NA
VWA3B	0.23392	0.00907219	0.450908	0.865145	NA
UBALD1	107.362	0.00189474	0.132693	0.976857	0.991026
SDHAF2	598.027	-0.0463553	0.0826741	0.415879	0.678009
JUN	928.272	-0.292082	0.151105	0.00191744	0.0115276
ADGRF4	0.391804	-0.0238773	0.444105	0.724689	NA
ALDH18A1	3262.44	0.329222	0.108464	4.39739e-05	0.000348767
OMA1	194.403	0.129963	0.155224	0.0977854	0.285012
SORBS1	274.394	-0.0124381	0.0943133	0.829273	0.930868
TACSTD2	1.31101	0.0415245	0.409468	0.686439	NA
GIPC1	583.6	-0.079055	0.106392	0.209784	0.465193
ORC6	587.672	-0.0951865	0.0932226	0.119431	0.325464
ZNF525	12.0361	-0.00913248	0.254928	0.93074	0.973486
VRK3	363.786	-0.121793	0.121316	0.0797268	0.247713
SLC52A1	37.7383	0.186402	0.292032	0.128735	0.341997
PDIA3	8701.75	1.36465	0.104522	1.24043e-39	1.29946e-37
RGS6	0.0884902	-0.00469492	0.45227	0.925367	NA
NRG1	28.8051	0.0291828	0.181042	0.719468	0.878783
IFT122	473.895	-0.0656674	0.089001	0.264767	0.533481
KRTAP9-1	0	0	0.46277	NA	NA
DNASE1L1	46.851	0.654349	0.405392	0.00545688	0.0290179
ABCG4	0.178753	0.00466446	0.452094	0.926416	NA
ZSCAN26	47.5718	-0.103031	0.19804	0.239507	0.503907
SMIM7	163.261	0.274228	0.213726	0.0146026	0.0667525
ZNF212	126.656	-0.453817	0.272023	0.00470732	0.0255288
NFXL1	428.969	-0.0215129	0.0859301	0.705356	0.871203
ATP2C1	848.444	1.32195	0.122258	6.87095e-28	3.17554e-26
ADH6	239.865	0.00290223	0.102014	0.960419	0.983899
DYNLL1	2516.88	-0.131845	0.0864537	0.0291455	0.11687
LGALS12	1.58526	0.0366665	0.403688	0.726778	NA
HSPB11	606.878	-0.135053	0.106904	0.0428541	0.157797
MRGPRX3	0.330443	-0.0281168	0.449665	0.639255	NA
ADNP	1288.07	-0.0250036	0.072734	0.645687	0.836003
ST3GAL6	141.59	0.844808	0.189519	2.94719e-06	2.68862e-05
MDGA1	0.289087	0.012834	0.451294	0.809202	NA
ZCCHC8	594.584	-0.132061	0.10069	0.0415455	0.153654
IL5	0	0	0.46277	NA	NA
TBK1	614.409	0.107047	0.112005	0.105949	0.30106
ATP6V0D1	1483.17	-0.110336	0.0944137	0.0755999	0.238366
TRMT2B	88.7927	0.15178	0.206402	0.10734	0.303363
SDR42E1	45.6281	-0.0222463	0.15385	0.757383	0.897528
NFATC3	675.173	-0.0664532	0.0830644	0.248925	0.516044
MYO15B	2.47484	0.0729918	0.395333	0.529624	NA
CDC20B	4.95892	0.00717168	0.320124	0.950894	NA
GPX8	59.5365	0.82273	0.320335	0.000680519	0.0044813
TIGD6	38.3776	-0.0825766	0.193871	0.333574	0.60355
ZDHHC17	199.064	0.873201	0.165541	6.20247e-08	6.55772e-07
WFIKKN2	0.233034	0.00897623	0.450937	0.866383	NA
ZNF544	57.9686	0.000972255	0.133153	0.988148	0.995353
ATAD1	488.162	1.18402	0.14558	1.25932e-16	2.72008e-15
SELENOW	20.796	-0.104856	0.25629	0.323229	0.593965
FGFR2	10.1945	0.621441	0.607088	0.0139505	0.0642387
COL24A1	11.4407	0.0265757	0.24829	0.796952	0.917192
ANKRD13D	126.833	-0.00923481	0.118536	0.880816	0.952985
SCN3B	0	0	0.46277	NA	NA
PYROXD2	4.53429	0.0713896	0.35425	0.558703	NA
ZNHIT6	467.183	-0.0299982	0.0844393	0.59784	0.807331
TNPO2	761.588	-0.184182	0.112047	0.00941578	0.0463816
ALKBH7	230.136	-0.0476828	0.124951	0.459515	0.713155
HTR3B	0	0	0.46277	NA	NA
NUDT5	1210.91	-0.0993234	0.0827509	0.0893933	0.267372
CUL4A	1230.05	-0.0404661	0.0781934	0.469234	0.720751
TNNI1	0	0	0.46277	NA	NA
SLC50A1	254.069	0.629602	0.158875	1.33114e-05	0.000112953
POC5	377.507	-0.0192456	0.088799	0.73656	0.888045
CYB561	4.75662	0.179098	0.42764	0.208923	NA
ALDH3A2	2602.48	0.00456962	0.072386	0.932816	0.97413
TRO	75.4988	0.0567318	0.149648	0.425512	0.686576
PSEN2	25.2483	0.767338	0.493352	0.00516071	0.02763
VCP	26750.9	-0.0263974	0.0676214	0.616983	0.819356
UBTF	1144.61	-0.206706	0.116842	0.00516888	0.0276568
DIPK1A	139.806	1.21776	0.200211	3.14059e-10	4.04512e-09
SERPINF1	1093.97	1.27577	0.106597	1.3385e-33	9.29626e-32
EXT2	624.662	1.34	0.126614	7.8163e-27	3.43562e-25
TES	1772.6	0.0637426	0.088104	0.276913	0.546776
FAM166B	0.470735	-0.0366897	0.441165	0.625694	NA
SORL1	297.131	1.40314	0.150072	1.63007e-21	5.01018e-20
RSRC2	628.576	-0.522266	0.134421	1.00356e-05	8.65277e-05
GET4	844.486	-0.0978876	0.0968579	0.115142	0.317901
AHCYL1	1668.62	-0.0996604	0.0822915	0.0876126	0.263866
PDE1C	0.195459	-0.015099	0.452766	0.76459	NA
ENSG00000255292	0	0	0.46277	NA	NA
NDUFB11	1166.92	-0.0970717	0.085169	0.100529	0.290584
EEFSEC	451.444	-0.119177	0.111825	0.0752948	0.237524
KIAA0895	162.807	-0.0170218	0.110566	0.776965	0.908543
RPL18A	8461.26	-0.12658	0.118361	0.0671321	0.219467
MAGI1	180.429	-0.161489	0.1563	0.0487911	0.172775
KMT2E	277.286	-0.00350494	0.0915599	0.951219	0.980306
RNF38	398.802	-0.0305765	0.0890308	0.595112	0.805815
ITGA7	6.47195	0.106728	0.358227	0.403991	0.667303
RAPGEF4	10.389	0.143101	0.348573	0.279879	0.550174
MZB1	0	0	0.46277	NA	NA
STAT6	272.043	0.0583903	0.107287	0.344298	0.613262
EEF2	55747.7	-0.122431	0.0798387	0.0347642	0.13385
PLCL2	2.29342	0.0548087	0.390123	0.629513	NA
ZMIZ2	167.305	0.0108976	0.113091	0.856905	0.942399
NRP1	2094.07	1.28968	0.09347	6.59747e-44	9.42463e-42
FER	143.167	0.0518512	0.118898	0.413827	0.676052
SETMAR	233.748	-0.125834	0.132397	0.0827083	0.253257
CCDC66	60.7222	0.0119138	0.136131	0.857537	0.942399
DTD2	326.44	-0.0383543	0.0987337	0.516735	0.754808
EBNA1BP2	1576.76	-0.00531642	0.0790844	0.923956	0.9706
ZKSCAN7	95.7167	-0.0959782	0.155037	0.201947	0.454759
GLDN	1.8231	-0.0147926	0.389466	0.891544	NA
STEAP2	103.11	0.43825	0.275924	0.00580001	0.030571
TMTC4	154.378	0.949068	0.179306	5.10917e-08	5.4553e-07
TTC21A	14.1264	-0.0111143	0.224365	0.907989	0.964455
CD200R1	0.901	-0.0102826	0.417864	0.912163	NA
PGM5	1.4673	-0.0990974	0.445756	0.316329	NA
STRC	6.06656	0.32851	0.525911	0.0654997	0.215549
HYKK	39.2592	0.00407963	0.154026	0.954909	0.981321
FOXJ2	49.2549	-0.00615372	0.152665	0.931591	0.9737
GNA12	135.894	0.0385296	0.111734	0.529211	0.763685
C12ORF40	0.289087	0.012834	0.451294	0.809202	NA
CLMP	0.32241	0.0234459	0.446344	0.71529	NA
GLG1	4085.54	1.50589	0.114608	2.92759e-40	3.3764e-38
NUP54	1064.86	-2.04809e-05	0.0788572	0.999706	0.999835
SIAH2	70.1935	-0.106371	0.176215	0.192478	0.441702
LCTL	3.05031	-0.125546	0.412979	0.323553	NA
LRGUK	0.587881	0.0635143	0.447639	0.415732	NA
IGF2	2198.7	0.744042	0.101862	1.70563e-13	2.8975e-12
SLITRK1	0.144544	-0.00469492	0.45227	0.925367	NA
KIF1B	1459.67	0.025987	0.0762353	0.638236	0.83134
DUSP18	7.26747	-0.00917252	0.287442	0.934933	0.975221
KIAA1191	131.243	0.0291385	0.11692	0.637138	0.830451
ANO1	0.330443	-0.0281168	0.449665	0.639255	NA
CRISPLD2	59.2741	0.90588	0.306201	0.000280074	0.00195059
BCL2L14	9.13084	-0.166026	0.369959	0.232205	0.495498
TSPAN17	16.9134	0.290822	0.41334	0.0824998	0.253076
EXOSC10	2703.3	-0.200197	0.0938704	0.00208168	0.0124199
SMIM13	64.8929	-0.00132009	0.133771	0.983953	0.99399
MRNIP	39.2759	-0.0318234	0.163217	0.671664	0.851648
IFTAP	100.174	0.124267	0.180616	0.141035	0.362714
BCR	688.492	-0.025442	0.0837432	0.653436	0.840923
ALDH1A1	40174.5	0.0207955	0.0727876	0.702114	0.869498
ZNF547	11.7541	-0.00663395	0.240894	0.947731	0.979119
DEFA3	0	0	0.46277	NA	NA
ZNF304	80.6912	0.00513114	0.123798	0.934934	0.975221
U2AF1	2399.94	-0.16134	0.0900006	0.00972087	0.0476201
FBLN1	1715.4	1.2883	0.107327	8.50207e-34	6.01638e-32
ATXN3	96.1776	-0.0862099	0.155314	0.247096	0.514023
BCL9L	648.336	-0.0482046	0.104569	0.426388	0.687371
DUS4L-BCAP29	287.322	0.905194	0.147459	4.03098e-10	5.12889e-09
PIK3CB	534.216	0.0548011	0.0868527	0.345059	0.613541
DGLUCY	18.0659	-0.107399	0.26753	0.327728	0.598217
RPRD1A	508.373	-0.0403919	0.0856154	0.481117	0.729935
CAMKK1	6.09213	-0.0262078	0.335048	0.823689	0.929232
ZNF623	87.0629	-0.0666716	0.153095	0.358517	0.626643
NLRP8	0.144544	-0.00469492	0.45227	0.925367	NA
STIL	899.421	-0.0390137	0.077866	0.484565	0.732691
ABCC2	392.633	1.23927	0.134908	1.10581e-20	3.15935e-19
LRRC37A3	4.03736	0.0943839	0.374986	0.450474	NA
PGAP2	54.6734	0.151557	0.22822	0.131189	0.346031
MICA	58.9175	1.06561	0.276569	2.20645e-05	0.000183085
ADH1A	6.28497	-0.01551	0.298304	0.89199	0.958394
PFDN1	386.959	-0.28943	0.173924	0.0044675	0.0243648
KRTAP2-2	0	0	0.46277	NA	NA
ADH7	2.95315	-0.175475	0.451925	0.193634	NA
NUMB	509.836	-0.034606	0.0920149	0.551225	0.777367
PCGF5	168.714	-0.0072358	0.112215	0.904342	0.963101
CARHSP1	882.656	-0.0329122	0.0955031	0.573446	0.791967
ZNF638	1966.03	0.0564109	0.0762854	0.311325	0.582564
ANK2	113.746	-0.0308503	0.117317	0.618379	0.819791
JAK1	3437.09	-0.0554447	0.0730733	0.311474	0.582584
APTX	228.533	-0.0499644	0.100895	0.405966	0.669211
C1QTNF1	0.419819	-0.0130939	0.442132	0.848958	NA
ZNF548	71.3377	-0.0418867	0.142742	0.542261	0.772753
PCDHA4	6.5905	0.965092	0.799137	0.000230017	0.00162538
TP53	1347.08	-0.0465872	0.0781737	0.405619	0.669034
ZNF490	48.2285	-0.086946	0.185489	0.294666	0.564757
TMEM139	0	0	0.46277	NA	NA
TMPRSS5	0.0884902	-0.00469492	0.45227	0.925367	NA
PCDHA8	1.27344	0.0080568	0.404934	0.936576	NA
KAT8	188.902	-0.130765	0.13971	0.0802116	0.248666
TSPAN4	270.154	0.881131	0.149842	2.02391e-09	2.4417e-08
PRXL2A	840.021	0.754229	0.138585	2.74814e-08	2.99626e-07
SOX10	110.907	-0.13667	0.186616	0.117334	0.322054
PEX5L	0.0884902	-0.00469492	0.45227	0.925367	NA
CDK17	471.307	-0.0348389	0.0873399	0.544102	0.773586
TMPO	6527.5	-0.0580213	0.0734577	0.290833	0.560315
NDRG2	226.411	0.0300364	0.0970461	0.607881	0.813805
COLEC12	19.4195	0.140402	0.308008	0.254297	0.521843
DKKL1	0.274389	-0.0249083	0.451014	0.65942	NA
OR11H6	0	0	0.46277	NA	NA
CDC42	2774.89	0.0235138	0.0722326	0.664609	0.847652
CDC14B	47.7476	0.014789	0.144204	0.830008	0.931199
TMCO1	1644.98	0.936724	0.0962221	1.02649e-22	3.37801e-21
IL4R	231.788	1.12103	0.191386	1.52699e-09	1.86548e-08
ARHGAP12	507.658	0.0222964	0.0926226	0.699321	0.867664
HABP4	300.046	-0.0948192	0.11617	0.152221	0.382027
LAMA4	56.678	0.359813	0.363404	0.0327562	0.127881
NIPBL	2295.96	0.0488902	0.0767705	0.380235	0.646112
GOLT1B	374.795	1.01737	0.139667	1.33142e-13	2.28652e-12
SLC38A7	105.968	0.920192	0.21715	6.75226e-06	5.94e-05
BCKDK	226.677	-0.00310657	0.094394	0.956976	0.98187
POU2F2	2.90944	0.0546265	0.380978	0.637775	NA
TOR1AIP2	945.437	0.212602	0.115003	0.0038911	0.021577
TDRD5	0	0	0.46277	NA	NA
NPHS2	0	0	0.46277	NA	NA
AXDND1	3.30171	-0.0332832	0.367642	0.773668	NA
SOAT1	1254.41	1.28822	0.103571	4.06886e-36	3.3874e-34
MIA2	794.414	1.44792	0.134552	8.91216e-28	4.10384e-26
CDH23	28.7262	0.568666	0.472593	0.0145177	0.0664612
GALNT8	1.14776	0.144718	0.478941	0.138192	NA
EVI2A	0	0	0.46277	NA	NA
HSH2D	0.0893765	-0.00469492	0.45227	0.925367	NA
GZMB	0.0893765	-0.00469492	0.45227	0.925367	NA
PHC3	399.741	-0.0188028	0.090255	0.743091	0.890929
KNL1	1833.1	0.0447658	0.0826238	0.431629	0.691034
RTN2	5.8239	0.218038	0.446255	0.153788	0.384452
LY6E	6.36446	-0.0123841	0.342272	0.915667	0.967504
MATN2	78.4401	1.72037	0.249877	3.74647e-13	6.18069e-12
NME9	0.251512	-0.0178393	0.451083	0.74364	NA
ZNF133	41.2693	-0.0643262	0.17742	0.420007	0.681894
TUBA1A	12408.8	0.109188	0.0708641	0.045149	0.16347
LYSMD1	52.9294	-0.130418	0.217681	0.171557	0.410946
CLEC5A	0	0	0.46277	NA	NA
PPARGC1B	32.6437	-0.0988601	0.221612	0.296907	0.566721
GTF2A1L	0.509196	-0.000798099	0.438149	0.991315	NA
COL20A1	0.233034	0.00897623	0.450937	0.866383	NA
DUS2	347.632	0.0410469	0.090583	0.48007	0.729011
FHAD1	1.11027	0.0295297	0.417525	0.757576	NA
EIF3E	4399.45	0.0189737	0.0712058	0.724898	0.882141
MACROH2A2	213.625	-0.608556	0.212976	0.000292773	0.00203228
ITGB1	6885.02	1.37526	0.106211	4.94019e-39	5.09042e-37
MCOLN2	3.8318	0.00939429	0.349613	0.935713	NA
GOLGA3	712.799	-0.0636992	0.0833636	0.268958	0.537508
MCPH1	258.594	0.0135926	0.095543	0.814203	0.924458
SLC22A5	39.6984	1.08366	0.338385	0.000128764	0.000950492
TMSB4X	1520.89	-0.808562	0.118118	4.3051e-12	6.45816e-11
MPV17L	90.1124	-0.0142162	0.119569	0.81838	0.926671
HDGFL2	990.22	-0.386642	0.151701	0.000307714	0.00212659
BUB1B	1799.97	-0.0275918	0.0813269	0.62414	0.822353
CGGBP1	269.456	-0.0155388	0.100604	0.790502	0.914299
MEIS2	192.175	-0.0201189	0.104468	0.733842	0.887202
RAPGEF5	171.706	0.0201102	0.106417	0.735253	0.887701
UPB1	23.9461	-0.0658642	0.214805	0.475248	0.726074
HTR3E	0.0893765	-0.00469492	0.45227	0.925367	NA
MAP2K4	363.396	-0.0101103	0.0880815	0.859162	0.94336
SCARB1	2283.8	1.23722	0.0956487	7.98684e-39	8.03221e-37
RSPH10B	0	0	0.46277	NA	NA
PPP1R7	976.92	-0.0392326	0.0871	0.495303	0.740628
NOCT	475.686	-0.185111	0.126993	0.0145596	0.0666285
CFTR	11.715	0.0621011	0.278263	0.577964	0.79527
MITF	3.14166	0.0800162	0.394834	0.497957	NA
SZT2	39.1814	0.0696086	0.186055	0.399505	0.662994
MKS1	80.6809	-0.113383	0.175285	0.166661	0.404187
CNN2	5858.63	-0.125069	0.107927	0.059587	0.200232
CAMK2A	11.1219	8.77019e-05	0.256582	0.999337	0.999835
H1-8	0	0	0.46277	NA	NA
PRPSAP2	601.011	0.00727918	0.0806572	0.896528	0.960724
PATJ	43.1815	0.430394	0.371923	0.0192145	0.0839574
NPAS1	6.81349	-0.0148197	0.293588	0.896094	0.960423
MAD2L1BP	268.721	-0.0680547	0.117022	0.289713	0.559617
NKX1-2	0.185899	-0.0320972	0.455031	0.527557	NA
CNPY1	0	0	0.46277	NA	NA
FANCM	298.429	0.115716	0.132854	0.106735	0.302266
EFHC1	87.2697	0.102024	0.166443	0.194579	0.444979
PYGL	2746.97	0.00333542	0.0706754	0.95049	0.980037
SORBS2	74.0121	-0.0284754	0.127281	0.657144	0.843203
RPS3	10293.4	-0.0951369	0.080349	0.0989221	0.287128
AICDA	0.177867	0.00460349	0.452094	0.92737	NA
RHD	1.32922	0.110942	0.449163	0.279928	NA
ANKRD49	61.1671	-0.313559	0.307658	0.0312969	0.123441
ZFYVE27	111.424	0.0962905	0.149755	0.192845	0.442058
DHRS9	1.11042	0.0178706	0.415827	0.851221	NA
SPOCK3	13.6606	-0.0233961	0.248059	0.820693	0.927861
ADGRG2	11.3359	0.107084	0.321919	0.386765	0.651658
DRD2	0.0893765	-0.00469492	0.45227	0.925367	NA
NYX	0	0	0.46277	NA	NA
KIRREL2	0.516342	-0.0539546	0.450661	0.434979	NA
CAPN10	62.4226	-0.114008	0.193429	0.190164	0.43916
ABHD16A	225.596	1.02529	0.162505	1.11684e-10	1.49518e-09
NRN1L	0.437411	-0.0501638	0.448913	0.472789	NA
ELMOD3	16.2426	-0.0506441	0.231524	0.605467	0.812464
DRG2	857.439	-0.203655	0.130266	0.00921831	0.0456453
PEX13	512.283	0.123649	0.111272	0.0656027	0.215775
GEMIN7	286.177	-0.057854	0.0995484	0.337997	0.608123
PAIP2	576.851	-0.0547751	0.0926544	0.353702	0.621438
IRAG1	1.24906	-0.0557012	0.422691	0.570774	NA
TP53AIP1	0	0	0.46277	NA	NA
TMEM161B	101.506	0.907455	0.218552	9.34518e-06	8.10195e-05
DRAP1	372.851	-0.24413	0.181717	0.0132029	0.0614264
TPTE2	0.882521	0.0199047	0.419414	0.830399	NA
DOCK6	146.953	0.0277484	0.108093	0.644	0.835042
ATG5	551.271	-0.0363987	0.0945267	0.533679	0.767519
MCMBP	1497.21	-0.0154621	0.0791791	0.781604	0.910025
SEC23IP	1898.28	0.0362132	0.0716266	0.503637	0.746606
POLR1D	254.231	-0.123176	0.135988	0.0922032	0.274016
PLAG1	21.7635	-0.00909656	0.191035	0.914798	0.967286
ZNF195	135.91	0.0125704	0.106613	0.832105	0.932216
HEPH	22.6166	0.839371	0.496809	0.00353579	0.0198629
NSD3	474.664	-0.0419566	0.0857994	0.464903	0.717004
MBD4	709.587	-0.164279	0.114569	0.019937	0.0865129
ACTR10	1155.38	0.186381	0.112273	0.00878748	0.0438189
LIF	1.53024	0.0221086	0.399165	0.833411	NA
ACAD9	1095.28	-0.063638	0.0791743	0.261013	0.528969
ATAD2	3599.17	-0.0734818	0.0826692	0.203214	0.456262
TTLL11	12.13	0.0925762	0.287379	0.420677	0.682523
ITGB2	0.508309	-0.000665227	0.435213	0.993095	NA
MXI1	21.0849	-0.0926705	0.25022	0.372777	0.639832
ENSG00000281938	0	0	0.46277	NA	NA
UBB	2420.32	-0.058648	0.0781259	0.29706	0.566926
POLM	40.7482	0.010601	0.152709	0.882437	0.953672
LMO2	0.0893765	-0.00469492	0.45227	0.925367	NA
ERVH48-1	0	0	0.46277	NA	NA
CDKL1	24.4159	-0.293277	0.369833	0.0643301	0.21259
TNFRSF4	0	0	0.46277	NA	NA
FANCA	607.093	0.0995882	0.0919315	0.102539	0.294295
TAF9	418.579	0.00105446	0.0904852	0.985286	0.994223
NOTCH2NLA	2.51533	0.0174574	0.371218	0.878069	NA
SMARCA4	2745.9	-0.218763	0.114616	0.0030729	0.017527
CELF3	0.63287	-0.0490384	0.43921	0.548096	NA
DROSHA	506.007	-0.0194254	0.083516	0.731108	0.885174
GDNF	1.24629	0.017353	0.407692	0.862667	NA
ANKRD11	415.583	0.304096	0.169309	0.00291382	0.0167411
TLR5	11.2914	0.285614	0.4444	0.0942638	0.278297
CLK2	151.173	-0.233993	0.201527	0.0232193	0.0981471
ZNF223	18.2398	-0.0585661	0.226984	0.543693	0.773586
NEK5	4.82463	0.0674233	0.34644	0.579241	NA
EXO1	732.807	0.00177377	0.0805925	0.974707	0.990145
GLOD4	699.921	-0.0394331	0.0929483	0.499507	0.743567
LYPD6B	23.5791	0.733975	0.503232	0.00650375	0.0337846
MAGED4	12.1616	-0.235788	0.397478	0.127946	0.340691
CCDC112	50.8725	-0.036224	0.157971	0.621286	0.820554
TRPC3	0.196345	-0.015099	0.452766	0.76459	NA
ANKRD27	254.23	-0.0895613	0.112338	0.168306	0.40643
SDCCAG8	199.703	-0.0120604	0.101248	0.836653	0.934396
OSBPL5	0.793145	0.00726837	0.421177	0.936006	NA
LDLRAD4	3.03291	0.135968	0.432857	0.275426	NA
NEDD4L	1212.7	-0.00207326	0.0743228	0.969765	0.987198
HCLS1	1.94436	0.105463	0.429164	0.351239	NA
EXOC3L1	0	0	0.46277	NA	NA
NELL1	0.555444	0.0582468	0.44648	0.448973	NA
MAT2B	737.672	-0.0185327	0.0845368	0.74359	0.891273
GK	544.921	-0.00475983	0.0854774	0.933022	0.97413
JAKMIP2	34.8271	-0.0353415	0.17099	0.649121	0.837837
SHOC2	334.889	-0.0158582	0.0909569	0.782276	0.91022
PRELID3A	30.0571	-0.0896618	0.21795	0.336856	0.607114
TXNL1	2526.23	-0.123673	0.0962061	0.0501989	0.17632
CCDC120	107.79	-0.0215423	0.118137	0.727235	0.883133
MEA1	525.563	-0.412945	0.190322	0.00106891	0.00676601
PDE4D	201.93	0.0769078	0.125297	0.248794	0.516019
PAQR9	186.108	0.236041	0.220808	0.0302307	0.120225
OR52A1	0	0	0.46277	NA	NA
IFT27	9.44376	-0.18948	0.43242	0.192146	0.441424
SERPINA9	6.71027	0.449925	0.588452	0.0299295	0.119279
BPHL	177.702	-0.00837161	0.103831	0.886763	0.955964
SMIM31	0	0	0.46277	NA	NA
NRXN1	0.0884902	-0.00469492	0.45227	0.925367	NA
TCN2	31.2195	1.16608	0.411258	0.000235	0.00165593
PRPSAP1	605.93	-0.0376952	0.0826555	0.506564	0.74884
OR4A47	0	0	0.46277	NA	NA
KANSL3	502.158	-0.0600926	0.0889039	0.305407	0.575948
TRPC4AP	2636.7	0.00424805	0.0704597	0.936894	0.976267
PPRC1	766.861	-0.121594	0.108815	0.0670961	0.219467
SEMA4F	14.585	0.272034	0.409051	0.0957644	0.28134
KCNS1	0.382244	-0.0463993	0.449453	0.490903	NA
LRRC43	0.268129	0.0119102	0.451779	0.818791	NA
NBEA	35.6359	-0.00625713	0.160005	0.932787	0.97413
SUN2	744.229	0.971222	0.12262	1.0615e-15	2.14535e-14
NFS1	637.243	0.00509902	0.0851181	0.928208	0.972158
ERMP1	334.675	1.23819	0.140913	4.16009e-19	1.06946e-17
MBD1	367.698	-0.0780841	0.102529	0.209396	0.46486
PTEN	228.855	-0.100357	0.125171	0.143757	0.367031
RBBP4	4534.06	0.0596119	0.0722516	0.274664	0.544092
KLK7	0.591426	0.05539	0.448294	0.449219	NA
WASHC4	2206.4	0.12736	0.0982817	0.0462509	0.166215
SRD5A2	0.265471	0.0116491	0.451848	0.822069	NA
AMHR2	4.21379	0.0167958	0.337936	0.886039	NA
RYR3	2.47218	0.0743077	0.394022	0.524788	NA
COL11A2	3.81766	0.00302745	0.348368	0.97926	NA
NAPRT	573.273	-0.0999162	0.1012	0.114244	0.316335
DDX21	4606.92	-0.0650089	0.0701951	0.228033	0.490277
LAMTOR4	474.16	-0.0277345	0.0861857	0.626983	0.824371
IL21R	0.0884902	-0.00469492	0.45227	0.925367	NA
SMG1	1349.44	0.0688782	0.0813008	0.229185	0.491653
TMEM88	0	0	0.46277	NA	NA
PCDHB13	216.895	1.32235	0.167555	6.52716e-16	1.34293e-14
ATP6V0C	915.816	0.0427889	0.0890474	0.46037	0.71399
TUBB3	270.75	-0.0561009	0.109113	0.364809	0.632793
TRPV1	2.89376	0.0605492	0.380752	0.605301	NA
DYNC1H1	14516.6	0.245756	0.107227	0.00073186	0.00479677
SULT1A2	43.8075	0.000333382	0.157806	0.996378	0.998675
ADAMTS1	584.525	1.47718	0.126729	3.38808e-32	2.15109e-30
CELF1	1386.34	-0.0193087	0.0736488	0.723565	0.88156
OR9K2	0	0	0.46277	NA	NA
MAPK10	2.43549	0.0444684	0.379693	0.698168	NA
CTAG1B	0	0	0.46277	NA	NA
FAM135B	0.267243	0.0142	0.449741	0.801423	NA
MCEMP1	0.0893765	-0.00469492	0.45227	0.925367	NA
PITRM1	972.568	-0.0347078	0.0775429	0.533027	0.76702
AP1G2	233.052	-0.0149821	0.10634	0.800562	0.918236
ARPC1B	640.752	-0.0391471	0.0909157	0.500424	0.744125
DSCAML1	0.285722	-0.00740321	0.448915	0.896927	NA
ATP7A	46.2016	0.288477	0.31894	0.0459465	0.165357
ESX1	1.64941	-0.017359	0.414891	0.856306	NA
PCDHA7	0.177867	0.00460349	0.452094	0.92737	NA
TCTN3	393.425	1.11527	0.134879	4.69557e-17	1.0466e-15
IL18BP	0.381358	-0.046333	0.449463	0.491232	NA
SENP2	313.651	-0.0738287	0.105323	0.237222	0.501821
DPF3	3.96662	0.00916545	0.340286	0.937521	NA
C17ORF50	0	0	0.46277	NA	NA
NFIX	38.4178	-0.0264177	0.158834	0.719826	0.878963
MSL1	142.765	-0.167517	0.192352	0.0692973	0.224525
SHFL	41.4191	-0.0296124	0.158799	0.687502	0.860549
RNF8	152.602	-0.0432317	0.118356	0.491129	0.737715
TPRA1	123.411	0.607278	0.244892	0.000738634	0.00483361
LONP2	1447.37	0.0443834	0.077701	0.426944	0.687456
ATP6V1G2	0.987076	-0.0710185	0.433981	0.455688	NA
C17ORF80	275.619	-0.143779	0.129013	0.0494324	0.174457
CTTNBP2NL	114.688	-0.141641	0.172926	0.0925205	0.274634
KRT28	0.0884902	-0.00469492	0.45227	0.925367	NA
RBCK1	164.144	-0.0781405	0.13707	0.260131	0.528268
SMARCA2	81.2375	-0.0952739	0.172366	0.231903	0.495034
SPHK2	55.5842	-0.116817	0.208851	0.202826	0.45596
TXNL4A	358.744	0.0279545	0.0876735	0.625517	0.82339
TMPRSS11B	0.106969	-0.02711	0.454261	0.59162	NA
TPO	0.0893765	-0.00469492	0.45227	0.925367	NA
ZNF532	85.6754	-0.253743	0.255822	0.0367156	0.139949
FAM111B	397.754	0.0149448	0.096177	0.796455	0.91701
PIGN	198.42	1.3716	0.174754	8.16545e-16	1.67179e-14
RBM42	1768.53	-0.0337248	0.140687	0.619691	0.820014
CCDC102A	41.7794	-0.141077	0.239483	0.169845	0.408479
LARGE1	26.109	0.645127	0.47472	0.00931302	0.0459835
GABARAPL1	223.158	-0.0644727	0.103977	0.295068	0.565012
PPP4R3A	741.312	0.0647703	0.0925955	0.276655	0.546599
ARL17B	86.554	-0.0055653	0.119458	0.928214	0.972158
INSYN2A	0.411787	0.0371315	0.445284	0.59514	NA
EBPL	470.299	0.808704	0.129257	2.17448e-10	2.82976e-09
GBF1	3162.33	-0.0788092	0.0717265	0.148889	0.375992
KCNJ5	0	0	0.46277	NA	NA
EIF2AK3	225.22	1.12888	0.166061	3.49573e-12	5.28184e-11
TMEM245	610.941	1.33725	0.118317	2.84304e-30	1.61719e-28
CHIT1	0	0	0.46277	NA	NA
SLC27A3	68.4214	0.708781	0.304758	0.00115118	0.00725388
NUP210L	1.54493	0.0687593	0.413548	0.523064	NA
TPM3	6189.3	-0.209201	0.140007	0.0105383	0.0509525
TUBA8	8.69866	-0.194614	0.390521	0.184042	0.430515
ZNF268	105.809	0.0396764	0.119419	0.527576	0.762735
SMPD4	1486.42	0.0127173	0.0779735	0.818841	0.926855
TNFRSF10C	24.5239	0.705203	0.481714	0.00686143	0.0353359
ANP32E	1598.11	-0.0179492	0.088074	0.753244	0.895585
SPATA7	40.2093	0.0031074	0.154231	0.96568	0.985275
ARHGAP42	340.685	0.0276615	0.0884334	0.629695	0.825663
RAD23A	865.206	-0.146496	0.102674	0.0265568	0.108774
CCDC150	44.9816	-0.0465388	0.170863	0.548372	0.775801
PRNP	22.6258	0.243398	0.365729	0.103885	0.296803
PTPN2	698.743	-0.0737282	0.0951036	0.222848	0.483754
SPATA19	0	0	0.46277	NA	NA
ZNF773	36.8862	-0.0914767	0.209054	0.312153	0.583159
HVCN1	0.364652	-0.0155092	0.446679	0.802855	NA
NUMBL	30.1447	-0.0356032	0.179475	0.658654	0.84407
USP36	399.209	-0.0109532	0.0964553	0.849934	0.938885
NIPA1	62.8701	0.0997632	0.183242	0.229703	0.492512
ARSB	225.929	1.09396	0.159116	2.19065e-12	3.37484e-11
PDE8B	2.74989	0.0842902	0.401456	0.472246	NA
GTF2H5	475.92	0.0107702	0.0855245	0.849308	0.938885
PKIB	139.528	-0.184497	0.187491	0.0470479	0.168453
FANCI	2179.77	0.109122	0.0916593	0.0750847	0.237337
FANCG	540.84	-0.0332947	0.0847822	0.559149	0.782833
EEF1AKMT2	173.305	0.0418276	0.110291	0.494115	0.73956
BEND7	59.3557	-0.0399556	0.143151	0.561419	0.784506
MEIOB	0	0	0.46277	NA	NA
ODC1	2389.74	0.0265264	0.0763542	0.631483	0.827086
PMS2	350.533	-0.129917	0.116682	0.0595507	0.200164
PCOLCE2	443.207	1.19272	0.131135	2.822e-20	7.90098e-19
DPP9	931.608	-0.0708313	0.0916107	0.23496	0.499037
BANP	150.348	-0.105841	0.151046	0.158893	0.392117
RPP40	195.856	0.00441224	0.103471	0.940075	0.976982
PFKFB4	50.7384	-0.0659014	0.17592	0.406076	0.669304
POFUT2	255.093	0.837457	0.157914	5.52558e-08	5.87169e-07
LMBR1L	45.5906	0.0938052	0.200524	0.285807	0.555834
WDFY2	97.8824	-0.0138687	0.118476	0.822011	0.928306
MCOLN3	12.8877	0.544248	0.554336	0.0213566	0.0911624
IL4I1	1.24251	0.101136	0.44442	0.317066	NA
FBXW8	495.444	-0.0935062	0.106	0.143641	0.366865
SLMAP	210.448	0.0119061	0.102553	0.839185	0.935064
CPM	541.326	1.57437	0.140114	3.30304e-30	1.83728e-28
NECTIN2	1295.24	1.06546	0.120294	3.14666e-19	8.17285e-18
EEF1A1	187428	-0.0531632	0.0730436	0.331486	0.601615
ABHD8	66.6226	-0.0194687	0.131881	0.765224	0.902682
SUB1	3447.24	-0.0623786	0.0782592	0.268333	0.536953
ABI1	726.59	-0.081805	0.0854153	0.16336	0.399389
AVL9	594.683	-0.018643	0.0835192	0.741494	0.890321
NOX5	0.0893765	-0.00469492	0.45227	0.925367	NA
ARL6IP6	248.217	0.604406	0.163307	2.79862e-05	0.000228259
IFRD2	281.512	-0.102648	0.120703	0.130282	0.344505
FAM107A	0	0	0.46277	NA	NA
HDAC11	67.9087	-0.0827434	0.167554	0.285809	0.555834
COPA	7822.72	0.0402829	0.0674333	0.445266	0.702843
GAPT	0	0	0.46277	NA	NA
MIEF1	194.426	-0.033988	0.101701	0.566906	0.787605
MRPL16	1149.31	-0.383477	0.129522	7.81669e-05	0.000598024
CFAP299	0	0	0.46277	NA	NA
ESPN	98.5524	-0.0313428	0.120673	0.617033	0.819356
COL11A1	8.31301	0.662839	0.644137	0.0101197	0.0491748
CBLN2	0.144544	-0.00469492	0.45227	0.925367	NA
POLG	585.915	-0.00918396	0.0888506	0.872115	0.949456
RLBP1	0.144544	-0.00469492	0.45227	0.925367	NA
UIMC1	414.162	-0.0693617	0.0939322	0.247863	0.515235
PHB2	2734.97	-0.122353	0.0778529	0.032681	0.127786
PABPC4	2544.49	-0.0202515	0.0688861	0.703417	0.870242
HEYL	2.40683	-0.0215509	0.374416	0.84922	NA
KDM4D	6.85902	0.0339939	0.301649	0.768021	0.903939
PIGBOS1	40.7561	-0.0600031	0.174578	0.446387	0.703587
MYEF2	14.7551	-0.0515775	0.25181	0.620983	0.820554
TGM4	0	0	0.46277	NA	NA
POLR2J	48.1173	-0.0456099	0.159234	0.536388	0.769043
TSPAN14	569.828	0.72837	0.119396	6.15363e-10	7.68958e-09
PPP4R3B	790.964	-0.0277463	0.0829815	0.623922	0.822151
PLD3	1100.57	0.954378	0.114132	2.85684e-17	6.44765e-16
AASDHPPT	673.982	0.0833232	0.0909231	0.165326	0.402588
CDH26	0.106969	-0.02711	0.454261	0.59162	NA
COP1	359.704	0.0686361	0.100019	0.261508	0.52929
KCTD13	22.3168	0.0562316	0.209984	0.535474	0.768235
PSMD13	3262.89	0.0264269	0.0687088	0.619092	0.819905
MTERF4	294.677	0.0746763	0.102476	0.228226	0.490355
BCS1L	341.176	-0.0376246	0.0983722	0.524129	0.760307
SLC2A10	1.05888	-0.0429545	0.422129	0.651685	NA
RBBP8	493.71	-0.0330468	0.0849054	0.562166	0.784699
STAT5B	252.752	-0.0291407	0.0946013	0.616543	0.819356
EIF6	3605.7	-0.0723887	0.0725524	0.186621	0.434769
PYCR3	161.61	-0.0542166	0.1336	0.417495	0.679396
GUSB	1163.16	1.31401	0.106155	8.09925e-36	6.65462e-34
SSBP1	2323.08	0.033195	0.0714079	0.539182	0.77111
IRF5	1.7364	-0.13288	0.4623	0.206594	NA
CALM1	2864.64	-0.108254	0.0898711	0.0749083	0.236851
REXO2	625.453	0.0446098	0.0914399	0.444948	0.702517
GAS2	244.561	-0.0355841	0.0961325	0.544114	0.773586
AHR	3891.69	0.00775057	0.068233	0.883616	0.954021
NPY5R	0.803591	0.0258172	0.42614	0.770141	NA
CELF6	0	0	0.46277	NA	NA
ZNF576	48.2153	-0.0722035	0.194013	0.396998	0.660928
USP17L19	0	0	0.46277	NA	NA
RCAN1	448.855	-0.151519	0.128094	0.0393819	0.147606
KIAA0319	5.92486	0.181559	0.414219	0.20897	0.464537
ZNF83	30.8873	-0.0497233	0.183314	0.542791	0.772753
CAMTA2	26.2171	0.0306887	0.192141	0.718367	0.878548
SLTM	1470.07	-0.121286	0.112117	0.0711665	0.22869
TBC1D10A	77.6808	-0.0459364	0.141066	0.501823	0.744972
RIMBP2	0.429379	0.00779493	0.438304	0.915401	NA
PPOX	133.198	-0.0454817	0.117078	0.468004	0.719403
CCKBR	0	0	0.46277	NA	NA
TMEM8B	29.8235	0.0601684	0.207831	0.50354	0.74655
OR13J1	0	0	0.46277	NA	NA
ACTR2	4496.62	-0.00480326	0.0709455	0.928858	0.972489
GTDC1	69.1673	0.0429177	0.139271	0.526717	0.762414
RGS10	12.4285	-0.140927	0.331132	0.274083	0.543177
SMIM8	76.3406	-0.222087	0.239438	0.0478742	0.170377
WEE1	899.425	-0.0142502	0.0797941	0.798689	0.918109
THEG	8.84309	0.147723	0.386433	0.279601	0.549971
TMEM262	0	0	0.46277	NA	NA
MACROD2	10.3626	-0.296055	0.446469	0.0873398	0.263297
TRIM36	34.0969	0.00217883	0.162797	0.976875	0.991026
FXYD1	0.0893765	-0.00469492	0.45227	0.925367	NA
SERPINB8	61.9947	-0.0320117	0.138246	0.633895	0.828119
MAP2K7	331.521	-0.0955382	0.108785	0.139683	0.359975
PHACTR2	328.895	-0.10006	0.106917	0.121275	0.328142
RGL1	190.142	-0.075376	0.114819	0.241957	0.507193
VIT	0.274389	-0.0249083	0.451014	0.65942	NA
OCSTAMP	0	0	0.46277	NA	NA
TARDBP	2518.35	-0.0462775	0.0757313	0.403612	0.667167
TBC1D15	1403.8	-0.00623106	0.086013	0.912504	0.966249
RTF2	1518.2	-0.173563	0.0995421	0.00872611	0.0435653
MAGED1	68.2182	-0.0682669	0.328806	0.572055	0.790949
ADGRG3	0.745124	-0.0480172	0.43462	0.576749	NA
HHAT	2.53636	0.00576222	0.375221	0.959123	NA
YWHAZ	8662.99	-0.020907	0.071783	0.699119	0.867538
PTPN6	141.099	-0.15777	0.169655	0.0636922	0.210891
AKAP8L	624	-0.0551882	0.0829942	0.335373	0.605744
EIF3C	6129.8	-0.134127	0.0780464	0.0196535	0.0855483
SNAPC5	127.946	-0.129628	0.175019	0.120502	0.326755
PRPF8	9266.14	-0.0294479	0.0644564	0.568067	0.788127
HAUS5	278.223	-0.110623	0.124679	0.110937	0.309428
BRD9	186.151	-0.143446	0.161397	0.0781186	0.244104
CSPP1	391.488	-0.0993902	0.103163	0.1186	0.32394
LEKR1	5.00196	-0.045116	0.333832	0.70444	NA
DNAJB1	1156.7	-0.338623	0.202241	0.00422091	0.0231809
MYT1L	0.676639	-0.0166237	0.43256	0.837119	NA
ASB10	0	0	0.46277	NA	NA
HDAC8	76.0119	0.0651083	0.151801	0.367021	0.63455
IL2RB	0	0	0.46277	NA	NA
TMEM14B	452.098	0.713632	0.153089	1.18449e-06	1.11873e-05
ANKS1A	282.018	-0.0623227	0.102517	0.308305	0.579588
DYNC1LI2	955.793	-0.105816	0.0896822	0.0809993	0.249937
TNIK	756.743	-0.0632402	0.0812351	0.268203	0.53679
PUS1	336.671	-0.044498	0.0941846	0.449231	0.705196
ENSG00000289685	0	0	0.46277	NA	NA
MAP2K3	269.527	-0.0972115	0.130945	0.162847	0.398588
EIF2B5	1035.37	-0.0212859	0.0788825	0.702735	0.869839
HIF3A	16.8159	-0.0754235	0.244464	0.45975	0.713433
PCYT1A	1007.75	-0.0565447	0.0791724	0.316584	0.587247
SZRD1	213.683	-0.151061	0.146213	0.053656	0.185305
EEF1D	3262.96	-0.100991	0.0783933	0.0772135	0.242058
KDM2A	4815.31	-0.144565	0.0808915	0.0137922	0.0637201
SSR2	3090.64	1.06945	0.0873503	7.06194e-35	5.38034e-33
CELF5	0.518755	0.0206169	0.435869	0.791025	NA
BCAN	0.774048	-0.0547417	0.435437	0.531908	NA
SPAG11B	0	0	0.46277	NA	NA
WDR33	2155.35	0.0947845	0.0998527	0.130361	0.344641
HLA-A	152.525	0.866985	0.203895	6.56559e-06	5.77984e-05
AKR1A1	1059.61	-0.0772998	0.080611	0.177452	0.420071
OPN4	0	0	0.46277	NA	NA
DYSF	88.4838	-0.262346	0.261645	0.0349966	0.13458
ZNF142	296.123	-0.0548624	0.109297	0.375077	0.642122
ATP2B2	257.518	0.7597	0.170726	2.98081e-06	2.71731e-05
PRDX1	19605.6	0.0773458	0.0763706	0.168	0.406219
UBE2J2	567.103	-0.0847174	0.0958154	0.166365	0.404035
TSPYL1	1044.88	-0.0865724	0.0927672	0.153298	0.383703
MTHFD2L	29.1705	-0.236424	0.337022	0.0946484	0.279142
SLC22A8	0.517869	0.0205146	0.435881	0.791959	NA
CFL1	12679.7	-0.33786	0.099581	1.1729e-05	0.000100371
CARNS1	1.74506	-0.00799492	0.390782	0.940815	NA
SERPINH1	1104.69	1.12519	0.12317	2.23778e-20	6.30743e-19
DCP1B	177.024	-0.282023	0.214935	0.0132019	0.0614264
LAMTOR1	775.935	-0.361564	0.433822	0.0500859	0.176022
OBSCN	3.72247	0.171316	0.4392	0.212188	NA
TMCO6	72.2102	-0.026726	0.139388	0.691989	0.862567
ZNF207	3572.94	-0.0489397	0.0690681	0.359502	0.627287
CFL2	800.567	-0.237133	0.157587	0.00852957	0.0427192
LMTK3	2.1966	-0.079618	0.416586	0.467721	NA
CYBC1	142.268	0.625625	0.215711	0.00027308	0.00190589
SMN2	774.125	-0.0813631	0.0893725	0.172345	0.411947
ARHGEF1	954.791	-0.119697	0.108161	0.0702716	0.226625
BCL6B	0	0	0.46277	NA	NA
UCMA	0	0	0.46277	NA	NA
SLC22A23	115.096	0.852744	0.220388	2.48915e-05	0.000204651
ZNF480	113.294	0.0155764	0.111865	0.796146	0.91701
GGA2	805.124	-0.055595	0.0807659	0.327789	0.598217
ARHGAP30	0.32241	0.0234459	0.446344	0.71529	NA
FCHSD1	47.6293	-0.0219335	0.145236	0.751351	0.894859
LOXHD1	2.44723	-0.0824138	0.404201	0.476594	NA
SPART	13.5462	0.0721754	0.277162	0.517859	0.755604
LRRC37A2	4.10587	0.0545054	0.348194	0.649569	NA
TPT1	10235.2	-0.183818	0.094507	0.00451156	0.0245838
ME2	1203.82	-0.0228751	0.0831053	0.685683	0.859527
GABRG2	7.91225	0.0711779	0.313214	0.550326	0.776709
UMAD1	148.832	-0.0541971	0.117728	0.392494	0.656341
CHCHD4	208.583	-0.426414	0.200151	0.00123969	0.00776102
ST3GAL5	22.6902	0.466465	0.454835	0.0256677	0.106351
NME4	79.2982	-0.141112	0.213939	0.13856	0.358708
MSL3	73.9583	-0.0840746	0.160024	0.265811	0.534384
LDAH	297.21	0.0151969	0.0934102	0.79204	0.915141
PEG3	0.429379	0.00779493	0.438304	0.915401	NA
HPR	591.683	1.13831	0.128957	3.5834e-19	9.26891e-18
ECM2	142.207	1.30597	0.208857	8.70305e-11	1.17263e-09
DARS2	1561.41	0.0655999	0.074868	0.236873	0.501555
TAF6	734.698	-0.0788609	0.101425	0.203667	0.457066
MOV10	1737.86	0.000320931	0.0738105	0.995308	0.998326
NDUFA10	1218.66	-0.0459996	0.082481	0.419081	0.680919
CTSL	964.094	1.13732	0.112373	1.5048e-24	5.54745e-23
PTPRG	149.468	0.979948	0.191236	1.17918e-07	1.21904e-06
G3BP2	5038.01	0.0116258	0.0720074	0.829901	0.931199
NDUFA5	1020.41	-0.097863	0.0902656	0.105757	0.300717
SPA17	50.8938	-0.0752217	0.176367	0.345408	0.613988
MSGN1	0.0884902	-0.00469492	0.45227	0.925367	NA
MYCN	500.225	-0.468433	0.169281	0.000230592	0.00162853
NQO1	20468.1	0.0469554	0.0656861	0.367748	0.635492
DEPDC5	55.821	-0.00321406	0.133448	0.960887	0.984004
CLCF1	22.339	0.199337	0.341668	0.147968	0.374569
ADIRF	0	0	0.46277	NA	NA
CLN3	321.228	0.826499	0.153912	3.90895e-08	4.21435e-07
TSC2	744.399	-0.0471744	0.0896673	0.417868	0.679534
DSP	4275.73	-0.0241417	0.0774976	0.66374	0.847266
SIN3B	494.467	-0.0821006	0.104838	0.192043	0.441424
CCT3	13033	-0.0539356	0.0651968	0.299264	0.56949
SLCO6A1	0.518755	0.0206169	0.435869	0.791025	NA
HTR3D	0.0893765	-0.00469492	0.45227	0.925367	NA
TEX38	0	0	0.46277	NA	NA
IDI1	3301.3	0.0175906	0.0753341	0.749069	0.894004
DACT3	0.478767	-0.0851435	0.462886	0.224978	NA
TTK	1443.73	0.0494526	0.0816625	0.384392	0.649226
STRN4	552.035	-0.0375082	0.0908824	0.518035	0.755604
LAMB3	0.947159	0.117309	0.465294	0.199489	NA
PANK2	422.742	0.0257145	0.0879418	0.653341	0.840923
PDCD11	1123.51	0.134278	0.0962263	0.0347195	0.13376
STRIP1	511.338	-0.00864314	0.0843722	0.87846	0.952584
C3ORF52	90.4925	0.122011	0.184999	0.153011	0.383396
SH3YL1	3.73546	-0.0184959	0.34398	0.874504	NA
KNDC1	0.0884902	-0.00469492	0.45227	0.925367	NA
SMIM24	0.330443	-0.0281168	0.449665	0.639255	NA
DLC1	1384.84	-0.0300097	0.076602	0.588036	0.800767
APP	5015.27	1.32434	0.0984989	7.62437e-42	9.4897e-40
ACD	395.425	-0.0161251	0.0915383	0.778966	0.909401
DMTF1	157.562	0.0115374	0.10163	0.843749	0.936497
PELI1	131.888	-0.220219	0.222756	0.0401171	0.149737
HNRNPU	25114	-0.118363	0.0852457	0.0474619	0.169405
SSR1	2285.93	1.08953	0.117089	4.9206e-21	1.44525e-19
RTKN	358.977	-0.0485622	0.0994373	0.416853	0.678703
SSU72P3	0	0	0.46277	NA	NA
STK24	1079.23	-0.085181	0.0819518	0.141123	0.362868
PSIP1	1051.1	-0.434557	0.117163	8.84716e-06	7.6914e-05
TREM1	1.50585	-0.0458469	0.406289	0.663575	NA
ZNF222	45.4973	-0.0378557	0.156442	0.603231	0.811299
GGH	1610.44	1.57724	0.136628	9.62865e-32	5.96265e-30
SYNCRIP	4316.35	0.0370597	0.0735809	0.498238	0.742807
IMPDH2	3183.09	-0.0935996	0.0725371	0.0889779	0.2667
SCAP	484.606	1.03773	0.137107	1.50063e-14	2.76199e-13
ENSG00000285791	0	0	0.46277	NA	NA
DLG4	0.695736	0.0457322	0.434876	0.590737	NA
CHRNA7	0.374212	0.00172445	0.442741	0.979489	NA
CCDC148	20.3972	0.0716739	0.232212	0.464752	0.717004
FBXW12	0.0893765	-0.00469492	0.45227	0.925367	NA
UBASH3A	0	0	0.46277	NA	NA
COPS4	1230.37	0.0228473	0.0784469	0.681718	0.8577
FUZ	2.55484	-0.0250452	0.375878	0.825043	NA
EMSY	183.177	-0.0332735	0.102506	0.575609	0.793541
CCDC32	198.722	-0.0305607	0.101779	0.605706	0.812464
DHRS4L2	145.371	-0.0533498	0.114092	0.394236	0.65781
TRIM2	66.7967	-0.0943802	0.171641	0.234757	0.498923
GRIK2	21.7865	0.278167	0.381663	0.0798735	0.247954
CEP70	171.58	0.0341486	0.106012	0.569374	0.789151
LMNA	4236.08	-0.0657695	0.0841397	0.255671	0.523203
CD47	41.3735	0.937037	0.404676	0.00100435	0.00638308
CHRD	48.9646	1.01588	0.315376	0.000136668	0.00100588
EGFL6	0	0	0.46277	NA	NA
WNT16	0.177867	0.00460349	0.452094	0.92737	NA
AGL	1487.83	0.026271	0.0807764	0.640127	0.832424
CETN1	0.526788	-0.0320997	0.438528	0.677275	NA
ODF4	0	0	0.46277	NA	NA
CLEC19A	0	0	0.46277	NA	NA
CSTF3	2138.16	-0.00735727	0.0788768	0.894854	0.959748
ST7	250.556	0.834446	0.161539	1.13326e-07	1.17497e-06
ERI2	148.188	0.053972	0.121277	0.399672	0.663183
CPT2	681.949	-0.0472229	0.0832432	0.408309	0.671575
THAP5	380.588	-0.547137	0.155912	3.88488e-05	0.000310272
CASP1	25.639	-0.0594196	0.206481	0.506734	0.74884
GUCY2F	0	0	0.46277	NA	NA
CTNND1	2048.65	-0.0163891	0.0723472	0.762483	0.900948
AKIP1	172.326	-0.0217049	0.102334	0.712569	0.874691
SCN4B	1.42884	-0.161796	0.488317	0.111023	NA
MED6	598.333	0.0297678	0.0810555	0.596995	0.806884
SCIMP	0	0	0.46277	NA	NA
IRX2	0.106969	-0.02711	0.454261	0.59162	NA
IFITM5	0	0	0.46277	NA	NA
ATP2A1	46.0605	1.20726	0.307636	1.32887e-05	0.000112943
HHIPL1	0.829833	0.0438272	0.430618	0.620403	NA
STK3	384.918	0.0244145	0.0878494	0.669561	0.850379
RBM6	652.367	-0.0213051	0.0854565	0.707741	0.872522
EIF4G3	1331.21	-0.0162782	0.0731469	0.764946	0.902603
CBX1	1055.57	-0.140903	0.0993926	0.0297042	0.11843
MFSD4B	245.017	1.31773	0.163486	1.6976e-16	3.62935e-15
ETV3L	12.8959	-0.0275243	0.243368	0.787022	0.912966
EGLN3	3.36603	0.104817	0.39339	0.402162	NA
EAPP	368.013	0.0175684	0.0893592	0.758896	0.898482
C10ORF88	195.066	-0.0758289	0.118917	0.245365	0.511437
KRT71	0.615278	-0.0198803	0.429716	0.81327	NA
GBGT1	0.267243	0.0142	0.449741	0.801423	NA
ESYT1	3971.03	1.3453	0.0919417	3.90384e-49	8.46125e-47
NCAPD2	3845.62	-0.0675969	0.0690162	0.206603	0.461151
GRIP2	0	0	0.46277	NA	NA
TAB2	411.091	-0.0965545	0.0994063	0.123318	0.331956
LDLRAD3	3.47671	0.0304363	0.357402	0.794545	NA
GAD2	0	0	0.46277	NA	NA
ADGRE2	62.4258	1.29662	0.268424	2.59444e-07	2.59258e-06
NSUN3	161.162	0.0668078	0.133797	0.324135	0.595012
PARP8	145.753	-0.00145686	0.105767	0.980308	0.992626
MYO10	14.5119	-0.00542543	0.239812	0.95711	0.98187
ABCC3	162.33	0.977665	0.17874	1.86809e-08	2.06541e-07
EML6	29.3032	0.00753914	0.169928	0.922641	0.9706
CCDC82	180.344	0.00948216	0.101694	0.871252	0.949255
SIRT5	99.1526	0.057931	0.136237	0.392406	0.656341
VRK1	1032	0.0112582	0.088084	0.843406	0.936282
TSEN2	183.869	-0.0316636	0.107487	0.598484	0.807784
SNAP47	187.268	-0.0480136	0.107874	0.432298	0.691578
GNS	2123.68	1.39935	0.0984474	1.46679e-46	2.63415e-44
HAUS3	520.542	-0.00443364	0.0948368	0.938685	0.976982
DNAJC21	865.208	-0.13062	0.109873	0.0520426	0.181288
KLHL2	54.1401	-0.0190531	0.1416	0.779562	0.909489
GPR139	0	0	0.46277	NA	NA
ENSG00000257355	0	0	0.46277	NA	NA
ENSG00000262304	0	0	0.46277	NA	NA
DHX35	243.5	-0.0696307	0.107166	0.265357	0.534069
VAV1	3.16916	-0.0085086	0.355841	0.941462	NA
UROD	1143.35	-0.0488297	0.0755642	0.378129	0.644597
CHD1L	672.623	-0.0560716	0.0943781	0.345314	0.613908
H2AZ2	2144.69	-0.0939152	0.0822576	0.106559	0.302042
CMTM2	0	0	0.46277	NA	NA
COMT	613.042	0.253973	0.144418	0.00370867	0.0206656
RNASE7	0	0	0.46277	NA	NA
TERF1	360.507	0.00297208	0.0875118	0.958316	0.982786
QPCTL	130.345	0.892204	0.224793	1.78372e-05	0.000149687
ADAM9	3283.15	1.57882	0.104287	1.11946e-52	4.26445e-50
HGS	996.352	-0.078436	0.0917308	0.191254	0.440531
OTULINL	173.375	0.697799	0.218021	0.000145993	0.00106826
SLC25A3	13596.5	0.00646283	0.0716209	0.904728	0.963101
C19ORF25	105.379	-0.0200091	0.115213	0.743251	0.891036
CD300LG	0	0	0.46277	NA	NA
PLEKHM1	94.938	-0.081101	0.145455	0.257467	0.524913
MINK1	426.616	-0.0651498	0.0979397	0.281848	0.551941
TBX1	6.44379	-0.015522	0.300765	0.89224	0.958499
APBB3	14.9036	0.013154	0.223367	0.890831	0.957721
DDC	1353.78	-0.0245695	0.0734948	0.652633	0.840255
AIPL1	0	0	0.46277	NA	NA
TGM6	1.87016	0.0489101	0.409413	0.639699	NA
NTF4	0	0	0.46277	NA	NA
CASP8	646.64	-0.177325	0.115294	0.0132492	0.0616008
BUD23	750.604	0.0643578	0.085665	0.26837	0.536953
SP110	144.03	-0.0566645	0.114998	0.36863	0.636239
SPAG16	143.28	-0.031352	0.110481	0.605076	0.812152
FKBP10	286.337	1.0315	0.163974	1.24458e-10	1.65738e-09
TBC1D16	180.057	-0.0401709	0.104505	0.503953	0.746811
EWSR1	9995.53	-0.0885876	0.0750922	0.112813	0.3132
ARHGEF10	4.86706	-0.0584039	0.347717	0.627734	NA
TBC1D2	45.2783	-0.0718379	0.187927	0.388237	0.653
BID	628.123	-0.0308902	0.0827599	0.585349	0.79946
OBP2A	1.99569	-0.00854226	0.382684	0.938357	NA
AMPD2	600.037	-0.0175946	0.0843765	0.755994	0.89704
DHRS4	164.778	-0.0470403	0.110427	0.444513	0.70203
KRTAP4-5	0.144544	-0.00469492	0.45227	0.925367	NA
OBP2B	0	0	0.46277	NA	NA
BSG	5947.12	1.03122	0.0966067	5.52267e-27	2.44456e-25
TMEM272	0	0	0.46277	NA	NA
ALK	0.624838	0.00245528	0.430444	0.976126	NA
LEPROTL1	266.265	1.03092	0.151081	3.53944e-12	5.34145e-11
PDPN	3.70211	-0.0355742	0.365664	0.759673	NA
HPGD	1066.9	-0.0660057	0.0820965	0.250147	0.517071
ZFR2	0.106969	-0.02711	0.454261	0.59162	NA
TTLL5	102.548	0.0096743	0.115993	0.87404	0.950071
RPL19	10677.8	-0.308338	0.102915	4.77459e-05	0.000376546
RPP25L	97.9267	0.0222762	0.121144	0.72139	0.879849
TTC39B	1.68797	-0.00285888	0.392697	0.978648	NA
MECOM	396.946	-0.0860833	0.0979594	0.163305	0.399389
GRHPR	1643.01	-0.115363	0.0895962	0.0583801	0.197284
ENO2	485.835	-0.0501038	0.0934483	0.39547	0.659082
IMPA2	233.197	-0.0539984	0.105059	0.376511	0.643262
KRTAP24-1	0	0	0.46277	NA	NA
JAGN1	453.888	0.785695	0.126709	3.16798e-10	4.07622e-09
HPS1	102.049	-0.0793057	0.143941	0.264737	0.533481
TCTN1	62.0958	1.14026	0.272347	6.02838e-06	5.34058e-05
METTL7A	271.465	0.733923	0.147493	2.92703e-07	2.91336e-06
CD3E	0	0	0.46277	NA	NA
WASF2	741.456	-0.0464874	0.0833695	0.415677	0.677929
RPSA	6534.54	-0.104463	0.072276	0.0576469	0.195489
ROCK2	1611.61	-0.0817445	0.0925996	0.17566	0.416646
EPN1	487.477	-0.0193693	0.0952904	0.738202	0.889138
NDUFV3	546.037	-0.104072	0.106083	0.107431	0.303363
CCDC30	1.32171	-0.00452738	0.4101	0.963217	NA
CELSR2	39.048	0.414599	0.386423	0.0245356	0.102505
PROK1	0	0	0.46277	NA	NA
COMMD6	268.226	0.00892879	0.0953867	0.877111	0.952009
KCNK16	0.23392	0.00907219	0.450908	0.865145	NA
EIF4A2	3671.49	-0.00688055	0.0769152	0.900956	0.962433
SRSF5	2133.93	0.181382	0.109728	0.0095732	0.0470096
ALG1L2	119.52	0.798804	0.208715	2.7999e-05	0.000228259
ZNF226	108.079	0.020903	0.113685	0.731014	0.885174
ZNF283	28.7684	-0.109908	0.238161	0.274041	0.543177
WNT7B	0.0893765	-0.00469492	0.45227	0.925367	NA
COPS3	2497.98	0.063301	0.0774576	0.259668	0.527689
SLC9A6	98.3626	1.34141	0.232872	1.60384e-09	1.94989e-08
FAM180B	0	0	0.46277	NA	NA
RAB40C	54.5971	-0.0892274	0.185875	0.283487	0.553377
C5ORF49	0.353961	0.0212929	0.449985	0.711068	NA
IFITM2	91.4358	0.0404112	0.136732	0.546539	0.775019
UBE2QL1	1.31897	0.0036082	0.425323	0.966887	NA
CTSS	138.443	1.2008	0.205435	1.37911e-09	1.69139e-08
AQP4	4.74246	0.222324	0.475291	0.133625	NA
CHUK	382.756	-0.0691778	0.0932069	0.247935	0.515235
TGFBR3	478.649	1.41049	0.132624	3.79188e-27	1.69035e-25
IQSEC2	9.4861	-0.102963	0.311777	0.396208	0.659969
FKTN	81.69	0.332053	0.283971	0.0194884	0.0849181
PTBP2	122.466	0.0499466	0.118689	0.429949	0.690279
TATDN2	237.132	0.0407461	0.10027	0.493471	0.739321
H2AC8	4530.33	-0.25161	0.100726	0.000350239	0.00240326
TSPAN10	4.90333	0.052576	0.343478	0.66077	NA
FANCB	282.621	0.0339102	0.106411	0.5724	0.791339
TMEM176B	1146.49	0.418893	0.116834	1.18235e-05	0.000101111
ABLIM3	24.3202	-0.00223716	0.181385	0.97815	0.991466
RNASE9	0	0	0.46277	NA	NA
NFATC1	5.08096	0.159178	0.410082	0.250375	0.517081
ARNTL2	39.3673	0.0168036	0.160804	0.82131	0.928043
CCNI	926.752	0.385216	0.130976	8.44519e-05	0.000643031
ALS2CL	12.427	0.0175802	0.239137	0.861356	0.944136
WRN	775.284	0.0365879	0.0831722	0.519605	0.756363
CTNNA3	15.7979	-0.0353197	0.232674	0.720142	0.879179
SPTSSA	91.6169	0.149701	0.191259	0.0958974	0.281455
TEFM	197.907	0.0113971	0.0988067	0.844675	0.937063
PSMC1	4421.24	-0.0476461	0.0728951	0.383178	0.648118
TMPRSS6	47.1543	1.1814	0.305444	1.69637e-05	0.000142738
DDR1	53.3876	0.775706	0.364858	0.00173372	0.0105237
PRR3	147.538	-0.104867	0.151862	0.163365	0.399389
CTTN	2934.27	-0.17427	0.0905608	0.00563213	0.0297861
KCNC1	0.32241	0.0234459	0.446344	0.71529	NA
CSRP3	1.41179	0.0312867	0.407968	0.758727	NA
MAPKAP1	331.73	0.00929568	0.0888028	0.870564	0.948835
GGCX	2255.57	1.09993	0.0979839	1.11275e-29	5.9525e-28
BAALC	0	0	0.46277	NA	NA
ERRFI1	1420.19	-0.0621224	0.0762885	0.265712	0.534384
MAL	0	0	0.46277	NA	NA
CLIP4	32.7687	0.18212	0.292412	0.136629	0.355928
CTNS	140.53	0.949706	0.192711	3.28376e-07	3.2581e-06
ZNF250	40.9574	-0.095966	0.200512	0.275346	0.544841
PTP4A2	342.162	-0.404036	0.179948	0.000833678	0.00539937
SOX6	248.755	-0.0988004	0.12018	0.142775	0.365509
NDUFC2-KCTD14	874.006	0.66327	0.108506	5.67539e-10	7.12029e-09
TPRX2	0	0	0.46277	NA	NA
CCDC47	2184.38	0.954505	0.12887	5.94862e-14	1.04881e-12
KLHL42	194.013	-0.339655	0.221547	0.00647792	0.0336782
LRCH3	843.905	-0.0569961	0.0801541	0.314829	0.585461
DCAF8	191.698	-0.0356179	0.100365	0.547716	0.775617
G3BP1	5681.32	-0.0940244	0.069372	0.0806863	0.249216
MAPK14	659.544	-0.133934	0.110009	0.0471329	0.16871
DENND2A	9.34793	-0.00689429	0.267808	0.949225	0.979617
SH2D1A	0.323297	0.0204084	0.448404	0.73432	NA
RABGGTA	336.743	0.00157943	0.0935334	0.978082	0.991466
ZNF415	27.3454	-0.226887	0.331388	0.10174	0.292739
DCDC1	3.75269	0.0402397	0.355103	0.733106	NA
C19ORF54	45.0827	-0.0259073	0.165494	0.732895	0.886508
SIRT1	422.475	-0.175195	0.144713	0.0287998	0.115706
SRP14	3406.79	-0.160526	0.116054	0.0233595	0.0985819
MTMR4	513.283	-0.0434345	0.083292	0.446175	0.703512
ZNF202	36.1988	-0.124795	0.234372	0.212185	0.468783
THEM6	3.98147	0.0381122	0.347145	0.747299	NA
RPS6KC1	185.509	0.353086	0.244238	0.00843204	0.0422644
ZNF79	45.7227	-0.0435396	0.156834	0.550851	0.7771
SUDS3	279.658	-0.258804	0.177922	0.0090623	0.0450086
ACSM2A	28.9569	0.129949	0.254777	0.223254	0.484302
PYROXD1	259.011	0.0608695	0.120695	0.345029	0.613541
ACSL6	2.27577	0.118853	0.426487	0.322194	NA
PRPH2	0.144544	-0.00469492	0.45227	0.925367	NA
ATF2	619.64	-0.070386	0.0848093	0.226226	0.488326
TCL1A	0	0	0.46277	NA	NA
GABRB3	0.177867	0.00460349	0.452094	0.92737	NA
INS-IGF2	0	0	0.46277	NA	NA
PDCL	600.548	-0.190706	0.155224	0.0242062	0.101602
OR1L4	0	0	0.46277	NA	NA
RABEPK	264.922	-0.0343113	0.0961693	0.55826	0.781986
PAEP	0.0884902	-0.00469492	0.45227	0.925367	NA
ASCC2	594.669	-0.181135	0.120895	0.0138456	0.0638762
COL12A1	201.473	1.86734	0.174266	4.22579e-28	2.01986e-26
C1ORF100	0	0	0.46277	NA	NA
CATSPERE	0.446971	-0.0199754	0.441841	0.776024	NA
ADSS2	1726.84	-0.00952658	0.0851772	0.866406	0.946578
PRKG2	1.59425	-0.0233006	0.415431	0.808571	NA
DISP1	100.029	0.836336	0.245365	9.49689e-05	0.000716599
MEGF6	0.557217	0.0510817	0.447476	0.480018	NA
SMARCE1	684.29	-0.266462	0.134905	0.00179392	0.0108472
SON	6554.51	-0.0575183	0.0716951	0.290085	0.559904
FOS	14.7065	-0.00145071	0.225214	0.988	0.995353
COG6	489.376	-0.00372377	0.083303	0.947314	0.978961
EPO	1.81492	0.0361046	0.394636	0.739956	NA
TENT2	202.837	-0.0395971	0.100557	0.505595	0.748097
H2AW	441.147	-0.108154	0.114759	0.106101	0.301286
KCTD14	20.2369	-0.0558509	0.221952	0.5558	0.78065
APEX1	3878.32	-0.204241	0.0925564	0.00158032	0.00967667
MAGED4B	12.1616	-0.235788	0.397478	0.127946	0.340691
KRTAP15-1	0	0	0.46277	NA	NA
R3HDML	0.185899	-0.0320972	0.455031	0.527557	NA
DYRK2	144.996	-0.0991626	0.143791	0.173029	0.413054
RHOU	342.321	-0.218405	0.151326	0.0113075	0.0539044
HPSE2	0.0893765	-0.00469492	0.45227	0.925367	NA
OAS2	0.32241	0.0234459	0.446344	0.71529	NA
ACSF3	104.173	-0.0471513	0.124703	0.463931	0.716482
SLC35E2B	145.856	0.207581	0.219542	0.0473882	0.169286
PINLYP	0	0	0.46277	NA	NA
PAM16	187.833	-0.0865239	0.141077	0.223126	0.484191
CASP5	106.819	0.0040981	0.111636	0.945606	0.978579
KLRF1	1.04748	-0.120306	0.47217	0.159279	NA
KBTBD7	331.635	-0.0482277	0.0984796	0.41877	0.680589
OR2T29	0	0	0.46277	NA	NA
ALG13	243.118	0.090741	0.116463	0.168968	0.407473
THEGL	0	0	0.46277	NA	NA
TRIM17	10.0497	-0.102865	0.312887	0.397534	0.661469
LEF1	4.02391	-0.0851063	0.378548	0.487726	NA
PURA	172.966	-0.334774	0.243557	0.0104597	0.0506117
STN1	73.577	0.0584706	0.144217	0.402183	0.665751
FRMPD2	2.23427	-0.0447124	0.385616	0.692713	NA
IRAK3	2.11212	0.01772	0.392007	0.869358	NA
TWF2	316.278	-0.0501854	0.103614	0.407394	0.670364
FES	415.35	-0.0638347	0.0974557	0.290372	0.560038
POTEE	2611.64	-0.520238	0.148094	3.31331e-05	0.000267512
CSNK1G2	92.1594	0.0123668	0.121159	0.842548	0.93603
ACO2	1423.51	0.0211757	0.0761952	0.701352	0.86924
EXOC3L4	17.9815	-0.0525693	0.222931	0.580767	0.796868
CDH1	1713.33	1.4737	0.0972885	1.28956e-52	4.76794e-50
SBF2	216.517	-0.00868114	0.100518	0.88171	0.953202
CCR9	0.0893765	-0.00469492	0.45227	0.925367	NA
ZNF600	20.9882	-0.0681506	0.225064	0.47634	0.72679
CFAP119	5.07447	0.0492011	0.335051	0.680127	0.856978
NHEJ1	128.589	0.018505	0.107791	0.756369	0.897078
USP19	974.341	-0.0680749	0.085291	0.242086	0.507296
MRTFA	408.321	0.00840666	0.0945228	0.884046	0.954109
GAGE1	0	0	0.46277	NA	NA
AKT1S1	228.205	-0.19883	0.181809	0.0325841	0.127447
RAB6D	216.594	-0.0607904	0.108831	0.328299	0.598486
OSBPL9	997.28	0.0604844	0.0791968	0.284835	0.554282
HHEX	819.892	-0.31181	0.131411	0.000446609	0.00301683
NCSTN	1079.34	1.27987	0.111104	2.66585e-31	1.60346e-29
CD28	0	0	0.46277	NA	NA
RNF31	156.059	-0.0680159	0.121136	0.296126	0.566089
ZSWIM1	141.933	-0.0178554	0.107769	0.764574	0.902527
CNTN2	0.549665	-0.0417756	0.443058	0.574917	NA
INF2	492.747	-0.232821	0.15852	0.00967124	0.047454
HNRNPD	6151.38	-0.231113	0.126089	0.00341942	0.019276
SRGAP2	277.491	-0.0442332	0.0944617	0.452149	0.707414
RFX5	71.3122	-0.0431534	0.141703	0.528579	0.763402
POPDC3	6.68617	0.257264	0.466343	0.115204	0.317943
PSG5	0	0	0.46277	NA	NA
PFN2	486.15	-0.106307	0.101137	0.0946611	0.279142
HOXA4	24.2859	-0.0219465	0.199736	0.802801	0.919534
BCO2	6.90921	0.0929946	0.343997	0.456909	0.711087
AP4S1	229.499	0.216502	0.193648	0.0280323	0.113383
DDX42	1843.13	-0.102751	0.0789281	0.0732231	0.233449
TBL1X	120.988	-0.0379567	0.114908	0.539087	0.77111
CRHR1	0	0	0.46277	NA	NA
GRM7	3.87876	0.0981179	0.379063	0.434325	NA
MYLK	282.965	-0.0507955	0.106488	0.405699	0.669034
ENSG00000289758	0	0	0.46277	NA	NA
TCEANC	21.9169	-0.0333567	0.202347	0.706481	0.871742
ANXA11	1872.42	-0.0100262	0.0759998	0.855618	0.941854
DAGLA	69.7892	0.82417	0.286644	0.000348371	0.00239179
AGO3	93.5476	-0.0354512	0.123678	0.576886	0.794905
DDIAS	197.186	-0.0595386	0.107317	0.335561	0.605909
LRR1	252.687	0.0384668	0.0957643	0.512585	0.752343
CDK9	565.452	-0.0671032	0.0929169	0.261131	0.52909
SLX9	232.041	0.0160299	0.103148	0.785331	0.911747
CHRFAM7A	0.481181	-0.0132739	0.439294	0.854952	NA
SIM2	0.233034	0.00897623	0.450937	0.866383	NA
BAG6	4150.48	0.0405487	0.0793874	0.470408	0.722019
LTC4S	0.106969	-0.02711	0.454261	0.59162	NA
PLCB4	0.573922	0.0264477	0.435239	0.739635	NA
TAF2	388.539	0.00815029	0.0863248	0.885819	0.955356
OXA1L	2005.22	0.0765483	0.0820741	0.184498	0.43126
FGF19	113.348	0.603635	0.289437	0.00187364	0.0113021
XPC	516.797	-0.0821295	0.0935539	0.175256	0.416418
IL17RE	9.48907	-0.0239942	0.277751	0.828298	0.930452
CIDEC	113.178	-0.00735485	0.11163	0.902595	0.962859
SNCAIP	110.881	-0.150327	0.176918	0.0810795	0.249977
MMP24	14.4992	0.263647	0.403926	0.101321	0.292068
CALML4	47.4654	-0.0728822	0.178813	0.364655	0.632723
CSTPP1	273.77	-0.0150236	0.0946717	0.794828	0.916624
THOC1	884.922	-0.0307076	0.0837246	0.58858	0.80097
ZNF765	31.9305	-0.0272534	0.176618	0.732523	0.886459
STRADA	199.052	0.0138613	0.108523	0.816223	0.925868
MAPK1IP1L	2489.33	0.0126841	0.138202	0.849848	0.938885
TNFSF13	0	0	0.46277	NA	NA
KHNYN	155.861	-0.0546752	0.120729	0.393084	0.656585
MORC4	631.831	-0.01679	0.0838325	0.766473	0.903454
PSMB10	145.913	-0.0433157	0.11645	0.487667	0.734891
TMEM47	0	0	0.46277	NA	NA
RNF128	734.182	1.13659	0.111495	7.12271e-25	2.68083e-23
TNFRSF12A	818.555	0.868898	0.124525	1.56643e-12	2.44312e-11
TCF4	351.699	-0.0729446	0.0954092	0.227946	0.490277
STAT5A	106.862	0.00274603	0.111412	0.963506	0.984654
PLS1	846.849	0.0291575	0.0815393	0.605017	0.812152
OR5AU1	0	0	0.46277	NA	NA
MRPS10	579.357	-0.110897	0.122487	0.107592	0.3036
NSF	1621.52	-0.00643082	0.0761993	0.907145	0.96401
MCRIP1	105.674	-0.0203284	0.119779	0.743391	0.89112
SPACA7	0	0	0.46277	NA	NA
LHB	0.17698	0.00454235	0.452094	0.928328	NA
PLOD1	1031.16	1.26521	0.113058	1.18149e-29	6.29346e-28
FANK1	0	0	0.46277	NA	NA
IER3	151.5	0.0832205	0.150356	0.254257	0.521843
IL17RC	29.2636	0.340705	0.396491	0.0489331	0.173077
MRPS18B	1088.81	0.0299927	0.086636	0.599977	0.809087
C6ORF15	0	0	0.46277	NA	NA
RNF152	2.25612	-0.0489411	0.384433	0.668175	NA
RFTN2	9.42368	0.113412	0.332265	0.368723	0.636239
TMEM164	153.544	0.511349	0.233284	0.00127085	0.00793636
XRCC3	69.8974	0.106363	0.18572	0.206735	0.461365
DYTN	0.106969	-0.02711	0.454261	0.59162	NA
FAM168A	175.223	-0.060963	0.130384	0.359676	0.627287
EYA4	129.406	-0.00451464	0.108854	0.939573	0.976982
CHMP2B	838.782	0.00139001	0.0972292	0.980842	0.992911
ZBTB20	192.184	-0.00750949	0.1006	0.89757	0.960782
MPIG6B	0	0	0.46277	NA	NA
CCDC90B	155.263	-0.173563	0.173715	0.0483209	0.171642
CHD7	1184.99	0.0259525	0.0737286	0.634917	0.828407
ZFPL1	327.09	-0.0528565	0.113886	0.398072	0.661839
RRM1	4269.46	0.0299895	0.0765467	0.588201	0.800852
ANXA2	20583.7	-0.0624701	0.0711389	0.249369	0.516512
PSTPIP1	0	0	0.46277	NA	NA
APBB1	124.873	0.0353336	0.129993	0.587137	0.800444
FMNL3	16.8301	0.0320888	0.227245	0.74053	0.88993
YIF1B	428.205	0.0772963	0.103108	0.214487	0.472541
PPP2R2A	1207.91	-0.0470606	0.0862259	0.414331	0.676629
SERPINB1	2456.77	0.0769403	0.0798973	0.177936	0.420854
ZNF257	31.5797	-0.0986718	0.235126	0.319739	0.590139
PLXDC1	1.12641	-0.135407	0.480317	0.123593	NA
PHKG2	233.761	-0.0253111	0.0986584	0.665562	0.84807
RBFOX2	374.406	-0.0361374	0.094862	0.536856	0.769183
CCT8L2	0.429379	0.00779493	0.438304	0.915401	NA
MPP4	0.0884902	-0.00469492	0.45227	0.925367	NA
PMM2	756.181	-0.0210773	0.0825187	0.708626	0.872769
CCDC196	0.196345	-0.015099	0.452766	0.76459	NA
MFSD8	268.946	1.39195	0.151368	7.08297e-21	2.05635e-19
ITGA4	8.18421	-0.157303	0.417848	0.250479	0.517156
MSLN	0.32241	0.0234459	0.446344	0.71529	NA
OR2L2	0	0	0.46277	NA	NA
USP43	0.622977	0.0624711	0.449011	0.409594	NA
DYRK3	22.2569	-0.0336936	0.209199	0.710925	0.874094
PIGG	737.974	1.38368	0.122754	3.60392e-30	1.98706e-28
FAM183A	4.64544	-0.0725189	0.347705	0.55318	NA
KIAA1549L	1.32275	-0.135164	0.473149	0.160618	NA
SERPINF2	2096.54	1.10025	0.111806	2.71859e-23	9.26162e-22
ZNF813	16.3821	0.0168192	0.215875	0.857071	0.942399
CRB3	49.6328	0.224877	0.284624	0.0729299	0.23275
ZNF616	47.5875	-0.219877	0.277393	0.073061	0.23305
PABPC1	3737.81	-0.0077428	0.0683848	0.883843	0.954109
POT1	125.669	0.00518444	0.107613	0.930385	0.973277
PRKRA	446.693	0.0117382	0.087496	0.836648	0.934396
CSNK2B	1520.5	-0.13794	0.0895729	0.0251991	0.104674
CHEK2	450.714	0.0155685	0.0858572	0.783962	0.91083
SLC25A45	34.9545	-0.025686	0.165865	0.735526	0.887701
DOCK10	1.07798	0.0136232	0.411403	0.889225	NA
SERPINB6	443.971	0.0410482	0.0866174	0.475432	0.726095
ALAS1	899.24	0.0181736	0.0783244	0.743933	0.891443
MLF1	7.64689	-0.0144897	0.293851	0.898428	0.961182
ATP8B4	0.662413	0.0392103	0.434605	0.638084	NA
SNRPB	7263.81	-0.00635056	0.0943586	0.912212	0.966166
LIN37	66.7666	-0.0555437	0.146506	0.429285	0.689714
CCDC103	8.10295	-0.0760569	0.304723	0.519411	0.756283
ATXN10	2448.93	0.0354154	0.0754058	0.520995	0.757437
STATH	0	0	0.46277	NA	NA
CCK	0	0	0.46277	NA	NA
RAB18	657.023	0.0528044	0.0999878	0.38001	0.645992
PLCH1	143.29	0.00901734	0.109698	0.880055	0.952818
CACNB4	0.0893765	-0.00469492	0.45227	0.925367	NA
AZIN1	602.459	0.306956	0.1721	0.00302371	0.0172935
ADAL	78.7464	-0.0276113	0.12867	0.668528	0.849496
CC2D2A	150.704	-0.00445161	0.107008	0.940097	0.976982
IL20RB	7.34163	-0.153115	0.37714	0.265141	0.533892
FAM162A	712.057	-0.00724901	0.081869	0.897299	0.960782
RPGRIP1L	145.58	-0.00223795	0.105822	0.96976	0.987198
PRICKLE2	38.5719	-0.073479	0.204055	0.406836	0.670118
STUB1	391.345	-0.071304	0.0950409	0.237334	0.501821
NVL	601.526	-0.0761998	0.0873624	0.196179	0.447092
NRG3	2.28855	-0.0425636	0.381192	0.708919	NA
NBPF3	16.0284	-0.187563	0.341857	0.169132	0.407473
LGALS7B	0	0	0.46277	NA	NA
SEC31A	6686.89	0.0809279	0.0736923	0.143332	0.3663
KCNQ5	3.19516	-0.00685093	0.445009	0.914521	NA
MSRB3	91.6975	0.0564338	0.13494	0.401921	0.665597
C6ORF89	220.37	0.512871	0.196256	0.000420876	0.00284913
MAP7	12.0317	0.0170825	0.242944	0.866702	0.946578
ECHDC1	1338.15	0.0271659	0.0778311	0.625346	0.82335
CXCR4	20.525	0.743788	0.526431	0.00677617	0.0349541
SGTA	1171.58	-0.209687	0.125685	0.00657808	0.0341143
ROPN1	0	0	0.46277	NA	NA
SYNE1	888.142	-0.0164067	0.081685	0.770373	0.905228
HSD17B4	4489.7	0.0140316	0.0741463	0.797507	0.917429
DAZAP2	1808.89	-0.0280559	0.0944475	0.629373	0.825618
TMEM19	192.637	1.23482	0.175318	4.95046e-13	8.04034e-12
SF3B3	8197.66	0.0305398	0.0652285	0.556201	0.780738
CXXC5	374.827	-0.0523413	0.10836	0.394834	0.658283
C1QTNF4	1.43797	0.0912615	0.429424	0.393384	NA
SETD2	1422.88	0.00883993	0.0741374	0.871536	0.949272
DEFB104B	0	0	0.46277	NA	NA
RGS11	0	0	0.46277	NA	NA
CYP8B1	0.266357	0.0140992	0.449765	0.802585	NA
SMR3B	0	0	0.46277	NA	NA
TYW3	99.5669	-0.00198914	0.113247	0.973718	0.98946
UXT	495.404	-0.0460742	0.102434	0.443559	0.701646
DYM	286.836	0.148866	0.133975	0.0468488	0.167932
OTOF	12.8146	-0.0203536	0.239754	0.840032	0.935391
PCP4L1	0	0	0.46277	NA	NA
ADAM22	65.189	1.05752	0.268998	1.72777e-05	0.000145089
KCNC4	4.86591	0.0427435	0.336043	0.718987	NA
ATP10D	394.627	0.818416	0.14151	3.86786e-09	4.52726e-08
FAM3A	60.8454	0.101149	0.194463	0.241798	0.50703
TRIM51	0	0	0.46277	NA	NA
DCAKD	116.13	-0.0493907	0.121635	0.439224	0.698038
ARHGEF2	525.098	-0.263643	0.150406	0.00362652	0.0202708
PLCZ1	0.885887	0.049455	0.431253	0.581059	NA
NOMO1	2376.03	1.45179	0.0927811	6.01178e-56	2.69907e-53
TPRKB	769.083	0.0884566	0.100684	0.156811	0.388812
CST6	0	0	0.46277	NA	NA
ATE1	460.158	-0.0577007	0.0895479	0.325215	0.595959
DNAJC11	911.344	-0.0437917	0.0849741	0.444938	0.702517
PIGV	55.57	1.16997	0.297596	1.40984e-05	0.000119348
WDR12	1436.49	-0.0582464	0.0787447	0.301652	0.571642
NKRF	364.718	-0.0475878	0.0923805	0.41736	0.679352
ANKRD65	0.410283	-0.0458458	0.450831	0.480144	NA
PSMA7	8351.99	-0.198123	0.152081	0.0189597	0.0829884
BIN3	215.608	-0.0699283	0.110444	0.268172	0.53679
MRAP	0	0	0.46277	NA	NA
PTK2	636.152	0.0196874	0.0806497	0.725532	0.882141
CASP2	800.553	-0.0742835	0.0819481	0.197092	0.448849
GYG2	410.899	-0.0810937	0.0975611	0.18649	0.434625
EPPIN	0	0	0.46277	NA	NA
APOL3	3.47773	0.00193188	0.349465	0.986755	NA
ZFP36L1	749.286	-0.0774481	0.113203	0.228108	0.490346
UBE2D3	2336.45	-0.20199	0.100357	0.00282627	0.0162903
AKT1	189.596	-0.0801215	0.116022	0.217946	0.477696
TRAF6	186.723	-0.0142778	0.102418	0.807837	0.922118
ZNF416	49.7658	-0.381007	0.332293	0.02037	0.0879968
TPR	5065.48	-0.0541423	0.0840512	0.346174	0.614702
NBPF4	0.0893765	-0.00469492	0.45227	0.925367	NA
RAB34	689.07	0.0812314	0.0907548	0.175266	0.416418
KALRN	176.464	-0.0488341	0.10766	0.424601	0.685271
DMAC2	672.117	-0.085108	0.0861353	0.149029	0.376269
ACTN1	4035.01	-0.158252	0.0938473	0.0129325	0.060347
CLDN9	208.138	0.921828	0.179751	1.25394e-07	1.29207e-06
UBE2S	1760.29	-0.302089	0.140103	0.000920973	0.00590089
TBCD	523.258	0.0264962	0.0841315	0.640541	0.832488
VOPP1	230.401	0.286786	0.20609	0.0103048	0.0500354
ENPP3	19.3061	0.67985	0.538058	0.00994574	0.048498
ERBB3	782.306	1.12128	0.124283	6.37795e-20	1.73544e-18
ZNF404	6.62462	0.098918	0.341403	0.430921	0.690781
HOXB1	0.0893765	-0.00469492	0.45227	0.925367	NA
TINAG	0	0	0.46277	NA	NA
EFL1	610.515	-0.0264643	0.0855209	0.642128	0.833368
CAMK2D	1542.97	0.000326124	0.0741782	0.99524	0.998326
HTT	1945.45	0.0375139	0.0744631	0.494901	0.740202
CATSPER4	0	0	0.46277	NA	NA
SH3BP2	15.5058	0.0172086	0.222351	0.856977	0.942399
BBS1	199.837	-0.0343483	0.105933	0.567103	0.787605
RAMP1	15.6896	0.308779	0.434421	0.0765528	0.240408
ACOT12	12.9116	0.144089	0.32972	0.263482	0.531915
PRLR	189.49	0.973647	0.172417	6.91287e-09	7.91455e-08
PTPN20	15.6537	-0.090569	0.264071	0.402916	0.666455
TSPYL4	321.122	-0.124095	0.127463	0.0812517	0.250401
PPP1CB	2071.53	0.100732	0.0975537	0.106703	0.302266
THAP12	174.327	0.029468	0.105982	0.622061	0.821077
ACIN1	2495.17	-0.248307	0.105339	0.00057812	0.00383714
SDHC	2209.08	-0.0539008	0.0752464	0.330521	0.600951
CFAP126	0	0	0.46277	NA	NA
CCN2	3823.02	1.61137	0.1089	1.7585e-50	4.25118e-48
FCGR2A	0.213937	-0.0345493	0.455461	0.497681	NA
TRIML2	0	0	0.46277	NA	NA
NR1I3	0.284835	-0.00862209	0.446706	0.887936	NA
PEAK1	283.988	-0.104803	0.117725	0.11968	0.325694
PWWP2B	31.3997	-0.016691	0.168117	0.82823	0.930452
SLC51A	24.9208	0.162978	0.294576	0.178509	0.421811
CHRNG	0.178753	0.00466446	0.452094	0.926416	NA
NIF3L1	443.791	-0.172226	0.121887	0.0187866	0.082489
CHN1	24.6183	0.0747884	0.220066	0.426077	0.687135
HSP90AB1	47166.7	-0.0118221	0.0675888	0.822601	0.928686
MSI2	413.819	-0.0913692	0.0967513	0.139092	0.359236
PA2G4	6781.8	-0.0992135	0.0840318	0.091796	0.273064
GYG1	1145.16	0.127903	0.095293	0.0425431	0.156698
CPA3	0.106969	-0.02711	0.454261	0.59162	NA
CAST	1794.69	-0.462598	0.0963118	1.59169e-07	1.62676e-06
LNPEP	355.913	1.46996	0.145221	6.98304e-25	2.63615e-23
SHROOM3	193.751	-0.0194768	0.105469	0.74258	0.890571
HMCES	654.794	-0.110545	0.0925232	0.0727116	0.232289
ZNF2	25.7667	-0.0904856	0.229202	0.351303	0.619625
PIKFYVE	500.734	0.00863088	0.0843617	0.878628	0.952584
BCHE	7.26383	0.192361	0.418208	0.191505	0.440676
SI	43.5252	2.0227	0.343836	5.85868e-11	8.03157e-10
IKBKG	277.982	-0.127206	0.13388	0.0814114	0.250551
ADORA3	0.357506	0.0216611	0.44993	0.707247	NA
CAMTA1	157.772	-0.26995	0.212577	0.0153169	0.069287
ABCC6	723.446	0.915001	0.120111	1.26474e-14	2.3381e-13
ART3	2.24782	0.0678873	0.394806	0.555073	NA
KDM1B	192.779	-0.0781687	0.115187	0.227057	0.489343
SAC3D1	119.442	-0.031604	0.121371	0.615049	0.818352
CD5	0.275276	-0.0249633	0.450991	0.659062	NA
TOP1	4587.74	-0.398168	0.106836	5.67683e-06	5.04335e-05
NF1	1107.23	0.0726046	0.0823919	0.207919	0.463294
ARHGAP11A-SCG5	37.8025	-0.00316505	0.153123	0.964862	0.984956
GOSR2	247.925	-0.122312	0.133343	0.0913131	0.271731
PPA2	1305.18	0.0854233	0.0905106	0.154892	0.386102
UBXN2B	101.981	0.0389338	0.119307	0.534918	0.768205
NBL1	10.7686	0.131534	0.342714	0.311615	0.582705
GPD1	1.74683	-0.00740418	0.393068	0.944714	NA
THEM4	138.614	0.0578901	0.118051	0.363535	0.631389
TRPV4	97.8748	0.0406807	0.126028	0.527152	0.762566
SLBP	2180.34	-0.185261	0.095484	0.00445567	0.024332
KHSRP	4073.3	-0.114635	0.0918157	0.0625708	0.208034
KLF11	42.1698	0.213839	0.286684	0.0858577	0.260579
MYH3	2.78908	-0.0446943	0.371414	0.701079	NA
ELOVL7	314.004	1.11949	0.143789	2.37016e-15	4.59805e-14
TGM1	0.429379	0.00779493	0.438304	0.915401	NA
PCDHA3	0.185899	-0.0320972	0.455031	0.527557	NA
SPATA20	162.682	0.0544824	0.123085	0.398275	0.661882
PRPF40A	4456.04	-0.074332	0.079488	0.191757	0.441093
STX17	216.212	-0.086579	0.119187	0.190965	0.4404
ARFIP2	443.504	-0.0926305	0.0981741	0.136173	0.355253
RBM4B	744.01	-0.12065	0.097569	0.0570518	0.193837
FBXO38	760.425	0.014929	0.0781902	0.788246	0.913781
NAALADL1	0	0	0.46277	NA	NA
HEXA	1232.53	1.37804	0.101916	2.40333e-42	3.14711e-40
RASSF4	96.8778	-0.0552892	0.133264	0.408226	0.671575
CRTC3	159.077	-0.0581125	0.116577	0.359633	0.627287
APAF1	483.705	0.0138393	0.0882952	0.808335	0.922271
SERPINA3	667.748	1.4796	0.166822	1.10996e-19	2.9688e-18
NETO2	19.9564	0.165719	0.337365	0.212264	0.468875
MIIP	215.727	-0.0601151	0.114846	0.341902	0.611369
ATG9A	524.484	0.775408	0.137693	9.59037e-09	1.08613e-07
TMEM52	5.58477	0.157221	0.401195	0.256673	0.52424
CSRNP3	18.9554	-0.250692	0.375667	0.101447	0.292229
MIER3	476.324	-0.0717135	0.09335	0.232231	0.495498
PIP5K1A	883.658	-0.0452589	0.0799129	0.422155	0.683292
CALML6	0.251512	-0.0178393	0.451083	0.74364	NA
GNB1	3544.41	-0.0496574	0.0740187	0.366495	0.634194
DOK1	86.5219	-0.17829	0.213913	0.0728562	0.232574
SCLY	160.825	-0.241077	0.222586	0.0286082	0.115083
TSNAX-DISC1	0	0	0.46277	NA	NA
IRF9	32.9863	-0.0446923	0.179078	0.577908	0.79527
PGLYRP4	0	0	0.46277	NA	NA
ZRANB1	184.663	0.0799248	0.126187	0.233789	0.497791
SUPV3L1	522.834	-0.00472921	0.0843594	0.933287	0.974277
SLC7A13	0.195459	-0.015099	0.452766	0.76459	NA
DAGLB	306.453	1.04974	0.157348	9.72697e-12	1.42681e-10
SIGLEC10	0	0	0.46277	NA	NA
RAB3GAP1	1692.32	0.155338	0.0952307	0.015282	0.0691791
MAB21L4	15.4159	0.0226056	0.232661	0.818816	0.926855
PAN2	335.941	-0.0434889	0.0910882	0.455693	0.710232
OPRM1	0.340889	-0.00437233	0.444509	0.945931	NA
PIH1D1	483.825	-0.0667389	0.0945455	0.266038	0.534671
UBE2T	1224.1	0.0405061	0.0752622	0.46313	0.716026
PODNL1	0.377577	0.0265226	0.447533	0.674486	NA
RNASEH2B	314.527	-0.0104966	0.0918301	0.854868	0.941542
SOX15	3.86193	-0.119637	0.390425	0.355726	NA
USP3	516.869	-0.0328722	0.0843901	0.563649	0.785682
CILP2	5.87991	-0.0401856	0.344305	0.734653	0.887656
CD63	3356.79	1.24757	0.090002	2.97407e-44	4.34733e-42
TRIM74	0.284835	-0.00862209	0.446706	0.887936	NA
L1CAM	13.1939	0.783323	0.622874	0.00623658	0.0325823
NCAM1	1.99311	-0.019923	0.406806	0.843709	NA
STMN3	36.4564	-0.0383111	0.185651	0.64312	0.83433
TMEM30A	2920.34	1.20927	0.110176	1.46802e-28	7.23706e-27
ATF7IP	1525.58	-0.00720361	0.0727418	0.89447	0.959511
SAMSN1	0	0	0.46277	NA	NA
SCYL1	553.664	-0.0952221	0.102341	0.132172	0.347818
HSPB7	0	0	0.46277	NA	NA
MPP7	6.24517	0.0540026	0.328918	0.651245	0.8392
ROR2	0.633757	-0.0489263	0.43915	0.549134	NA
RPL10A	8650.95	-0.282287	0.0994909	8.7664e-05	0.000666278
NUDT4B	307.967	-0.0346623	0.0961806	0.554357	0.779464
EFCAB10	0.233034	0.00897623	0.450937	0.866383	NA
CPS1	180.441	1.05217	0.192775	1.7486e-08	1.94184e-07
TRMT6	1124.9	-0.235768	0.116527	0.00186077	0.0112319
ZNF239	1.37799	-0.0735216	0.421282	0.483731	NA
FBXL17	13.9326	-0.0857436	0.278484	0.445342	0.702875
VPS35L	123.831	-0.0634338	0.128373	0.338558	0.608464
TNC	4.39986	-0.0496429	0.35149	0.677252	NA
SLC8A1	1.91754	0.0233588	0.409245	0.815398	NA
VSNL1	832.667	-0.0665321	0.0890457	0.258893	0.526711
CTSO	64.9697	1.2702	0.277088	8.68009e-07	8.2916e-06
PTCH1	124.23	0.631601	0.235291	0.00046982	0.00315835
NACA	6229.99	-0.153631	0.0899007	0.0134564	0.0624209
AK2	1220.77	-0.077482	0.076997	0.168701	0.407053
XIRP2	3.28294	0.0364444	0.359645	0.755788	NA
BBS9	80.4555	0.0371106	0.13199	0.571886	0.790949
KCNIP1	0	0	0.46277	NA	NA
CKLF-CMTM1	71.2264	0.786618	0.289762	0.00049849	0.00334036
TNK2	26.7528	0.0313869	0.200421	0.721193	0.879849
ATXN2	1252.06	-0.111466	0.0849846	0.0608272	0.203421
PPA1	4671.44	0.0376889	0.0782225	0.499964	0.743847
PLEKHA8	164.548	0.0152384	0.104798	0.796439	0.91701
CYP4F2	17.0714	0.0747588	0.244908	0.464338	0.716836
AKAP7	57.9714	0.0316678	0.145759	0.648358	0.837691
GDAP1L1	0.0893765	-0.00469492	0.45227	0.925367	NA
RSPRY1	303.996	-0.00451814	0.0955279	0.937599	0.976646
C1ORF115	103.639	-0.068053	0.13724	0.321561	0.592285
SLC52A2	223.557	0.81134	0.18088	2.6362e-06	2.41543e-05
MFN2	1498.63	-0.0556252	0.0768301	0.319257	0.589634
G2E3	1404.34	0.0605604	0.0879293	0.300271	0.570714
NDFIP2	908.013	0.88026	0.123335	4.90324e-13	7.97394e-12
RALB	478.773	-0.152209	0.142452	0.0492744	0.173948
GRB7	5.70541	0.0683459	0.332844	0.572672	0.791627
SCOC	734.167	-0.0685981	0.0879787	0.243311	0.509014
CNN3	7129.46	-0.0853117	0.0771486	0.130919	0.345535
SPHK1	72.4726	-0.041871	0.144398	0.545182	0.774667
SF3B5	890.937	-0.11195	0.0919558	0.0686916	0.223248
CYP20A1	639.777	0.939452	0.12417	1.81759e-14	3.31144e-13
TEDDM1	0.23392	0.00907219	0.450908	0.865145	NA
CTSB	1517.72	0.997048	0.115075	1.96352e-18	4.84939e-17
GPA33	0	0	0.46277	NA	NA
TPP2	1896.96	0.0345682	0.0778398	0.535143	0.768205
AKAP4	0	0	0.46277	NA	NA
USE1	230.804	-0.0702565	0.107707	0.262198	0.530175
BTBD17	0.0884902	-0.00469492	0.45227	0.925367	NA
DMRT2	0.144544	-0.00469492	0.45227	0.925367	NA
CD3G	0.196345	-0.015099	0.452766	0.76459	NA
ABCB8	497.021	0.273914	0.175879	0.0063853	0.0332793
CCDC92B	0.144544	-0.00469492	0.45227	0.925367	NA
VSX1	0.106969	-0.02711	0.454261	0.59162	NA
THOP1	1120.86	-0.105948	0.093209	0.0854118	0.2597
SYT5	0.892967	0.0368788	0.425911	0.684499	NA
SLC47A2	6.23146	0.206167	0.432809	0.170536	0.409514
PRKCSH	5278.41	1.07984	0.0949458	2.15061e-30	1.23449e-28
WSCD1	5.47212	0.079199	0.340556	0.519423	0.756283
COQ8B	88.6112	-0.0391125	0.128108	0.545838	0.77487
G6PC2	0	0	0.46277	NA	NA
MAGEE2	0	0	0.46277	NA	NA
FAM219B	78.569	0.00659524	0.146651	0.924596	0.970938
HNRNPA2B1	21100.6	0.0357079	0.0738283	0.514452	0.753542
DNMT1	2763.17	-0.190936	0.0963919	0.00365222	0.0203872
TOP3A	641.151	0.00851134	0.078666	0.878407	0.952584
TTC14	331.705	0.990284	0.156866	1.1614e-10	1.54989e-09
MTFP1	123.503	-0.0278128	0.123056	0.659344	0.844656
KRIT1	145.485	-0.0520888	0.11664	0.408497	0.671708
NUTF2	3319.45	-0.207057	0.16591	0.020597	0.0887946
EIF4B	6141.24	-0.226632	0.097568	0.000807426	0.00524285
FTHL17	0.144544	-0.00469492	0.45227	0.925367	NA
SPSB2	55.7751	-0.194809	0.254563	0.0843997	0.257272
ADAM33	0.233034	0.00897623	0.450937	0.866383	NA
PDE4DIP	630.338	-0.176864	0.124751	0.0175709	0.0778309
LETMD1	184.151	0.131721	0.150567	0.0892569	0.267091
SLC11A2	278.754	1.09182	0.1501	1.25037e-13	2.15321e-12
CLDN7	31.475	0.393502	0.409143	0.0340185	0.131664
ASAH1	1173.29	1.20037	0.123491	7.31558e-23	2.42011e-21
CREM	308.04	-0.0950849	0.11098	0.144305	0.367919
USP6	68.4096	0.0141421	0.132785	0.828785	0.930735
CDH24	19.2033	0.260982	0.385395	0.0960842	0.281721
PFKP	62.8926	-0.0888249	0.210092	0.327812	0.598217
FSD2	0	0	0.46277	NA	NA
SLC29A4	119.605	0.29643	0.252547	0.0197537	0.0858657
PGA5	0.144544	-0.00469492	0.45227	0.925367	NA
DLG1	990.145	0.0580902	0.0803823	0.306311	0.577047
CAMSAP1	271.812	-0.0700091	0.109881	0.266856	0.535671
FLVCR2	95.6068	0.814715	0.234193	7.81668e-05	0.000598024
RNF7	140.51	-0.137499	0.170334	0.0979658	0.285142
BCL2L15	0.0893765	-0.00469492	0.45227	0.925367	NA
CPPED1	375.85	-0.117068	0.112123	0.0802953	0.248741
TRIM7	2.95089	-0.0114701	0.365019	0.92033	NA
ZNF800	374.867	-0.218371	0.150465	0.0110631	0.0529378
RBMXL1	3311.21	0.122656	0.0801846	0.0348218	0.13399
LIMS1	208.389	-0.0266836	0.113399	0.661589	0.846067
UBE2C	2768.63	-0.130626	0.0960433	0.0393387	0.147488
PCDHGA7	33.253	1.66047	0.362686	2.28527e-07	2.30194e-06
NOP2	892.009	-0.139276	0.0987347	0.0309437	0.122286
CIBAR1	66.9473	0.0292665	0.141581	0.667591	0.849314
ERBB2	622.279	1.29268	0.13816	1.99262e-21	6.07992e-20
SLC7A9	3.35622	0.152065	0.428434	0.251905	NA
RPUSD3	438.523	-0.0983798	0.101393	0.119661	0.325694
TMEM107	7.36517	0.0984566	0.333107	0.429431	0.689714
SLC13A2	2.44441	0.00522986	0.37325	0.963046	NA
LGR6	0.275276	-0.0249633	0.450991	0.659062	NA
TXNDC15	193.687	0.996112	0.170881	2.29451e-09	2.74969e-08
CYP3A5	12.3154	0.59247	0.56488	0.0166528	0.0744196
JKAMP	444.761	1.16467	0.140791	4.12484e-17	9.22657e-16
VPS53	856.043	-0.117748	0.0963157	0.0613372	0.204582
MFAP3	425.893	0.923253	0.133897	2.58125e-12	3.96201e-11
L3MBTL1	6.87135	0.00271047	0.292883	0.980906	0.992911
AKAP8	587.29	-0.0630527	0.0854938	0.27752	0.547241
HDAC6	1797.08	-0.0392365	0.0745805	0.475714	0.726281
RMDN2	62.3752	0.942015	0.306571	0.000210007	0.0015017
SPDEF	1.11467	0.0496426	0.419348	0.61535	NA
CD164L2	0	0	0.46277	NA	NA
SMC2	2487.43	-0.0912576	0.0967543	0.139542	0.359765
ADAR	3440.32	-0.0599787	0.0685222	0.260348	0.528446
MRPL39	492.287	0.0269085	0.0910102	0.64081	0.832622
RDH11	1523.27	1.25364	0.0986759	1.50411e-37	1.37016e-35
AHCTF1	2958.45	0.0211626	0.0741299	0.698976	0.867492
KRBA1	47.8329	0.0155293	0.151789	0.827723	0.930291
TRIT1	209.685	-0.00674134	0.0953945	0.907018	0.963994
MPDZ	274.839	0.866691	0.153515	8.13517e-09	9.27173e-08
GPR137	25.0372	0.309288	0.39746	0.0650258	0.214438
FKBP1A	652.415	-0.0889592	0.0887296	0.136641	0.355928
SPTBN2	441.972	-0.0371912	0.0882014	0.518727	0.755961
KXD1	230.573	-0.0943259	0.118592	0.157363	0.389766
DALRD3	211.332	-0.0951725	0.127686	0.166297	0.404035
SCN1A	25.822	1.19164	0.418938	0.000215032	0.00153415
BRCA1	633.945	0.0037369	0.0846754	0.947296	0.978961
TAC4	0	0	0.46277	NA	NA
ACP1	1213.43	-0.136817	0.0912117	0.0276448	0.11214
SMIM27	21.1237	0.128288	0.278636	0.260376	0.528446
PEBP4	0	0	0.46277	NA	NA
SAMD9L	2.84029	0.0756325	0.39288	0.519748	NA
SYNGAP1	11.9367	0.0927591	0.312684	0.44242	0.700991
ABCC4	529.396	0.933271	0.122615	1.2927e-14	2.38627e-13
MAPT	4.70268	0.090577	0.367142	0.468196	NA
MAPRE2	594.144	-0.00459425	0.0828848	0.934959	0.975221
TMEM260	168.042	1.17451	0.190132	1.91422e-10	2.50403e-09
CCNDBP1	342.484	-0.026122	0.0919293	0.651093	0.8392
OR6N1	0	0	0.46277	NA	NA
HYAL3	50.0038	0.13832	0.230931	0.166514	0.404153
ZNF420	30.9646	-0.115133	0.237177	0.251416	0.518378
VN1R4	0.23392	0.00907219	0.450908	0.865145	NA
FCHSD2	121.983	0.0191391	0.110989	0.750661	0.894623
VEGFA	100.81	0.109313	0.163697	0.164277	0.400996
CMTM1	1.72041	0.00279161	0.39179	0.97922	NA
LRRTM2	0.185899	-0.0320972	0.455031	0.527557	NA
CEP20	390.494	-0.00695584	0.0863071	0.902443	0.962859
NNMT	168.856	0.324423	0.232022	0.00976937	0.0477677
DTNA	620.917	-0.00271301	0.0824355	0.961517	0.984004
JOSD1	110.808	-0.0152283	0.114885	0.802518	0.919305
CD33	0	0	0.46277	NA	NA
ALG1	366.737	0.95764	0.133404	3.21296e-13	5.33555e-12
ACVR1	335.989	1.37181	0.146273	1.3438e-21	4.1711e-20
PRKCG	3.52956	-0.029101	0.347948	0.804437	NA
ZNF880	45.6122	-0.00671614	0.145169	0.922683	0.9706
FYB2	13.1798	0.000815296	0.231938	0.993398	0.997592
ZFAND5	1581.51	-0.0422625	0.0726266	0.438073	0.697444
SBSN	0.144544	-0.00469492	0.45227	0.925367	NA
ICA1	138.969	0.0229139	0.106898	0.700875	0.868905
MT1B	3.4076	0.0284316	0.36496	0.80592	NA
CRHR2	0	0	0.46277	NA	NA
RPS14	6146.67	-0.0164351	0.0746361	0.764332	0.902452
FECH	371.23	-0.0121217	0.085792	0.83081	0.931679
ELF4	406.691	-0.0680113	0.103122	0.27	0.538929
SUCO	583.107	1.25846	0.146476	2.21333e-18	5.40267e-17
RAP2A	75.2827	-0.0548812	0.142623	0.427698	0.688247
ABHD18	232.053	-0.0673836	0.105492	0.27748	0.547241
CSNK2A1	1487.99	-0.0148305	0.0724693	0.784588	0.911305
MAP3K19	0.429379	0.00779493	0.438304	0.915401	NA
LARS2	450.176	0.455252	0.147644	8.34468e-05	0.000635764
FARP1	842.328	-0.0250904	0.0782375	0.652343	0.840054
[truncated: 17,778 more rows]

## Sheet: Delta RNAseq Huh7 0,1%T vs 1%T
Gene	baseMean	log2FoldChange	lfcSE	pvalue	padj
ZNF180	215.123	-0.0287221	0.0727674	0.454779	0.694655
GSS	1716.8	-0.0471257	0.0418186	0.16649	0.370881
POLDIP2	4703.67	-0.0334003	0.0310764	0.230979	0.463275
SIGLEC1	0.307733	0.00171827	0.368073	0.967584	NA
TBX4	155.85	-0.0257322	0.0801824	0.505443	0.735402
PJVK	11.5375	0.0824008	0.25274	0.338697	0.589079
SLC9A3R1	5585.53	-0.0440835	0.030676	0.11011	0.277468
HCFC1	6831.35	-0.0121191	0.0297973	0.653509	0.831592
BRD2	1666.14	-0.0455774	0.0425333	0.184906	0.399011
SGCE	758.956	0.813752	0.0717433	4.23453e-30	6.67338e-29
PYGO1	66.0216	-0.00414744	0.100749	0.920741	0.966799
C11ORF21	0	0	0.380315	NA	NA
ARHGAP26	130.55	-0.0405528	0.0896367	0.325558	0.576008
TP63	56.9905	-0.00159867	0.0996522	0.969186	0.986867
PRMT5	2454.4	-0.0309757	0.0386588	0.340577	0.590635
ZCCHC10	287.966	-0.0601783	0.0762082	0.149918	0.344734
NFASC	1.44429	0.0530136	0.35044	0.474175	NA
SLC7A7	326.954	0.756237	0.109017	2.25994e-12	2.17842e-11
HNRNPC	10693.3	-0.030154	0.0292548	0.256897	0.495779
H2BC4	5894	-0.0941422	0.0312431	0.000704639	0.00381266
TOMM34	868.518	-0.00920314	0.0484682	0.799714	0.912721
B3GALNT1	325.152	0.585576	0.107682	3.22146e-08	2.58417e-07
ARL6	127.241	-0.0568662	0.105363	0.212246	0.437754
ERN2	0	0	0.380315	NA	NA
MFSD9	489.324	0.318247	0.108754	6.07378e-05	0.000385609
PFKFB2	260.085	-0.0880592	0.093487	0.0629655	0.182137
ZFP69B	33.8273	-0.0417331	0.148251	0.450943	0.691414
GAL3ST4	0.15055	-0.00693826	0.372885	0.838514	NA
YKT6	2300.94	0.0311989	0.0387449	0.337776	0.588035
TMEM237	437.488	0.427748	0.0983477	1.97031e-06	1.4279e-05
VEGFB	332.036	0.0548015	0.0742124	0.181763	0.395085
RGCC	7.23894	-0.046078	0.257344	0.586578	0.790799
RBBP5	796.045	-0.106299	0.0624419	0.0112891	0.0453636
SPTLC1	926.769	0.771264	0.0650951	1.23208e-32	2.02322e-31
ERP44	966.859	1.11495	0.0638309	7.64077e-69	2.59525e-67
DNAI7	1.00441	0.0373623	0.355249	0.564861	NA
DLST	1398.36	-0.0402846	0.0445911	0.252495	0.490292
SEMA6D	1.61637	0.0473426	0.38121	0.232553	NA
COA8	171.974	-0.021886	0.075553	0.56436	0.776081
DHRS7B	199.366	0.829762	0.131944	1.5875e-10	1.41212e-09
HCRTR2	0	0	0.380315	NA	NA
H4C9	12.4627	-0.0623941	0.229283	0.433374	0.676449
SEM1	365.255	0.122969	0.107085	0.022457	0.0806715
RBM12B	855.025	0.0944764	0.058893	0.0198427	0.0726348
FERMT2	1135.85	-0.0508589	0.0509292	0.173221	0.382116
APOC1	1777.77	0.827647	0.0496589	1.18208e-62	3.6069e-61
IFNGR1	508.908	1.18204	0.0880501	1.10641e-41	2.24183e-40
SLC29A3	569.62	0.925937	0.0805504	6.03947e-31	9.63553e-30
RPS6KA3	28187.7	-0.19456	0.0317322	3.22132e-12	3.08439e-11
SPIB	0.155849	0.00911374	0.373063	0.789	NA
TP53I3	410.265	-0.0117467	0.0624769	0.753786	0.889235
NLRP13	0.183121	0.00911374	0.373063	0.789	NA
ADGRB2	7.60565	-0.0178745	0.236754	0.823825	0.92402
TVP23B	380.113	0.396875	0.110832	1.82086e-05	0.000122533
GIGYF2	1763.29	-0.0694835	0.0420467	0.0421334	0.134297
ALG8	891.145	0.856972	0.066399	2.02879e-38	3.80053e-37
SLC5A10	1.34638	0.0740522	0.367936	0.312787	NA
GALNT15	0.452983	-0.0410356	0.372177	0.406554	NA
PTPRK	3042.61	1.11362	0.0442212	1.8674e-140	1.67379e-138
ERLEC1	786.59	0.736922	0.0773091	9.05144e-22	1.1613e-20
PCDHB1	0	0	0.380315	NA	NA
ZNF556	0.849899	0.0211174	0.353622	0.731183	NA
IFITM3	148.487	0.463084	0.18712	0.000502548	0.00279586
VPS45	421.435	0.00284364	0.0594117	0.939382	0.974758
YWHAG	6657.01	-0.108026	0.0299834	5.60704e-05	0.000357383
HARS1	796.111	-0.0361492	0.0514785	0.331437	0.581002
SLC4A4	687.587	0.748835	0.0729975	6.27563e-25	8.74725e-24
ADGRF1	6.05585	-0.0211632	0.249218	0.797008	0.91238
USP42	606.037	-0.0520533	0.0592774	0.182699	0.396519
ATG3	937.549	-0.0319732	0.0493454	0.38313	0.63236
TAF1B	428.918	0.0222632	0.0587751	0.555651	0.769588
EPHA6	20.8052	0.112644	0.247721	0.192553	0.40991
MYL12A	5221.23	0.0511216	0.0324734	0.0759174	0.210247
AMOTL2	4234.12	0.173251	0.0513869	9.45391e-06	6.51129e-05
EHBP1L1	304.995	0.0142343	0.0636315	0.704213	0.859515
DDIT3	205.665	0.017455	0.0742064	0.642341	0.82612
YIPF3	1274.66	0.431733	0.0550386	2.88023e-15	3.06473e-14
DMRTC1B	0	0	0.380315	NA	NA
GFRAL	0	0	0.380315	NA	NA
BTF3L4	1261.5	0.00126675	0.0449582	0.971308	0.987819
DNA2	784.811	-0.0205168	0.0509067	0.578054	0.786002
GLA	760.451	0.951943	0.0713707	5.76276e-41	1.14607e-39
NFIA	775.008	0.00828308	0.0554641	0.824468	0.924299
C6ORF141	9.96925	0.00687157	0.218254	0.928481	0.970113
CTCFL	0	0	0.380315	NA	NA
GLYATL3	0.335004	0.00181354	0.367378	0.966635	NA
AGAP3	861.514	0.0292684	0.0512958	0.42983	0.67336
RUNX1T1	0.311698	0.0220945	0.371867	0.583989	NA
CFAP52	0	0	0.380315	NA	NA
DCK	536.381	0.00318827	0.0547474	0.931815	0.970756
POMT2	342.365	0.734253	0.103199	6.53681e-13	6.46023e-12
HNRNPUL1	9763	-0.0502428	0.0278125	0.0488389	0.150589
MGST1	1965.89	0.462116	0.046648	3.01789e-23	4.05327e-22
ADCYAP1R1	0.467547	0.0393342	0.373415	0.399715	NA
CCP110	270.902	-0.132807	0.123221	0.0233614	0.0833405
MROH2B	0	0	0.380315	NA	NA
LDHC	0.33367	0.001809	0.367411	0.96668	NA
PDE2A	0.819224	-0.0100876	0.354349	0.864246	NA
MYRIP	0.155849	0.00911374	0.373063	0.789	NA
P4HB	16182.5	1.27795	0.0385314	6.8321e-242	2.09957e-239
OCEL1	158.819	-0.00885721	0.0763121	0.811931	0.918455
WDR6	2518.14	0.00180004	0.0367021	0.954339	0.982262
ERLIN1	1847.41	0.98766	0.0512326	3.20799e-83	1.36202e-81
UBTD2	860.089	-0.0322448	0.0521055	0.387084	0.636648
PPAN	298.586	-0.0168961	0.0649687	0.652876	0.831004
ARHGAP9	1.10002	-0.0104555	0.344601	0.875026	NA
PPAN-P2RY11	237.566	-0.0223716	0.0686779	0.55431	0.76906
SHISAL2B	0	0	0.380315	NA	NA
C9	1.491	-0.00780043	0.331932	0.915153	NA
LTBP4	0.523758	0.0577227	0.376637	0.291457	NA
IRF3	850.808	-0.0541483	0.051917	0.150507	0.345657
TRIM61	4.38836	-0.0108867	0.274477	0.896634	NA
CTSH	334.93	1.18457	0.111693	6.99632e-27	1.02036e-25
YBEY	22.8987	-0.00715965	0.148817	0.899686	0.957359
CLDN10	0	0	0.380315	NA	NA
APOBR	10.9772	0.0685803	0.245606	0.413329	0.660006
RILPL1	116.747	-0.00860345	0.0797363	0.818527	0.921881
TINF2	444.245	-0.0364625	0.0605635	0.34316	0.592927
TRAPPC3	838.938	0.0557827	0.0529141	0.141556	0.33147
TVP23C	252.021	0.288762	0.152624	0.00124826	0.00639847
FLRT1	1.32859	-0.0290727	0.338756	0.689963	NA
MIPEP	294.331	0.0240781	0.0660764	0.525696	0.74922
SPRY1	354.187	0.0113333	0.0616181	0.762272	0.894423
ST3GAL4	86.5121	0.447377	0.258206	0.00286042	0.0136184
SCLT1	162.779	-0.0094705	0.0763475	0.799314	0.912614
TPGS2	1717.61	-0.0129971	0.0417138	0.701893	0.858376
PLA2G6	25.1637	0.0499539	0.17354	0.428848	0.672506
TM2D1	183.91	0.573713	0.138648	9.12592e-06	6.29547e-05
PLCB3	540.896	-0.0627474	0.0618793	0.116747	0.289983
KLF5	908.61	-0.00347749	0.0489239	0.923826	0.968236
KSR1	254.487	-0.034516	0.0711913	0.374582	0.624803
DHX30	2681.34	-0.0550816	0.0390642	0.0922313	0.24404
BTC	41.0229	0.452455	0.357643	0.00932082	0.0384357
PPP6R2	2257.17	-0.0321946	0.0393587	0.327246	0.577279
FGD4	823.154	-0.0102488	0.0544469	0.7834	0.905061
ARID2	1652.86	-0.059771	0.0450728	0.0921451	0.243913
CAMK2B	0	0	0.380315	NA	NA
AREG	231.316	1.12193	0.123856	3.76935e-20	4.60274e-19
KCNF1	0	0	0.380315	NA	NA
APOL4	2.43184	-0.0300807	0.312318	0.714049	NA
GNAS	23072.4	-0.0718817	0.0266223	0.00340374	0.0158485
MMS19	896.567	-0.0182028	0.0499856	0.61966	0.814289
TCF19	904.374	-0.00448966	0.0484332	0.90144	0.957761
EIF2B1	881.496	-0.0708325	0.0528638	0.0640862	0.184675
GGACT	22.4625	-0.0439983	0.174046	0.488597	0.721574
ATP2A2	12277.3	0.751862	0.0314355	1.16573e-126	8.54894e-125
MYL6B	567.31	0.0066758	0.0564167	0.858266	0.939603
POP4	417.067	0.0108392	0.0600293	0.772463	0.899385
TTLL6	0.335338	0.00181467	0.36737	0.966624	NA
TNFRSF1B	0.311698	0.0220945	0.371867	0.583989	NA
NUP62	3274.9	-0.0360309	0.0346657	0.233253	0.466016
TMEM41B	719.557	0.709663	0.073109	1.72177e-22	2.247e-21
EPC2	732.428	0.00151998	0.0521254	0.967205	0.986076
PAK4	2098.07	-0.0788264	0.0406287	0.0185664	0.0688609
ABRAXAS1	238.391	-0.0164713	0.0674458	0.660388	0.83645
ZNF699	90.2254	-0.109794	0.16277	0.0860693	0.232259
PLA2G12A	448.937	0.194017	0.112329	0.00211063	0.0103463
ZNF816	133.622	0.000169596	0.0794384	0.996374	0.998339
FIG4	310.718	-0.025393	0.0644477	0.504157	0.73427
DPP3	7910.27	0.00034072	0.0306923	0.990162	0.995424
CPSF7	4913.24	0.036963	0.0324916	0.199916	0.420658
GDAP1	101.067	-0.0112026	0.0871336	0.771887	0.899185
CLCC1	1373.67	0.819318	0.0536231	5.49745e-53	1.40228e-51
EPHB2	2.20848	0.125366	0.39424	0.163371	NA
KRT17	7.82486	0.12199	0.320224	0.233194	0.466016
NRIP1	1903.9	0.050212	0.0422491	0.142775	0.333403
ARGLU1	221.534	-0.00263463	0.0692949	0.943192	0.976715
RNASEK	828.557	0.548343	0.070782	6.8784e-15	7.20028e-14
CDH20	0	0	0.380315	NA	NA
MAPK13	35.8508	-0.00590554	0.123654	0.903279	0.95867
PQBP1	2097.03	-0.0274499	0.0390823	0.401498	0.648822
ENSG00000275778	0	0	0.380315	NA	NA
DSN1	836.726	-0.0252487	0.0539222	0.500164	0.730783
PTGER3	0.75675	-0.0792146	0.386971	0.184399	NA
LHX6	0.827858	0.0227847	0.354481	0.709367	NA
CNTNAP3B	0.155849	0.00911374	0.373063	0.789	NA
SCN2B	3.30845	-0.0130507	0.28738	0.876	NA
ISYNA1	30.3018	-0.0549462	0.167651	0.368877	0.619631
NRG2	0.155849	0.00911374	0.373063	0.789	NA
KLK6	0	0	0.380315	NA	NA
CARD16	15.8834	0.414249	0.466108	0.0235452	0.0839032
SH2B1	534.291	0.0083731	0.0566172	0.822881	0.9238
KREMEN2	2.5586	0.0547365	0.323424	0.518961	NA
EEF2KMT	310.38	-0.0179289	0.063283	0.633912	0.821806
ADAM21	1.86881	0.128307	0.405163	0.130279	NA
TRAPPC3L	0	0	0.380315	NA	NA
CREB3L4	72.4606	0.0260311	0.104921	0.544967	0.763309
CALHM6	0	0	0.380315	NA	NA
IL32	2072.2	-0.00155609	0.040115	0.962637	0.984763
OR56B4	0	0	0.380315	NA	NA
BRD4	3269.94	-0.0555374	0.0358395	0.0723751	0.202766
BORA	498.307	-0.144088	0.0987418	0.00770772	0.0325749
TSSK1B	0.15055	-0.00693826	0.372885	0.838514	NA
PPP2R3B	129.621	-0.000132013	0.0783834	0.99717	0.99864
CHST6	3.90944	0.105033	0.34939	0.275009	NA
KRTAP4-4	0	0	0.380315	NA	NA
PSG9	0.15055	-0.00693826	0.372885	0.838514	NA
CCL25	0	0	0.380315	NA	NA
FOXP2	410.517	-0.158042	0.114491	0.0079572	0.0334321
VAV3	37.9495	-0.133463	0.230441	0.110917	0.279012
RSPH6A	0.15055	-0.00693826	0.372885	0.838514	NA
LRRC24	25.8276	0.0170247	0.143705	0.756292	0.890726
RASSF10	11.5085	0.022674	0.205858	0.758008	0.891616
CERS3	0.151884	-0.00693826	0.372885	0.838514	NA
GPR107	2857.59	0.966142	0.0414976	2.75495e-120	1.84239e-118
UBXN11	143.899	0.00352765	0.075203	0.924093	0.968304
PRKACB	652.666	-0.014011	0.0534687	0.70658	0.861184
DEF8	1014.73	0.0135894	0.0490785	0.7092	0.862656
ZHX1-C8ORF76	82.5879	0.00480948	0.0892925	0.901647	0.957903
ELAVL4	0.184788	0.00911374	0.373063	0.789	NA
OSBPL6	198.172	-0.00413512	0.0700717	0.910952	0.962554
AGTPBP1	780.826	-0.0478462	0.0537184	0.207262	0.431682
ITPR1	233.442	0.0959942	0.106867	0.0582819	0.171689
SLC35A3	535.794	0.586164	0.0806788	2.61262e-13	2.61607e-12
TRIM38	88.1969	-0.0137336	0.0898297	0.726265	0.873372
MMP19	18.4175	1.12596	0.460629	0.000301767	0.0017357
C8ORF33	892.604	0.0277615	0.0488606	0.446804	0.688421
KAT6B	488.293	-0.0203322	0.0581887	0.58964	0.793337
FKBP6	0	0	0.380315	NA	NA
RUFY3	625.946	-0.03079	0.0553086	0.414747	0.661044
RIOK2	313.161	-0.0122362	0.0641039	0.743601	0.882543
CEP120	433.707	-0.103399	0.0824475	0.0268485	0.0935161
DSTN	4505.5	-0.0220527	0.0358115	0.47575	0.711115
TCAF2	5.26377	0.0116803	0.255041	0.887634	0.953271
FEZ1	0.175925	-0.00693826	0.372885	0.838514	NA
ENSG00000267618	331.78	-0.0525711	0.0689418	0.191793	0.408629
GNAI2	1718.12	0.0511151	0.0422462	0.135732	0.322423
EIF4G1	23214.1	0.105714	0.0250771	5.13251e-06	3.62393e-05
AP1S1	777.762	0.0353211	0.0511026	0.341388	0.591517
EXOG	202.382	-0.0509814	0.0829955	0.220522	0.44908
TESMIN	46.477	-0.0133207	0.115077	0.771107	0.899067
TUBD1	214.763	-0.258001	0.170803	0.00386417	0.0177113
OLFML3	985.786	1.49893	0.0671977	3.6508e-111	2.21224e-109
HIPK1	3127.21	-0.0976305	0.0365877	0.00173337	0.00860484
SLC35A1	349.44	0.674537	0.105093	8.62677e-11	7.77554e-10
MAGEA8	4.01903	-0.165772	0.404907	0.130036	NA
PCDH7	2.99162	0.109291	0.375246	0.22391	NA
ETFDH	272.743	-0.0212335	0.0676652	0.573896	0.783167
RPF1	418.326	0.0439153	0.0625455	0.260602	0.500759
PTK7	0.775279	0.0460057	0.368928	0.41295	NA
MARK3	1084.36	-0.0659465	0.049569	0.0759998	0.21033
ATP2B1	3859.69	0.908048	0.0470918	3.4024e-83	1.43513e-81
ADGRG1	15.9146	0.90127	0.524734	0.00164859	0.00821874
SLC66A2	405.74	0.441538	0.101961	2.39476e-06	1.72484e-05
LGSN	416.425	-0.18952	0.114134	0.00267204	0.012797
MYO5A	522.67	-0.0422066	0.0580533	0.272609	0.515314
ADGRG4	0	0	0.380315	NA	NA
BMPER	22.8316	0.00434717	0.145037	0.937679	0.97382
AGK	679.1	0.0574994	0.0576742	0.140588	0.330258
LMBRD1	617.139	0.794638	0.0798146	1.27862e-23	1.73352e-22
ZNF331	173.67	0.0126831	0.0739301	0.733763	0.876752
C2CD3	680.871	-0.0502746	0.055041	0.188976	0.405035
AASS	339.868	1.0617	0.110106	1.73025e-22	2.25579e-21
ARL13B	268.441	-0.000876783	0.0649792	0.981173	0.991947
ACSL3	5369.4	0.582431	0.0368126	1.59423e-56	4.33194e-55
ANAPC11	524.42	0.145582	0.0882798	0.00463077	0.0207532
PPP4R1	4068.78	-0.0540857	0.0323805	0.059803	0.175324
SLC29A1	672.221	0.961667	0.0802569	1.78218e-33	3.0108e-32
MIDEAS	1972.45	0.010382	0.0394942	0.752465	0.888879
FAAP100	632.349	0.00727431	0.0540479	0.845055	0.933788
PABIR3	14.7375	0.0118189	0.175946	0.856367	0.938535
RRP12	1511.44	-0.0275723	0.045773	0.438209	0.681195
BAHD1	980.891	-0.0675562	0.0513177	0.0734389	0.204991
ANKRD42	71.9632	0.00215699	0.0925532	0.956571	0.983166
MOGAT3	170.926	0.418373	0.177393	0.000569711	0.00313572
PLD1	967.82	-0.151067	0.0679749	0.000870227	0.00461084
ODF2	851.824	-0.0657003	0.0528423	0.0849957	0.230035
ST3GAL3	183.284	0.0170031	0.0722759	0.650268	0.830567
KRTAP6-1	0	0	0.380315	NA	NA
CHD9	627.518	-0.111034	0.0743726	0.0144191	0.0557874
ARL6IP1	4835.43	0.323585	0.0353439	8.73152e-21	1.08992e-19
GPR27	0.311698	0.0220945	0.371867	0.583989	NA
HPS4	913.647	0.0561673	0.0513964	0.134839	0.321041
ERP27	39.672	1.05095	0.287686	3.37898e-05	0.000220711
ASPM	2134.04	-0.0179791	0.0654462	0.632594	0.821169
PLEKHG1	365.337	-0.01379	0.0602814	0.713447	0.865294
MAX	429.212	-0.0114331	0.0580908	0.7604	0.893201
COL6A6	0	0	0.380315	NA	NA
BCL11A	8.05697	0.0383046	0.244782	0.641732	0.825794
EME2	118.605	0.0347021	0.0905421	0.394695	0.64273
CCL4L2	0	0	0.380315	NA	NA
MBNL3	11801.6	-0.0996729	0.0277739	8.04923e-05	0.000504082
TMEM59L	1.10269	-0.0106194	0.344583	0.873136	NA
ENSA	1827.11	-0.00850183	0.0406764	0.799571	0.912714
QSER1	1973.38	-0.112065	0.0505647	0.00315583	0.0148426
GIMAP7	0.514895	0.020343	0.36343	0.69365	NA
POC1B	395.617	-0.00880205	0.0603196	0.814149	0.919837
ATP5F1B	14926.8	-0.054474	0.0263652	0.0255222	0.0896612
DYNLT3	0.698015	0.0402706	0.365512	0.479177	NA
SLC45A1	0.184788	0.00911374	0.373063	0.789	NA
XIAP	1315.55	-0.0788337	0.047516	0.0310292	0.104869
GP1BA	0	0	0.380315	NA	NA
OPA1	1858.73	-0.0545832	0.043397	0.11652	0.289661
PHACTR3	0	0	0.380315	NA	NA
C3ORF80	41.4232	0.549988	0.361973	0.00493671	0.0220021
IFIT2	6.01023	0.0378016	0.267629	0.657333	0.834238
SSH1	2223.44	-0.0130831	0.0375783	0.681927	0.848057
CHRNA10	5.2242	0.0264623	0.262973	0.752772	0.888907
ULK3	203.553	0.0299913	0.0751707	0.437916	0.680821
NIPAL4	0	0	0.380315	NA	NA
SCFD1	3730.2	-0.101824	0.0353632	0.000809685	0.00433096
GRAMD2B	55.5189	-0.0420042	0.124701	0.386698	0.636439
RGS7	0	0	0.380315	NA	NA
ART1	0	0	0.380315	NA	NA
CARD8	525.297	-0.0478283	0.0625237	0.223195	0.453379
PAX5	0.35185	-0.023912	0.371292	0.569586	NA
IMPDH1	1176.18	-0.0115048	0.0464865	0.74746	0.885607
PAM	1257.09	0.97339	0.0572633	3.36934e-65	1.0581e-63
PATZ1	1176.31	-0.0362784	0.0464489	0.31152	0.560467
PLET1	0	0	0.380315	NA	NA
SRRD	908.569	-0.018272	0.0479991	0.613666	0.80994
PIK3IP1	19.7691	0.725329	0.487231	0.00394532	0.0180256
TUSC2	772.262	-0.0027651	0.052238	0.940409	0.975241
PELI3	362.589	0.00405954	0.061296	0.913456	0.963414
CFAP36	74.9295	0.0127744	0.0926713	0.748117	0.885791
FTO	940.338	-0.0370705	0.0493872	0.312865	0.562042
DNAAF6	0	0	0.380315	NA	NA
CD8B	15.4708	0.519232	0.502645	0.0133706	0.0521687
OPRL1	0.703246	0.0419184	0.366132	0.462535	NA
ADCY6	1152.87	0.864105	0.0628884	2.82237e-43	5.98165e-42
ZNF655	1087.35	-0.100332	0.0538742	0.0102619	0.0418273
STMN1	4143.04	-0.0581441	0.0336954	0.0493536	0.151624
ARL6IP4	762.068	0.0438666	0.0524372	0.24303	0.478826
FN1	73091.9	1.81905	0.0632182	1.84465e-183	2.86854e-181
SCARB2	2729.46	1.1153	0.0445808	1.19017e-138	1.03794e-136
NARF	912.852	0.0175871	0.0487064	0.628723	0.818532
RTP3	0	0	0.380315	NA	NA
C12ORF57	203.543	0.00483864	0.0687324	0.896016	0.956732
ZNF772	238.888	-0.0269678	0.0707717	0.480311	0.714378
POGLUT1	182.192	0.921617	0.139834	1.844e-11	1.70858e-10
ZNF345	12.7747	0.0157327	0.190184	0.820703	0.92283
SERINC4	0.718092	0.0018936	0.358908	0.972033	NA
LRRC9	12.9824	0.0217859	0.198683	0.761228	0.893684
TCF25	1914.88	-0.0505966	0.0437544	0.147285	0.340866
EXTL3	1109.37	0.910979	0.0622537	7.69877e-49	1.8166e-47
C2CD4B	0.338969	0.0285648	0.371041	0.520787	NA
ZNF562	1300.66	-0.0908625	0.050435	0.0160713	0.0610814
MAGT1	1020.95	1.04614	0.0638042	7.05627e-61	2.07934e-59
TAFA1	0.184788	0.00911374	0.373063	0.789	NA
BRDT	907.68	-0.0650319	0.0546551	0.0920594	0.243836
PRMT7	568.981	-0.00412567	0.0550771	0.911906	0.962936
ENSG00000267179	3.86693	-0.0104232	0.280646	0.900978	NA
TAB3	3507.39	-0.0154558	0.0354031	0.614447	0.810367
GOLGA2	867.43	0.0592529	0.0511775	0.114639	0.286087
GTF2I	10524	-0.123533	0.0295157	2.77649e-06	1.98869e-05
PDGFA	380.214	0.403516	0.114313	2.25917e-05	0.000150382
SLC9A1	292.28	0.583865	0.114457	1.80185e-07	1.40523e-06
H2AB2	0.302433	-0.0225591	0.370461	0.598483	NA
GATB	458.323	0.0193536	0.0604887	0.607891	0.806294
ADAT1	1000.57	-0.0215111	0.0474639	0.550851	0.766807
PITPNM2	379.487	0.327119	0.127117	0.00019369	0.0011473
EPHX4	50.2248	0.706706	0.32569	0.00123785	0.00635013
FLRT2	380.896	0.569034	0.0996924	7.21772e-09	5.97941e-08
ERCC6L2	919.574	-0.0549797	0.0518721	0.144391	0.336282
HROB	240.915	-0.0341321	0.0741634	0.38146	0.630866
CALCOCO1	238.456	-0.0119858	0.0676262	0.747785	0.885791
SPG11	1013.59	-0.0358055	0.0480779	0.324651	0.574718
CRELD1	84.5676	0.886128	0.198163	2.67163e-06	1.91784e-05
SNX14	698.106	0.957046	0.0775811	2.37036e-35	4.14556e-34
LRPPRC	3928.7	-0.168363	0.0433781	1.34883e-06	9.90295e-06
ZC3HC1	680.553	-0.0795533	0.0592738	0.0477582	0.147857
RMND1	442.03	-0.0814585	0.072528	0.0584857	0.172032
ACYP2	81.7763	-0.0112517	0.0929107	0.777386	0.901437
FBXO34	625.762	-0.00805607	0.0534876	0.828405	0.926811
SGIP1	0.496486	0.0487345	0.374615	0.339518	NA
NECAP2	657.327	-0.0671423	0.0577486	0.0882861	0.236647
JAKMIP3	3.79612	0.103302	0.343672	0.284977	NA
MYH10	3855.41	-0.102434	0.0357893	0.00083317	0.00444726
AKT3	227.784	0.0699643	0.108012	0.141937	0.33206
UCK2	1229.18	-0.0156751	0.0443202	0.654353	0.832174
ARMC8	990.112	-0.0619198	0.0501622	0.0969001	0.252976
EMC3	1071.08	0.956977	0.0620947	5.63372e-54	1.46898e-52
SPIN3	0.155849	0.00911374	0.373063	0.789	NA
SEZ6L2	58.8247	1.21881	0.238912	6.35133e-08	5.02616e-07
CDCA3	613.099	-0.0243815	0.0551485	0.516452	0.742886
MYEOV	5.76152	0.143833	0.35748	0.185912	0.400461
DNAJC10	2013.05	0.846182	0.0463369	8.40171e-75	3.08948e-73
GORAB	149.869	-0.0388181	0.0855802	0.338255	0.588708
RARS2	1242.44	-0.0282737	0.0455092	0.425515	0.670433
GPALPP1	206.274	-0.0148206	0.0709613	0.691586	0.853052
CEMIP	0.338969	0.0285648	0.371041	0.520787	NA
DHRS11	75.0883	-0.0374606	0.106969	0.394919	0.642858
S1PR5	1.00608	0.0397938	0.35426	0.549722	NA
ELP1	4936.48	-0.1187	0.0364026	0.000121874	0.000745178
HAUS2	859.072	-0.0430741	0.0510864	0.247526	0.484082
SCN3A	30.328	0.191871	0.289378	0.0723751	0.202766
ZNF566	210.183	-0.217487	0.165434	0.00727837	0.0309427
DDX5	6470.82	-0.0784222	0.030156	0.00383688	0.0176112
DTNB	49.8518	-0.0181025	0.109914	0.682269	0.848057
LNP1	89.5872	-0.000338818	0.0879017	0.992999	0.996705
PI4K2B	2020.98	-0.0911284	0.0434071	0.00885663	0.0367446
STAU2	801.004	-0.0831024	0.0576651	0.0372212	0.121747
IL7	1.14514	-0.0484803	0.355482	0.482765	NA
RANBP9	1162.94	-0.0426193	0.0463332	0.234548	0.467736
ZNF780A	343.093	-0.117296	0.0983798	0.02245	0.0806686
C2CD6	26.9678	0.0261963	0.148897	0.640987	0.82559
NECAB3	381.981	-0.0169703	0.0605395	0.652103	0.830786
SAP18	1426	0.00504631	0.0439035	0.884834	0.952344
PRPS1	1822.03	-0.0220816	0.0400483	0.505933	0.73563
SYCE1	0	0	0.380315	NA	NA
ENSG00000273345	0	0	0.380315	NA	NA
PPP2CA	1723.41	-0.104966	0.0463967	0.00370666	0.0170809
DNAJC19	295.515	0.0606865	0.0789988	0.150379	0.345486
RUBCNL	79.9271	-0.0172924	0.0947843	0.668411	0.841318
RAB3GAP2	1463.15	-0.0842397	0.0470281	0.0206143	0.0750547
TFG	3182.33	-0.0402534	0.0352788	0.188298	0.403915
SGO1	858.432	0.0114416	0.0505881	0.755543	0.890443
TMEM97	5709.32	0.618188	0.0337737	5.33885e-75	1.97446e-73
PORCN	64.4069	0.682963	0.280572	0.000744672	0.00400645
CHPF	657.82	1.06523	0.0805983	2.3276e-40	4.55877e-39
DNAJC7	1095.66	-0.009856	0.0473978	0.784211	0.905353
MLH1	1139.5	-0.0891436	0.0528711	0.020848	0.0756068
SPTY2D1OS	0.635541	-0.0321961	0.363557	0.561634	NA
P2RX5	0.536639	-0.0163216	0.364109	0.743201	NA
ACADM	495.772	-0.0421423	0.059919	0.275972	0.519087
CYP3A43	0.155849	0.00911374	0.373063	0.789	NA
MFF	1251.68	0.013053	0.045185	0.711645	0.86392
MUC3A	63.4443	0.962648	0.229585	7.05855e-06	4.91926e-05
PVALB	0	0	0.380315	NA	NA
IL11RA	9.58392	0.221774	0.396111	0.0900616	0.23989
SERPING1	2660.5	1.4673	0.0484456	2.10136e-202	4.30511e-200
SUV39H2	693.217	-0.0798051	0.0591653	0.0469598	0.145875
WRAP73	199.792	0.0265098	0.0730344	0.488197	0.721523
TEX13C	0	0	0.380315	NA	NA
TMEM138	751.711	0.556347	0.0727014	1.42954e-14	1.48919e-13
HRAS	283.245	-0.020524	0.0653179	0.586567	0.790799
EXOSC8	540.149	-0.0434892	0.0597527	0.261484	0.501556
BRPF3	2607.65	-0.0660052	0.0369816	0.0364403	0.119678
TRIP6	1944.59	-0.0204945	0.0398792	0.535963	0.757932
IKZF2	7.27054	0.0636691	0.266503	0.466776	0.703653
KLRC4-KLRK1	0	0	0.380315	NA	NA
LASP1	12363.1	-0.0400292	0.0262934	0.100295	0.259057
ZNF426	496.165	-0.00878403	0.0567873	0.814398	0.919877
ZFP14	123.931	-0.432098	0.216257	0.00144728	0.00729975
RGPD8	93.1107	-0.0204041	0.0894801	0.605212	0.804062
INTS5	949.529	-0.0333243	0.0498555	0.36523	0.616132
C3AR1	0	0	0.380315	NA	NA
C22ORF23	1.92302	-0.0206564	0.325695	0.788474	NA
STMN4	0	0	0.380315	NA	NA
NOC4L	312.092	0.0292793	0.066714	0.444538	0.686698
HADHA	2933.66	-0.0923165	0.0376506	0.00371561	0.0171093
FOCAD	1273.66	-0.074393	0.0471522	0.0408926	0.131251
SYNGR4	0	0	0.380315	NA	NA
TSFM	316.811	0.0174953	0.0634276	0.641953	0.825926
ASIC1	26.699	0.130305	0.24978	0.14101	0.330795
CLUL1	1.21647	0.0591156	0.360959	0.399329	NA
C12ORF50	0	0	0.380315	NA	NA
FBXO17	219.56	-0.1506	0.141734	0.0207218	0.075361
SRD5A1	228.869	-0.0311478	0.073947	0.420937	0.666445
NEK1	178.702	-0.0596529	0.0909957	0.17195	0.379897
ZNF707	106.132	0.00839938	0.0838282	0.825122	0.924717
KRT10	181.339	0.0191342	0.0751119	0.612149	0.809032
LGI1	0.15055	-0.00693826	0.372885	0.838514	NA
ABHD14A-ACY1	272.793	-0.0324681	0.0695585	0.400569	0.648376
ZBTB24	718.763	-0.0142399	0.0525251	0.701078	0.858033
NT5C	201.307	0.0764886	0.0969669	0.100778	0.260045
MSMB	0.183121	0.00911374	0.373063	0.789	NA
PGM3	3247.66	-0.119542	0.0432164	0.000557509	0.00307249
HSD17B6	9.08416	0.0692651	0.255082	0.420175	0.665994
FANCL	227.806	-0.0343178	0.0736964	0.378753	0.627867
PDIA5	561.997	1.38526	0.0903431	7.01744e-54	1.81148e-52
LILRB5	0.15055	-0.00693826	0.372885	0.838514	NA
TSPY2	0	0	0.380315	NA	NA
ROBO2	83.1945	1.2847	0.207426	1.00802e-10	9.05398e-10
LRRC63	27.7392	0.00907798	0.136845	0.863587	0.942529
KIAA0513	633.576	-0.00699195	0.0533063	0.850677	0.936114
PIGT	1102.35	1.30041	0.0657536	9.13049e-88	4.0637e-86
IKBKB	361.761	0.0380455	0.0639694	0.326605	0.576753
RPL28	7072.21	0.00529102	0.0313754	0.850666	0.936114
B4GALT6	102.679	0.408177	0.238049	0.00281832	0.0134427
DOCK3	2.19225	0.0263523	0.316573	0.743574	NA
HYAL1	12.1635	0.211447	0.369653	0.0935929	0.246632
SUPT20HL2	7.06624	-0.0289653	0.255429	0.728351	0.874256
SKA3	739.526	-0.00999191	0.0505489	0.785618	0.90584
CACNA2D2	0.340637	0.028736	0.371047	0.51895	NA
ARMCX2	1.94476	0.0886982	0.368204	0.277525	NA
ALDH3A1	20.2308	0.0472975	0.200265	0.50891	0.737818
ZNF611	329.288	-0.205151	0.139218	0.00448774	0.0201894
PIP5K1C	1371.34	-0.0142791	0.0436311	0.681118	0.847916
SLC26A7	1.99893	-0.0210071	0.318077	0.791455	NA
TNFAIP2	850.116	-0.0190601	0.0495846	0.602455	0.801828
KCNC2	0.789321	-0.0465344	0.366418	0.431049	NA
SEPTIN11	4810.61	-0.108179	0.0333172	0.000197256	0.00116627
EHMT1	2191.18	-0.107835	0.0422235	0.00160674	0.00803181
ERICH2	55.5493	0.0238373	0.111211	0.592913	0.795833
SYNJ1	352.305	-0.0764924	0.079643	0.0811067	0.22146
MCCC2	2482.16	-0.0803326	0.0402193	0.0157555	0.0601468
KLRG2	0.338969	0.0285648	0.371041	0.520787	NA
ERBIN	2131.4	-0.0305587	0.0427867	0.374997	0.624924
ESR2	0.855532	0.062208	0.371564	0.324803	NA
ADA	45.8811	0.00795151	0.112894	0.860331	0.940962
IL17REL	0	0	0.380315	NA	NA
BACH2	389.341	0.0257772	0.061317	0.497447	0.728614
GRM6	0	0	0.380315	NA	NA
HNRNPH1	6178.2	-0.0814827	0.0310804	0.00332487	0.0155317
ATG10	179.534	0.00360662	0.0721997	0.922242	0.967439
TNFAIP8	228.909	0.00471893	0.0680435	0.898635	0.957359
ATP6V1A	3972.99	-0.105752	0.0369491	0.000734126	0.00395631
RABL2B	197.674	0.0174834	0.0706915	0.641199	0.82559
TANC2	6.05548	0.0581461	0.279754	0.51031	0.739067
FKBP7	137.091	1.17107	0.161563	1.03235e-13	1.04835e-12
BOC	1.28084	-0.0230714	0.342758	0.739772	NA
NFATC4	0.311698	0.0220945	0.371867	0.583989	NA
KCNMB1	1.73074	0.0407305	0.334216	0.600458	NA
NAPEPLD	386.136	-0.459492	0.0980701	7.17188e-07	5.35382e-06
PAX2	0	0	0.380315	NA	NA
VWA3B	0	0	0.380315	NA	NA
UBALD1	353.528	0.0422975	0.0650312	0.279849	0.523252
SDHAF2	920.763	0.014078	0.0485024	0.69816	0.856514
JUN	1786.54	-0.0732333	0.0448902	0.0389413	0.12619
ADGRF4	0.492521	0.0199656	0.363791	0.696096	NA
ALDH18A1	3742.07	0.291652	0.0440626	1.01569e-12	9.95408e-12
OMA1	205.793	-0.0162461	0.0698778	0.664366	0.838546
SORBS1	662.511	0.00402411	0.0536734	0.913783	0.963414
TACSTD2	3.10997	0.342481	0.576558	0.00489108	NA
GIPC1	1401.69	-0.0150414	0.0433699	0.664194	0.838546
ORC6	756.552	-0.0421635	0.0541825	0.265713	0.506433
ZNF525	118.707	-0.185547	0.197428	0.0264095	0.092251
VRK3	587.609	-0.0351124	0.0602354	0.360207	0.611968
SLC52A1	0.69405	0.00365797	0.357285	0.947672	NA
PDIA3	5092.01	1.31278	0.0379431	5.04518e-263	2.24545e-260
RGS6	0	0	0.380315	NA	NA
NRG1	51.9185	0.14612	0.220667	0.0779208	0.214531
IFT122	602.462	-0.00508726	0.053795	0.89118	0.954616
KRTAP9-1	0	0	0.380315	NA	NA
DNASE1L1	163.87	0.127329	0.140165	0.0384266	0.124993
ABCG4	0	0	0.380315	NA	NA
ZSCAN26	74.3892	-0.0285883	0.103111	0.502948	0.733094
SMIM7	690.179	0.474132	0.0725405	4.07565e-11	3.72552e-10
ZNF212	241.8	-0.013603	0.0678872	0.715608	0.866274
NFXL1	428.824	-0.126456	0.0929283	0.0131958	0.0516273
ATP2C1	1619.35	0.85979	0.0540753	3.10647e-57	8.49474e-56
ADH6	268.195	-0.0564271	0.0872007	0.187044	0.402498
DYNLL1	3715.26	-0.0123981	0.0325637	0.667923	0.840898
LGALS12	1.7747	-0.00483724	0.328249	0.948344	NA
HSPB11	266.352	-0.00263574	0.0649239	0.943465	0.976917
MRGPRX3	0.307733	0.00171827	0.368073	0.967584	NA
ADNP	3307.15	-0.0234288	0.0362034	0.451989	0.692359
ST3GAL6	322.92	0.34443	0.134052	0.000220992	0.00129711
MDGA1	4.50337	0.401073	0.583178	0.0117976	NA
ZCCHC8	612.068	-0.0588373	0.0581863	0.133046	0.317919
IL5	0	0	0.380315	NA	NA
TBK1	476.403	-0.11576	0.0891518	0.0186527	0.0691017
ATP6V0D1	1213.49	-0.0364644	0.0461408	0.307659	0.556233
TRMT2B	305.28	0.0480394	0.0696236	0.229327	0.460903
SDR42E1	255.545	-0.0159134	0.0677604	0.670911	0.842195
NFATC3	3001.49	-0.0449454	0.0375266	0.158748	0.358962
MYO15B	4.63457	0.179092	0.405989	0.121502	0.29786
CDC20B	10.048	0.0152252	0.208253	0.837494	0.931536
GPX8	58.1118	0.502791	0.310218	0.00392424	0.0179514
TIGD6	74.2684	0.00406269	0.0933469	0.918699	0.965321
ZDHHC17	473.42	0.178456	0.108667	0.0030665	0.0144767
WFIKKN2	0.331774	0.00180252	0.367458	0.966744	NA
ZNF544	359.759	0.0333603	0.0652463	0.386662	0.636439
ATAD1	588.619	0.766576	0.0813128	2.36023e-21	2.98955e-20
SELENOW	179.918	-0.0038541	0.0714061	0.916933	0.964576
FGFR2	0.303767	-0.0195146	0.371516	0.625418	NA
COL24A1	10.609	0.0435133	0.224583	0.578249	0.786123
ANKRD13D	885.712	0.0193165	0.049318	0.596983	0.798638
SCN3B	1.25261	0.0968869	0.392536	0.161524	NA
PYROXD2	6.75221	0.00407757	0.238704	0.959564	0.983731
ZNHIT6	468.842	-0.0282678	0.0590613	0.456999	0.696446
TNPO2	1800.14	-0.151086	0.0603114	0.000376671	0.00213795
ALKBH7	288.398	-0.0390646	0.0699919	0.319121	0.56828
HTR3B	0.184788	0.00911374	0.373063	0.789	NA
NUDT5	1069.49	-0.0291767	0.048586	0.423227	0.668452
CUL4A	1428.45	-0.0443414	0.0437022	0.203494	0.425964
TNNI1	0.184788	0.00911374	0.373063	0.789	NA
SLC50A1	461.132	0.485042	0.0895296	2.9258e-08	2.35432e-07
POC5	236.24	-0.0283281	0.0711515	0.459897	0.698233
CYB561	28.5333	0.159859	0.27275	0.102753	0.263927
ALDH3A2	4048.13	-0.104573	0.0349511	0.000517899	0.00286964
TRO	0.623396	0.0563993	0.378273	0.27487	NA
PSEN2	45.2748	0.75629	0.320134	0.000833495	0.00444726
VCP	18624.8	-0.0670535	0.03147	0.0169553	0.0638211
UBTF	1870.74	-0.00958796	0.0397222	0.771602	0.899185
DIPK1A	217.725	0.757094	0.129799	2.99359e-09	2.52208e-08
SERPINF1	1104.85	1.12474	0.0633004	3.65202e-71	1.28089e-69
EXT2	883.834	1.17242	0.0747301	4.75216e-56	1.27253e-54
TES	2396.52	0.0373862	0.0402674	0.261807	0.501877
FAM166B	1.82876	-0.0748023	0.359038	0.345157	NA
SORL1	586.642	1.14818	0.0830869	5.40616e-44	1.15909e-42
RSRC2	373.582	-0.0781732	0.0768938	0.0726849	0.203414
GET4	1582.61	-0.0582368	0.0441128	0.096996	0.25317
AHCYL1	3222.79	-0.119742	0.0404621	0.000309751	0.00178003
PDE1C	0.155849	0.00911374	0.373063	0.789	NA
ENSG00000255292	0	0	0.380315	NA	NA
NDUFB11	1031.38	0.213018	0.0811791	9.26509e-05	0.000576311
EEFSEC	532.162	0.00748005	0.0557412	0.84129	0.933357
KIAA0895	328.587	-0.0325929	0.0655382	0.397168	0.645461
RPL18A	8700.17	-0.0200242	0.0272159	0.424721	0.669975
MAGI1	490.029	-0.027291	0.0573771	0.470989	0.70736
KMT2E	1426.69	-0.166247	0.0597526	0.000100304	0.000621218
RNF38	2707.87	-0.0569472	0.0402998	0.0876658	0.235435
ITGA7	9.5443	0.0430651	0.233092	0.591359	0.794507
RAPGEF4	6.09744	-0.0300463	0.250049	0.716564	0.866913
MZB1	0	0	0.380315	NA	NA
STAT6	765.333	0.0637243	0.0553102	0.0998622	0.258249
EEF2	58829.1	-0.0648824	0.0266153	0.00824571	0.0344983
PLCL2	0.982441	0.070192	0.376874	0.268379	NA
ZMIZ2	597.374	0.0240842	0.0555258	0.521934	0.746603
NRP1	3748.15	0.879962	0.0385806	1.79479e-115	1.13555e-113
FER	420.926	-0.00473887	0.0600752	0.899158	0.957359
SETMAR	192.591	0.0209086	0.0723895	0.579912	0.787329
CCDC66	40.5011	-0.0451024	0.143708	0.402894	0.650101
DTD2	1738.79	-0.0195316	0.0408308	0.560626	0.773385
EBNA1BP2	918.629	-0.0794604	0.0548194	0.0416199	0.132982
ZKSCAN7	107.361	0.0326063	0.0928452	0.425753	0.670473
GLDN	16.3714	-0.0547541	0.20777	0.457285	0.696586
STEAP2	200.222	0.265488	0.17232	0.00354131	0.0164121
TMTC4	583.803	0.515363	0.0812594	1.52713e-10	1.35936e-09
TTC21A	16.1333	-0.0149305	0.171883	0.815498	0.920225
CD200R1	1.99823	0.00714995	0.324901	0.925098	NA
PGM5	0	0	0.380315	NA	NA
STRC	0	0	0.380315	NA	NA
HYKK	54.7133	-0.00184466	0.102632	0.965136	0.985523
FOXJ2	313.22	-0.0289122	0.0660922	0.449819	0.69084
GNA12	2286.91	0.0617252	0.0383931	0.0563723	0.167418
C12ORF40	0	0	0.380315	NA	NA
CLMP	0.155849	0.00911374	0.373063	0.789	NA
GLG1	5125.6	1.33663	0.0411177	1.50137e-232	4.21264e-230
NUP54	910.006	-0.0779388	0.054843	0.0455285	0.142526
SIAH2	483.621	-0.0284392	0.058484	0.45393	0.693769
LCTL	4.11891	-0.0458766	0.286979	0.597652	NA
LRGUK	3.7266	-0.00583904	0.295394	0.943713	NA
IGF2	22384.5	0.317279	0.0367928	7.7506e-19	9.07777e-18
SLITRK1	0	0	0.380315	NA	NA
KIF1B	3830.1	-0.103531	0.0368296	0.000928926	0.00489174
DUSP18	109.892	-0.0103897	0.0848459	0.785811	0.905982
KIAA1191	3282.62	0.00594751	0.0346225	0.843935	0.933624
ANO1	1.26841	-0.0622679	0.362709	0.377174	NA
CRISPLD2	130.547	1.18825	0.162802	6.81358e-14	6.96854e-13
BCL2L14	7.57299	-0.00515829	0.232728	0.948219	0.979094
TSPAN17	408.777	0.226101	0.121924	0.0012659	0.00648371
EXOSC10	2235.45	-0.0621961	0.0393165	0.0582299	0.171631
SMIM13	420.906	0.0265608	0.0603023	0.484503	0.718474
MRNIP	62.931	-0.0379939	0.115263	0.408592	0.655688
IFTAP	86.0357	0.00211163	0.0879896	0.956412	0.983166
BCR	3895.88	-0.0125777	0.0350593	0.679824	0.847368
ALDH1A1	21907.7	-0.0953797	0.0281877	0.000196018	0.00116002
ZNF547	31.6167	-0.151013	0.264975	0.111365	0.279703
DEFA3	0	0	0.380315	NA	NA
ZNF304	344.613	-0.0299842	0.0634509	0.433265	0.676367
U2AF1	2112.83	-0.0896842	0.0411487	0.00781241	0.0329203
FBLN1	2129.42	1.38056	0.0514684	2.73578e-159	3.18115e-157
ATXN3	162.258	-0.112903	0.131117	0.0500691	0.153083
BCL9L	3251.74	0.106229	0.046396	0.00331406	0.0154868
DUS4L-BCAP29	535.27	0.838974	0.0853035	3.982e-23	5.32046e-22
PIK3CB	1448.56	-0.0941581	0.0487604	0.0112168	0.0451155
DGLUCY	29.9403	0.0325016	0.145923	0.554087	0.768967
RPRD1A	1935.28	-0.086142	0.0423563	0.0120816	0.0479513
CAMKK1	2.30171	0.101313	0.369513	0.249931	NA
ZNF623	550.837	-0.325421	0.0986549	1.97355e-05	0.000132051
NLRP8	0	0	0.380315	NA	NA
STIL	1336.16	-0.067689	0.0501916	0.0702428	0.198083
ABCC2	841.295	0.629933	0.0675886	7.88191e-21	9.8673e-20
LRRC37A3	66.5745	-0.0507334	0.124216	0.298964	0.546717
PGAP2	250.614	0.104675	0.117931	0.0521026	0.15775
MICA	10.9224	0.0849312	0.258326	0.332101	0.581611
ADH1A	3.62127	-0.0668821	0.316139	0.453948	NA
PFDN1	573.753	0.00337443	0.0559309	0.927992	0.970105
KRTAP2-2	0	0	0.380315	NA	NA
ADH7	0	0	0.380315	NA	NA
NUMB	1066.35	-0.0634039	0.0497596	0.0882567	0.236629
PCGF5	1188.7	-0.0245459	0.0461897	0.491605	0.724084
CARHSP1	1547	-0.0223649	0.0417478	0.510456	0.739114
ZNF638	1655.49	-0.11916	0.0593093	0.00392491	0.0179514
ANK2	234.243	0.0168634	0.0680152	0.652918	0.831004
JAK1	5010.42	-0.110916	0.0339903	0.000167387	0.00100161
APTX	422.241	-0.0355009	0.0627122	0.357146	0.608138
C1QTNF1	0.338969	0.0285648	0.371041	0.520787	NA
ZNF548	269.149	-0.0170036	0.0683823	0.650245	0.830567
PCDHA4	18.5202	1.06157	0.464574	0.000479336	0.00267711
TP53	2853.93	-0.0506163	0.036976	0.108958	0.275696
ZNF490	225.618	-0.0425895	0.0782732	0.289199	0.534768
TMEM139	0.183121	0.00911374	0.373063	0.789	NA
TMPRSS5	0.327809	-0.0251031	0.370383	0.568071	NA
PCDHA8	1.04355	0.0843117	0.383174	0.214258	NA
KAT8	236.97	0.0248055	0.0686576	0.513948	0.740914
TSPAN4	330.907	1.01334	0.103272	3.61413e-23	4.83897e-22
PRXL2A	1699.3	0.548884	0.0502201	6.20089e-28	9.23125e-27
SOX10	0.33367	0.001809	0.367411	0.96668	NA
PEX5L	0	0	0.380315	NA	NA
CDK17	699.081	-0.0537082	0.0555713	0.162808	0.364946
TMPO	7497.2	-0.0820433	0.0282043	0.00140887	0.0071367
NDRG2	304.789	-0.00155007	0.0632152	0.966808	0.985906
COLEC12	22.6539	1.10891	0.403781	0.000207452	0.00122376
DKKL1	0.960682	-0.0710454	0.374937	0.280645	NA
OR11H6	0	0	0.380315	NA	NA
CDC42	2917.96	-0.00954699	0.0348068	0.752886	0.888907
CDC14B	755.3	-0.00682826	0.0522456	0.853594	0.937429
TMCO1	1297.85	0.961691	0.0568874	1.68495e-64	5.21525e-63
IL4R	985.197	0.70193	0.0667011	4.1644e-26	5.93921e-25
ARHGAP12	1173.09	-0.108792	0.0549494	0.00600089	0.0260611
HABP4	562.744	-0.0733866	0.0644479	0.0737054	0.205557
LAMA4	29.4014	1.42667	0.342742	1.88962e-06	1.37482e-05
NIPBL	3117.1	-0.05941	0.0447547	0.0929264	0.245527
GOLT1B	860.513	0.721905	0.0715564	3.72955e-24	5.11012e-23
SLC38A7	452.066	0.825262	0.0891797	1.10744e-20	1.37308e-19
BCKDK	448.523	-0.00353833	0.0589233	0.924631	0.968304
POU2F2	12.9847	-0.011568	0.186283	0.865622	0.943232
TOR1AIP2	4496.45	0.195326	0.0392065	2.88951e-09	2.43757e-08
TDRD5	0.151884	-0.00693826	0.372885	0.838514	NA
NPHS2	0	0	0.380315	NA	NA
AXDND1	1.83919	-0.038051	0.333741	0.622397	NA
SOAT1	1925.9	0.773614	0.049797	1.12112e-54	2.96523e-53
MIA2	824.803	0.69433	0.0681432	1.38316e-24	1.91345e-23
CDH23	88.5638	0.881311	0.192903	1.78245e-06	1.30125e-05
GALNT8	0.327809	-0.0251031	0.370383	0.568071	NA
EVI2A	0	0	0.380315	NA	NA
HSH2D	3.82234	8.86844e-05	0.275638	0.999154	NA
GZMB	0	0	0.380315	NA	NA
PHC3	2049.5	-0.10108	0.0438291	0.00387077	0.0177352
KNL1	1385.13	-0.0696934	0.0531678	0.0689443	0.195489
RTN2	27.0254	0.162854	0.281719	0.105517	0.269525
LY6E	0.467547	0.0393342	0.373415	0.399715	NA
MATN2	81.9715	1.23591	0.209387	6.94648e-10	6.04166e-09
NME9	0.155849	0.00911374	0.373063	0.789	NA
ZNF133	130.457	-0.0653603	0.107982	0.164894	0.368344
TUBA1A	5567.01	-0.0730107	0.0297491	0.00656099	0.02819
LYSMD1	149.031	-0.0140843	0.0765122	0.707119	0.861323
CLEC5A	0.155849	0.00911374	0.373063	0.789	NA
PPARGC1B	173.226	-0.0230947	0.0757773	0.544221	0.762843
GTF2A1L	0	0	0.380315	NA	NA
COL20A1	0.155849	0.00911374	0.373063	0.789	NA
DUS2	280.736	-0.0605838	0.0775409	0.149191	0.343621
FHAD1	0.151884	-0.00693826	0.372885	0.838514	NA
EIF3E	2393.95	-0.0494702	0.0395837	0.133658	0.318699
MACROH2A2	233.046	0.0576911	0.081021	0.170871	0.378356
ITGB1	7094.2	1.24212	0.0391598	1.90789e-221	4.92503e-219
MCOLN2	2.92951	0.0829376	0.341945	0.353865	NA
GOLGA3	3672.7	-0.0397979	0.0328887	0.171353	0.378851
MCPH1	353.855	0.0167426	0.06138	0.656369	0.833505
SLC22A5	139.915	1.20364	0.156831	3.7725e-15	3.98786e-14
TMSB4X	1930.09	0.0856598	0.0451458	0.0161314	0.0612555
MPV17L	475.671	-0.0543798	0.0633514	0.171359	0.378851
HDGFL2	950.442	-0.0321669	0.0508707	0.384966	0.634822
BUB1B	1513.32	-0.160272	0.059894	0.000168325	0.00100628
CGGBP1	1171.24	-0.021498	0.0452677	0.543282	0.762276
MEIS2	559.835	-0.0459811	0.0609826	0.238304	0.473053
RAPGEF5	737.401	-0.200793	0.0856972	0.000267443	0.00154932
UPB1	67.8693	-0.055038	0.126657	0.268398	0.509069
HTR3E	0	0	0.380315	NA	NA
MAP2K4	1191.84	-0.0835552	0.0499909	0.0259185	0.0909049
SCARB1	4096.28	1.21153	0.0404393	8.09392e-198	1.51403e-195
RSPH10B	0.514895	0.020343	0.36343	0.69365	NA
PPP1R7	831.933	-0.0199903	0.049671	0.585142	0.790251
NOCT	608.499	-0.0882387	0.0664897	0.0367496	0.120479
CFTR	15.38	0.0513732	0.207705	0.485798	0.719471
MITF	3.87957	0.0100779	0.282935	0.904163	NA
SZT2	318.604	-0.0230252	0.064312	0.54332	0.762276
MKS1	114.918	0.0757808	0.123687	0.139367	0.32837
CNN2	11283.6	0.0319071	0.0341433	0.286008	0.531073
CAMK2A	0.175925	-0.00693826	0.372885	0.838514	NA
H1-8	0	0	0.380315	NA	NA
PRPSAP2	684.447	-0.0471397	0.054609	0.215964	0.442733
PATJ	53.0496	0.0408284	0.1283	0.409125	0.655973
NPAS1	11.0702	-0.0696533	0.247041	0.408147	0.655362
MAD2L1BP	322.446	-0.102038	0.096836	0.0392189	0.12691
NKX1-2	3.46893	-0.0391783	0.310722	0.640634	NA
CNPY1	0	0	0.380315	NA	NA
FANCM	302.737	0.0177673	0.0653644	0.636529	0.822803
EFHC1	121.44	0.0252228	0.0838896	0.517734	0.743907
PYGL	2041.48	-0.116923	0.0449272	0.000983206	0.00513567
SORBS2	125.461	-0.0162369	0.0817591	0.669864	0.841815
RPS3	7869.47	-0.0449989	0.0305896	0.102146	0.262733
AICDA	0	0	0.380315	NA	NA
RHD	0	0	0.380315	NA	NA
ANKRD49	121.96	0.0135582	0.0808667	0.720069	0.869444
ZFYVE27	287.426	0.10635	0.103509	0.03805	0.123893
DHRS9	0.155849	0.00911374	0.373063	0.789	NA
SPOCK3	0	0	0.380315	NA	NA
ADGRG2	12.763	0.219599	0.374552	0.0873554	0.234846
DRD2	0	0	0.380315	NA	NA
NYX	0.306399	0.00171347	0.368108	0.967632	NA
KIRREL2	0.175925	-0.00693826	0.372885	0.838514	NA
CAPN10	349.835	0.0115403	0.0620905	0.758015	0.891616
ABHD16A	452.932	0.834323	0.0898523	8.1147e-21	1.01489e-19
NRN1L	1.1918	0.0247463	0.346213	0.714619	NA
ELMOD3	126.672	-0.042599	0.0943164	0.312266	0.561261
DRG2	715.767	-0.000330733	0.0515773	0.992846	0.996682
PEX13	1085.83	0.111692	0.057709	0.00594665	0.0258516
GEMIN7	493.293	0.0244054	0.0577909	0.518475	0.744296
PAIP2	621.894	-0.0297291	0.05435	0.42915	0.67254
IRAG1	3.73948	0.171495	0.413215	0.117933	NA
TP53AIP1	0	0	0.380315	NA	NA
TMEM161B	131.454	0.306943	0.212262	0.00503808	0.0223921
DRAP1	327.588	0.107664	0.0986029	0.0327846	0.109511
TPTE2	4.10775	-0.104494	0.339014	0.284652	NA
DOCK6	405.308	0.0588752	0.0664856	0.145639	0.338002
ATG5	879.452	-0.050651	0.0506613	0.174116	0.38344
MCMBP	1608.15	-0.0788906	0.0447372	0.0259087	0.0908953
SEC23IP	1923.81	-0.107331	0.0470764	0.00325171	0.0152319
POLR1D	815.649	0.0125523	0.0507797	0.732983	0.876389
PLAG1	156.17	-0.10998	0.131842	0.0552528	0.164814
ZNF195	309.337	-0.0694379	0.0818926	0.110412	0.278002
HEPH	35.8757	1.23846	0.311916	7.65739e-06	5.31365e-05
NSD3	1931.16	-0.0699371	0.041889	0.0403693	0.130002
MBD4	783.077	-0.031748	0.0506148	0.390379	0.639085
ACTR10	641.428	0.00450642	0.0531722	0.903357	0.95867
LIF	11.2159	0.0552666	0.227347	0.484568	0.718474
ACAD9	1115.87	-0.0276727	0.0492626	0.44952	0.690544
ATAD2	2737.86	-0.16901	0.0503492	1.1339e-05	7.75581e-05
TTLL11	165.079	-0.0523606	0.0957505	0.228565	0.460038
ITGB2	0	0	0.380315	NA	NA
MXI1	128.246	-0.0281651	0.087458	0.478256	0.7128
ENSG00000281938	0	0	0.380315	NA	NA
UBB	13987.2	-0.0332663	0.0293912	0.212662	0.438401
POLM	92.734	-0.020661	0.0922796	0.605486	0.804261
LMO2	0	0	0.380315	NA	NA
ERVH48-1	0.301099	-0.019268	0.371537	0.628735	NA
CDKL1	57.6722	0.0299338	0.112635	0.506392	0.73585
TNFRSF4	0	0	0.380315	NA	NA
FANCA	1059.5	-0.00428811	0.0460993	0.904117	0.95879
TAF9	805.62	0.00358457	0.0502135	0.922081	0.967433
NOTCH2NLA	197.756	0.105295	0.117053	0.0503275	0.153601
SMARCA4	4338.33	-0.0702144	0.0348206	0.0202813	0.0740091
CELF3	0	0	0.380315	NA	NA
DROSHA	1396.45	-0.0154358	0.0434087	0.656097	0.833406
GDNF	16.0858	0.217075	0.358612	0.0840435	0.227841
ANKRD11	2341.86	0.320095	0.0556456	4.83524e-10	4.22249e-09
TLR5	14.0971	0.161005	0.322601	0.141152	0.330945
CLK2	299.539	-0.05433	0.0745839	0.185498	0.399904
ZNF223	54.396	0.00299201	0.1016	0.943094	0.976692
NEK5	15.0317	0.0045441	0.17977	0.945544	0.977974
EXO1	1029.99	-0.0672847	0.0523558	0.0769268	0.21238
GLOD4	677.156	-0.0884	0.0616049	0.0314635	0.106059
LYPD6B	59.7062	0.669679	0.291188	0.000971494	0.00508972
MAGED4	0.311698	0.0220945	0.371867	0.583989	NA
CCDC112	18.2068	0.0434243	0.18859	0.524122	0.748475
TRPC3	0	0	0.380315	NA	NA
ANKRD27	889.308	-0.0984591	0.0594833	0.0159285	0.060592
SDCCAG8	125.762	0.00951715	0.0789479	0.799412	0.912614
OSBPL5	0.155849	0.00911374	0.373063	0.789	NA
LDLRAD4	32.0305	-0.0533945	0.16161	0.367845	0.618926
NEDD4L	2560.74	0.00498588	0.0370277	0.874705	0.946932
HCLS1	1.49983	0.0492116	0.353397	0.486771	NA
EXOC3L1	0	0	0.380315	NA	NA
NELL1	0	0	0.380315	NA	NA
MAT2B	828.126	-0.0494509	0.0520534	0.188472	0.404154
GK	1044.27	-0.110242	0.0566411	0.00611407	0.026508
JAKMIP2	29.0694	0.0144817	0.133513	0.779002	0.902036
SHOC2	924.338	-0.0315958	0.0494651	0.389107	0.638284
PRELID3A	104.978	0.00197273	0.0825784	0.958282	0.983731
TXNL1	1404.91	-0.0615016	0.0464131	0.0877296	0.235558
CCDC120	442.763	0.00238575	0.0582063	0.949133	0.979254
MEA1	700.348	0.000800583	0.0520576	0.982719	0.992266
PDE4D	1003.62	0.0531391	0.0537753	0.162938	0.365166
PAQR9	1679.92	0.314875	0.0534581	1.91951e-10	1.70275e-09
OR52A1	0	0	0.380315	NA	NA
IFT27	1.14837	-0.0423553	0.354794	0.527881	NA
SERPINA9	0	0	0.380315	NA	NA
BPHL	316.999	-0.00132282	0.0617882	0.971722	0.987819
SMIM31	0	0	0.380315	NA	NA
NRXN1	0.307733	0.00171827	0.368073	0.967584	NA
TCN2	42.6913	1.14222	0.288264	1.05557e-05	7.23927e-05
PRPSAP1	708.298	-0.00188053	0.0515343	0.959334	0.983731
OR4A47	0	0	0.380315	NA	NA
KANSL3	1849.03	-0.0657006	0.0420956	0.0548161	0.163752
TRPC4AP	2756.6	-0.054989	0.0364917	0.0788855	0.216725
PPRC1	1672.62	-0.0869865	0.0455925	0.0151047	0.0580056
SEMA4F	64.3259	1.00808	0.240118	6.3466e-06	4.44228e-05
KCNS1	3.20858	-0.0250916	0.296577	0.764732	NA
LRRC43	0	0	0.380315	NA	NA
NBEA	21.0225	0.0027102	0.160853	0.964401	0.985523
SUN2	1323.83	1.08267	0.0641257	1.90775e-64	5.89074e-63
NFS1	812.506	-0.016781	0.0499565	0.647109	0.828629
ERMP1	431.141	0.87075	0.0955068	3.65143e-20	4.46297e-19
MBD1	1117.12	-0.0891366	0.0539812	0.0220826	0.0794714
PTEN	1731.42	-0.0928843	0.0453384	0.0092631	0.0382466
RBBP4	5257.47	-0.0750343	0.0322195	0.0086014	0.0357777
KLK7	0	0	0.380315	NA	NA
WASHC4	1836.73	-0.0740897	0.0458365	0.0388357	0.126013
SRD5A2	2.38007	0.10328	0.368948	0.247831	NA
AMHR2	7.67017	-0.255515	0.438387	0.0685793	0.194839
RYR3	0	0	0.380315	NA	NA
COL11A2	2.97072	0.0937273	0.352039	0.302775	NA
NAPRT	601.728	-0.0156534	0.0548049	0.6754	0.844954
DDX21	4313.87	-0.0966071	0.0347023	0.00129584	0.00662394
LAMTOR4	368.332	0.0314237	0.064144	0.412826	0.659543
IL21R	0	0	0.380315	NA	NA
SMG1	4417.35	-0.256252	0.0452524	1.01205e-10	9.08382e-10
TMEM88	1.95878	0.0390608	0.328529	0.622921	NA
PCDHB13	285.147	1.26921	0.112943	5.40901e-30	8.47258e-29
ATP6V0C	1373.54	0.532652	0.0579404	2.8676e-20	3.51159e-19
TUBB3	420.296	-0.0112601	0.0605647	0.763893	0.89502
TRPV1	69.2395	-0.0925517	0.166831	0.14059	0.330258
DYNC1H1	16790.7	0.0896257	0.034983	0.00305072	0.0144128
SULT1A2	31.4323	0.0453202	0.154645	0.428759	0.672506
ADAMTS1	728.391	1.08423	0.0722981	2.46297e-51	6.08996e-50
CELF1	3662.11	-0.0850141	0.0337394	0.00395285	0.0180472
OR9K2	0	0	0.380315	NA	NA
MAPK10	0	0	0.380315	NA	NA
CTAG1B	0	0	0.380315	NA	NA
FAM135B	0	0	0.380315	NA	NA
MCEMP1	0	0	0.380315	NA	NA
PITRM1	1190.44	0.0199737	0.0459658	0.574712	0.783888
AP1G2	233.231	0.027454	0.071993	0.473329	0.709142
ARPC1B	807.579	-0.0433336	0.0516898	0.246553	0.482747
DSCAML1	0	0	0.380315	NA	NA
ATP7A	68.7035	0.203133	0.235533	0.0338202	0.112447
ESX1	0	0	0.380315	NA	NA
PCDHA7	0.650667	0.0681536	0.382066	0.22469	NA
TCTN3	764.227	0.782811	0.0715527	4.06648e-28	6.08886e-27
IL18BP	60.6575	0.12294	0.196869	0.0958076	0.250994
SENP2	1751.32	-0.045624	0.0415107	0.178571	0.390051
DPF3	0.67264	0.0395322	0.365631	0.483631	NA
C17ORF50	0	0	0.380315	NA	NA
NFIX	266.505	-0.00826841	0.0656026	0.824237	0.924197
MSL1	1036.89	-0.0122146	0.0486117	0.736643	0.878434
SHFL	153.202	0.0266192	0.082219	0.494052	0.726012
RNF8	215.344	-0.0394155	0.0770208	0.321241	0.571345
TPRA1	387.712	0.5659	0.0953167	1.90103e-09	1.61638e-08
LONP2	1949.23	-0.0541513	0.0412273	0.10908	0.275931
ATP6V1G2	1.69587	-0.0201172	0.3334	0.785187	NA
C17ORF80	495.311	-0.117606	0.0829766	0.0141274	0.0547411
CTTNBP2NL	310.675	-0.0327925	0.0672191	0.395169	0.643021
KRT28	0	0	0.380315	NA	NA
RBCK1	1161.02	0.0135549	0.0458127	0.702775	0.858889
SMARCA2	17.5005	-0.0377487	0.185736	0.575989	0.784704
SPHK2	276.687	-0.0119797	0.0649243	0.748533	0.885791
TXNL4A	1175.99	-0.00149162	0.0447854	0.966159	0.985866
TMPRSS11B	0	0	0.380315	NA	NA
TPO	0	0	0.380315	NA	NA
ZNF532	820.763	-0.0359519	0.0521847	0.335943	0.586186
FAM111B	291.563	-0.0385575	0.0736046	0.327688	0.577717
PIGN	924.15	0.503669	0.0663514	2.34248e-14	2.42263e-13
RBM42	2139.62	-0.0128395	0.0405904	0.701071	0.858033
CCDC102A	98.5118	-0.00423044	0.0832246	0.910963	0.962554
LARGE1	310.168	0.491913	0.11718	5.40971e-06	3.81131e-05
GABARAPL1	416.073	0.0184641	0.0589853	0.624018	0.81632
PPP4R3A	1593.27	-0.0548622	0.0437381	0.116185	0.288885
ARL17B	160.016	-0.0479791	0.0891034	0.253555	0.491755
INSYN2A	0	0	0.380315	NA	NA
EBPL	460.278	0.68488	0.0926657	9.14733e-14	9.31109e-13
GBF1	4412.37	-0.0415225	0.0317635	0.142931	0.333661
KCNJ5	0	0	0.380315	NA	NA
EIF2AK3	505.063	0.791211	0.0866823	3.7807e-20	4.61224e-19
TMEM245	3395.83	0.4933	0.0376166	2.15099e-39	4.13754e-38
CHIT1	0	0	0.380315	NA	NA
SLC27A3	72.8925	0.620409	0.266925	0.000913281	0.00481918
NUP210L	1.35753	-0.0261818	0.339512	0.715677	NA
TPM3	8615.62	-0.0302407	0.0327566	0.297349	0.545091
TUBA8	17.3246	0.0936133	0.242041	0.264115	0.504354
ZNF268	330.794	-0.0553114	0.07679	0.181303	0.394351
SMPD4	4093.52	-0.020624	0.0317655	0.467157	0.704145
TNFRSF10C	0.638173	0.00024878	0.358323	0.996365	NA
ANP32E	1834.12	-0.0158795	0.0422575	0.64236	0.82612
SPATA7	50.7212	-0.000921749	0.10473	0.982817	0.992266
ARHGAP42	836.141	-0.0151904	0.0492865	0.677258	0.846376
RAD23A	1800.75	-0.0183243	0.0400259	0.580793	0.787508
CCDC150	71.538	0.0190233	0.0987509	0.645259	0.827621
PRNP	42.6726	1.00699	0.284823	5.07878e-05	0.000324836
PTPN2	708.975	-0.0449277	0.0545619	0.237418	0.471847
SPATA19	0	0	0.380315	NA	NA
ZNF773	124.913	-0.0276112	0.0840746	0.481483	0.715545
HVCN1	1.33293	-0.0260588	0.343001	0.709404	NA
NUMBL	84.7326	0.0475579	0.11483	0.306211	0.554471
USP36	1646.89	-0.0832087	0.0434506	0.0169358	0.0638033
NIPA1	743.814	0.226054	0.0869377	9.87994e-05	0.000612196
ARSB	766.395	1.05044	0.0742459	6.56044e-46	1.457e-44
PDE8B	0.514895	0.020343	0.36343	0.69365	NA
GTF2H5	418.766	0.0133965	0.0590035	0.721207	0.87029
PKIB	305.234	-0.00606015	0.0666629	0.870344	0.945132
FANCI	2185.83	-0.12785	0.0441515	0.000268119	0.00155254
FANCG	891.95	-0.0248807	0.0498223	0.497801	0.7289
EEF1AKMT2	332.97	-0.0648883	0.074849	0.122934	0.300598
BEND7	220.03	-0.0255789	0.0703592	0.501858	0.732543
MEIOB	0	0	0.380315	NA	NA
ODC1	6820.53	-0.0511585	0.0312697	0.0675907	0.192496
PMS2	597.424	-0.0249845	0.0558529	0.507097	0.736152
PCOLCE2	530.924	0.9529	0.0830557	7.41742e-31	1.18193e-29
DPP9	2186.73	-0.0831165	0.0400174	0.0121832	0.0482505
BANP	426.4	-0.0775209	0.0711826	0.068318	0.194225
RPP40	96.2113	-0.0114428	0.0883665	0.768485	0.897602
PFKFB4	98.2559	0.00224792	0.0831106	0.952568	0.981548
POFUT2	565.886	0.82186	0.0822744	8.76197e-24	1.19168e-22
LMBR1L	156.868	0.415178	0.188915	0.000841507	0.00448075
WDFY2	622.74	-0.110597	0.0711258	0.0130045	0.0509717
MCOLN3	20.5618	0.233372	0.348704	0.0660615	0.189227
IL4I1	43.298	0.0573921	0.152672	0.310991	0.559993
FBXW8	750.083	-0.0890566	0.0615927	0.0303118	0.102848
SLMAP	837.135	0.00888021	0.0494373	0.807777	0.916644
CPM	772.274	1.03432	0.0757594	6.86877e-43	1.43921e-41
NECTIN2	3557.86	1.16438	0.0405458	6.23123e-182	9.35192e-180
EEF1A1	158890	-0.0906327	0.0241723	5.82326e-05	0.000370616
ABHD8	366.705	-0.0281995	0.0650864	0.460305	0.698548
SUB1	1709	-0.00999204	0.0429551	0.771941	0.899185
ABI1	962.285	-0.0305935	0.0500555	0.406015	0.653583
AVL9	1927.07	-0.0950412	0.04274	0.0058535	0.0254896
NOX5	0	0	0.380315	NA	NA
ARL6IP6	443.961	0.2989	0.114549	0.000140584	0.000851887
IFRD2	1765.63	-0.0410287	0.0426608	0.233271	0.466016
FAM107A	0	0	0.380315	NA	NA
HDAC11	150.232	0.030819	0.0832607	0.434485	0.677549
COPA	6576.01	-0.0837932	0.0365733	0.00732044	0.0310908
GAPT	0	0	0.380315	NA	NA
MIEF1	2313.19	-0.00420576	0.0373931	0.89485	0.956191
MRPL16	1079.12	-0.0344659	0.0502846	0.350591	0.6007
CFAP299	0	0	0.380315	NA	NA
ESPN	181.155	-0.0528708	0.0907892	0.217026	0.444343
COL11A1	2.03122	0.148042	0.421422	0.0949799	NA
CBLN2	0	0	0.380315	NA	NA
POLG	1544.32	0.0406318	0.0435352	0.242799	0.478708
RLBP1	0	0	0.380315	NA	NA
UIMC1	661.42	-0.0844516	0.0611868	0.0386452	0.125577
PHB2	2992.64	0.0343722	0.0363389	0.271005	0.513005
PABPC4	4242.86	-0.00109217	0.0320706	0.96951	0.986867
HEYL	11.9414	-0.00967318	0.195928	0.891736	0.95488
KDM4D	19.021	0.0304688	0.176126	0.638145	0.823835
PIGBOS1	53.8577	0.0477951	0.131194	0.343302	0.593014
MYEF2	4.18716	-0.00123704	0.277263	0.988198	NA
TGM4	0.151884	-0.00693826	0.372885	0.838514	NA
POLR2J	422.947	0.0464775	0.0640805	0.237441	0.471847
TSPAN14	3032.09	0.663436	0.0411207	9.64928e-59	2.70159e-57
PPP4R3B	1749.13	-0.122396	0.0482935	0.000951827	0.00499806
PLD3	1470.2	0.890909	0.0548552	1.19865e-59	3.4077e-58
AASDHPPT	717.765	-0.0221263	0.054323	0.554528	0.769091
CDH26	2.64311	-0.0173585	0.307345	0.831449	NA
COP1	753.223	-0.0661927	0.0554734	0.0883001	0.236647
KCTD13	120.11	-0.000451558	0.0794035	0.990345	0.995512
PSMD13	1885.07	-0.0257848	0.0420931	0.450082	0.691062
MTERF4	320.487	-0.0475461	0.0687609	0.232758	0.46548
BCS1L	416.24	-0.0180769	0.0593906	0.631281	0.820538
SLC2A10	2.13872	-0.0716257	0.345131	0.394036	NA
RBBP8	822.582	-0.0743168	0.0589172	0.0626183	0.181493
STAT5B	777.176	-0.0786648	0.0574432	0.047527	0.147282
EIF6	3501.96	-0.0133638	0.0358472	0.665846	0.839593
PYCR3	397.7	-0.0191587	0.0600597	0.611407	0.808706
GUSB	1213.2	1.27752	0.0585243	2.55177e-106	1.41964e-104
SSBP1	977.357	0.0243659	0.0526094	0.512905	0.740451
IRF5	1.154	-0.011842	0.338762	0.865875	NA
CALM1	3506.48	-0.110158	0.0358582	0.000323391	0.001851
REXO2	566.955	0.0212001	0.0570879	0.573524	0.783101
GAS2	411.463	-0.193326	0.113781	0.00231499	0.0112329
AHR	4816.31	0.0236635	0.039217	0.470442	0.706786
NPY5R	0	0	0.380315	NA	NA
CELF6	0.331774	0.00180252	0.367458	0.966744	NA
ZNF576	221.362	-0.00309766	0.0680856	0.933313	0.971267
USP17L19	0	0	0.380315	NA	NA
RCAN1	1203.24	-0.0180468	0.0452977	0.609839	0.807551
KIAA0319	8.19752	0.360248	0.503196	0.0326631	0.109247
ZNF83	115.202	-0.0166173	0.0851964	0.66654	0.839893
CAMTA2	151.68	0.0210329	0.0780993	0.580605	0.787501
SLTM	577.411	-0.047288	0.0606768	0.225609	0.456639
TBC1D10A	139.811	-0.00734342	0.0760756	0.843342	0.933451
RIMBP2	0	0	0.380315	NA	NA
PPOX	85.7228	0.0306162	0.0990512	0.4652	0.70264
CCKBR	0.183121	0.00911374	0.373063	0.789	NA
TMEM8B	161.81	0.0915697	0.116019	0.0773227	0.213158
OR13J1	0	0	0.380315	NA	NA
ACTR2	6038.55	-0.0677543	0.0292243	0.0105671	0.042836
GTDC1	215.227	-0.0627504	0.0867316	0.148613	0.342771
RGS10	6.0676	0.0489591	0.272305	0.572132	0.782258
SMIM8	142.931	0.00569755	0.0754378	0.877878	0.948389
WEE1	1667.13	-0.0848319	0.0438465	0.015431	0.0590652
THEG	0	0	0.380315	NA	NA
TMEM262	0	0	0.380315	NA	NA
MACROD2	22.7924	-0.0821998	0.211837	0.271502	0.513748
TRIM36	62.2408	-0.0200221	0.106893	0.644504	0.827229
FXYD1	0.184788	0.00911374	0.373063	0.789	NA
SERPINB8	60.9438	0.0227626	0.107726	0.60197	0.801724
MAP2K7	836.345	0.000468178	0.0489087	0.989728	0.995329
PHACTR2	3846.2	-0.0169184	0.0359223	0.585096	0.790251
RGL1	894.733	-0.0113397	0.0486784	0.75496	0.890213
VIT	0.15055	-0.00693826	0.372885	0.838514	NA
OCSTAMP	0	0	0.380315	NA	NA
TARDBP	3862.96	-0.0584661	0.0365	0.0617045	0.179697
TBC1D15	715.846	-0.0788591	0.0599712	0.0505489	0.154021
RTF2	1964.29	-0.0524004	0.041041	0.120019	0.2951
MAGED1	4.05207	0.0510044	0.384708	0.158078	NA
ADGRG3	0.835455	0.102129	0.400735	0.117891	NA
HHAT	5.54618	0.321671	0.510883	0.0348474	0.115357
YWHAZ	12256.4	-0.0565375	0.0284174	0.0293031	0.100189
PTPN6	199.633	-0.0349088	0.0759178	0.373061	0.623313
AKAP8L	583.508	0.058475	0.0599702	0.138469	0.326903
EIF3C	4450.6	-0.0467731	0.0339532	0.11614	0.288829
SNAPC5	182.653	-0.019032	0.0725878	0.613152	0.809783
PRPF8	12027.2	-0.0388025	0.0250009	0.0963916	0.25195
HAUS5	459.622	0.0133114	0.0579099	0.722762	0.871061
BRD9	367.49	-0.0913607	0.0862108	0.0489292	0.150759
CSPP1	412.841	-0.0524689	0.064298	0.186887	0.402227
LEKR1	10.1013	0.0526264	0.238198	0.518958	0.744574
DNAJB1	2110.72	-0.15459	0.0534039	9.65936e-05	0.00059968
MYT1L	0.848565	0.0212017	0.353668	0.730067	NA
ASB10	0	0	0.380315	NA	NA
HDAC8	192.991	-0.0471982	0.0840854	0.253186	0.491188
IL2RB	0	0	0.380315	NA	NA
TMEM14B	591.387	0.28787	0.102053	6.42052e-05	0.000406474
ANKS1A	706.057	-0.0111815	0.0523512	0.762773	0.894766
DYNC1LI2	1822.64	-0.0819784	0.0427382	0.0175309	0.0656812
TNIK	1500.14	-0.057748	0.0445088	0.101396	0.261169
PUS1	488.647	-0.0272394	0.062001	0.474377	0.710135
ENSG00000289685	0	0	0.380315	NA	NA
MAP2K3	905.824	-0.0401993	0.0514518	0.280957	0.524793
EIF2B5	1093.62	-0.00770269	0.0470608	0.830071	0.927355
HIF3A	0.151884	-0.00693826	0.372885	0.838514	NA
PCYT1A	2840.19	-0.136739	0.0406589	3.85487e-05	0.00025015
SZRD1	2682.96	-0.0123041	0.0378482	0.701213	0.858117
EEF1D	2864.19	-0.02188	0.0378007	0.494733	0.72637
KDM2A	21633.6	-0.0547023	0.02345	0.0131467	0.0514819
SSR2	3319.39	1.09478	0.038988	5.43006e-174	7.45594e-172
CELF5	0.857199	0.0579251	0.370916	0.343316	NA
BCAN	1.28849	-0.107156	0.397214	0.145787	NA
SPAG11B	0	0	0.380315	NA	NA
WDR33	2389.84	0.0360515	0.0378002	0.260582	0.500759
HLA-A	261.291	1.39261	0.121908	4.65002e-31	7.43715e-30
AKR1A1	1327.73	-0.0657892	0.0470106	0.0697125	0.196931
OPN4	0	0	0.380315	NA	NA
DYSF	162.076	0.000994755	0.0737214	0.97852	0.990414
ZNF142	1515.82	-0.00983472	0.0440379	0.778069	0.901485
ATP2B2	1626.5	0.537471	0.0534443	6.45261e-24	8.80379e-23
PRDX1	12513.8	-0.0290696	0.0279785	0.257188	0.496267
UBE2J2	1154.18	0.0537251	0.0491723	0.145228	0.337688
TSPYL1	1865.27	-0.0747775	0.0431544	0.0311981	0.105302
MTHFD2L	71.6627	-0.0294017	0.10623	0.498483	0.729068
SLC22A8	0.549362	0.047189	0.375178	0.337782	NA
CFL1	9515.66	0.0210968	0.0273942	0.40287	0.650101
CARNS1	7.14169	0.0109292	0.242521	0.892774	0.955317
SERPINH1	1343.04	1.2732	0.0579665	1.31775e-107	7.52574e-106
DCP1B	191.19	-0.0613932	0.0922607	0.163516	0.366151
LAMTOR1	759.788	0.0420007	0.0523562	0.262942	0.503082
OBSCN	1.59847	0.0635269	0.356972	0.396272	NA
TMCO6	85.3904	0.0200727	0.0917697	0.614664	0.810374
ZNF207	3299.07	-0.0242836	0.0339673	0.415136	0.661175
CFL2	1536.48	-0.032573	0.0419628	0.339412	0.589529
LMTK3	1.31934	0.0701866	0.36815	0.322427	NA
CYBC1	501.2	0.579458	0.0841547	4.02495e-12	3.83395e-11
SMN2	621.841	-0.019576	0.0537184	0.599928	0.800256
ARHGEF1	1258.12	-0.0733195	0.0492134	0.0483117	0.149249
BCL6B	0.183121	0.00911374	0.373063	0.789	NA
UCMA	0	0	0.380315	NA	NA
SLC22A23	1277.39	0.566317	0.0550171	5.51088e-25	7.69794e-24
ZNF480	422.611	-0.0315107	0.0676289	0.41289	0.65955
GGA2	1664.03	-0.0464851	0.0418521	0.172505	0.381058
ARHGAP30	0.641736	0.00366598	0.358316	0.946557	NA
FCHSD1	88.8203	0.015846	0.0892067	0.685989	0.849718
LOXHD1	0	0	0.380315	NA	NA
SPART	0.935093	0.0305386	0.376856	0.38708	NA
LRRC37A2	62.0757	-0.00212965	0.096341	0.958088	0.983696
TPT1	13027.2	0.00675818	0.0282136	0.793692	0.910698
ME2	1340.42	-0.0447441	0.0444958	0.203531	0.425964
GABRG2	11.1537	0.0697764	0.259567	0.421648	0.666806
UMAD1	358.21	-0.0435856	0.0649912	0.266514	0.507194
CHCHD4	382.069	-0.0104637	0.0613518	0.779948	0.902215
ST3GAL5	108.843	0.507568	0.221093	0.00084866	0.00450768
NME4	896.133	-0.00399445	0.0487091	0.912424	0.963168
MSL3	167.043	-0.0205639	0.0758997	0.587286	0.791408
LDAH	441.194	0.0364498	0.0598384	0.342602	0.592519
PEG3	0.151884	-0.00693826	0.372885	0.838514	NA
HPR	226.556	1.13006	0.126542	1.1847e-19	1.4304e-18
ECM2	77.4526	1.25199	0.210049	4.67441e-10	4.08757e-09
DARS2	1419.6	-0.0790082	0.0455232	0.0271074	0.0942046
TAF6	1726.95	0.0285475	0.0405762	0.393495	0.641754
MOV10	1763.72	-0.0427224	0.0423443	0.212759	0.438462
NDUFA10	1148.81	-0.0175263	0.0453242	0.620261	0.814652
CTSL	490.546	1.24065	0.0896618	3.3822e-44	7.28782e-43
PTPRG	533.558	0.82239	0.0841821	7.865e-23	1.03903e-21
G3BP2	4830.23	-0.0675925	0.0331874	0.0207336	0.0753828
NDUFA5	846.743	-0.0214449	0.0501959	0.559519	0.772406
SPA17	37.0915	-0.00840048	0.122897	0.861976	0.941736
MSGN1	0	0	0.380315	NA	NA
MYCN	1026.19	-0.309342	0.0885889	8.19924e-06	5.67745e-05
NQO1	17202.6	-0.0319039	0.0273507	0.205133	0.42856
DEPDC5	212.413	-0.11702	0.120384	0.0365246	0.119908
CLCF1	169.01	0.0652197	0.0973353	0.149867	0.344677
ADIRF	0	0	0.380315	NA	NA
CLN3	602.47	0.523273	0.0768312	6.89348e-12	6.48499e-11
TSC2	1295.42	-0.0293809	0.0444065	0.402374	0.649749
DSP	3707.34	-0.106359	0.0377546	0.00081858	0.00437491
SIN3B	1145.58	-0.0547711	0.0468564	0.129534	0.311864
CCT3	9628.63	-0.0429019	0.0274968	0.0896544	0.239233
SLCO6A1	1.40949	0.0153281	0.339289	0.827176	NA
HTR3D	0	0	0.380315	NA	NA
TEX38	0	0	0.380315	NA	NA
IDI1	2060.62	-0.0552126	0.0399039	0.0957656	0.250984
DACT3	4.84177	-0.00762371	0.263364	0.927051	0.969814
TTK	895.065	-0.131185	0.0814699	0.00683164	0.0292361
STRN4	2302.73	0.0335576	0.0384898	0.300545	0.548676
LAMB3	2.26836	0.115528	0.389752	0.178652	NA
PANK2	937.536	-0.0564686	0.0500195	0.128783	0.31075
PDCD11	1643.39	0.158169	0.0621838	0.000273379	0.00158229
STRIP1	621.759	0.0227005	0.0540025	0.543991	0.762831
C3ORF52	171.274	0.178308	0.163777	0.0165301	0.0625305
SH3YL1	11.0151	-0.103787	0.278947	0.26705	0.507569
KNDC1	0.455651	-0.0355989	0.37229	0.44096	NA
SMIM24	0.340637	0.028736	0.371047	0.51895	NA
DLC1	3552.08	0.0311853	0.0386335	0.337124	0.587281
APP	4934.31	1.40388	0.0405033	4.60775e-264	2.12401e-261
ACD	489.61	-0.0359467	0.0591567	0.348298	0.598287
DMTF1	481.982	-0.0167194	0.0597504	0.656827	0.833677
PELI1	355.946	-0.260812	0.132414	0.000901378	0.00476221
HNRNPU	11754.7	-0.0627119	0.0266206	0.0106973	0.0433229
SSR1	4527.36	0.873177	0.0356287	5.87497e-133	4.86079e-131
RTKN	675.617	0.0154285	0.052975	0.678095	0.846557
SSU72P3	0	0	0.380315	NA	NA
STK24	2889.03	-0.0498312	0.0356197	0.10556	0.269582
PSIP1	613.652	-0.0163558	0.0546689	0.661703	0.837371
TREM1	1.27387	-0.0540228	0.358772	0.43517	NA
ZNF222	106.085	-0.0403008	0.0987325	0.344724	0.594039
GGH	933.076	1.09088	0.0746733	7.7668e-49	1.82931e-47
SYNCRIP	4449.79	-0.0561689	0.0328911	0.0533083	0.160572
IMPDH2	2522.47	-0.00443596	0.0375651	0.889455	0.953901
SCAP	2757.95	0.80276	0.0444781	4.36175e-73	1.57695e-71
ENSG00000285791	0	0	0.380315	NA	NA
DLG4	6.53125	-0.00695717	0.243398	0.931683	0.970756
CHRNA7	0.183121	0.00911374	0.373063	0.789	NA
CCDC148	37.093	0.0276619	0.129916	0.580345	0.787464
FBXW12	0.48422	-0.0125642	0.364608	0.795244	NA
UBASH3A	0	0	0.380315	NA	NA
COPS4	566.51	0.00941874	0.0553513	0.800894	0.913255
FUZ	0.652335	0.0683238	0.382144	0.223902	NA
EMSY	441.974	-0.0456016	0.063351	0.244888	0.480725
CCDC32	161.679	-0.0112634	0.07435	0.762266	0.894423
DHRS4L2	192.26	0.0122014	0.0702168	0.743109	0.882041
TRIM2	426.49	-0.0716789	0.0732726	0.0911055	0.241986
GRIK2	42.0215	0.309215	0.32289	0.023368	0.0833408
CEP70	244.666	-0.0227848	0.0697254	0.54739	0.764525
LMNA	4539.11	-0.0177828	0.0324762	0.537505	0.758619
CD47	51.0555	0.864944	0.266075	0.000125509	0.000765208
CHRD	65.8399	1.19529	0.224292	2.05168e-08	1.66234e-07
EGFL6	0	0	0.380315	NA	NA
WNT16	0	0	0.380315	NA	NA
AGL	1061.59	-0.0897697	0.0548998	0.0221749	0.079769
CETN1	0	0	0.380315	NA	NA
ODF4	0	0	0.380315	NA	NA
CLEC19A	0	0	0.380315	NA	NA
CSTF3	1085.27	-0.112908	0.0571953	0.00525357	0.0232218
ST7	636.876	0.376117	0.088437	1.50353e-06	1.10137e-05
ERI2	333.983	-0.0889715	0.0863037	0.0540306	0.161954
CPT2	754.022	-0.0431087	0.0539293	0.254864	0.493288
THAP5	624.013	-0.0845487	0.0672078	0.0451561	0.141601
CASP1	10.7828	0.0810114	0.259384	0.354849	0.605755
GUCY2F	0.648369	0.0375507	0.365254	0.501915	NA
CTNND1	4281.08	-0.0555728	0.0335716	0.0596676	0.175029
AKIP1	203.866	-0.000997923	0.0704759	0.978444	0.990414
SCN4B	2.55923	0.0880979	0.349294	0.324442	NA
MED6	419.783	0.0135749	0.0592196	0.717693	0.867672
SCIMP	0	0	0.380315	NA	NA
IRX2	0	0	0.380315	NA	NA
IFITM5	0	0	0.380315	NA	NA
ATP2A1	3.97627	0.0755596	0.318541	0.407893	NA
HHIPL1	2.84659	0.0816834	0.341317	0.359542	NA
STK3	320.849	0.0114612	0.0631596	0.759388	0.892255
RBM6	795.045	-0.0281348	0.0505025	0.445659	0.687724
EIF4G3	1710.28	-0.00857066	0.0403296	0.797019	0.91238
CBX1	1615.75	-0.0827016	0.0454099	0.0205707	0.0749383
MFSD4B	1554	0.540895	0.0603731	2.43678e-19	2.91218e-18
ETV3L	6.61344	-0.0206695	0.241277	0.798836	0.912614
EGLN3	3.90951	-0.0672359	0.318491	0.450495	NA
EAPP	317.454	-0.00351132	0.0619735	0.925043	0.968397
C10ORF88	178.38	0.00101107	0.0727507	0.978157	0.990414
KRT71	0	0	0.380315	NA	NA
GBGT1	1.02939	0.00650255	0.344089	0.922115	NA
ESYT1	4079.66	1.23087	0.0423405	1.95956e-186	3.12248e-184
NCAPD2	4400.65	-0.0649939	0.0324771	0.0238693	0.0848476
GRIP2	0.997817	-0.0257326	0.354075	0.679134	NA
TAB2	1893.08	-0.0146578	0.0436035	0.673057	0.843658
LDLRAD3	7.58813	0.0810335	0.286816	0.378868	0.627977
GAD2	0	0	0.380315	NA	NA
ADGRE2	37.3048	1.18847	0.290604	5.97822e-06	4.19353e-05
NSUN3	368.445	-0.0933884	0.0827362	0.0420134	0.134059
PARP8	386.237	0.0374341	0.062378	0.332711	0.58234
MYO10	0.311698	0.0220945	0.371867	0.583989	NA
ABCC3	298.828	0.985085	0.10944	8.52991e-20	1.03182e-18
EML6	156.485	-0.0465984	0.0905978	0.267946	0.508585
CCDC82	226.924	-0.0143849	0.0679537	0.700301	0.857977
SIRT5	204.859	0.00689924	0.0694627	0.852268	0.936928
VRK1	522.497	-0.0267962	0.0614806	0.481192	0.715195
TSEN2	226.349	0.0434967	0.0757468	0.277512	0.520541
SNAP47	608.583	-0.00742363	0.056034	0.842536	0.933399
GNS	4670.86	1.29445	0.0406504	3.24159e-223	8.53862e-221
HAUS3	727.758	-0.0371982	0.0531251	0.322128	0.57191
DNAJC21	1384.97	-0.018241	0.0434674	0.599026	0.799791
KLHL2	314.835	-0.0532862	0.0726595	0.190762	0.407239
GPR139	0	0	0.380315	NA	NA
ENSG00000257355	0	0	0.380315	NA	NA
ENSG00000262304	0	0	0.380315	NA	NA
DHX35	349.112	-0.063752	0.0717003	0.124824	0.303983
VAV1	0	0	0.380315	NA	NA
UROD	931.425	-0.0122734	0.0491104	0.736262	0.878312
CHD1L	1041.92	-0.0412247	0.047872	0.256668	0.495613
H2AZ2	8458.86	-0.073293	0.0303672	0.00724861	0.0308568
CMTM2	0.889999	0.107957	0.404724	0.1051	NA
COMT	705.989	0.614682	0.0784118	3.11482e-15	3.31015e-14
RNASE7	0.175925	-0.00693826	0.372885	0.838514	NA
TERF1	362.073	0.0777039	0.0766403	0.07387	0.205927
QPCTL	182.495	0.978067	0.139172	7.95834e-13	7.82318e-12
ADAM9	4961.31	1.1356	0.0386706	4.33403e-190	7.36044e-188
HGS	1423.42	-0.00232695	0.0429137	0.946152	0.978211
OTULINL	354.69	0.420299	0.117249	2.22422e-05	0.000148209
SLC25A3	11391.5	-0.047361	0.0322267	0.0982648	0.255449
C19ORF25	514.502	-0.0360718	0.0594509	0.34701	0.596704
CD300LG	0.15055	-0.00693826	0.372885	0.838514	NA
PLEKHM1	388.888	0.00945782	0.0623153	0.800356	0.912965
MINK1	1510.65	-0.0482267	0.0452503	0.174269	0.383641
TBX1	4.70351	0.0129005	0.268183	0.877479	0.948385
APBB3	16.8247	0.0400149	0.193188	0.565883	0.776887
DDC	1219.68	-0.0937578	0.0541252	0.0164043	0.0621637
AIPL1	0	0	0.380315	NA	NA
TGM6	0	0	0.380315	NA	NA
NTF4	0.151884	-0.00693826	0.372885	0.838514	NA
CASP8	510.16	-0.0544088	0.0633749	0.171183	0.378656
BUD23	713.87	0.245439	0.0935552	9.48451e-05	0.000589391
SP110	92.6621	-0.00883707	0.0859963	0.817864	0.921844
SPAG16	138.985	0.0109291	0.0762256	0.769554	0.898144
FKBP10	337.896	1.37024	0.112125	3.77675e-35	6.58736e-34
TBC1D16	2308.56	0.0621318	0.0386018	0.0556088	0.165658
EWSR1	6938.24	-0.0168573	0.0313827	0.54865	0.765228
ARHGEF10	0.311698	0.0220945	0.371867	0.583989	NA
TBC1D2	89.1636	-0.0688874	0.129589	0.182489	0.39613
BID	1047.2	0.0498454	0.0490311	0.175483	0.385206
OBP2A	0	0	0.380315	NA	NA
AMPD2	1171.25	0.00881388	0.0451803	0.802842	0.914556
DHRS4	264.534	-0.0163361	0.0674725	0.662938	0.8383
KRTAP4-5	0	0	0.380315	NA	NA
OBP2B	0	0	0.380315	NA	NA
BSG	9986.55	1.21723	0.0328463	3.16444e-301	2.40255e-298
TMEM272	6.29257	-0.0455268	0.263483	0.594269	0.796921
ALK	0	0	0.380315	NA	NA
LEPROTL1	712.578	0.816184	0.0718752	3.63523e-30	5.73594e-29
PDPN	0.155849	0.00911374	0.373063	0.789	NA
HPGD	1051.87	-0.0353328	0.0469225	0.326291	0.57672
ZFR2	0.367909	0.0315829	0.371219	0.48917	NA
TTLL5	518.267	-0.00541552	0.0560374	0.884732	0.952344
RPL19	6873.63	0.0284804	0.0307063	0.302669	0.550568
RPP25L	71.4793	0.00455549	0.0932298	0.908823	0.961023
TTC39B	4.81856	0.000337479	0.274073	0.996779	0.998467
MECOM	756.428	-0.0375817	0.0520346	0.314496	0.563543
GRHPR	1791.45	0.00838542	0.0409124	0.802885	0.914556
ENO2	17.7866	-0.0179442	0.174926	0.782001	0.903989
IMPA2	1081.15	-0.00486286	0.0474602	0.892546	0.955152
KRTAP24-1	0	0	0.380315	NA	NA
JAGN1	906.789	0.77506	0.0647611	2.9156e-33	4.88088e-32
HPS1	495.171	0.0261148	0.057919	0.490327	0.722735
TCTN1	94.6702	0.651229	0.204816	0.000150279	0.000907229
METTL7A	1024.54	0.534929	0.0625562	9.08768e-18	1.03893e-16
CD3E	0.311698	0.0220945	0.371867	0.583989	NA
WASF2	3100.49	-0.0286409	0.0360321	0.356318	0.607288
RPSA	7751.14	-0.0304529	0.0300142	0.261869	0.501923
ROCK2	2004.3	-0.120764	0.0502969	0.00144248	0.00728405
EPN1	2596.21	-0.0232743	0.0356937	0.450635	0.691316
NDUFV3	667.634	0.00202709	0.052403	0.95632	0.983166
CCDC30	3.69598	-0.0139637	0.288614	0.867364	NA
CELSR2	317.831	0.342152	0.136656	0.000262906	0.00152509
PROK1	0	0	0.380315	NA	NA
COMMD6	378.208	0.0487539	0.065797	0.218994	0.447098
KCNK16	0	0	0.380315	NA	NA
EIF4A2	4003.72	-0.202728	0.0528081	7.35018e-07	5.48375e-06
SRSF5	1341.51	0.14514	0.0579875	0.000455809	0.00255455
ALG1L2	3.57914	0.204449	0.442963	0.0798169	NA
ZNF226	146.975	-0.370986	0.203967	0.00197481	0.0097323
ZNF283	141.758	-0.0225016	0.0815202	0.558899	0.771851
WNT7B	0.70458	0.0419572	0.366127	0.462312	NA
COPS3	2159.33	-0.0487477	0.0390048	0.135851	0.322423
SLC9A6	218.041	0.730288	0.126882	4.89886e-09	4.08459e-08
FAM180B	0.175925	-0.00693826	0.372885	0.838514	NA
RAB40C	342.099	0.0293007	0.064289	0.4436	0.68582
C5ORF49	1.50257	0.0894296	0.377402	0.241233	NA
IFITM2	19.1574	0.122989	0.263476	0.178801	0.390423
UBE2QL1	3.51477	-0.00628526	0.348769	0.920816	NA
CTSS	79.6468	1.0494	0.206507	1.10842e-07	8.69691e-07
AQP4	65.9575	0.0118147	0.100267	0.776298	0.901284
CHUK	933.918	-0.0999461	0.0568988	0.0126634	0.0498819
TGFBR3	1039.21	0.92493	0.0641814	1.9191e-47	4.39961e-46
IQSEC2	2.49145	-0.0033133	0.302537	0.967644	NA
FKTN	669.536	0.474188	0.0780452	7.22632e-10	6.26815e-09
PTBP2	169.162	-0.0324959	0.079788	0.40775	0.655163
TATDN2	2675.12	0.032193	0.0371631	0.309762	0.558471
H2AC8	4349.37	0.0333195	0.0330649	0.254106	0.492307
TSPAN10	10.4146	0.0582574	0.241591	0.48028	0.714378
FANCB	567.269	-0.0771327	0.064697	0.0617181	0.179697
TMEM176B	846.185	0.450874	0.0659622	5.14183e-12	4.86909e-11
ABLIM3	176.657	-0.0126426	0.0724609	0.734341	0.8772
RNASE9	0	0	0.380315	NA	NA
NFATC1	6.53638	-0.0517744	0.268597	0.549955	0.765973
ARNTL2	1037.38	-0.0225918	0.0469329	0.529298	0.752075
CCNI	5060.21	-0.0429146	0.0321018	0.133069	0.317919
ALS2CL	26.8102	0.0238984	0.144808	0.663578	0.838454
WRN	797.559	-0.0431166	0.0517731	0.249118	0.485852
CTNNA3	0.551029	0.0544336	0.376371	0.301537	NA
SPTSSA	504.932	0.147565	0.0936409	0.00540624	0.0237584
TEFM	113.127	0.0150505	0.0833929	0.693764	0.854427
PSMC1	2226.6	-0.0199889	0.0373094	0.529313	0.752075
TMPRSS6	190.577	0.92985	0.13678	4.40916e-12	4.18756e-11
DDR1	189.279	0.938745	0.13944	6.8243e-12	6.4246e-11
PRR3	342.603	0.0185207	0.0617877	0.623146	0.81602
CTTN	4270.83	-0.0994051	0.0344391	0.00086655	0.00459513
KCNC1	0.952137	0.00385795	0.350463	0.950222	NA
CSRP3	0	0	0.380315	NA	NA
MAPKAP1	2524.59	-0.0162799	0.0369791	0.606338	0.804746
GGCX	2636.94	0.881386	0.0447768	1.39936e-86	6.18547e-85
BAALC	0.301099	-0.019268	0.371537	0.628735	NA
ERRFI1	4091.88	-0.002127	0.0325245	0.94128	0.975832
MAL	0	0	0.380315	NA	NA
CLIP4	87.8852	-0.138856	0.185024	0.0578695	0.170842
CTNS	338.254	0.856125	0.101057	1.17028e-17	1.332e-16
ZNF250	86.6075	-0.279176	0.253026	0.0144672	0.0559236
PTP4A2	4417.28	-0.0271343	0.0325461	0.347476	0.597302
SOX6	1310.15	-0.132931	0.0562072	0.0010149	0.00528622
NDUFC2-KCTD14	342.904	0.517778	0.104965	3.42832e-07	2.61676e-06
TPRX2	0	0	0.380315	NA	NA
CCDC47	1524.87	0.994439	0.0523672	7.98267e-81	3.21976e-79
KLHL42	795.363	-0.0856798	0.0580683	0.0325145	0.108891
LRCH3	1498.88	-0.0904742	0.0456032	0.0115175	0.0461237
DCAF8	623.368	-0.00837525	0.0533066	0.821631	0.922961
G3BP1	6798.35	-0.0878754	0.0294274	0.000936293	0.00492451
MAPK14	1508.26	-0.157109	0.0664716	0.000491702	0.00274261
DENND2A	76.5596	0.0150065	0.0952504	0.710361	0.863175
SH2D1A	0	0	0.380315	NA	NA
RABGGTA	318.402	0.011741	0.0634715	0.753683	0.889203
ZNF415	71.6014	0.0669064	0.137826	0.209585	0.434626
DCDC1	19.9493	0.00913836	0.15448	0.876075	0.947582
C19ORF54	124.577	0.0216708	0.0845511	0.576463	0.784733
SIRT1	570.989	-0.250945	0.110698	0.000330739	0.00188803
SRP14	1450.32	0.0128238	0.043116	0.710457	0.863209
MTMR4	1423.25	-0.0385991	0.0439076	0.269138	0.51022
ZNF202	197.187	0.0215446	0.0716802	0.568763	0.779302
THEM6	20.2532	0.214912	0.335877	0.0758278	0.210114
RPS6KC1	593.969	0.0337624	0.0554072	0.372343	0.622634
ZNF79	219.505	-0.0530191	0.0816905	0.203474	0.425964
SUDS3	944.366	-0.234692	0.078051	2.21311e-05	0.000147545
ACSM2A	13.0492	0.15881	0.319657	0.143383	0.334474
PYROXD1	158.13	0.0239962	0.0800746	0.532874	0.754843
ACSL6	6.99845	-0.00766602	0.235174	0.923536	0.96801
PRPH2	0.335338	0.00181467	0.36737	0.966624	NA
ATF2	1962.46	-0.0607897	0.0421567	0.0758083	0.210105
TCL1A	0	0	0.380315	NA	NA
GABRB3	0.184788	0.00911374	0.373063	0.789	NA
INS-IGF2	0	0	0.380315	NA	NA
PDCL	529.054	-0.0693144	0.0640204	0.0887942	0.237543
OR1L4	0	0	0.380315	NA	NA
RABEPK	534.876	-0.0118751	0.0549133	0.750471	0.887433
PAEP	0	0	0.380315	NA	NA
ASCC2	1128.07	-0.0899084	0.0511709	0.0179847	0.0671668
COL12A1	220.699	1.26703	0.13906	1.61768e-20	1.99995e-19
C1ORF100	0	0	0.380315	NA	NA
CATSPERE	3.24176	0.0577239	0.313718	0.508867	NA
ADSS2	1212.54	-0.103132	0.0533634	0.0080935	0.0339496
PRKG2	0.798586	0.0191816	0.356262	0.744081	NA
DISP1	167.129	0.793001	0.14648	3.12061e-08	2.50639e-07
MEGF6	1.04188	0.0827994	0.382535	0.218719	NA
SMARCE1	782.515	-0.000325188	0.0496873	0.992899	0.996682
SON	8374.03	-0.0628771	0.0278433	0.0136653	0.0531599
FOS	31.1103	-0.0182269	0.1367	0.728558	0.874256
COG6	482.129	-0.0234043	0.058948	0.536056	0.757932
EPO	6.64678	0.117537	0.329421	0.248401	0.48504
TENT2	532.333	-0.0457833	0.0580801	0.235837	0.469601
H2AW	467.086	0.177148	0.123019	0.00568377	0.0248343
KCTD14	46.8102	-0.0407984	0.132449	0.420318	0.66614
APEX1	3522.38	-0.0140346	0.0336077	0.635123	0.822065
MAGED4B	0.311698	0.0220945	0.371867	0.583989	NA
KRTAP15-1	0	0	0.380315	NA	NA
R3HDML	0	0	0.380315	NA	NA
DYRK2	1186.26	-0.0579765	0.0470299	0.109429	0.276562
RHOU	2343.42	-0.0918637	0.0397058	0.00531055	0.0234096
HPSE2	0.360713	0.0018988	0.366754	0.965802	NA
OAS2	0.331774	0.00180252	0.367458	0.966744	NA
ACSF3	241.875	0.0265133	0.0688844	0.486877	0.720491
SLC35E2B	2190.88	0.340214	0.0474356	1.25082e-13	1.26325e-12
PINLYP	0.338969	0.0285648	0.371041	0.520787	NA
PAM16	132.811	0.068197	0.110172	0.153645	0.35037
CASP5	0.698015	0.0402706	0.365512	0.479177	NA
KLRF1	1.02219	-0.0312736	0.350715	0.637063	NA
KBTBD7	447.937	-0.148503	0.0991869	0.00653945	0.0281349
OR2T29	0	0	0.380315	NA	NA
ALG13	193.83	0.0242613	0.0737299	0.524065	0.748475
THEGL	0	0	0.380315	NA	NA
TRIM17	12.4991	0.027719	0.203704	0.704072	0.859515
LEF1	2.83844	-0.0126519	0.308757	0.875751	NA
PURA	356.518	-0.148619	0.114986	0.0111928	0.045033
STN1	248.861	0.0143054	0.0669444	0.702046	0.858376
FRMPD2	2.04003	0.0409117	0.327927	0.609429	NA
IRAK3	6.69444	-0.0866009	0.295362	0.355631	0.606759
TWF2	331.185	-0.0332022	0.0660908	0.389167	0.638284
FES	512.775	-0.0857332	0.0736493	0.0491216	0.151099
POTEE	95.4806	-0.0214363	0.0895152	0.587721	0.791745
CSNK1G2	1534.91	0.0243912	0.0419274	0.473977	0.709785
ACO2	2040.71	0.0924461	0.0443859	0.0087583	0.03636
EXOC3L4	45.5997	0.0373802	0.133328	0.462595	0.700376
CDH1	2177	1.33093	0.0499101	2.08858e-157	2.36467e-155
SBF2	805.938	-0.102507	0.0617029	0.0137715	0.0535228
CCR9	0	0	0.380315	NA	NA
ZNF600	129.806	-0.00910474	0.0779909	0.807429	0.916644
CFAP119	5.56444	0.0282983	0.263588	0.736735	0.878434
NHEJ1	428.647	0.00275083	0.058979	0.941363	0.975839
USP19	1633.06	-0.036043	0.04131	0.286383	0.531389
MRTFA	1033.83	-0.0425236	0.0474613	0.240474	0.475911
GAGE1	0	0	0.380315	NA	NA
AKT1S1	1313.18	0.0116005	0.0438138	0.738968	0.879429
RAB6D	76.8075	0.0160758	0.092908	0.687242	0.850372
OSBPL9	1971.61	-0.0865259	0.0460797	0.0162556	0.0616368
HHEX	1637.58	-0.0604261	0.0457651	0.0911175	0.241986
NCSTN	1103.93	1.34537	0.0657457	7.94756e-94	3.81335e-92
CD28	1.54399	-0.00683607	0.335164	0.923963	NA
RNF31	483.821	-0.054389	0.0623326	0.169829	0.376435
ZSWIM1	302.76	-0.027401	0.0668329	0.472802	0.708664
CNTN2	0	0	0.380315	NA	NA
INF2	1170.24	-0.0415174	0.0459961	0.245216	0.481223
HNRNPD	4097.23	0.00526134	0.0370253	0.867839	0.94438
SRGAP2	972.13	-0.16213	0.0713581	0.000578565	0.00317903
RFX5	407.424	-0.0348424	0.0623036	0.365383	0.616148
POPDC3	85.3339	-0.00931343	0.0895558	0.811479	0.918349
PSG5	0	0	0.380315	NA	NA
PFN2	1519.19	-0.0489034	0.043394	0.159424	0.359813
HOXA4	55.2533	0.00495697	0.100975	0.905478	0.959209
BCO2	7.47467	0.0145736	0.233801	0.854936	0.937953
AP4S1	527.512	-0.0115416	0.0557178	0.757603	0.891456
DDX42	2170.53	-0.096765	0.0409094	0.00393794	0.0179982
TBL1X	1337.35	-0.1041	0.0567598	0.00948663	0.0390197
CRHR1	0	0	0.380315	NA	NA
GRM7	5.89419	0.0794054	0.298051	0.391567	0.639983
MYLK	689.837	-0.0753353	0.0608802	0.0622056	0.180612
ENSG00000289758	0	0	0.380315	NA	NA
TCEANC	69.7563	-0.0675884	0.140725	0.2113	0.436359
ANXA11	2336.32	-0.0101652	0.0370609	0.747985	0.885791
DAGLA	623.516	0.557219	0.0902967	4.57422e-10	4.00267e-09
AGO3	539.919	-0.230297	0.106534	0.0004558	0.00255455
DDIAS	481.673	-0.00518879	0.0591092	0.889696	0.953987
LRR1	331.236	-0.111456	0.100604	0.0296381	0.101147
CDK9	1070.65	-0.0491282	0.0476628	0.176582	0.386887
SLX9	325.824	0.00804474	0.0628045	0.829466	0.927298
CHRFAM7A	0.183121	0.00911374	0.373063	0.789	NA
SIM2	0.340637	0.028736	0.371047	0.51895	NA
BAG6	4939.61	-0.0501564	0.0317251	0.0763751	0.211177
LTC4S	0.175925	-0.00693826	0.372885	0.838514	NA
PLCB4	0.307733	0.00171827	0.368073	0.967584	NA
TAF2	764.648	-0.038887	0.0525261	0.299615	0.547417
OXA1L	1618.61	0.0836091	0.0447278	0.0182443	0.067979
FGF19	225.574	0.568189	0.124415	1.87361e-06	1.36471e-05
XPC	698.003	-0.0313108	0.0528811	0.402556	0.649799
IL17RE	24.3876	0.0271179	0.15245	0.636006	0.822473
CIDEC	115.672	0.00707593	0.0808011	0.850604	0.936114
SNCAIP	323.338	-0.184097	0.124208	0.00478345	0.0213707
MMP24	131.172	0.431217	0.205835	0.00113823	0.00586939
CALML4	125.838	0.0306468	0.0856242	0.440125	0.682732
CSTPP1	293.768	0.0142096	0.0644705	0.704499	0.85968
THOC1	495.478	-0.0467722	0.0630969	0.233548	0.466194
ZNF765	298.517	-0.0506878	0.0724879	0.210386	0.435517
STRADA	334.334	-0.0286523	0.0644035	0.453315	0.693239
MAPK1IP1L	4299.72	-0.0613382	0.0366951	0.0507561	0.15447
TNFSF13	0.710213	0.07425	0.385017	0.19796	NA
KHNYN	1171.46	-0.0552677	0.0470229	0.126755	0.307234
MORC4	785.433	-0.0732658	0.058943	0.0661996	0.189454
PSMB10	108.437	-0.0225377	0.0904741	0.57096	0.781146
TMEM47	0	0	0.380315	NA	NA
RNF128	740.224	1.08049	0.0713723	2.8925e-52	7.2917e-51
TNFRSF12A	1826.09	0.882114	0.049012	9.54741e-73	3.44213e-71
TCF4	1265.22	-0.0834896	0.0497553	0.0256965	0.0901998
STAT5A	171.392	-0.0268144	0.0776264	0.486431	0.719997
PLS1	539.816	0.00856956	0.0570055	0.818875	0.921881
OR5AU1	0	0	0.380315	NA	NA
MRPS10	930.115	-0.0390721	0.0492148	0.287169	0.532312
NSF	1379.54	-0.102563	0.0491355	0.00599976	0.0260611
MCRIP1	476.516	-0.0188713	0.0567491	0.615627	0.810971
SPACA7	0	0	0.380315	NA	NA
LHB	0.15055	-0.00693826	0.372885	0.838514	NA
PLOD1	1683.85	1.33705	0.0541005	1.34261e-135	1.14762e-133
FANK1	0.151884	-0.00693826	0.372885	0.838514	NA
IER3	789.373	0.065782	0.0560864	0.0914016	0.242378
IL17RC	135.552	0.606151	0.170833	5.66045e-05	0.000360609
MRPS18B	950.433	-0.0183	0.047481	0.611714	0.808706
C6ORF15	0	0	0.380315	NA	NA
RNF152	43.4587	-0.0478622	0.145238	0.378694	0.627867
RFTN2	17.4261	-0.0156109	0.169662	0.805138	0.915776
TMEM164	1064.52	0.32212	0.0645566	2.4363e-08	1.96533e-07
XRCC3	314.077	-0.0111384	0.0647077	0.765539	0.895974
DYTN	0	0	0.380315	NA	NA
FAM168A	1133.8	0.00636227	0.0473601	0.859619	0.940422
EYA4	320.013	-0.0165213	0.063051	0.660334	0.83645
CHMP2B	839.893	-0.032463	0.0501784	0.37862	0.627867
ZBTB20	3962.14	-0.0343274	0.0354687	0.263733	0.504039
MPIG6B	0	0	0.380315	NA	NA
CCDC90B	315.002	-0.0379279	0.0664576	0.329779	0.579347
CHD7	2698.33	-0.0208748	0.0374311	0.512113	0.739873
ZFPL1	333.339	0.0823563	0.0811921	0.0651431	0.187428
RRM1	2117.09	-0.121513	0.0474919	0.000922918	0.00486606
ANXA2	12599.6	-0.0447829	0.0295981	0.0950502	0.249657
PSTPIP1	0	0	0.380315	NA	NA
APBB1	273.785	-0.00638491	0.0645768	0.863852	0.942529
FMNL3	71.6117	-0.012229	0.0973689	0.764679	0.895537
YIF1B	517.404	0.211992	0.106424	0.000827167	0.00441715
PPP2R2A	1677.4	-0.0707878	0.0445154	0.0449373	0.141121
SERPINB1	1521.16	0.0139934	0.0432248	0.685791	0.849638
ZNF257	117.34	-0.0282407	0.0869829	0.476406	0.711439
PLXDC1	0	0	0.380315	NA	NA
PHKG2	364.249	-0.024774	0.0632846	0.514133	0.740934
RBFOX2	1912.76	-0.120787	0.0461872	0.0008133	0.00434849
CCT8L2	0	0	0.380315	NA	NA
MPP4	0.306399	0.00171347	0.368108	0.967632	NA
PMM2	1170.07	-0.000871777	0.0451992	0.980298	0.991514
CCDC196	0	0	0.380315	NA	NA
MFSD8	335.707	0.777044	0.106	1.25475e-13	1.26622e-12
ITGA4	0.311698	0.0220945	0.371867	0.583989	NA
MSLN	0	0	0.380315	NA	NA
OR2L2	19.4949	-0.0180305	0.163683	0.768708	0.897667
USP43	0.788722	-0.0147669	0.355695	0.800501	NA
DYRK3	53.9135	-0.0349095	0.119932	0.458391	0.697119
PIGG	856.547	1.07278	0.0728339	1.36961e-49	3.28579e-48
FAM183A	1.85914	0.0261251	0.330971	0.730443	NA
KIAA1549L	0.487623	0.0162474	0.365119	0.737769	NA
SERPINF2	2979.35	1.09134	0.0531344	3.04629e-94	1.4726e-92
ZNF813	257.37	-0.150815	0.129722	0.01559	0.059603
CRB3	208.328	0.412618	0.161255	0.000335947	0.00191438
ZNF616	146.502	-0.469085	0.189081	0.000504821	0.00280729
PABPC1	11473.5	0.00948603	0.0276563	0.709054	0.862629
POT1	182.817	-0.0209523	0.0747975	0.579989	0.787329
PRKRA	760.735	-0.0438488	0.0529315	0.244538	0.480404
CSNK2B	1160.07	-0.00394564	0.0454809	0.911245	0.962554
CHEK2	410.098	-0.00140685	0.0590691	0.969987	0.987129
SLC25A45	124.8	0.00707756	0.0796692	0.850074	0.936114
DOCK10	0	0	0.380315	NA	NA
SERPINB6	427.047	-0.0133531	0.0584683	0.722019	0.870731
ALAS1	1217.92	-0.0304585	0.0453528	0.390048	0.638958
MLF1	1.0203	-0.032099	0.353758	0.617586	NA
ATP8B4	0.326475	-0.0249671	0.370384	0.569664	NA
SNRPB	5907.81	-0.0105634	0.0308431	0.703307	0.859266
LIN37	96.8861	-0.0324192	0.0972664	0.436934	0.679786
CCDC103	11.1285	-0.0423486	0.220279	0.583317	0.789191
ATXN10	1888.48	-0.123603	0.046309	0.000624363	0.00341613
STATH	0	0	0.380315	NA	NA
CCK	0	0	0.380315	NA	NA
RAB18	1132.4	-0.0471404	0.0477496	0.19485	0.413435
PLCH1	238.323	-0.0833604	0.0942747	0.0759262	0.210247
CACNB4	3.06596	0.0356039	0.302301	0.673701	NA
AZIN1	3381.1	-0.071095	0.0365895	0.0231618	0.0827381
ADAL	151.448	-0.00179153	0.0748418	0.96137	0.984134
CC2D2A	144.45	-0.0249015	0.0801163	0.518423	0.744296
IL20RB	26.4943	0.0203931	0.143654	0.709336	0.862659
FAM162A	443.508	0.0621042	0.0682295	0.129187	0.31126
RPGRIP1L	105.996	-0.0191342	0.0869541	0.623501	0.81602
PRICKLE2	307.098	-0.0242864	0.0645301	0.52223	0.746943
STUB1	943.626	-0.00988491	0.0477684	0.784189	0.905353
NVL	606.094	-0.106455	0.0720359	0.0168395	0.063496
NRG3	2.06786	-0.052954	0.340479	0.502167	NA
NBPF3	19.308	-0.0727283	0.214934	0.336056	0.586304
LGALS7B	0	0	0.380315	NA	NA
SEC31A	5629.38	-0.0897298	0.0316794	0.00141497	0.00715914
KCNQ5	0.467547	0.0393342	0.373415	0.399715	NA
MSRB3	487.645	0.184813	0.104938	0.00202203	0.00993844
C6ORF89	1236.17	0.530466	0.0568064	7.38682e-21	9.25647e-20
MAP7	17.3061	0.0349421	0.184521	0.603239	0.802433
ECHDC1	1122.87	-0.0772497	0.0520233	0.0426928	0.135756
CXCR4	16.9936	0.560423	0.514584	0.0107956	0.0436387
SGTA	2567.75	-0.0227406	0.0361785	0.465178	0.70264
ROPN1	0	0	0.380315	NA	NA
SYNE1	916.012	-0.207588	0.0805359	0.000112311	0.000690284
HSD17B4	2685.48	-0.072465	0.0392074	0.0269786	0.0938831
DAZAP2	1946.94	0.000956926	0.0399104	0.97695	0.990145
TMEM19	604.451	0.811537	0.0774333	5.57887e-26	7.93022e-25
SF3B3	8806.05	-0.0486921	0.0295248	0.0688962	0.195395
CXXC5	1830.66	-0.00925729	0.0402792	0.781005	0.903021
C1QTNF4	0.857199	0.0579251	0.370916	0.343316	NA
SETD2	2570.85	-0.167076	0.0491673	1.0254e-05	7.03978e-05
DEFB104B	0	0	0.380315	NA	NA
RGS11	0	0	0.380315	NA	NA
CYP8B1	0.184788	0.00911374	0.373063	0.789	NA
SMR3B	0	0	0.380315	NA	NA
TYW3	368.47	-0.00874921	0.0624627	0.81493	0.920197
UXT	379.514	0.018492	0.0605961	0.623695	0.81602
DYM	650.907	-0.0202732	0.0532486	0.586489	0.790799
OTOF	0.302433	-0.0225591	0.370461	0.598483	NA
PCP4L1	1.56074	0.139805	0.422955	0.0789296	NA
ADAM22	205.217	0.583249	0.144124	1.25992e-05	8.58596e-05
KCNC4	75.9901	0.0872172	0.151861	0.137041	0.324609
ATP10D	1027.13	0.534591	0.0631615	1.92791e-17	2.18277e-16
FAM3A	259.474	0.529217	0.118266	2.38215e-06	1.71672e-05
TRIM51	0	0	0.380315	NA	NA
DCAKD	295.786	-0.0252769	0.0664903	0.506164	0.73563
ARHGEF2	1065.98	-0.0749291	0.0506576	0.0465177	0.144885
PLCZ1	0	0	0.380315	NA	NA
NOMO1	3580.78	1.37875	0.0448053	9.96481e-209	2.21751e-206
TPRKB	283.094	0.0022628	0.0644753	0.951481	0.980695
CST6	0	0	0.380315	NA	NA
ATE1	1087.71	-0.0991464	0.0530108	0.0105431	0.0427519
DNAJC11	2200	-0.0503294	0.038715	0.121851	0.298431
PIGV	126.544	0.630733	0.173354	4.63562e-05	0.000298265
WDR12	1314.8	-0.0535205	0.0456496	0.133604	0.318682
NKRF	397.345	-0.0577921	0.0683811	0.154859	0.352453
ANKRD65	6.68447	0.0643297	0.276151	0.468661	0.705171
PSMA7	5175.35	0.0439405	0.0314633	0.118355	0.292532
BIN3	225.246	-0.0360914	0.0744614	0.357314	0.608264
MRAP	0	0	0.380315	NA	NA
PTK2	1807.18	-0.0884248	0.0432122	0.0108876	0.0439558
CASP2	2080.92	-0.0546375	0.0409259	0.10445	0.267541
GYG2	1211.67	-0.0952954	0.0508165	0.0119856	0.0476873
EPPIN	0	0	0.380315	NA	NA
APOL3	0.33367	0.001809	0.367411	0.96668	NA
ZFP36L1	2070.17	-0.103921	0.0515591	0.00664223	0.0285011
UBE2D3	4289.55	0.0225222	0.0335117	0.445368	0.687521
AKT1	2433.94	-0.0116601	0.0386978	0.719896	0.869444
TRAF6	340.984	0.0370311	0.065237	0.339723	0.589616
ZNF416	168.432	-0.0471949	0.0863621	0.256349	0.495091
TPR	1704.67	-0.067821	0.106375	0.149798	0.344642
NBPF4	0	0	0.380315	NA	NA
RAB34	1532.4	0.0332674	0.0419603	0.329221	0.579076
KALRN	470.034	-0.0717045	0.06774	0.0842172	0.228216
DMAC2	1344.36	-0.0120679	0.0442161	0.729986	0.874425
ACTN1	3865.76	-0.0325527	0.0367304	0.300656	0.548722
CLDN9	9.20186	-0.0124752	0.212841	0.868485	0.944677
UBE2S	3623.99	0.040028	0.0335475	0.175121	0.384827
TBCD	995.884	-0.0222017	0.0497466	0.544732	0.763227
VOPP1	2123.19	0.592018	0.0472617	3.81385e-36	6.83685e-35
ENPP3	9.56207	1.07607	0.645446	0.000459393	0.00257128
ERBB3	2527.3	0.968886	0.0464422	4.78051e-97	2.3372e-95
ZNF404	11.2349	-0.0318537	0.21338	0.672964	0.843649
HOXB1	0	0	0.380315	NA	NA
TINAG	0	0	0.380315	NA	NA
EFL1	455.333	-0.0880746	0.0728055	0.0432503	0.136956
CAMK2D	2460.92	-0.0779545	0.0381366	0.0153628	0.0588564
HTT	7092.49	-0.0674645	0.0296371	0.0118218	0.0471812
CATSPER4	0	0	0.380315	NA	NA
SH3BP2	136.791	0.0191913	0.078947	0.613515	0.80994
BBS1	416.931	-0.03003	0.060628	0.431322	0.674624
RAMP1	26.6111	0.218687	0.323581	0.0663973	0.189894
ACOT12	16.1079	-0.0542758	0.2051	0.456426	0.695771
PRLR	1677.42	0.659333	0.0513536	6.50074e-38	1.20208e-36
PTPN20	37.6039	-0.0405723	0.140375	0.443628	0.68582
TSPYL4	723.03	0.0141376	0.0531642	0.703776	0.859475
PPP1CB	3445.62	-0.0730143	0.036166	0.0187096	0.0692287
THAP12	819.243	-0.00975141	0.0492179	0.789084	0.90789
ACIN1	3010.73	-0.0816264	0.037575	0.0103401	0.0420345
SDHC	2120.72	0.00220431	0.0388267	0.946058	0.978192
CFAP126	0	0	0.380315	NA	NA
CCN2	4475.21	1.34569	0.0466987	2.3359e-183	3.58922e-181
FCGR2A	0.511263	-0.0159999	0.362639	0.756099	NA
TRIML2	0	0	0.380315	NA	NA
NR1I3	0.175925	-0.00693826	0.372885	0.838514	NA
PEAK1	1393.38	-0.109673	0.051825	0.00433163	0.0195484
PWWP2B	184.131	-0.0192839	0.0733802	0.608833	0.806957
SLC51A	1.40979	0.122653	0.409811	0.105612	NA
CHRNG	0.673343	0.00500759	0.35986	0.924907	NA
NIF3L1	424.079	-0.0487386	0.0636751	0.216605	0.443693
CHN1	104.51	-0.0188356	0.0860391	0.627523	0.817794
HSP90AB1	25309.6	-0.064843	0.0234423	0.00325243	0.0152319
MSI2	2531.49	-0.00161201	0.0371448	0.959423	0.983731
PA2G4	5920.09	-0.00184731	0.0333645	0.949937	0.97963
GYG1	1166.79	-0.0460962	0.0461331	0.19798	0.418289
CPA3	0.311698	0.0220945	0.371867	0.583989	NA
CAST	1997.21	-0.0825448	0.0425627	0.0165021	0.0624613
LNPEP	782.599	1.04751	0.0741618	9.19914e-46	2.03311e-44
SHROOM3	884.37	-0.00157813	0.0487155	0.965341	0.985654
HMCES	890.577	-0.00288514	0.0487426	0.936696	0.97335
ZNF2	112.899	-0.4075	0.237511	0.00280747	0.0134009
PIKFYVE	1429.65	-0.179465	0.0614927	4.55553e-05	0.000293258
BCHE	4.33478	0.00696801	0.272955	0.933626	NA
SI	20.3518	1.37861	0.39166	1.54363e-05	0.000104094
IKBKG	347.611	-0.0464385	0.0665281	0.24046	0.475911
ADORA3	0	0	0.380315	NA	NA
CAMTA1	334.646	-3.60585e-05	0.0616679	0.999229	0.999718
ABCC6	1421.75	0.611278	0.0555583	2.58551e-28	3.88942e-27
ART3	1.29737	0.103889	0.397364	0.141279	NA
KDM1B	404.601	-0.060979	0.0685148	0.135839	0.322423
SAC3D1	251.274	0.0236654	0.0679934	0.532567	0.754621
CD5	0.151884	-0.00693826	0.372885	0.838514	NA
TOP1	2678.49	-0.103319	0.0431342	0.00286777	0.0136433
NF1	3255.84	-0.0764442	0.0374716	0.0162079	0.061492
ARHGAP11A-SCG5	147.283	-0.0137171	0.0759995	0.714045	0.865694
GOSR2	1881.25	-0.0550335	0.0422221	0.108185	0.274385
PPA2	784.134	-0.0339427	0.051162	0.360448	0.611983
UBXN2B	588.532	-0.0391476	0.0563281	0.304625	0.552661
NBL1	92.1902	0.612709	0.230668	0.000455547	0.00255455
GPD1	4.47078	0.0410844	0.282106	0.63389	NA
THEM4	489.686	0.042957	0.0614124	0.269163	0.51022
TRPV4	206.386	0.254042	0.167459	0.00377218	0.0173389
SLBP	2315.13	-0.0207569	0.037261	0.51326	0.740634
KHSRP	7995.7	-0.0546928	0.0294676	0.0406207	0.130616
KLF11	207.888	0.0949347	0.115817	0.0691468	0.195848
MYH3	12.3301	0.0176573	0.190481	0.799366	0.912614
ELOVL7	518.276	0.809824	0.0873391	9.57181e-21	1.18792e-19
TGM1	1.50585	-0.0454821	0.342647	0.546592	NA
PCDHA3	6.7117	0.10062	0.305527	0.299706	0.547454
SPATA20	579.377	0.0329101	0.0565194	0.385906	0.635804
PRPF40A	3084.98	-0.0555252	0.0394512	0.0916145	0.242757
STX17	950.754	-0.200542	0.0743623	7.65184e-05	0.000479661
ARFIP2	973.463	0.0360814	0.0489202	0.32414	0.574208
RBM4B	1191.9	-0.0302503	0.0449793	0.391495	0.639947
FBXO38	685.797	-0.0436517	0.0547909	0.251074	0.488264
NAALADL1	0	0	0.380315	NA	NA
HEXA	1208.93	1.28857	0.0616547	1.08049e-97	5.32287e-96
RASSF4	369.08	0.063572	0.0743217	0.12897	0.311028
CRTC3	893.725	0.0335825	0.048981	0.358629	0.6101
APAF1	868.18	-0.219925	0.0870613	0.000129517	0.000787413
SERPINA3	32.7426	1.46344	0.315004	2.32772e-07	1.79904e-06
NETO2	124.296	0.307553	0.220862	0.0059347	0.0258084
MIIP	400.027	-0.0472052	0.0642069	0.230886	0.463171
ATG9A	1626.64	0.678395	0.051284	3.86229e-40	7.51895e-39
TMEM52	24.4905	0.0556981	0.178326	0.387808	0.637148
CSRNP3	151.884	-0.145708	0.155119	0.0307161	0.104001
MIER3	875.02	-0.112569	0.0627457	0.00771378	0.0325898
PIP5K1A	2009.87	-0.0173906	0.0390003	0.594542	0.796959
CALML6	0	0	0.380315	NA	NA
GNB1	10585.3	-0.0738993	0.0276998	0.00356136	0.0164932
DOK1	153.23	0.0311656	0.0825882	0.428873	0.672506
SCLY	331.854	-0.0656675	0.0794527	0.124672	0.303727
TSNAX-DISC1	0	0	0.380315	NA	NA
IRF9	41.3695	-0.00378742	0.115309	0.934339	0.971859
PGLYRP4	0	0	0.380315	NA	NA
ZRANB1	1087.51	-0.0984209	0.0538651	0.0117347	0.0468917
SUPV3L1	566.119	0.0304504	0.0563595	0.421266	0.666497
SLC7A13	0	0	0.380315	NA	NA
DAGLB	514.859	0.881157	0.0875347	3.63073e-24	4.98e-23
SIGLEC10	0	0	0.380315	NA	NA
RAB3GAP1	1436.13	-0.0515956	0.0440744	0.141001	0.330795
MAB21L4	43.7938	-0.00141605	0.114081	0.975226	0.98941
PAN2	450.657	-0.0454352	0.0609203	0.243493	0.479226
OPRM1	0.678325	-0.0666075	0.380758	0.238228	NA
PIH1D1	666.255	-0.0379106	0.0559654	0.319022	0.568182
UBE2T	375.656	0.0306733	0.0623678	0.422801	0.668024
PODNL1	0.525425	0.0517683	0.375506	0.318765	NA
RNASEH2B	375.643	0.0121393	0.0598091	0.746251	0.884631
SOX15	0.303767	-0.0195146	0.371516	0.625418	NA
USP3	1337.29	-0.0826101	0.0468131	0.0228417	0.0818015
CILP2	3.22754	0.116595	0.37026	0.223195	NA
CD63	4873.6	1.33443	0.0378076	1.25012e-273	7.01535e-271
TRIM74	2.48822	-0.00567691	0.303882	0.944474	NA
L1CAM	20.3629	0.909393	0.489309	0.00139653	0.00708532
NCAM1	0.647035	0.0375107	0.365262	0.502168	NA
STMN3	88.0876	0.00863928	0.0871449	0.822767	0.923752
TMEM30A	3602.19	1.08534	0.0413715	3.51651e-152	3.75105e-150
ATF7IP	2256.5	-0.0515751	0.0410431	0.125968	0.305959
SAMSN1	0.327809	-0.0251031	0.370383	0.568071	NA
SCYL1	1439.63	-0.0259224	0.0422877	0.448786	0.690313
HSPB7	0	0	0.380315	NA	NA
MPP7	11.0961	0.00883428	0.202468	0.903409	0.95867
ROR2	0.467547	0.0393342	0.373415	0.399715	NA
RPL10A	5611.4	0.0462068	0.0304666	0.0922178	0.24404
NUDT4B	1655.31	-0.0119023	0.0423434	0.728013	0.874256
EFCAB10	0.335338	0.00181467	0.36737	0.966624	NA
CPS1	160.471	0.63299	0.157406	1.5013e-05	0.000101505
TRMT6	864.696	-0.123462	0.064035	0.0040964	0.0185908
ZNF239	0.155849	0.00911374	0.373063	0.789	NA
FBXL17	15.7894	0.00963317	0.171188	0.880133	0.95022
VPS35L	231.288	-0.0524699	0.0818354	0.207707	0.432259
TNC	1.55849	0.0375996	0.379137	0.291138	NA
SLC8A1	0.456948	-0.0121293	0.365119	0.799159	NA
VSNL1	708.93	-0.137555	0.078063	0.00411885	0.0186796
CTSO	135.309	0.875412	0.158986	1.62888e-08	1.32226e-07
PTCH1	380.387	0.493279	0.100128	3.18212e-07	2.43749e-06
NACA	4672.23	-0.0434071	0.0368721	0.168555	0.374177
AK2	1679.93	-0.0610194	0.0434037	0.0795027	0.21805
XIRP2	2.28999	0.0340009	0.318097	0.676281	NA
BBS9	104.044	-0.0193208	0.0869868	0.620265	0.814652
KCNIP1	0	0	0.380315	NA	NA
CKLF-CMTM1	76.8195	0.336737	0.269692	0.00946432	0.0389528
TNK2	208.809	-0.00521705	0.0683221	0.887999	0.953271
ATXN2	1246.11	0.00818403	0.0463903	0.818645	0.921881
PPA1	2520.91	-0.086377	0.0436082	0.0133612	0.0521674
PLEKHA8	1484.43	-0.135088	0.054735	0.000708899	0.00383316
CYP4F2	25.6906	0.0262192	0.148732	0.640369	0.825286
AKAP7	103.193	0.0494183	0.108555	0.275957	0.519087
GDAP1L1	0.307733	0.00171827	0.368073	0.967584	NA
RSPRY1	804.046	-0.00475851	0.0503308	0.896759	0.957042
C1ORF115	1173.04	-0.0553612	0.0513359	0.140199	0.329609
SLC52A2	539.445	0.724933	0.0825299	9.42183e-19	1.10052e-17
MFN2	4221.51	-0.0775583	0.0341712	0.0092827	0.0383153
G2E3	1675.97	-0.160911	0.0568256	9.81626e-05	0.000608835
NDFIP2	1372.28	0.59292	0.0555681	9.97067e-27	1.44597e-25
RALB	887.427	-0.180103	0.08449	0.000662825	0.00362196
GRB7	9.98531	-0.0686974	0.25007	0.418098	0.664007
SCOC	1325.9	-0.0355366	0.0443868	0.311388	0.560463
CNN3	5273.59	-0.0598925	0.0313822	0.0327194	0.109378
SPHK1	184.493	0.02623	0.0774227	0.495221	0.726406
SF3B5	1002.76	0.0265785	0.0486172	0.465499	0.702713
CYP20A1	1141.28	0.49963	0.0630692	1.74494e-15	1.87215e-14
TEDDM1	0	0	0.380315	NA	NA
CTSB	3106.53	1.21749	0.0443887	3.06309e-166	3.80147e-164
GPA33	0	0	0.380315	NA	NA
TPP2	1076.8	-0.125743	0.0620138	0.00302691	0.0143107
AKAP4	0	0	0.380315	NA	NA
USE1	195.927	0.086132	0.106805	0.0816497	0.222566
BTBD17	0	0	0.380315	NA	NA
DMRT2	0	0	0.380315	NA	NA
CD3G	1.01858	0.13027	0.420888	0.0692672	NA
ABCB8	578.205	0.340899	0.0932644	7.35877e-06	5.11744e-05
CCDC92B	0.306399	0.00171347	0.368108	0.967632	NA
VSX1	0	0	0.380315	NA	NA
THOP1	2022.43	-0.0206347	0.0404467	0.536531	0.758322
SYT5	0	0	0.380315	NA	NA
SLC47A2	0	0	0.380315	NA	NA
PRKCSH	4812.15	1.32485	0.0406686	1.62219e-233	4.65279e-231
WSCD1	59.7506	0.152406	0.216657	0.0657267	0.188569
COQ8B	177.292	0.00742123	0.0722731	0.841195	0.933357
G6PC2	0.175925	-0.00693826	0.372885	0.838514	NA
MAGEE2	0	0	0.380315	NA	NA
FAM219B	331.663	-0.00336969	0.0624556	0.928015	0.970105
HNRNPA2B1	9127.07	-0.0139672	0.0307688	0.613881	0.809995
DNMT1	3205.81	-0.092674	0.0366061	0.00298534	0.0141453
TOP3A	1983.71	-0.104207	0.0467141	0.00410444	0.0186207
TTC14	247.695	0.568732	0.12466	1.91095e-06	1.38799e-05
MTFP1	283.848	-0.0298455	0.0678749	0.436593	0.679419
KRIT1	291.808	-0.0653446	0.0776662	0.12409	0.302823
NUTF2	3594.14	0.0479589	0.0357766	0.120467	0.295997
EIF4B	9478.49	-0.124255	0.0291334	1.89642e-06	1.37821e-05
FTHL17	0	0	0.380315	NA	NA
SPSB2	115.284	-0.0160566	0.0863918	0.678364	0.846775
ADAM33	0	0	0.380315	NA	NA
PDE4DIP	1326.26	-0.0994676	0.0509658	0.00889428	0.0368454
LETMD1	300.572	0.321553	0.14473	0.000529991	0.00292959
SLC11A2	647.247	0.647653	0.0766478	1.93258e-17	2.18614e-16
CLDN7	12.8193	0.0223343	0.201144	0.757565	0.891456
ASAH1	1143.71	0.94007	0.0585722	2.43966e-58	6.77175e-57
CREM	489.761	-7.93763e-05	0.0578487	0.998306	0.99939
USP6	76.7451	-0.0106582	0.0927259	0.788568	0.907781
CDH24	203.181	0.416588	0.158761	0.000290207	0.00167443
PFKP	6.22257	0.401218	0.560844	0.0185283	0.0687593
FSD2	0.516562	0.0204699	0.363423	0.692081	NA
SLC29A4	1579.51	0.406975	0.0507513	6.24321e-16	6.74883e-15
PGA5	0	0	0.380315	NA	NA
DLG1	1967.86	-0.00130713	0.0400051	0.968562	0.986723
CAMSAP1	1763.62	-0.0504633	0.0414587	0.136595	0.323729
FLVCR2	206.302	0.896384	0.13063	3.01438e-12	2.89269e-11
RNF7	550.183	-0.016141	0.0554784	0.66644	0.83985
BCL2L15	0.982093	-0.118087	0.411195	0.0903827	NA
CPPED1	792.335	-0.0503356	0.0527432	0.182795	0.396529
TRIM7	0.827525	0.0225983	0.354433	0.711619	NA
ZNF800	664.913	-0.096336	0.066983	0.0242956	0.0861191
RBMXL1	746.058	-0.0276928	0.0519499	0.456327	0.695701
LIMS1	1767.93	-0.00824799	0.0411269	0.806601	0.916198
UBE2C	1815.66	-0.0435123	0.0444425	0.215906	0.442685
PCDHGA7	34.5289	0.531471	0.386827	0.00688848	0.0294208
NOP2	1041.36	-0.0504415	0.0479771	0.166638	0.371084
CIBAR1	59.2248	0.0129985	0.102029	0.757227	0.891456
ERBB2	2160.86	1.02621	0.0458041	1.29697e-111	7.89622e-110
SLC7A9	5.49355	0.0677283	0.2871	0.452503	0.692805
RPUSD3	467.577	0.00121521	0.0571738	0.974065	0.988616
TMEM107	74.321	0.531212	0.280461	0.00214124	0.0104884
SLC13A2	3.03664	0.175921	0.428423	0.095496	NA
LGR6	0	0	0.380315	NA	NA
TXNDC15	327.415	1.04577	0.108213	1.45258e-22	1.90147e-21
CYP3A5	28.4379	0.54349	0.420123	0.00808146	0.0339101
JKAMP	529.404	0.835991	0.0844453	2.10175e-23	2.83165e-22
VPS53	1513.8	-0.0786646	0.0456952	0.0280915	0.0968164
MFAP3	1166.26	0.709467	0.0607639	1.0392e-31	1.68717e-30
L3MBTL1	14.3921	-0.0433647	0.210086	0.560566	0.773385
AKAP8	773.822	-0.020918	0.0507087	0.570275	0.780379
HDAC6	2034.39	-0.0303905	0.0416351	0.370652	0.621044
RMDN2	34.5437	0.771431	0.380601	0.00151219	0.00759743
SPDEF	0.514895	0.020343	0.36343	0.69365	NA
CD164L2	0	0	0.380315	NA	NA
SMC2	1409.31	-0.100167	0.0537422	0.010293	0.0419222
ADAR	8806.95	-0.0851817	0.0270945	0.000608636	0.00333574
MRPL39	276.281	0.0127794	0.0674287	0.731977	0.875997
RDH11	1520.82	1.04368	0.0554955	2.32756e-79	9.15911e-78
AHCTF1	3139.69	-0.237249	0.0607028	5.44299e-07	4.10354e-06
KRBA1	143.175	-0.00736854	0.0759444	0.842785	0.933399
TRIT1	240.704	-0.0253397	0.0740699	0.506962	0.736152
MPDZ	356.229	0.39189	0.115305	2.99202e-05	0.000196629
GPR137	151.64	0.277337	0.194234	0.00512049	0.0226958
FKBP1A	3465.7	0.000450901	0.0330868	0.987698	0.993925
SPTBN2	2373.09	0.0241763	0.0422866	0.479875	0.714224
KXD1	959.18	0.03986	0.0488123	0.276216	0.519243
DALRD3	260.978	-0.0286399	0.0688156	0.454524	0.694347
SCN1A	0.989621	-0.0719542	0.375188	0.277378	NA
BRCA1	798.705	-0.164985	0.0779654	0.000878263	0.00465151
TAC4	0	0	0.380315	NA	NA
ACP1	1669.97	-0.00356605	0.0439798	0.918539	0.965321
SMIM27	32.7315	0.0215889	0.131763	0.670879	0.842195
PEBP4	0	0	0.380315	NA	NA
SAMD9L	0.826524	0.0213079	0.35629	0.718942	NA
SYNGAP1	43.9896	-0.0408971	0.13353	0.422035	0.667222
ABCC4	770.354	0.534181	0.0684983	4.6229e-15	4.86686e-14
MAPT	12.9367	-0.0434907	0.214284	0.565349	0.776666
MAPRE2	1136.58	-0.0629176	0.050239	0.0919693	0.243647
TMEM260	355.528	0.541047	0.102694	7.39435e-08	5.84439e-07
CCNDBP1	266.509	0.0196037	0.0664058	0.602835	0.802143
OR6N1	0	0	0.380315	NA	NA
HYAL3	156.175	0.0555458	0.0943447	0.203267	0.425964
ZNF420	93.8341	-0.58643	0.231989	0.00058029	0.00318715
VN1R4	0	0	0.380315	NA	NA
FCHSD2	377.81	0.00197117	0.0598703	0.957946	0.983648
VEGFA	770.636	0.3001	0.0875767	9.05376e-06	6.24903e-05
CMTM1	26.2401	0.046264	0.171595	0.460242	0.698535
LRRTM2	0.490853	0.0198383	0.3638	0.697684	NA
CEP20	779.731	0.00120392	0.0510809	0.973905	0.988616
NNMT	104.778	0.187163	0.214958	0.0334797	0.111516
DTNA	1600.27	-0.182616	0.0608899	3.17625e-05	0.000208207
JOSD1	1493.73	0.0375237	0.0437282	0.281658	0.525873
CD33	0.175925	-0.00693826	0.372885	0.838514	NA
ALG1	643.481	0.896493	0.07728	1.86798e-31	3.01752e-30
ACVR1	659.884	1.06719	0.0828711	1.97668e-38	3.71369e-37
PRKCG	0.183121	0.00911374	0.373063	0.789	NA
ZNF880	199.346	-0.00327286	0.071918	0.929407	0.970287
FYB2	17.5171	-0.150848	0.299646	0.144156	0.335974
ZFAND5	3916.66	-0.0470371	0.0329303	0.106145	0.270539
SBSN	0	0	0.380315	NA	NA
ICA1	182.698	-0.0371752	0.080554	0.350432	0.600588
MT1B	0.730289	0.0385195	0.366672	0.482337	NA
CRHR2	0	0	0.380315	NA	NA
RPS14	5723.85	0.0340207	0.0329862	0.243411	0.479138
FECH	735.887	0.0217625	0.0513034	0.55615	0.769862
ELF4	1308.96	0.0481973	0.0474172	0.18384	0.397392
SUCO	1496.27	0.848649	0.0617275	2.59292e-43	5.50442e-42
RAP2A	1087.06	-0.027729	0.0463998	0.438289	0.681222
ABHD18	352.6	-0.0829625	0.0831964	0.0655665	0.18831
CSNK2A1	5015.09	-0.0808338	0.0311304	0.00362988	0.0167624
MAP3K19	0	0	0.380315	NA	NA
LARS2	727.106	0.491359	0.0732174	1.32519e-11	1.2314e-10
FARP1	3076.67	-0.0477899	0.0350617	0.116609	0.289717
[truncated: 17,778 more rows]

## Sheet: Delta TE Huh7 0.1%T vs 1%T
Gene	baseMean	log2FoldChange	lfcSE	stat	pvalue	padj
ZNF180	136.394	0.237321	0.228959	1.03652	0.299958	0.627595
GSS	1830.97	-0.082943	0.0880441	-0.942061	0.346161	0.668525
POLDIP2	2790.98	0.002068	0.0716922	0.0288456	0.976988	0.991704
SIGLEC1	1.4469	0.26051	2.34694	0.111	0.911617	NA
TBX4	81.9232	-0.114298	0.302611	-0.377708	0.705648	NA
PJVK	9.29661	-0.252007	0.749109	-0.336408	0.736563	NA
SLC9A3R1	4397.9	-0.390497	0.108703	-3.59235	0.000327712	0.00932587
HCFC1	3903.39	-0.0626739	0.151133	-0.414693	0.678366	0.879945
BRD2	822.735	-0.333266	0.117354	-2.83984	0.00451367	0.0576324
SGCE	862.622	0.259971	0.108529	2.39541	0.0166017	0.134814
PYGO1	32.8339	0.228218	0.519013	0.439714	0.660144	NA
C11ORF21	0	NA	NA	NA	NA	NA
ARHGAP26	70.5098	0.339979	0.309301	1.09918	0.271688	NA
TP63	33.6314	-0.21232	0.391763	-0.541961	0.587846	NA
PRMT5	2401	0.0302226	0.0895395	0.337533	0.735715	0.906799
ZCCHC10	225.755	-0.185861	0.158333	-1.17387	0.240449	0.568686
NFASC	1.50188	-0.347062	2.25968	-0.153589	0.877934	NA
SLC7A7	286.315	0.451507	0.175386	2.57436	0.0100427	0.0976493
HNRNPC	5495.26	-0.266702	0.124497	-2.14225	0.0321737	0.19698
H2BC4	3555.83	-0.628641	0.214694	-2.92808	0.00341058	0.0487427
TOMM34	672.234	-0.141888	0.101466	-1.39838	0.162	0.47125
B3GALNT1	192.77	0.355926	0.190583	1.86757	0.0618223	0.288767
ARL6	98.2674	0.116621	0.246436	0.47323	0.636049	NA
ERN2	0.322579	0.387535	4.94774	0.0783257	0.937569	NA
MFSD9	234.909	0.70018	0.189453	3.6958	0.000219196	0.00690608
PFKFB2	164.441	0.029912	0.219994	0.135967	0.891847	0.961098
ZFP69B	20.8098	-0.123802	0.502768	-0.246241	0.805495	NA
GAL3ST4	0.186322	-1.67823	6.20615	-0.270414	0.786842	NA
YKT6	1161.2	-0.191286	0.0920027	-2.07914	0.0376046	0.217341
TMEM237	272.83	-0.029402	0.158313	-0.185721	0.852663	0.946277
VEGFB	133.075	0.297009	0.342415	0.867393	0.385727	0.698338
RGCC	6.18725	0.703349	1.03037	0.682615	0.49485	NA
RBBP5	652.857	0.0540373	0.108872	0.496338	0.619656	0.851358
SPTLC1	968.809	0.214497	0.10395	2.06347	0.0390681	0.221576
ERP44	1868.94	0.201989	0.15834	1.27567	0.202074	0.526705
DNAI7	0.991245	-1.11719	2.34422	-0.476574	0.633665	NA
DLST	1225.12	0.0813787	0.0871717	0.933545	0.350538	0.671432
SEMA6D	1.21541	-2.48482	2.60066	-0.955461	0.339345	NA
COA8	120.288	-0.143883	0.216569	-0.664377	0.506449	0.784228
DHRS7B	213.55	0.218328	0.170195	1.28281	0.199559	0.523525
HCRTR2	0	NA	NA	NA	NA	NA
H4C9	503.614	0.130926	0.379024	0.345428	0.729772	0.904443
SEM1	1429.84	-0.250089	0.156625	-1.59674	0.110324	0.391683
RBM12B	667.991	0.0730968	0.139566	0.523743	0.600457	0.840057
FERMT2	1296.67	0.103245	0.13315	0.775403	0.438102	0.738978
APOC1	2838.9	-0.345187	0.140914	-2.44963	0.0143005	0.122266
IFNGR1	703.675	0.327649	0.186535	1.7565	0.0790026	0.330144
SLC29A3	416.286	0.266709	0.138792	1.92164	0.0546506	0.271097
RPS6KA3	18637	0.219144	0.10647	2.05826	0.0395648	0.223609
SPIB	0.1308	-3.23645	6.21841	-0.520463	0.602741	NA
TP53I3	370.823	0.0559538	0.190896	0.293111	0.769437	0.918896
NLRP13	0.581434	1.35158	3.50758	0.38533	0.699993	NA
ADGRB2	3.14325	0.67732	1.6513	0.410174	0.681678	NA
TVP23B	215.361	0.721375	0.261858	2.75483	0.00587228	0.0694088
GIGYF2	1904.48	0.172761	0.082677	2.08959	0.0366549	0.214019
ALG8	1131.03	0.511038	0.10592	4.82477	1.40163e-06	0.000143172
SLC5A10	0.479191	-2.96949	3.28345	-0.904381	0.365793	NA
GALNT15	0.231174	1.89988	5.43855	0.349335	0.726838	NA
PTPRK	2324.15	0.318588	0.123938	2.57054	0.010154	0.0982397
ERLEC1	584.661	0.369399	0.147598	2.50274	0.0123236	0.111349
PCDHB1	0.212523	1.04196	6.17655	0.168696	0.866036	NA
ZNF556	0.441191	-1.88978	3.21903	-0.587063	0.557161	NA
IFITM3	173.362	-0.338903	0.230526	-1.47013	0.141527	0.440087
VPS45	516.733	-0.0169219	0.130273	-0.129896	0.896649	0.962709
YWHAG	3963.64	-0.229214	0.0978722	-2.34197	0.019182	0.146916
HARS1	1115.6	-0.0226736	0.101267	-0.2239	0.822835	0.938916
SLC4A4	470.761	0.279703	0.119505	2.34052	0.019257	0.147258
ADGRF1	2.70585	0.00235675	1.57009	0.00150103	0.998802	NA
USP42	396.503	-0.206474	0.153645	-1.34384	0.179002	0.49474
ATG3	786.968	-0.0621373	0.125284	-0.495974	0.619913	0.851591
TAF1B	535.042	0.108053	0.115797	0.933125	0.350756	0.67148
EPHA6	18.4452	-0.360895	0.613029	-0.588708	0.556057	NA
MYL12A	7068.4	-0.0732731	0.178152	-0.411295	0.680856	0.880958
AMOTL2	2983.85	0.0798412	0.122229	0.653213	0.513619	0.787189
EHBP1L1	195.363	-0.336913	0.191737	-1.75716	0.0788912	0.330134
DDIT3	97.9621	0.0806109	0.303385	0.265705	0.790466	NA
YIPF3	1142.11	-0.0936717	0.179478	-0.521911	0.601732	0.840316
DMRTC1B	0	NA	NA	NA	NA	NA
GFRAL	0	NA	NA	NA	NA	NA
BTF3L4	1227.16	-0.0760889	0.105539	-0.720959	0.470935	0.759404
DNA2	987.291	0.134122	0.123995	1.08167	0.2794	0.606147
GLA	1056.11	0.206379	0.106394	1.93976	0.0524091	0.264059
NFIA	349.895	-0.0652803	0.185438	-0.352033	0.724814	0.902553
C6ORF141	5.74103	0.563921	1.0974	0.513869	0.607344	NA
CTCFL	0.418025	-0.60769	3.89907	-0.155855	0.876147	NA
GLYATL3	0.215901	-0.47867	5.59568	-0.0855428	0.93183	NA
AGAP3	414	-0.129534	0.152184	-0.851167	0.394676	0.70624
RUNX1T1	2.16165	-4.68563	2.35753	-1.98751	0.0468657	NA
CFAP52	0.153378	-2.84123	6.19965	-0.458288	0.646745	NA
DCK	702.229	-9.11516e-05	0.161455	-0.000564563	0.99955	0.999756
POMT2	179.874	0.476646	0.212921	2.2386	0.025182	0.171967
HNRNPUL1	5961.85	-0.167495	0.0616695	-2.71602	0.00660728	0.0753432
MGST1	3316.32	0.129932	0.0893888	1.45356	0.146067	0.447367
ADCYAP1R1	0.409677	-4.19142	4.68879	-0.893924	0.371363	NA
CCP110	178.996	0.110521	0.237614	0.465127	0.641841	0.863273
MROH2B	0.195247	-0.551672	6.196	-0.0890367	0.929053	NA
LDHC	88.6237	0.210464	1.67895	0.125355	0.900243	NA
PDE2A	0.358656	-0.00894594	4.19438	-0.00213284	0.998298	NA
MYRIP	0.375538	-2.32193	4.06769	-0.570822	0.56812	NA
P4HB	13265.9	-0.0949961	0.0990987	-0.958601	0.33776	0.659876
OCEL1	130.617	-0.38908	0.219378	-1.77356	0.0761359	0.323053
WDR6	2248.68	0.0862384	0.0789856	1.09182	0.274911	0.601533
ERLIN1	1330.73	0.149495	0.133403	1.12063	0.262447	0.589669
UBTD2	404.433	-0.355633	0.156773	-2.26845	0.0233018	0.165148
PPAN	262.774	-0.2472	0.169029	-1.46247	0.143612	0.444248
ARHGAP9	1.34377	-1.56594	2.15068	-0.728116	0.466543	NA
PPAN-P2RY11	220.436	-0.202341	0.170797	-1.18468	0.236142	0.562879
SHISAL2B	0.117241	0.271596	6.21084	0.0437294	0.96512	NA
C9	0.834898	-2.05928	2.56076	-0.804168	0.4213	NA
LTBP4	2.34824	-2.21677	1.89277	-1.17118	0.241528	NA
IRF3	709.015	-0.095034	0.119386	-0.796022	0.426019	0.730017
TRIM61	15.8887	-0.359326	0.760142	-0.472709	0.63642	NA
CTSH	341.662	0.209299	0.200897	1.04182	0.297495	0.625139
YBEY	32.1828	-0.0966418	0.437041	-0.221128	0.824993	NA
CLDN10	0	NA	NA	NA	NA	NA
APOBR	7.97019	-1.14823	0.859131	-1.3365	0.181385	NA
RILPL1	77.1188	0.040381	0.26323	0.153406	0.878078	NA
TINF2	234.046	0.0244479	0.16572	0.147525	0.882717	0.958153
TRAPPC3	830.97	-0.307936	0.154237	-1.99651	0.0458785	0.244082
TVP23C	169.746	0.776847	0.266396	2.91613	0.00354398	0.0499866
FLRT1	1.04737	2.08391	2.03307	1.02501	0.30536	NA
MIPEP	421.733	0.0511936	0.138642	0.36925	0.711942	0.897815
SPRY1	188.321	-0.270223	0.217218	-1.24402	0.213494	0.539563
ST3GAL4	39.2423	0.1981	0.475281	0.416806	0.67682	NA
SCLT1	232.905	-0.256482	0.212677	-1.20597	0.227828	0.55686
TPGS2	849.59	-0.123495	0.107899	-1.14454	0.252399	0.581626
PLA2G6	17.3831	-0.515455	0.565939	-0.910797	0.362402	NA
TM2D1	145.43	0.522593	0.195497	2.67315	0.00751428	0.0821155
PLCB3	380.39	-0.183008	0.148284	-1.23418	0.217136	0.543906
KLF5	658.348	-0.263466	0.144702	-1.82075	0.0686446	0.305603
KSR1	122.829	0.0366095	0.265536	0.13787	0.890343	0.960415
DHX30	2194.74	-0.0122022	0.0840931	-0.145104	0.884629	0.958566
BTC	23.1862	-0.134477	0.503885	-0.26688	0.789562	NA
PPP6R2	1356.55	-0.025004	0.088829	-0.281485	0.778338	0.921771
FGD4	535.411	-0.069752	0.141212	-0.493953	0.621339	0.852169
ARID2	1191.93	0.0756168	0.0918684	0.823099	0.410452	0.717403
CAMK2B	20.0164	-0.133407	1.71656	-0.0777177	0.938053	NA
AREG	276.576	-0.0148137	0.173456	-0.0854031	0.931941	0.975196
KCNF1	0.879697	-2.77115	3.88677	-0.71297	0.475864	NA
APOL4	1.48667	0.92289	1.71559	0.537944	0.590616	NA
GNAS	18217.3	-0.0914354	0.0729589	-1.25324	0.210117	0.535585
MMS19	849.042	0.0771985	0.106451	0.725204	0.468327	0.758326
TCF19	377.721	-0.379478	0.177722	-2.13523	0.0327418	0.199327
EIF2B1	701.685	0.00408837	0.097188	0.0420666	0.966446	0.989593
GGACT	12.5873	-0.169049	0.715795	-0.236169	0.813301	NA
ATP2A2	8924.29	0.368487	0.063066	5.84288	5.13047e-09	1.65954e-06
MYL6B	1215.65	-0.666646	0.129673	-5.14098	2.73311e-07	3.95852e-05
POP4	455.112	-0.215865	0.127537	-1.69257	0.090538	0.355269
TTLL6	0.497957	0.0721022	3.46949	0.0207818	0.98342	NA
TNFRSF1B	0.296316	-3.38379	5.07412	-0.666873	0.504854	NA
NUP62	2117.73	-0.215704	0.0952277	-2.26514	0.0235043	0.165365
TMEM41B	614.204	0.290431	0.126927	2.28817	0.0221279	0.160605
EPC2	451.668	-0.221379	0.16003	-1.38336	0.166556	0.477741
PAK4	1124.36	-0.173906	0.123275	-1.41072	0.158327	0.465013
ABRAXAS1	199.569	0.0759934	0.162137	0.468698	0.639285	0.862094
ZNF699	53.3189	0.0388761	0.331076	0.117424	0.906524	NA
PLA2G12A	201.756	0.189631	0.216796	0.874696	0.381739	0.696211
ZNF816	66.697	-0.034548	0.33101	-0.104371	0.916875	NA
FIG4	295.534	0.17735	0.156296	1.13471	0.256498	0.585346
DPP3	7903.78	-0.0454188	0.0800634	-0.567286	0.57052	0.823613
CPSF7	3389.63	-0.0596912	0.095905	-0.622398	0.53368	0.799608
GDAP1	84.0775	0.117498	0.275776	0.426062	0.670063	NA
CLCC1	1352.48	0.0757825	0.131714	0.575355	0.565051	0.82167
EPHB2	14.434	-0.861457	1.09693	-0.785332	0.432259	NA
KRT17	283.524	-0.543456	0.484267	-1.12222	0.261767	0.589497
NRIP1	1099.83	0.0576584	0.116468	0.495057	0.62056	0.851913
ARGLU1	283.106	-0.505811	0.164571	-3.07351	0.00211556	0.0352133
RNASEK	915.929	-0.110608	0.110342	-1.00241	0.316144	0.642484
CDH20	1.91143	2.15946	4.57154	0.472371	0.636662	NA
MAPK13	22.8749	0.0306022	0.553681	0.0552705	0.955923	NA
PQBP1	2026.68	-0.240032	0.119969	-2.00079	0.0454153	0.243755
ENSG00000275778	0	NA	NA	NA	NA	NA
DSN1	956.031	-0.0169786	0.140758	-0.120622	0.90399	0.965968
PTGER3	0.347565	2.63971	4.77792	0.552481	0.580619	NA
LHX6	0.29867	-2.08543	4.30916	-0.483954	0.628419	NA
CNTNAP3B	0.284044	-1.26945	4.41136	-0.287769	0.773523	NA
SCN2B	1.60219	-2.29026	1.91629	-1.19515	0.232028	NA
ISYNA1	43.7984	-0.0636004	0.411718	-0.154476	0.877235	NA
NRG2	0.522945	-1.7593	3.37653	-0.521039	0.60234	NA
KLK6	0	NA	NA	NA	NA	NA
CARD16	25.0617	-1.56626	0.496334	-3.15567	0.0016013	NA
SH2B1	271.852	0.0696207	0.177089	0.393139	0.694217	0.88769
KREMEN2	2.47393	2.34284	1.65927	1.41197	0.157959	NA
EEF2KMT	179.48	-0.303084	0.204028	-1.4855	0.137411	0.434201
ADAM21	2.60719	-1.3347	1.67791	-0.795456	0.426348	NA
TRAPPC3L	0	NA	NA	NA	NA	NA
CREB3L4	58.9742	0.277233	0.34794	0.796782	0.425577	NA
CALHM6	0	NA	NA	NA	NA	NA
IL32	2729.49	-0.0108952	0.106559	-0.102246	0.918561	0.969946
OR56B4	0	NA	NA	NA	NA	NA
BRD4	1841.74	-0.204227	0.112318	-1.81829	0.0690194	0.306229
BORA	469.695	0.256793	0.163491	1.57069	0.116254	0.401229
TSSK1B	0.0575081	-0.478679	6.23278	-0.0768003	0.938782	NA
PPP2R3B	75.5725	-0.246573	0.295868	-0.833388	0.404626	NA
CHST6	1.52197	-0.616577	2.28407	-0.269947	0.787201	NA
KRTAP4-4	0	NA	NA	NA	NA	NA
PSG9	0.0575081	-0.478679	6.23278	-0.0768003	0.938782	NA
CCL25	0	NA	NA	NA	NA	NA
FOXP2	237.451	0.163262	0.195882	0.833474	0.404577	0.711512
VAV3	27.9088	0.222197	0.412334	0.538876	0.589972	NA
RSPH6A	0.88242	2.9634	2.82927	1.04741	0.294912	NA
LRRC24	10.0271	1.1239	1.34077	0.838246	0.401892	NA
RASSF10	7.24807	-0.957569	0.885074	-1.08191	0.279293	NA
CERS3	0.17412	1.22218	6.21126	0.196768	0.844009	NA
GPR107	1571.91	0.403357	0.094123	4.28542	1.82393e-05	0.00102309
UBXN11	88.8639	-0.106135	0.269041	-0.394493	0.693217	NA
PRKACB	486.227	0.109404	0.149587	0.731374	0.464551	0.755235
DEF8	607.009	-0.162938	0.170874	-0.953559	0.340307	0.662661
ZHX1-C8ORF76	80.864	0.037354	0.265901	0.140481	0.88828	NA
ELAVL4	11.2458	-1.79337	1.76561	-1.01572	0.309762	NA
OSBPL6	137.917	0.0748143	0.202139	0.370113	0.711298	0.897586
AGTPBP1	539.079	0.190216	0.151404	1.25634	0.208991	0.534309
ITPR1	173.42	0.250946	0.18707	1.34146	0.179772	0.496163
SLC35A3	278.263	0.361624	0.169693	2.13105	0.033085	0.200786
TRIM38	58.1344	-0.00993964	0.323384	-0.0307363	0.97548	NA
MMP19	16.3448	-0.332459	0.603549	-0.55084	0.581744	NA
C8ORF33	517.241	-0.495462	0.122033	-4.06007	4.90591e-05	0.00223948
KAT6B	279.029	-0.126555	0.161533	-0.783463	0.433355	0.736476
FKBP6	0	NA	NA	NA	NA	NA
RUFY3	370.471	-0.179978	0.151383	-1.18889	0.234482	0.562526
RIOK2	613.25	0.124072	0.19066	0.65075	0.515208	0.788204
CEP120	262.582	0.0278887	0.151331	0.184289	0.853787	0.946672
DSTN	4662	0.0641542	0.154946	0.414042	0.678844	0.880286
TCAF2	105.287	-0.14117	0.549014	-0.257134	0.797075	0.929597
FEZ1	1.41396	-0.529776	2.89148	-0.183219	0.854626	NA
ENSG00000267618	201.73	0.307259	0.178684	1.71957	0.0855112	0.343745
GNAI2	1064.06	-0.145374	0.0962094	-1.51102	0.130783	0.424171
EIF4G1	17523.2	-0.0727173	0.0664138	-1.09491	0.273555	0.601117
AP1S1	683.932	-0.049335	0.0996237	-0.495214	0.620449	0.851913
EXOG	144.587	0.100908	0.196487	0.513561	0.607559	0.843577
TESMIN	35.6752	0.192869	0.421365	0.457725	0.64715	NA
TUBD1	200.167	0.119351	0.188474	0.63325	0.526571	0.79605
OLFML3	1042.86	-0.0701981	0.121573	-0.577416	0.563658	0.821093
HIPK1	1633.88	0.0937035	0.0816013	1.14831	0.250841	0.579425
SLC35A1	344.272	0.340169	0.16853	2.01845	0.0435448	0.237793
MAGEA8	3.31877	2.99182	1.32159	2.2638	0.0235862	NA
PCDH7	6.21403	-2.05807	1.52766	-1.34721	0.177913	NA
ETFDH	280.331	0.222718	0.162152	1.37351	0.169593	0.482497
RPF1	695.418	-0.29201	0.126365	-2.31085	0.0208411	0.154148
PTK7	4.80285	-1.11155	1.79259	-0.620079	0.535206	NA
MARK3	696.054	0.101241	0.100517	1.00721	0.313835	0.640484
ATP2B1	3825.54	0.500396	0.11845	4.22455	2.39423e-05	0.00128362
ADGRG1	10.0073	-1.03112	0.745345	-1.38341	0.166539	NA
SLC66A2	182.065	0.124659	0.225112	0.553761	0.579742	0.830012
LGSN	183.822	0.451527	0.225635	2.00114	0.0453772	0.243686
MYO5A	308.056	0.111623	0.15323	0.728467	0.466328	0.75711
ADGRG4	0.0579621	-0.478632	6.23278	-0.0767928	0.938788	NA
BMPER	11.9247	1.03586	0.739916	1.39997	0.161523	NA
AGK	713.616	-0.209666	0.104058	-2.0149	0.0439152	0.238585
LMBRD1	907.731	0.620737	0.151385	4.10038	4.12471e-05	0.00199135
ZNF331	90.4435	-0.712218	0.284092	-2.507	0.0121761	NA
C2CD3	378.322	0.164406	0.159522	1.03062	0.302721	0.630202
AASS	347.279	0.537112	0.201619	2.66399	0.00772189	0.0835376
ARL13B	269.312	-0.0970307	0.186344	-0.520706	0.602572	0.840777
ACSL3	5807.86	0.264579	0.112124	2.3597	0.0182897	0.142443
ANAPC11	488.107	-0.0425866	0.151714	-0.280703	0.778938	0.921919
PPP4R1	2844.43	0.0994789	0.0916199	1.08578	0.277577	0.604355
SLC29A1	455.642	0.334384	0.141489	2.36333	0.0181118	0.14158
MIDEAS	950.363	-0.18463	0.128768	-1.43382	0.151625	0.454028
FAAP100	332.357	-0.0496847	0.174446	-0.284815	0.775786	0.920434
PABIR3	9.69525	0.206093	0.737117	0.279593	0.77979	NA
RRP12	1497.31	0.0253207	0.100948	0.25083	0.801946	0.931651
BAHD1	640.754	-0.268201	0.121456	-2.20822	0.0272286	0.179624
ANKRD42	208.961	-0.577468	0.216256	-2.6703	0.00757832	0.0825365
MOGAT3	151.878	0.287151	0.190948	1.50382	0.132628	0.42801
PLD1	878.139	0.0802574	0.113512	0.707041	0.479541	0.765617
ODF2	757.201	-0.0579456	0.126509	-0.458036	0.646927	0.865304
ST3GAL3	70.0906	-0.248081	0.499046	-0.497112	0.61911	NA
KRTAP6-1	0	NA	NA	NA	NA	NA
CHD9	480.23	0.234806	0.138231	1.69864	0.0893863	0.35289
ARL6IP1	3298.76	0.216381	0.0645278	3.3533	0.000798544	0.0175716
GPR27	0.448078	-0.0369857	4.59064	-0.00805676	0.993572	NA
HPS4	474.03	-0.202868	0.126453	-1.6043	0.108648	0.389624
ERP27	39.0393	0.259751	0.395718	0.656404	0.511564	NA
ASPM	2543.44	0.432062	0.141739	3.04829	0.00230151	0.037161
PLEKHG1	234.844	0.230546	0.151205	1.52473	0.127327	0.420038
MAX	234.041	-0.41893	0.184391	-2.27196	0.0230887	0.164503
COL6A6	0.211205	1.03176	5.52871	0.186618	0.85196	NA
BCL11A	7.56491	-0.672614	1.00957	-0.666237	0.505259	NA
EME2	53.1651	0.456217	0.414859	1.09969	0.271466	NA
CCL4L2	0	NA	NA	NA	NA	NA
MBNL3	6480.18	0.056887	0.0839684	0.677481	0.498101	0.778255
TMEM59L	1.02814	0.437167	2.49997	0.174869	0.861183	NA
ENSA	1049.81	-0.312089	0.094147	-3.31491	0.000916729	0.0193301
QSER1	1173.77	-0.00287788	0.107169	-0.0268536	0.978577	0.992486
GIMAP7	0.242565	-1.34218	4.59326	-0.292206	0.770129	NA
POC1B	251.017	-0.00107429	0.193443	-0.00555351	0.995569	0.998244
ATP5F1B	18854.4	0.153489	0.0584643	2.62534	0.00865623	0.0893444
DYNLT3	3.27074	-2.0846	2.12719	-0.979981	0.327096	NA
SLC45A1	0.200396	-2.27598	5.69927	-0.399345	0.689639	NA
XIAP	790.442	0.240151	0.138325	1.73613	0.0825402	0.338342
GP1BA	0	NA	NA	NA	NA	NA
OPA1	1617.45	0.151416	0.13421	1.1282	0.259236	0.587488
PHACTR3	1.21867	0.0340631	2.55047	0.0133556	0.989344	NA
C3ORF80	21.6349	-0.450929	0.621201	-0.725899	0.467901	NA
IFIT2	8.23166	0.0789114	0.87473	0.0902124	0.928118	NA
SSH1	884.219	-0.15392	0.139864	-1.1005	0.271116	0.598343
CHRNA10	1.97481	-2.44102	2.00871	-1.21521	0.224285	NA
ULK3	95.2858	-0.165292	0.33224	-0.497507	0.618832	NA
NIPAL4	0	NA	NA	NA	NA	NA
SCFD1	5456.18	0.239161	0.131963	1.81233	0.0699346	0.308099
GRAMD2B	33.8272	-0.186315	0.387979	-0.48022	0.631071	NA
RGS7	0.247208	1.24567	6.16922	0.201917	0.839981	NA
ART1	0.0592792	-0.478632	6.23278	-0.0767928	0.938788	NA
CARD8	296.428	-0.105065	0.167814	-0.626078	0.531264	0.798983
PAX5	0.25206	2.26332	6.1757	0.366488	0.714001	NA
IMPDH1	727.969	-0.135631	0.131377	-1.03238	0.301894	0.629882
PAM	876.368	0.22244	0.132812	1.67484	0.093965	0.36185
PATZ1	697.046	-0.0267095	0.124096	-0.215232	0.829586	0.939798
PLET1	0	NA	NA	NA	NA	NA
SRRD	480.411	-0.0347372	0.14035	-0.247504	0.804518	0.931882
PIK3IP1	14.0987	0.328332	0.733294	0.447749	0.654334	NA
TUSC2	366.458	-0.264902	0.170212	-1.55631	0.119635	0.408057
PELI3	175.982	-0.5151	0.220758	-2.33333	0.0196309	0.14864
CFAP36	77.5043	-0.0111446	0.269396	-0.0413691	0.967002	NA
FTO	762.379	0.000238563	0.137126	0.00173974	0.998612	0.999642
DNAAF6	0	NA	NA	NA	NA	NA
CD8B	8.03334	-1.08844	0.861323	-1.26368	0.206344	NA
OPRL1	0.384756	-2.87065	3.64552	-0.787445	0.431022	NA
ADCY6	561.932	0.423895	0.145968	2.90403	0.00368397	0.0512167
ZNF655	561.333	-0.1042	0.113586	-0.917368	0.35895	0.676869
STMN1	6254.59	-0.332038	0.0590644	-5.62162	1.8917e-08	4.37073e-06
ARL6IP4	504.96	-0.381456	0.151552	-2.517	0.0118358	0.108764
FN1	83731.4	0.0982088	0.100687	0.975387	0.329368	0.653317
SCARB2	1933.72	0.06537	0.0941995	0.693953	0.487712	0.771586
NARF	669.919	-0.180168	0.104275	-1.7278	0.0840232	0.341546
RTP3	0	NA	NA	NA	NA	NA
C12ORF57	196.784	-0.240591	0.174932	-1.37534	0.169026	0.481669
ZNF772	111.202	-0.358283	0.271953	-1.31744	0.18769	0.507338
POGLUT1	150.045	0.495723	0.213496	2.32193	0.0202367	0.151409
ZNF345	9.35127	0.560688	0.767069	0.730949	0.46481	NA
SERINC4	0.318946	-0.424799	5.1162	-0.0830302	0.933828	NA
LRRC9	14.5892	0.103676	0.803197	0.129079	0.897295	NA
TCF25	1480.57	-0.1132	0.106668	-1.06123	0.288585	0.614534
EXTL3	484.479	0.182393	0.148985	1.22424	0.220864	0.548148
C2CD4B	1.32304	-1.67846	2.22968	-0.752784	0.45158	NA
ZNF562	571.022	-0.0919424	0.140603	-0.653915	0.513167	0.787189
MAGT1	814.783	0.295947	0.123787	2.39078	0.0168128	0.136186
TAFA1	0.0644277	-2.40213	6.23278	-0.385403	0.699939	NA
BRDT	899.812	-0.117836	0.135634	-0.868778	0.384969	0.697662
PRMT7	611.59	-0.0212252	0.112176	-0.189213	0.849926	0.946269
ENSG00000267179	2.21947	0.0634312	1.48868	0.042609	0.966013	NA
TAB3	1580.48	-0.198391	0.102182	-1.94154	0.0521927	0.263379
GOLGA2	810.651	-0.234466	0.0955688	-2.45337	0.0141525	0.121536
GTF2I	8387.89	0.118645	0.115081	1.03098	0.302552	0.630202
PDGFA	186.976	-0.185804	0.206676	-0.899013	0.368646	0.685446
SLC9A1	145.023	0.719783	0.243137	2.9604	0.00307237	0.0453795
H2AB2	0.115704	0.356453	6.20865	0.0574124	0.954217	NA
GATB	439.191	-0.0921838	0.135224	-0.681712	0.495421	0.775963
ADAT1	458.18	-0.257787	0.135292	-1.90541	0.0567266	0.276358
PITPNM2	164.056	0.331999	0.243775	1.3619	0.173228	0.487531
EPHX4	41.1555	0.40214	0.409908	0.98105	0.326568	NA
FLRT2	174.768	0.505503	0.228659	2.21073	0.0270549	0.179086
ERCC6L2	481.054	0.284486	0.131498	2.16343	0.0305079	0.19171
HROB	168.344	-0.0472755	0.2114	-0.223631	0.823045	0.938916
CALCOCO1	225.653	-0.0431859	0.157351	-0.274457	0.783734	0.924663
SPG11	1012.21	0.23608	0.10494	2.24967	0.0244698	0.168443
CRELD1	59.7641	-0.039616	0.308706	-0.128329	0.897889	NA
SNX14	775.935	0.43368	0.146864	2.95293	0.00314778	0.0459339
LRPPRC	6174.56	0.333226	0.148716	2.24068	0.0250469	0.171165
ZC3HC1	708.148	0.0792887	0.103023	0.769624	0.441523	0.741398
RMND1	485.636	0.003632	0.155096	0.0234177	0.981317	0.993597
ACYP2	68.5571	0.0128696	0.323354	0.0398004	0.968252	NA
FBXO34	346.256	-0.216739	0.142642	-1.51946	0.128647	0.421211
SGIP1	0.288575	-2.10962	5.10989	-0.41285	0.679716	NA
NECAP2	469.625	-0.163282	0.149513	-1.09209	0.274792	0.601533
JAKMIP3	2.57272	-2.01358	1.52812	-1.31768	0.18761	NA
MYH10	4802.55	0.0443165	0.109937	0.403107	0.686869	0.883837
AKT3	86.4586	0.124114	0.575205	0.215774	0.829164	NA
UCK2	829.814	-0.0762075	0.0952818	-0.799811	0.42382	0.727921
ARMC8	764.55	0.169956	0.114356	1.4862	0.137226	0.434201
EMC3	1230.71	-0.00817417	0.0881443	-0.0927362	0.926113	0.973041
SPIN3	14.329	-1.0419	1.74443	-0.597271	0.550326	NA
SEZ6L2	59.6225	-0.0945842	0.346387	-0.273059	0.784808	NA
CDCA3	722.78	-0.0886969	0.134289	-0.660492	0.508938	0.784995
MYEOV	2.50295	-2.49295	1.63468	-1.52504	0.127249	NA
DNAJC10	1300.93	0.540219	0.129947	4.15722	3.22142e-05	0.00167169
GORAB	108.049	-0.340149	0.221573	-1.53516	0.124745	0.416271
RARS2	1053.02	0.109987	0.140084	0.785151	0.432365	0.735919
GPALPP1	262.652	-0.308717	0.172061	-1.79423	0.0727771	0.313879
CEMIP	0.600994	-1.58864	2.91646	-0.544715	0.585949	NA
DHRS11	53.5338	-0.0925518	0.324447	-0.285261	0.775444	NA
S1PR5	1.2055	-1.44343	2.76076	-0.522839	0.601086	NA
ELP1	4757.1	0.26941	0.0910709	2.95824	0.00309398	0.0454908
HAUS2	533.34	0.254493	0.15118	1.68337	0.0923026	0.358447
SCN3A	27.4928	1.112	0.452054	2.45989	0.013898	NA
ZNF566	120.395	0.422439	0.253176	1.66856	0.0952053	0.364016
DDX5	10821.4	0.27584	0.100016	2.75795	0.00581647	0.0690013
DTNB	37.1545	0.140049	0.373075	0.37539	0.70737	NA
LNP1	36.0959	0.119701	0.65226	0.183517	0.854393	NA
PI4K2B	1290.32	0.315832	0.122489	2.57845	0.00992434	0.0972022
STAU2	620.317	0.20053	0.117866	1.70134	0.0888784	0.352175
IL7	0.846511	1.9321	2.35424	0.820691	0.411822	NA
RANBP9	790.767	0.107054	0.10593	1.01061	0.312204	0.638624
ZNF780A	163.281	-0.093922	0.220398	-0.426147	0.670001	0.875413
C2CD6	20.5443	-0.147503	0.511624	-0.288303	0.773115	NA
NECAB3	241.152	-0.246511	0.152049	-1.62126	0.104962	0.383111
SAP18	1831.16	-0.109973	0.149664	-0.734799	0.462462	0.754566
PRPS1	1312.42	0.0828309	0.0878456	0.942915	0.345725	0.668525
SYCE1	0.153243	0.555248	6.19879	0.0895736	0.928626	NA
ENSG00000273345	0	NA	NA	NA	NA	NA
PPP2CA	1604.33	0.202325	0.0891998	2.26823	0.0233155	0.165148
DNAJC19	281.059	-0.136542	0.181481	-0.752379	0.451823	0.747904
RUBCNL	29.5982	1.03719	1.28959	0.804274	0.421239	NA
RAB3GAP2	1491.3	0.320703	0.107394	2.98622	0.00282448	0.0425807
TFG	4165.59	0.184723	0.0786397	2.34897	0.0188253	0.144755
SGO1	765.17	-0.116642	0.118518	-0.984176	0.325029	0.649164
TMEM97	3427.69	-0.050393	0.0748445	-0.673302	0.500755	0.780364
PORCN	39.8543	0.326798	0.406726	0.803483	0.421696	NA
CHPF	416.511	0.154931	0.229392	0.675401	0.499421	0.77947
DNAJC7	1528.61	-0.0893758	0.136646	-0.654068	0.513068	0.787189
MLH1	1372.87	0.143457	0.106805	1.34316	0.179219	0.495059
SPTY2D1OS	1.07782	1.38032	2.24452	0.614972	0.538573	NA
P2RX5	0.197929	-0.421457	6.19818	-0.067997	0.945788	NA
ACADM	773.079	0.13894	0.154157	0.901287	0.367436	0.684542
CYP3A43	0.266634	0.077362	5.22195	0.0148148	0.98818	NA
MFF	1038.36	0.0317044	0.131796	0.240556	0.809899	0.933168
MUC3A	34.9328	-0.373972	0.434059	-0.86157	0.388924	NA
PVALB	0	NA	NA	NA	NA	NA
IL11RA	5.48441	-0.0150142	0.995877	-0.0150763	0.987971	NA
SERPING1	3513.34	-0.0122043	0.0960597	-0.127049	0.898902	0.963497
SUV39H2	415.069	0.251827	0.146628	1.71746	0.085896	0.344387
WRAP73	170.919	-0.1127	0.187357	-0.601523	0.547491	0.810381
TEX13C	0	NA	NA	NA	NA	NA
TMEM138	486.512	0.164626	0.126846	1.29784	0.194343	0.516843
HRAS	146.346	0.00349003	0.208194	0.0167634	0.986625	0.99493
EXOSC8	771.663	0.201411	0.123907	1.62551	0.104054	0.381323
BRPF3	1195.06	-0.115069	0.0927848	-1.24017	0.214914	0.540712
TRIP6	1504.47	-0.0937186	0.188744	-0.496539	0.619514	0.851284
IKZF2	3.63263	0.884763	1.46469	0.604062	0.545802	NA
KLRC4-KLRK1	0	NA	NA	NA	NA	NA
LASP1	6227.95	-0.24755	0.0905872	-2.73272	0.00628133	0.0727287
ZNF426	240.91	-0.161566	0.184878	-0.873908	0.382169	0.696211
ZFP14	74.7841	0.372687	0.32892	1.13306	0.257188	NA
RGPD8	36.4369	-0.21535	0.594817	-0.362043	0.71732	NA
INTS5	656.692	0.118283	0.124424	0.950645	0.341785	0.664266
C3AR1	0	NA	NA	NA	NA	NA
C22ORF23	1.65253	-0.0939388	1.78872	-0.0525174	0.958116	NA
STMN4	0.0592792	-0.478632	6.23278	-0.0767928	0.938788	NA
NOC4L	285.987	-0.0901881	0.239772	-0.376141	0.706812	0.895418
HADHA	4077	0.14987	0.0933997	1.60461	0.10858	0.389624
FOCAD	1091.12	0.385335	0.0869621	4.43107	9.37672e-06	0.000654617
SYNGR4	0.153243	0.555248	6.19879	0.0895736	0.928626	NA
TSFM	406.366	0.0324293	0.130729	0.248065	0.804084	0.931882
ASIC1	16.024	-0.451131	0.581214	-0.776187	0.437639	NA
CLUL1	0.859336	-3.17379	2.62454	-1.20927	0.226558	NA
C12ORF50	0.188093	-1.67818	6.20615	-0.270406	0.786848	NA
FBXO17	126.395	0.155228	0.230359	0.67385	0.500406	0.780234
SRD5A1	107.224	0.301289	0.297235	1.01364	0.310755	0.637272
NEK1	166.837	0.341067	0.227779	1.49736	0.1343	0.430721
ZNF707	56.7133	-0.112052	0.324782	-0.345009	0.730088	NA
KRT10	134.18	-0.337146	0.281994	-1.19558	0.231861	0.558652
LGI1	0.11547	0.48308	6.23278	0.0775065	0.938221	NA
ABHD14A-ACY1	362.181	-0.0127253	0.150819	-0.0843743	0.932759	0.975587
ZBTB24	429.836	-0.189707	0.140652	-1.34877	0.177412	0.49245
NT5C	193.867	-0.20146	0.193421	-1.04157	0.297613	0.625252
MSMB	0.0637412	-2.40213	6.23278	-0.385403	0.699939	NA
PGM3	3744.13	0.255817	0.150076	1.70459	0.0882718	0.350343
HSD17B6	5.94723	0.604502	0.972651	0.6215	0.534271	NA
FANCL	289.576	0.320923	0.192956	1.66319	0.0962735	0.367088
PDIA5	531.631	-0.0128511	0.142064	-0.0904599	0.927922	0.974132
LILRB5	2.38575	2.88573	2.13108	1.35412	0.1757	NA
TSPY2	0	NA	NA	NA	NA	NA
ROBO2	59.6218	-0.263767	0.42531	-0.620175	0.535142	NA
LRRC63	20.4523	-0.18429	0.539183	-0.341795	0.732505	NA
KIAA0513	304.209	-0.516694	0.162301	-3.18356	0.00145478	0.0270963
PIGT	795.445	-0.0606042	0.127896	-0.473856	0.635603	0.859756
IKBKB	228.248	-0.241006	0.163456	-1.47444	0.140364	0.43896
RPL28	7817.8	-0.468246	0.0748847	-6.25289	4.02914e-10	1.76244e-07
B4GALT6	49.6668	0.389517	0.375002	1.03871	0.298941	NA
DOCK3	3.45709	-0.948699	1.46263	-0.648627	0.51658	NA
HYAL1	7.08212	-0.240805	0.924492	-0.260473	0.794499	NA
SUPT20HL2	7.32887	0.440667	0.950165	0.46378	0.642806	NA
SKA3	576.04	0.0468902	0.143575	0.32659	0.743978	0.909265
CACNA2D2	1.01126	-1.78258	3.18524	-0.559636	0.575728	NA
ARMCX2	9.38092	-0.930882	1.37427	-0.677362	0.498176	NA
ALDH3A1	16.1454	-0.78196	0.726404	-1.07648	0.281712	NA
ZNF611	134.17	0.0645588	0.310298	0.208054	0.835187	0.940613
PIP5K1C	605.961	0.0315126	0.141556	0.222615	0.823835	0.938916
SLC26A7	1.04961	0.0140207	2.24933	0.0062333	0.995027	NA
TNFAIP2	417.693	0.0956873	0.180436	0.530312	0.595896	0.83769
KCNC2	0.483929	0.249543	3.45358	0.0722564	0.942398	NA
SEPTIN11	3077.62	-0.0134348	0.144353	-0.0930687	0.925849	0.972868
EHMT1	1376.27	-0.0675179	0.106437	-0.634346	0.525855	0.79534
ERICH2	58.9099	-0.159032	0.318535	-0.499259	0.617597	NA
SYNJ1	291.555	0.056062	0.167845	0.33401	0.738372	0.907297
MCCC2	2076.05	0.130588	0.0829112	1.57503	0.115249	0.400136
KLRG2	0.3131	-2.37102	4.29724	-0.551754	0.581117	NA
ERBIN	1594.95	0.102948	0.122814	0.838242	0.401895	0.709794
ESR2	0.303143	-3.30503	4.20557	-0.785869	0.431944	NA
ADA	37.9928	-0.531072	0.511873	-1.03751	0.299499	NA
IL17REL	0	NA	NA	NA	NA	NA
BACH2	184.874	-0.0324812	0.210005	-0.154668	0.877083	0.955779
GRM6	0.245891	1.23811	6.16947	0.200684	0.840946	NA
HNRNPH1	9167.75	0.104281	0.152336	0.684541	0.493634	0.775117
ATG10	104.262	-0.00689103	0.236406	-0.0291491	0.976746	0.991692
TNFAIP8	152.993	0.0451016	0.197459	0.22841	0.819327	0.93722
ATP6V1A	4474.56	0.232644	0.0859512	2.7067	0.00679559	0.0765016
RABL2B	106.736	-0.286696	0.226254	-1.26714	0.205105	0.52965
TANC2	6.32709	-0.550656	1.02169	-0.538966	0.58991	NA
FKBP7	184.648	-0.240457	0.246395	-0.975899	0.329114	0.653114
BOC	1.72335	0.365192	1.99487	0.183065	0.854747	NA
NFATC4	1.6348	-2.02292	2.19833	-0.920207	0.357465	NA
KCNMB1	0.624082	-2.0345	2.80943	-0.724167	0.468963	NA
NAPEPLD	270.931	0.139588	0.159839	0.873305	0.382497	0.696261
PAX2	0	NA	NA	NA	NA	NA
VWA3B	0.153243	0.555248	6.19879	0.0895736	0.928626	NA
UBALD1	201.47	-0.0804514	0.289815	-0.277595	0.781323	0.923728
SDHAF2	742.399	-0.0957371	0.0992662	-0.964449	0.334821	0.656672
JUN	1285.84	-0.248716	0.126422	-1.96735	0.0491424	0.254471
ADGRF4	0.447354	-2.00302	3.19641	-0.626648	0.53089	NA
ALDH18A1	3564.83	0.114547	0.0756908	1.51336	0.130189	0.423236
OMA1	206.877	0.420504	0.203398	2.0674	0.0386964	0.220277
SORBS1	428.259	-0.0154171	0.149929	-0.102829	0.918098	0.969764
TACSTD2	1.96726	-3.45235	1.8233	-1.89346	0.0582962	NA
GIPC1	908.302	-0.137828	0.153807	-0.896111	0.370194	0.686618
ORC6	676.574	-0.0749867	0.120535	-0.622116	0.533866	0.799608
ZNF525	51.7849	0.315935	0.463878	0.681073	0.495825	NA
VRK3	462.65	-0.123302	0.162787	-0.757447	0.448782	0.745924
SLC52A1	25.6783	0.464662	1.5177	0.306162	0.759481	NA
PDIA3	7646.65	0.106715	0.125679	0.849104	0.395824	0.70725
RGS6	0.0579621	-0.478632	6.23278	-0.0767928	0.938788	NA
NRG1	38.341	-0.27478	0.373266	-0.736151	0.461639	NA
IFT122	542.27	-0.101369	0.112238	-0.903161	0.36644	0.684097
KRTAP9-1	0	NA	NA	NA	NA	NA
DNASE1L1	90.939	0.724125	0.313442	2.31024	0.020875	NA
ABCG4	0.118558	0.282646	6.21043	0.0455115	0.9637	NA
ZSCAN26	59.6731	-0.185897	0.301447	-0.616682	0.537444	NA
SMIM7	360.169	-0.0266791	0.150803	-0.176914	0.859576	0.948417
ZNF212	174.921	-0.494729	0.222737	-2.22114	0.0263416	0.177146
NFXL1	448.714	0.204108	0.13423	1.52058	0.128365	0.421085
ATP2C1	1150.88	0.520296	0.13207	3.93956	8.16308e-05	0.00319413
ADH6	261.313	0.215114	0.246741	0.871821	0.383306	0.696776
DYNLL1	3070.75	-0.163594	0.0946091	-1.72916	0.08378	0.341199
LGALS12	1.71249	0.613723	1.86624	0.328854	0.742266	NA
HSPB11	510.58	-0.205059	0.134318	-1.52667	0.126843	0.420034
MRGPRX3	0.335085	-1.63345	4.22553	-0.386567	0.699077	NA
ADNP	2082.58	0.0142172	0.07895	0.180078	0.857091	0.947766
ST3GAL6	212.233	0.540411	0.174429	3.09818	0.00194716	0.0332078
MDGA1	1.77684	-1.89075	2.23669	-0.845334	0.397925	NA
ZCCHC8	628.757	-0.09038	0.103935	-0.869581	0.384529	0.697226
IL5	0	NA	NA	NA	NA	NA
TBK1	591.02	0.474009	0.18197	2.60488	0.00919078	0.0929034
ATP6V0D1	1452.35	-0.104288	0.115137	-0.905772	0.365057	0.683133
TRMT2B	171.115	0.319701	0.207839	1.53821	0.123996	0.415411
SDR42E1	124.378	-0.025042	0.263441	-0.0950574	0.924269	0.972801
NFATC3	1555.31	-0.0353075	0.0876039	-0.403036	0.686922	0.883837
MYO15B	3.31359	-0.561507	1.27296	-0.441104	0.659138	NA
CDC20B	7.02756	0.0140231	0.845724	0.0165812	0.986771	NA
GPX8	61.0342	0.355997	0.31613	1.12611	0.260119	NA
TIGD6	53.2679	-0.309598	0.320977	-0.964549	0.334771	NA
ZDHHC17	305.805	0.685814	0.158325	4.33168	1.47973e-05	0.000914216
WFIKKN2	0.272788	0.522924	4.47961	0.116734	0.907071	NA
ZNF544	170.42	-0.0759801	0.217066	-0.350032	0.726315	0.903107
ATAD1	539.56	0.48923	0.171925	2.84561	0.0044327	0.057049
SELENOW	79.8365	-0.373604	0.320064	-1.16728	0.243098	NA
FGFR2	6.91176	3.44139	1.7536	1.96247	0.0497077	NA
COL24A1	11.6064	-0.133952	0.678955	-0.197292	0.843599	NA
ANKRD13D	408.951	-0.0161169	0.197276	-0.081697	0.934888	0.976326
SCN3B	0.441328	-3.99413	4.50235	-0.887121	0.375014	NA
PYROXD2	5.52753	0.542356	0.989001	0.548387	0.583426	NA
ZNHIT6	488.969	0.0330542	0.123345	0.267981	0.788714	0.925759
TNPO2	1177.67	-0.04495	0.0974831	-0.461105	0.644723	0.864143
ALKBH7	261.631	-0.0157984	0.263743	-0.0599006	0.952235	0.983564
HTR3B	0.0644277	-2.40213	6.23278	-0.385403	0.699939	NA
NUDT5	1215.05	-0.0905233	0.103128	-0.877777	0.380065	0.694828
CUL4A	1358.61	0.0228916	0.109034	0.209949	0.833708	0.940613
TNNI1	0.0644277	-2.40213	6.23278	-0.385403	0.699939	NA
SLC50A1	338.129	0.202635	0.136062	1.48928	0.136413	0.43416
POC5	342.988	0.0670707	0.16207	0.413838	0.678992	0.880286
CYB561	13.4953	0.548189	0.716451	0.765146	0.444185	NA
ALDH3A2	3248.45	0.165236	0.0954783	1.73061	0.0835207	0.34097
TRO	51.4166	-2.73342	1.41994	-1.92502	0.0542268	NA
PSEN2	33.2353	0.380595	0.444484	0.856261	0.391854	NA
VCP	24993.4	0.0721981	0.0890021	0.811196	0.417253	0.72188
UBTF	1463.33	-0.26339	0.105977	-2.48535	0.0129424	0.114907
DIPK1A	172.046	0.530387	0.221143	2.3984	0.0164671	0.133945
SERPINF1	1128.43	0.181548	0.102924	1.76391	0.0777478	0.32675
EXT2	734.854	0.232187	0.141453	1.64144	0.100706	0.37572
TES	2076.58	0.108051	0.146485	0.737626	0.460742	0.753969
FAM166B	1.00236	0.234771	2.25953	0.103903	0.917247	NA
SORL1	408.969	0.324142	0.147335	2.20004	0.0278038	0.181856
RSRC2	566.761	-0.333173	0.143433	-2.32285	0.0201871	0.151388
GET4	1152.79	-0.0660494	0.117196	-0.563578	0.573041	0.824889
AHCYL1	2314.4	0.0229549	0.0891861	0.257382	0.796884	0.929597
PDE1C	0.188762	-2.27567	5.81056	-0.391644	0.695321	NA
ENSG00000255292	0	NA	NA	NA	NA	NA
NDUFB11	1169.13	-0.393948	0.109761	-3.58914	0.000331773	0.00941381
EEFSEC	501.496	-0.21692	0.130755	-1.65898	0.0971203	0.369156
KIAA0895	230.877	0.0896437	0.205766	0.435658	0.663085	0.871431
RPL18A	8931.81	-0.194008	0.166472	-1.16541	0.243854	0.572043
MAGI1	302.001	-0.228309	0.138381	-1.64985	0.0989729	0.372394
KMT2E	710.471	0.235913	0.109432	2.15579	0.0310998	0.193705
RNF38	1259.97	0.0294398	0.108949	0.270218	0.786993	0.925661
ITGA7	7.83913	0.487698	0.912642	0.53438	0.593079	NA
RAPGEF4	9.23779	0.991734	0.817681	1.21286	0.225182	NA
MZB1	0	NA	NA	NA	NA	NA
STAT6	462.884	0.0599033	0.147343	0.406558	0.684333	0.882494
EEF2	59425.8	-0.0831244	0.076935	-1.08045	0.279942	0.606751
PLCL2	1.88219	-1.64589	2.00808	-0.819631	0.412426	NA
ZMIZ2	331.127	-0.0101738	0.208083	-0.0488927	0.961005	0.987044
NRP1	2750.34	0.451002	0.0718796	6.27441	3.50952e-10	1.76244e-07
FER	250.731	0.190926	0.19185	0.995184	0.319647	0.645681
SETMAR	229.552	-0.317712	0.172897	-1.83758	0.0661237	0.299843
CCDC66	56.0869	0.302632	0.348	0.869631	0.384502	NA
DTD2	856.829	-0.0508098	0.154188	-0.329532	0.741753	0.908464
EBNA1BP2	1407.47	0.151795	0.12865	1.17991	0.238036	0.565054
ZKSCAN7	104.329	-0.392031	0.236478	-1.65779	0.0973592	0.369485
GLDN	7.24272	0.18385	1.01208	0.181655	0.855853	NA
STEAP2	142.213	0.273622	0.21043	1.3003	0.193499	0.515775
TMTC4	314.865	0.503939	0.154236	3.26733	0.00108568	0.0217488
TTC21A	15.4853	0.0568517	0.5545	0.102528	0.918338	NA
CD200R1	1.33868	-0.31138	2.00484	-0.155314	0.876574	NA
PGM5	1.01567	-1.98674	3.0262	-0.656513	0.511494	NA
STRC	4.045	1.53116	2.00911	0.762108	0.445996	NA
HYKK	46.6075	0.0291023	0.342673	0.0849272	0.932319	NA
FOXJ2	147.788	0.00789142	0.262061	0.030113	0.975977	0.991644
GNA12	925.209	0.0706729	0.123681	0.571415	0.567718	0.822709
C12ORF40	0.187928	0.828637	6.1854	0.133967	0.893429	NA
CLMP	0.265317	0.0650574	4.40978	0.014753	0.988229	NA
GLG1	4563.08	0.233728	0.139035	1.68107	0.0927486	0.359294
NUP54	1056.56	0.163657	0.124141	1.31831	0.1874	0.506977
SIAH2	224.455	-0.208403	0.185759	-1.1219	0.261904	0.589497
LCTL	3.61301	-0.584198	1.15264	-0.506833	0.612272	NA
LRGUK	1.74651	2.1273	2.143	0.992671	0.32087	NA
IGF2	9602.73	0.475303	0.0917329	5.18137	2.20256e-07	3.33964e-05
SLITRK1	0.0939642	-0.478632	6.23278	-0.0767928	0.938788	NA
KIF1B	2391.14	0.196884	0.0956229	2.05896	0.0394982	0.223363
DUSP18	45.047	-0.124289	0.485888	-0.255797	0.798107	NA
KIAA1191	1286.24	0.168046	0.148167	1.13417	0.256724	0.585346
ANO1	0.695909	0.125732	2.80798	0.0447766	0.964285	NA
CRISPLD2	86.5769	-0.130032	0.276765	-0.469827	0.638479	NA
BCL2L14	9.03274	-0.708294	0.834374	-0.848892	0.395941	NA
TSPAN17	159.77	0.626546	0.344558	1.81841	0.0690018	0.306229
EXOSC10	2659.32	-0.152488	0.0728894	-2.09204	0.0364349	0.213505
SMIM13	197.501	-0.0758644	0.2181	-0.347843	0.727958	0.903687
MRNIP	49.7909	0.0862648	0.328388	0.262692	0.792788	NA
IFTAP	99.2528	0.352853	0.284129	1.24188	0.214282	NA
BCR	1889.16	-0.00594088	0.10169	-0.0584215	0.953413	0.983704
ALDH1A1	35307.8	0.180102	0.110151	1.63506	0.102037	0.377784
ZNF547	19.6145	0.505554	0.552137	0.91563	0.359861	NA
DEFA3	0	NA	NA	NA	NA	NA
ZNF304	180.709	0.181778	0.1951	0.93172	0.351481	0.672089
U2AF1	2407.09	-0.0787209	0.0731315	-1.07643	0.281735	0.607817
FBLN1	1908.97	-0.029289	0.105014	-0.278906	0.780317	0.922988
ATXN3	125	0.00458756	0.237769	0.0192942	0.984606	0.994726
BCL9L	1623.77	-0.24515	0.192746	-1.27188	0.203415	0.527811
DUS4L-BCAP29	385.803	0.105507	0.146701	0.7192	0.472018	0.759864
PIK3CB	892.028	0.281746	0.106668	2.64133	0.00825812	0.0869163
DGLUCY	23.2115	-0.613466	0.467003	-1.31362	0.188973	NA
RPRD1A	1053.14	0.0625354	0.104283	0.599672	0.548725	0.810894
CAMKK1	4.97859	-1.59092	1.44619	-1.10008	0.271298	NA
ZNF623	261.437	0.124844	0.228994	0.545184	0.585627	0.83413
NLRP8	0.0939642	-0.478632	6.23278	-0.0767928	0.938788	NA
STIL	1100.09	0.0668337	0.109826	0.60854	0.542829	0.807581
ABCC2	566.896	0.683525	0.118695	5.75867	8.47817e-09	2.41977e-06
LRRC37A3	27.0824	0.90379	0.647213	1.39643	0.162584	NA
PGAP2	128.013	0.216214	0.267309	0.808854	0.418599	0.723306
MICA	43.4867	0.718467	0.470184	1.52806	0.126499	NA
ADH1A	5.60325	0.631064	1.027	0.614474	0.538902	NA
PFDN1	473.653	-0.385658	0.161597	-2.38653	0.0170081	0.136628
KRTAP2-2	0	NA	NA	NA	NA	NA
ADH7	2.03731	-1.59102	2.17698	-0.730838	0.464878	NA
NUMB	735.979	0.0553753	0.137664	0.40225	0.6875	0.884121
PCGF5	548.718	0.045428	0.207717	0.218702	0.826882	0.939036
CARHSP1	1164	-0.0194438	0.172751	-0.112554	0.910384	0.967176
ZNF638	1940.41	0.310267	0.121011	2.56395	0.0103488	0.0992344
ANK2	162.837	-0.111315	0.198441	-0.560945	0.574835	0.82677
JAK1	4170.16	0.0734789	0.0901818	0.814787	0.415194	0.720631
APTX	309.728	-0.0043095	0.148006	-0.0291171	0.976771	0.991692
C1QTNF1	0.39991	-2.44403	3.57648	-0.683361	0.494378	NA
ZNF548	146.905	-0.0800834	0.256637	-0.312049	0.755003	0.912654
PCDHA4	10.9384	3.05338	1.22279	2.49707	0.0125226	NA
TP53	1958.04	0.0089311	0.0937228	0.0952927	0.924082	0.972801
ZNF490	115.346	-0.12665	0.248335	-0.509996	0.610054	0.844775
TMEM139	0.0637412	-2.40213	6.23278	-0.385403	0.699939	NA
TMPRSS5	0.182908	1.41541	5.8736	0.240979	0.809571	NA
PCDHA8	1.23118	-2.22716	2.06773	-1.07711	0.281432	NA
KAT8	215.14	-0.342558	0.15753	-2.17456	0.0296631	0.188619
TSPAN4	300.287	-0.0953906	0.143913	-0.662834	0.507437	0.784228
PRXL2A	1180.7	0.257297	0.167866	1.53275	0.125336	0.417243
SOX10	75.6376	-0.45646	1.69146	-0.269861	0.787267	NA
PEX5L	0.0579621	-0.478632	6.23278	-0.0767928	0.938788	NA
CDK17	576.147	0.0625819	0.129787	0.482189	0.629672	0.85711
TMPO	7181.85	0.0253241	0.0986401	0.256732	0.797386	0.929693
NDRG2	264.829	0.1116	0.14892	0.74939	0.453622	0.749335
COLEC12	21.222	-0.819932	0.596949	-1.37354	0.169585	NA
DKKL1	0.5476	0.673149	2.99137	0.22503	0.821956	NA
OR11H6	0	NA	NA	NA	NA	NA
CDC42	2949.74	0.081436	0.0933774	0.872116	0.383145	0.696776
CDC14B	307.992	0.0812063	0.205562	0.395045	0.69281	0.887196
TMCO1	1572.11	0.019947	0.0887712	0.224702	0.822211	0.938916
IL4R	510.454	0.480523	0.196939	2.43996	0.014689	0.124516
ARHGAP12	774.082	0.250712	0.164356	1.52542	0.127155	0.420038
HABP4	410.248	-0.0547423	0.161411	-0.339148	0.734498	0.905977
LAMA4	48.6668	-1.08094	0.519213	-2.08188	0.0373535	NA
NIPBL	2697.86	0.210887	0.125852	1.67568	0.0938016	0.361641
GOLT1B	562.008	0.341616	0.144365	2.36633	0.0179654	0.141119
SLC38A7	233.961	0.220546	0.17817	1.23784	0.215777	0.542321
BCKDK	317.622	0.0378614	0.144389	0.262218	0.793153	0.927991
POU2F2	6.69199	0.530149	0.996199	0.532172	0.594607	NA
TOR1AIP2	2274.74	0.129841	0.0752706	1.72499	0.0845302	0.342354
TDRD5	0.0581955	-0.478679	6.23278	-0.0768003	0.938782	NA
NPHS2	0	NA	NA	NA	NA	NA
AXDND1	2.92609	0.438177	1.58368	0.276683	0.782023	NA
SOAT1	1534.06	0.560828	0.0978375	5.73224	9.91126e-09	2.67164e-06
MIA2	828.898	0.814841	0.162577	5.01203	5.38584e-07	6.38151e-05
CDH23	51.1745	0.240257	0.38601	0.62241	0.533672	NA
GALNT8	0.879755	4.75018	2.93598	1.61792	0.10568	NA
EVI2A	0	NA	NA	NA	NA	NA
HSH2D	1.4531	-0.349194	2.13386	-0.163644	0.870011	NA
GZMB	0.0592792	-0.478632	6.23278	-0.0767928	0.938788	NA
PHC3	1020.7	0.121398	0.114715	1.05826	0.289937	0.616608
KNL1	1751.5	0.241566	0.153054	1.5783	0.114496	0.398947
RTN2	13.661	0.577958	0.715723	0.807517	0.419369	NA
LY6E	4.51727	-2.812	2.12966	-1.3204	0.186702	NA
MATN2	81.5006	0.588045	0.296076	1.98613	0.0470188	NA
NME9	0.224765	-2.27655	5.50821	-0.413301	0.679386	NA
ZNF133	75.8584	-0.0278302	0.269843	-0.103134	0.917856	NA
TUBA1A	10447.4	0.28406	0.0570745	4.97701	6.45739e-07	7.40509e-05
LYSMD1	90.477	-0.333799	0.265484	-1.25732	0.208638	NA
CLEC5A	0.0541115	-2.40213	6.23278	-0.385403	0.699939	NA
PPARGC1B	85.5372	-0.252832	0.285917	-0.884285	0.376542	NA
GTF2A1L	0.341336	-0.13905	4.81262	-0.0288927	0.97695	NA
COL20A1	0.206038	-0.422617	5.67235	-0.0745047	0.940609	NA
DUS2	338.622	0.280447	0.140836	1.9913	0.0464475	0.245865
FHAD1	0.804637	1.41006	2.90614	0.4852	0.627535	NA
EIF3E	3863.57	0.136241	0.101032	1.34849	0.177499	0.492552
MACROH2A2	231.046	-0.781715	0.2044	-3.82444	0.00013107	0.00457409
ITGB1	7147.26	0.189667	0.127512	1.48744	0.136898	0.434201
MCOLN2	3.65635	-0.86768	1.3548	-0.640448	0.521881	NA
GOLGA3	1825.63	-0.0262311	0.077137	-0.340059	0.733812	0.905977
MCPH1	304.676	0.0189537	0.16061	0.118011	0.906059	0.966145
SLC22A5	76.6398	0.0510291	0.294347	0.173364	0.862365	NA
TMSB4X	1745.02	-0.923452	0.127477	-7.24406	4.35433e-13	3.25034e-10
MPV17L	235.124	0.0887299	0.187694	0.472736	0.636401	0.859877
HDGFL2	1022.66	-0.354439	0.135632	-2.61324	0.0089687	0.0915166
BUB1B	1778.69	0.180669	0.141227	1.27928	0.200798	0.525355
CGGBP1	610.866	0.0382551	0.16635	0.229967	0.818117	0.936756
MEIS2	335.134	0.0394704	0.180978	0.218096	0.827355	0.939036
RAPGEF5	386.601	0.303657	0.16098	1.8863	0.0592544	0.281727
UPB1	41.1429	-0.0477154	0.353568	-0.134954	0.892648	NA
HTR3E	0.0592792	-0.478632	6.23278	-0.0767928	0.938788	NA
MAP2K4	682.721	0.138908	0.115941	1.19809	0.230884	0.558027
SCARB1	2996.31	0.0811688	0.0782045	1.0379	0.299314	0.626791
RSPH10B	0.184603	-2.30104	5.84136	-0.393923	0.693638	NA
PPP1R7	968.467	-0.0162614	0.149973	-0.108429	0.913656	0.968022
NOCT	546.882	-0.111996	0.116827	-0.958647	0.337737	0.659876
CFTR	13.5258	0.101846	0.707724	0.143906	0.885575	NA
MITF	3.53026	0.809053	1.41869	0.570283	0.568486	NA
SZT2	142.863	0.35515	0.244391	1.45321	0.146167	0.447367
MKS1	96.811	-0.549701	0.246381	-2.2311	0.0256743	NA
CNN2	8099.77	-0.244017	0.146443	-1.66629	0.0956556	0.365594
CAMK2A	7.6072	0.866268	1.84159	0.470392	0.638075	NA
H1-8	0	NA	NA	NA	NA	NA
PRPSAP2	658.356	0.136875	0.10997	1.24465	0.213259	0.539563
PATJ	48.4048	0.575135	0.353364	1.6276	0.10361	NA
NPAS1	8.68819	0.402606	0.793215	0.507562	0.611761	NA
MAD2L1BP	300.713	0.0708953	0.204031	0.347473	0.728236	0.903799
NKX1-2	1.4062	-1.85281	2.48373	-0.745977	0.455681	NA
CNPY1	0	NA	NA	NA	NA	NA
FANCM	312.693	0.243881	0.20386	1.19631	0.231574	0.558639
EFHC1	103.325	0.208335	0.234572	0.888149	0.374461	0.691697
PYGL	2613.52	0.188521	0.0916324	2.05736	0.0396513	0.223968
SORBS2	96.1655	-0.00162375	0.238678	-0.0068031	0.994572	NA
RPS3	9882.41	-0.074344	0.107378	-0.69236	0.488711	0.772219
AICDA	0.117241	0.271596	6.21084	0.0437294	0.96512	NA
RHD	0.877037	1.77718	3.01865	0.588735	0.556039	NA
ANKRD49	86.2892	-0.663012	0.285249	-2.32433	0.0201081	NA
ZFYVE27	179.849	0.0382428	0.195507	0.195608	0.844917	0.944594
DHRS9	0.803951	-0.721073	2.94074	-0.245201	0.806301	NA
SPOCK3	9.2466	-0.2201	1.84705	-0.119163	0.905146	NA
ADGRG2	12.2727	-0.171304	0.75368	-0.22729	0.820198	NA
DRD2	0.0592792	-0.478632	6.23278	-0.0767928	0.938788	NA
NYX	0.11162	-1.44042	6.23278	-0.231104	0.817234	NA
KIRREL2	0.418342	-1.36605	4.6387	-0.29449	0.768384	NA
CAPN10	170.106	-0.392706	0.216273	-1.81579	0.0694022	0.306964
ABHD16A	314.325	0.244397	0.150823	1.62043	0.10514	0.38342
NRN1L	0.73039	-2.60424	2.71967	-0.957557	0.338286	NA
ELMOD3	57.3807	-0.050418	0.368411	-0.136852	0.891148	NA
DRG2	845.768	-0.260057	0.123957	-2.09797	0.0359081	0.212341
PEX13	742.238	0.108855	0.12901	0.84377	0.398798	0.70858
GEMIN7	374.406	-0.168478	0.135967	-1.23911	0.215305	0.541414
PAIP2	619.97	-0.0324923	0.15536	-0.209141	0.834338	0.940613
IRAG1	2.19853	-2.69844	1.68919	-1.59747	0.110161	NA
TP53AIP1	0	NA	NA	NA	NA	NA
TMEM161B	115.729	0.543997	0.219963	2.47313	0.0133937	0.11751
DRAP1	373.299	-0.602789	0.191375	-3.14978	0.00163395	0.0292543
TPTE2	2.11355	1.47325	1.52787	0.964252	0.33492	NA
DOCK6	247.251	0.00402193	0.157471	0.0255408	0.979624	0.992718
ATG5	696.607	0.037016	0.168244	0.220014	0.82586	0.938932
MCMBP	1605.94	0.117336	0.124541	0.942149	0.346116	0.668525
SEC23IP	1992.5	0.239597	0.0896581	2.67234	0.00753246	0.0822216
POLR1D	470.838	-0.264599	0.160119	-1.65252	0.0984296	0.371369
PLAG1	72.0236	0.287512	0.317871	0.904491	0.365735	NA
ZNF195	205.496	0.24954	0.185241	1.3471	0.177947	0.493369
HEPH	27.9383	-0.14686	0.498207	-0.294777	0.768164	NA
NSD3	1028.23	0.0253528	0.0935384	0.271042	0.786359	0.925356
MBD4	769.798	-0.19668	0.119223	-1.64968	0.0990082	0.372394
ACTR10	1016.74	0.309057	0.121117	2.55172	0.0107194	0.101583
LIF	5.09911	0.0164404	1.1063	0.0148607	0.988143	NA
ACAD9	1152.31	-0.0352477	0.104871	-0.336106	0.736791	0.906895
ATAD2	3453.36	0.0980866	0.13108	0.748297	0.454281	0.749845
TTLL11	68.5807	0.615879	0.409504	1.50396	0.13259	NA
ITGB2	0.340019	-0.127518	4.08428	-0.0312217	0.975093	NA
MXI1	61.2821	-0.318583	0.378456	-0.841796	0.399902	NA
ENSG00000281938	0	NA	NA	NA	NA	NA
UBB	6752.26	-0.0369512	0.10666	-0.34644	0.729012	0.904184
POLM	61.5473	0.160838	0.315438	0.509889	0.610129	NA
LMO2	0.0592792	-0.478632	6.23278	-0.0767928	0.938788	NA
ERVH48-1	0.115016	0.348852	6.20912	0.0561839	0.955195	NA
CDKL1	37.7175	-0.869555	0.366823	-2.3705	0.0177639	NA
TNFRSF4	0	NA	NA	NA	NA	NA
FANCA	797.969	0.228434	0.0896818	2.54716	0.0108603	0.102319
TAF9	578.417	0.0543377	0.139929	0.388323	0.697777	0.889898
NOTCH2NLA	73.5428	-0.214754	0.667027	-0.321957	0.747485	NA
SMARCA4	3455.82	-0.183818	0.0959704	-1.91536	0.0554471	0.273805
CELF3	0.434118	-1.47307	3.834	-0.384212	0.700821	NA
DROSHA	853.517	0.0322845	0.0980389	0.329303	0.741927	0.908464
GDNF	6.63251	-0.370458	1.15152	-0.321713	0.74767	NA
ANKRD11	1130.83	0.126466	0.12619	1.00219	0.316253	0.64257
TLR5	12.6701	0.339947	0.68495	0.496309	0.619676	NA
CLK2	212.671	-0.238183	0.175107	-1.36022	0.173761	0.488817
ZNF223	32.2733	-0.283518	0.401662	-0.705863	0.480273	NA
NEK5	8.72967	0.479944	0.829186	0.578813	0.562715	NA
EXO1	874.533	0.145314	0.124376	1.16834	0.242668	0.57026
GLOD4	724.176	0.0993864	0.167622	0.59292	0.553235	0.813798
LYPD6B	37.3176	0.523648	0.435371	1.20276	0.229068	NA
MAGED4	8.46626	-2.80261	1.69946	-1.64912	0.0991239	NA
CCDC112	41.2776	-0.388823	0.464549	-0.836991	0.402598	NA
TRPC3	0.135968	-1.31295	6.21841	-0.211139	0.832779	NA
ANKRD27	498.296	-0.0328957	0.125449	-0.262224	0.793149	0.927991
SDCCAG8	181.739	-0.0418453	0.21104	-0.198282	0.842825	0.943741
OSBPL5	0.588061	-0.893097	2.88031	-0.310069	0.756508	NA
LDLRAD4	13.7528	1.82044	0.879123	2.07075	0.0383821	NA
NEDD4L	1758.05	0.0241808	0.0854002	0.283147	0.777064	0.92092
HCLS1	1.82812	0.217313	2.03654	0.106707	0.915022	NA
EXOC3L1	0	NA	NA	NA	NA	NA
NELL1	0.363132	1.80973	4.58799	0.394451	0.693248	NA
MAT2B	804.37	0.0815352	0.139973	0.582505	0.560227	0.819111
GK	752.478	0.18939	0.128709	1.47146	0.141168	0.439773
JAKMIP2	34.3009	-0.213107	0.394001	-0.54088	0.58859	NA
SHOC2	565.126	0.0252767	0.132559	0.190682	0.848775	0.945952
PRELID3A	58.7649	-0.392223	0.314965	-1.24529	0.213024	NA
TXNL1	2235.56	-0.0886781	0.136323	-0.650499	0.51537	0.788328
CCDC120	234.704	-0.0586575	0.185692	-0.315886	0.752089	0.911776
MEA1	614.997	-0.462403	0.18163	-2.54585	0.0109011	0.102504
PDE4D	502.458	0.1312	0.190082	0.690229	0.49005	0.772992
PAQR9	735.17	0.122176	0.178123	0.685906	0.492772	0.775117
OR52A1	0	NA	NA	NA	NA	NA
IFT27	6.93162	-0.121314	1.81256	-0.0669296	0.946638	NA
SERPINA9	4.45114	1.76779	1.97337	0.895824	0.370347	NA
BPHL	236.325	-0.0143697	0.174511	-0.0823426	0.934374	0.976119
SMIM31	0	NA	NA	NA	NA	NA
NRXN1	0.170269	-0.478663	6.02319	-0.0794701	0.936659	NA
TCN2	36.0393	0.203908	0.479138	0.425572	0.67042	NA
PRPSAP1	670.341	-0.0427416	0.106341	-0.40193	0.687736	0.88418
OR4A47	0	NA	NA	NA	NA	NA
KANSL3	1017.03	-0.000667253	0.0993612	-0.00671543	0.994642	0.998139
TRPC4AP	2797.91	0.113278	0.0786381	1.4405	0.149727	0.451367
PPRC1	1133.34	-0.0884003	0.12382	-0.713943	0.475263	0.761928
SEMA4F	32.8673	-0.196084	0.475808	-0.412108	0.68026	NA
KCNS1	1.44082	-1.6341	2.04906	-0.797488	0.425168	NA
LRRC43	0.177838	0.811279	6.18618	0.131144	0.895661	NA
NBEA	31.9281	-0.0121109	0.483993	-0.0250229	0.980037	NA
SUN2	974.431	-0.0599427	0.127938	-0.468531	0.639405	0.862135
NFS1	729.159	0.0564949	0.125051	0.451776	0.65143	0.866795
ERMP1	379.354	0.427933	0.146632	2.91842	0.00351809	0.0497662
MBD1	658.49	-0.0170293	0.122272	-0.139274	0.889234	0.960269
PTEN	788.851	-0.0585826	0.127429	-0.459726	0.645713	0.864514
RBBP4	4997.73	0.226011	0.085367	2.64752	0.00810848	0.0860882
KLK7	0.39036	1.9287	5.56484	0.346587	0.728901	NA
WASHC4	2167.58	0.364307	0.138781	2.62505	0.00866375	0.0893444
SRD5A2	1.02336	-0.421145	2.47438	-0.170202	0.864851	NA
AMHR2	5.68999	1.32312	0.960466	1.37758	0.168333	NA
RYR3	1.65381	0.693322	2.30038	0.301395	0.763114	NA
COL11A2	3.65278	-1.06587	1.33951	-0.795717	0.426197	NA
NAPRT	609.729	-0.130667	0.128874	-1.01392	0.310623	0.637272
DDX21	4711.54	0.0475465	0.0804954	0.590673	0.554739	0.814648
LAMTOR4	456.478	-0.107685	0.138108	-0.779713	0.43556	0.737173
IL21R	0.0579621	-0.478632	6.23278	-0.0767928	0.938788	NA
SMG1	2534.01	0.427075	0.110373	3.86937	0.000109116	0.00398067
TMEM88	0.707588	-1.96208	2.88082	-0.681085	0.495818	NA
PCDHB13	247.224	0.13133	0.171127	0.767442	0.442819	0.741905
ATP6V0C	1117.75	-0.398369	0.140369	-2.83802	0.00453939	0.0577504
TUBB3	337.413	-0.0978477	0.187083	-0.523018	0.600961	0.840186
TRPV1	27.3376	0.91258	0.75166	1.21409	0.224715	NA
DYNC1H1	15944	0.235438	0.105029	2.24164	0.0249845	0.171101
SULT1A2	41.1331	-0.200818	0.411163	-0.488416	0.625255	NA
ADAMTS1	651.998	0.46276	0.1253	3.69321	0.000221444	0.00695436
CELF1	2280.02	0.0925178	0.0670722	1.37938	0.167779	0.479849
OR9K2	0	NA	NA	NA	NA	NA
MAPK10	1.63785	0.377097	2.27099	0.166049	0.868118	NA
CTAG1B	0	NA	NA	NA	NA	NA
FAM135B	0.17652	0.801481	6.18662	0.129551	0.896922	NA
MCEMP1	0.0592792	-0.478632	6.23278	-0.0767928	0.938788	NA
PITRM1	1095.13	-0.0699529	0.0945419	-0.739914	0.459352	0.753026
AP1G2	243.11	-0.118167	0.22779	-0.518753	0.603933	0.841914
ARPC1B	730.271	0.0096685	0.140039	0.0690415	0.944957	0.980209
DSCAML1	0.195247	-0.551672	6.196	-0.0890367	0.929053	NA
ATP7A	56.0856	0.207324	0.30922	0.670474	0.502555	NA
ESX1	1.1269	-0.54848	3.38632	-0.161969	0.87133	NA
PCDHA7	0.343317	-2.48351	4.14368	-0.599349	0.54894	NA
TCTN3	538.991	0.377493	0.120375	3.13598	0.00171284	0.0304267
IL18BP	22.2512	-2.30217	1.52638	-1.50825	0.131491	NA
SENP2	853.218	-0.0863907	0.13159	-0.656516	0.511492	0.786487
DPF3	2.93182	-1.49174	1.81639	-0.821268	0.411494	NA
C17ORF50	0	NA	NA	NA	NA	NA
NFIX	123.386	-0.0651558	0.245515	-0.265384	0.790713	0.926253
MSL1	475.716	-0.315239	0.186063	-1.69426	0.0902161	0.354436
SHFL	83.9498	-0.251956	0.295019	-0.854035	0.393086	NA
RNF8	182.723	0.0201194	0.229139	0.0878045	0.930032	0.974337
TPRA1	223.236	0.168378	0.176924	0.951702	0.341248	0.66371
LONP2	1694.8	0.199754	0.106024	1.88405	0.0595582	0.282756
ATP6V1G2	1.29695	-0.965114	2.0991	-0.459774	0.645678	NA
C17ORF80	369.108	-0.0489891	0.126316	-0.387829	0.698143	0.890013
CTTNBP2NL	191.769	-0.224567	0.185056	-1.21351	0.224936	0.553252
KRT28	0.0579621	-0.478632	6.23278	-0.0767928	0.938788	NA
RBCK1	534.957	-0.227308	0.180618	-1.2585	0.20821	0.533897
SMARCA2	61.804	-0.023724	0.416669	-0.0569373	0.954595	NA
SPHK2	138.846	-0.296782	0.243427	-1.21918	0.222776	0.550921
TXNL4A	672.549	0.0929279	0.103619	0.896819	0.369815	0.686305
TMPRSS11B	0.0766889	-2.27471	6.21841	-0.365803	0.714512	NA
TPO	0.0592792	-0.478632	6.23278	-0.0767928	0.938788	NA
ZNF532	358.276	-0.363003	0.181776	-1.99698	0.0458276	0.244055
FAM111B	376.962	0.192229	0.221342	0.86847	0.385137	0.697662
PIGN	467.161	0.97721	0.156237	6.25467	3.98358e-10	1.76244e-07
RBM42	1982.07	-0.0839544	0.21345	-0.393322	0.694082	0.88769
CCDC102A	64.4748	-0.396115	0.294348	-1.34574	0.178387	NA
LARGE1	129.682	0.571013	0.303558	1.88107	0.0599629	0.284032
GABARAPL1	303.574	-0.177216	0.133667	-1.3258	0.184905	0.50275
PPP4R3A	1085.2	0.251055	0.145154	1.72957	0.0837065	0.341199
ARL17B	117.337	0.201266	0.218938	0.919281	0.357948	0.676839
INSYN2A	0.270485	1.39522	5.06766	0.275319	0.783071	NA
EBPL	482.706	0.177911	0.143269	1.2418	0.214311	0.539894
GBF1	3762.15	-0.051454	0.059097	-0.87067	0.383934	0.696965
KCNJ5	0	NA	NA	NA	NA	NA
EIF2AK3	333.062	0.419987	0.161965	2.59308	0.00951204	0.0946717
TMEM245	1637.9	0.906862	0.0836541	10.8406	2.20984e-27	1.07221e-23
CHIT1	0	NA	NA	NA	NA	NA
SLC27A3	72.2993	0.152552	0.29251	0.521528	0.601999	NA
NUP210L	1.53236	1.56147	1.78276	0.875876	0.381097	NA
TPM3	7370.96	-0.257756	0.169035	-1.52487	0.127292	0.420038
TUBA8	12.242	-1.33368	0.644975	-2.0678	0.0386593	NA
ZNF268	192.73	0.305143	0.201829	1.51189	0.130562	0.423737
SMPD4	2502.66	0.0870083	0.091963	0.946123	0.344086	0.666672
TNFRSF10C	16.7001	1.07755	1.52306	0.707496	0.479259	NA
ANP32E	1756.72	0.0143828	0.173322	0.0829834	0.933865	0.975933
SPATA7	45.8254	0.0254545	0.354475	0.0718091	0.942754	NA
ARHGAP42	536.471	0.12096	0.10895	1.11023	0.2669	0.594756
RAD23A	1246.36	-0.180043	0.086748	-2.07548	0.0379424	0.218124
CCDC150	56.7025	-0.25511	0.356492	-0.715613	0.474231	NA
PRNP	30.5601	-0.364268	0.475505	-0.766065	0.443637	NA
PTPN2	735.088	-0.0425205	0.1552	-0.273973	0.784105	0.924876
SPATA19	0	NA	NA	NA	NA	NA
ZNF773	70.8575	-0.179882	0.288705	-0.623064	0.533242	NA
HVCN1	0.738427	-0.0112108	2.86267	-0.00391621	0.996875	NA
NUMBL	51.3206	-0.302613	0.344289	-0.87895	0.379428	NA
USP36	872.864	0.0870691	0.145146	0.599871	0.548592	0.810894
NIPA1	312.637	0.0679382	0.184585	0.368059	0.712829	0.898583
ARSB	426.552	0.123661	0.139815	0.884466	0.376445	0.691954
PDE8B	2.03521	-0.103857	2.17827	-0.0476789	0.961972	NA
GTF2H5	475.993	0.013998	0.136919	0.102235	0.91857	0.969946
PKIB	206.692	-0.32847	0.210836	-1.55794	0.119247	0.407456
FANCI	2277.94	0.390078	0.124996	3.12071	0.00180414	0.0314881
FANCG	693.156	7.84015e-05	0.111158	0.000705317	0.999437	0.999756
EEF1AKMT2	239.387	0.319748	0.184938	1.72894	0.0838191	0.341199
BEND7	120.785	-0.0699334	0.21933	-0.31885	0.74984	0.911164
MEIOB	0	NA	NA	NA	NA	NA
ODC1	4113.85	0.14195	0.111137	1.27725	0.201514	0.525952
PMS2	457.069	-0.167893	0.12953	-1.29617	0.194917	0.517746
PCOLCE2	487.946	0.299648	0.127394	2.35213	0.0186664	0.1441
DPP9	1432.5	-0.00657722	0.119431	-0.0550712	0.956082	0.984364
BANP	258.283	-0.105169	0.183331	-0.573655	0.566201	0.821902
RPP40	168.344	0.101573	0.258209	0.393375	0.694043	0.88769
PFKFB4	70.4101	-0.261828	0.305795	-0.856222	0.391875	NA
POFUT2	375.311	0.0682133	0.150363	0.453656	0.650076	0.866795
LMBR1L	87.6567	-0.0950137	0.270569	-0.351162	0.725466	NA
WDFY2	294.287	0.151058	0.167572	0.901451	0.367349	0.684542
MCOLN3	16.0194	0.612841	0.601746	1.01844	0.30847	NA
IL4I1	16.5474	1.65807	1.23146	1.34643	0.178164	NA
FBXW8	611.371	-0.0196058	0.139547	-0.140496	0.888268	0.959776
SLMAP	448.375	0.0594156	0.167673	0.354353	0.723074	0.900982
CPM	638.754	0.612637	0.161778	3.78691	0.000152531	0.00519354
NECTIN2	2143.23	-0.042673	0.119272	-0.357777	0.72051	0.900484
EEF1A1	185587	0.0427635	0.100658	0.424841	0.670953	0.875852
ABHD8	179.192	0.0433728	0.218972	0.198075	0.842987	0.943741
SUB1	2970.37	-0.0632789	0.121814	-0.519473	0.603431	0.841335
ABI1	845.772	-0.063744	0.102458	-0.622144	0.533847	0.799608
AVL9	1108.79	0.122765	0.105806	1.16029	0.245932	0.573932
NOX5	0.0592792	-0.478632	6.23278	-0.0767928	0.938788	NA
ARL6IP6	328.49	0.320744	0.141318	2.26966	0.0232283	0.165013
IFRD2	836.316	-0.133933	0.130322	-1.02771	0.304088	0.631879
FAM107A	0	NA	NA	NA	NA	NA
HDAC11	100.98	-0.40298	0.264003	-1.52642	0.126905	0.420034
COPA	7714.64	0.203703	0.0836035	2.43654	0.0148286	0.125128
GAPT	0	NA	NA	NA	NA	NA
MIEF1	975.964	-0.0585587	0.111571	-0.524854	0.599685	0.839535
MRPL16	1178.3	-0.335961	0.111507	-3.0129	0.00258762	0.0402255
CFAP299	0	NA	NA	NA	NA	NA
ESPN	133.247	0.0900787	0.221697	0.406315	0.684511	0.882606
COL11A1	6.24281	-0.468159	1.38378	-0.338319	0.735123	NA
CBLN2	0.0939642	-0.478632	6.23278	-0.0767928	0.938788	NA
POLG	960.516	-0.0567396	0.135128	-0.419894	0.674563	0.877945
RLBP1	0.0939642	-0.478632	6.23278	-0.0767928	0.938788	NA
UIMC1	523.846	0.0334626	0.119078	0.281013	0.7787	0.921863
PHB2	2952.85	-0.201295	0.0659546	-3.05202	0.00227307	0.036886
PABPC4	3277.34	-0.0017143	0.0679921	-0.0252133	0.979885	0.992832
HEYL	5.99344	-0.199817	0.985445	-0.202768	0.839316	NA
KDM4D	11.5497	0.020914	0.720766	0.0290164	0.976852	NA
PIGBOS1	47.3684	-0.452171	0.326437	-1.38517	0.166	NA
MYEF2	11.5732	-0.232894	0.892283	-0.261009	0.794086	NA
TGM4	0.0581955	-0.478679	6.23278	-0.0768003	0.938782	NA
POLR2J	186.769	-0.257972	0.225342	-1.1448	0.252292	0.581626
TSPAN14	1478.06	0.095593	0.0871697	1.09663	0.272803	0.600558
PPP4R3B	1177.82	0.125982	0.12378	1.01779	0.308777	0.635497
PLD3	1267.74	0.102043	0.105219	0.969817	0.332138	0.654332
AASDHPPT	719.272	0.24274	0.134859	1.79995	0.0718678	0.312178
CDH26	1.04478	-1.92501	2.48956	-0.773234	0.439384	NA
COP1	519.4	0.307277	0.139983	2.19511	0.0281556	0.182449
KCTD13	58.9258	0.264998	0.328994	0.805478	0.420544	NA
PSMD13	2904.31	0.111701	0.0881737	1.26683	0.205215	0.529737
MTERF4	316.903	0.331037	0.138429	2.39139	0.0167846	0.136072
BCS1L	383.819	-0.0128862	0.164298	-0.0784319	0.937485	0.977633
SLC2A10	1.52164	0.239881	1.74431	0.137522	0.890618	NA
RBBP8	636.463	0.0874946	0.126018	0.6943	0.487494	0.771586
STAT5B	455.972	0.102803	0.122707	0.83779	0.402149	0.709794
EIF6	3730.46	-0.0750856	0.076576	-0.980538	0.326821	0.651092
PYCR3	254.974	-0.100916	0.249866	-0.403879	0.686302	0.883506
GUSB	1212.3	0.0874645	0.0896108	0.976049	0.32904	0.6531
SSBP1	1933.78	0.0411389	0.114369	0.359703	0.719069	0.899979
IRF5	1.62666	-1.90369	2.07158	-0.918957	0.358118	NA
CALM1	3234.04	-0.0249974	0.122382	-0.204257	0.838153	0.94137
REXO2	631.516	0.083371	0.172631	0.482942	0.629137	0.856759
GAS2	317.121	0.214223	0.139231	1.53861	0.123899	0.415411
AHR	4399.77	0.00732353	0.0919333	0.0796614	0.936507	0.977285
NPY5R	0.541104	0.499176	3.49935	0.142648	0.886568	NA
CELF6	0.120862	-1.44042	6.23278	-0.231104	0.817234	NA
ZNF576	113.547	-0.212625	0.321843	-0.660648	0.508838	0.784995
USP17L19	0	NA	NA	NA	NA	NA
RCAN1	744.95	-0.248187	0.125566	-1.97655	0.048092	0.251406
KIAA0319	6.89498	-0.413894	0.880852	-0.469878	0.638442	NA
ZNF83	63.1269	-0.10298	0.31928	-0.322539	0.747044	NA
CAMTA2	73.005	0.136218	0.327435	0.416016	0.677398	NA
SLTM	1213.73	-0.10097	0.183727	-0.549567	0.582617	0.831864
TBC1D10A	103.811	-0.135756	0.249716	-0.543642	0.586688	0.834416
RIMBP2	0.287894	0.184792	4.28664	0.0431089	0.965615	NA
PPOX	121.842	-0.244697	0.235041	-1.04108	0.297838	0.625467
CCKBR	0.0637412	-2.40213	6.23278	-0.385403	0.699939	NA
TMEM8B	78.9399	0.0697079	0.323939	0.215188	0.82962	NA
OR13J1	0	NA	NA	NA	NA	NA
ACTR2	5262.44	0.102089	0.0930372	1.0973	0.272512	0.600058
GTDC1	125.599	0.359429	0.215024	1.67158	0.0946079	0.362876
RGS10	10.7222	-1.03401	0.84278	-1.2269	0.21986	NA
SMIM8	104.271	-0.44682	0.220455	-2.02681	0.0426819	0.234666
WEE1	1220.92	0.115719	0.112336	1.03011	0.302957	0.630202
THEG	5.89776	0.830247	2.10671	0.394097	0.69351	NA
TMEM262	0	NA	NA	NA	NA	NA
MACROD2	15.4899	-0.585963	0.559974	-1.04641	0.295371	NA
TRIM36	45.8895	0.116427	0.37154	0.313364	0.754004	NA
FXYD1	0.123707	-1.44037	6.23278	-0.231096	0.81724	NA
SERPINB8	64.4154	-0.219768	0.30862	-0.7121	0.476403	NA
MAP2K7	530.764	-0.193292	0.118881	-1.62592	0.103966	0.381286
PHACTR2	1627.47	-0.170291	0.103549	-1.64454	0.100064	0.374334
RGL1	455.932	-0.165518	0.129996	-1.27326	0.202926	0.527511
VIT	0.244284	-0.703677	5.3484	-0.131568	0.895326	NA
OCSTAMP	0	NA	NA	NA	NA	NA
TARDBP	3124.37	0.0287686	0.107537	0.267522	0.789067	0.925759
TBC1D15	1216.9	0.158789	0.172517	0.920421	0.357353	0.676839
RTF2	1751.7	-0.144816	0.0824344	-1.75674	0.0789613	0.330134
MAGED1	47.9022	-6.01119	2.82609	-2.12703	0.0334175	NA
ADGRG3	0.800023	-4.38188	2.52698	-1.73404	0.0829117	NA
HHAT	3.7023	-1.57653	1.25585	-1.25535	0.209351	NA
YWHAZ	10367.3	0.0633332	0.102162	0.619931	0.535303	0.801015
PTPN6	169.243	-0.183556	0.181306	-1.01241	0.311343	0.637668
AKAP8L	636.861	-0.203703	0.107897	-1.88794	0.059034	0.281226
EIF3C	5799.26	-0.110168	0.0716713	-1.53713	0.124262	0.415733
SNAPC5	154.041	-0.205452	0.22903	-0.897053	0.369691	0.68621
PRPF8	10688.6	0.0322938	0.0429259	0.752316	0.451861	0.747904
HAUS5	357.005	-0.233198	0.149995	-1.55471	0.120016	0.408932
BRD9	261.526	-0.112405	0.203679	-0.551876	0.581033	0.831124
CSPP1	417.623	-0.0622881	0.130268	-0.478154	0.632541	0.857924
LEKR1	7.06348	-0.689516	0.932472	-0.739449	0.459634	NA
DNAJB1	1563.9	-0.239148	0.219583	-1.0891	0.276111	0.603198
MYT1L	0.770402	-1.15686	2.58668	-0.447239	0.654703	NA
ASB10	0	NA	NA	NA	NA	NA
HDAC8	122.146	0.444192	0.243278	1.82586	0.0678713	0.304074
IL2RB	0	NA	NA	NA	NA	NA
TMEM14B	519.301	0.442516	0.18412	2.40341	0.0162428	0.132789
ANKS1A	449.418	-0.109438	0.133336	-0.820765	0.41178	0.717786
DYNC1LI2	1317.22	-0.0354606	0.0978852	-0.362267	0.717152	0.899941
TNIK	1062.75	-0.00629395	0.0880297	-0.071498	0.943001	0.979902
PUS1	407.368	-0.00394688	0.159888	-0.0246853	0.980306	0.992891
ENSG00000289685	0	NA	NA	NA	NA	NA
MAP2K3	514.254	-0.175708	0.171155	-1.02661	0.304606	0.632413
EIF2B5	1102.61	-0.00814078	0.106707	-0.0762908	0.939188	0.978136
HIF3A	11.5277	0.501848	1.75503	0.285948	0.774918	NA
PCYT1A	1724.47	0.0878843	0.0891184	0.986153	0.324058	0.648384
SZRD1	1124.48	-0.254553	0.112254	-2.26765	0.0233505	0.165153
EEF1D	3266.22	-0.107349	0.0877464	-1.2234	0.221178	0.548392
KDM2A	11177.6	-0.119944	0.0537709	-2.23064	0.0257049	0.174341
SSR2	3264.79	0.0208582	0.064395	0.32391	0.746006	0.910596
CELF5	0.651003	-1.34179	2.68882	-0.499027	0.617761	NA
BCAN	1.02117	1.30353	2.25326	0.578508	0.562921	NA
SPAG11B	0	NA	NA	NA	NA	NA
WDR33	2330.5	0.174615	0.144063	1.21207	0.225484	0.553864
HLA-A	195.865	-0.441049	0.216093	-2.04102	0.0412493	0.229652
AKR1A1	1206.08	0.00016548	0.0893386	0.00185227	0.998522	0.999642
OPN4	0	NA	NA	NA	NA	NA
DYSF	119.619	-0.441369	0.248485	-1.77624	0.0756942	0.321883
ZNF142	754.358	-0.0915397	0.166664	-0.549246	0.582836	0.831864
ATP2B2	761.448	0.29908	0.151082	1.97958	0.0477502	0.25048
PRDX1	17874.2	0.19997	0.106387	1.87966	0.060155	0.284614
UBE2J2	806.319	-0.249836	0.121652	-2.0537	0.040005	0.225158
TSPYL1	1392.25	-0.0298609	0.117336	-0.25449	0.799117	0.929961
MTHFD2L	46.1824	-0.439005	0.39706	-1.10564	0.268884	NA
SLC22A8	0.53708	-1.95814	3.35249	-0.584084	0.559164	NA
CFL1	12120	-0.360826	0.0626008	-5.76392	8.21835e-09	2.41669e-06
CARNS1	3.78595	-0.214247	1.25483	-0.170738	0.86443	NA
SERPINH1	1220.75	-0.0870487	0.12903	-0.674638	0.499906	0.779979
DCP1B	190.822	-0.224487	0.200435	-1.12	0.262714	0.590113
LAMTOR1	810.482	-0.963762	0.482535	-1.99729	0.0457937	0.244055
OBSCN	3.04997	0.0150193	1.55979	0.00962909	0.992317	NA
TMCO6	80.1506	-0.153174	0.299949	-0.510665	0.609586	NA
ZNF207	3634.21	-0.022269	0.0720494	-0.309079	0.757261	0.913344
CFL2	1107.74	-0.284353	0.162765	-1.74702	0.0806338	0.333819
LMTK3	1.97967	-2.69579	2.09779	-1.28506	0.198772	NA
CYBC1	276.971	0.126455	0.15764	0.802179	0.422449	0.726981
SMN2	753.621	-0.0895889	0.114633	-0.781527	0.434492	0.73659
ARHGEF1	1109.5	-0.0815723	0.134422	-0.606837	0.543959	0.808111
BCL6B	0.0637412	-2.40213	6.23278	-0.385403	0.699939	NA
UCMA	0	NA	NA	NA	NA	NA
SLC22A23	539.005	0.362238	0.153342	2.36229	0.0181624	0.141618
ZNF480	231.328	0.167465	0.213569	0.784124	0.432967	0.735945
GGA2	1155.32	0.00652235	0.0851151	0.0766297	0.938918	0.978136
ARHGAP30	0.444761	0.990117	3.19058	0.310325	0.756314	NA
FCHSD1	64.7647	-0.126099	0.278405	-0.452933	0.650597	NA
LOXHD1	1.67975	-1.03268	2.38535	-0.432926	0.665069	NA
SPART	9.4753	-3.12262	1.58789	-1.96653	0.0492379	NA
LRRC37A2	25.4155	0.344358	0.619134	0.556193	0.578079	NA
TPT1	11729.8	-0.235207	0.0949938	-2.47602	0.0132856	0.116991
ME2	1308.68	0.0488047	0.142481	0.342534	0.731949	0.905462
GABRG2	9.37008	-0.0318464	0.952603	-0.0334309	0.973331	NA
UMAD1	232.291	-0.0128489	0.171061	-0.075113	0.940125	0.978136
CHCHD4	281.907	-0.46788	0.152197	-3.07418	0.00211083	0.0351951
ST3GAL5	54.5803	0.388357	0.355409	1.09271	0.274523	NA
NME4	380.935	-0.396423	0.201864	-1.96381	0.0495518	0.255716
MSL3	111.467	-0.168583	0.231772	-0.727367	0.467001	0.757519
LDAH	362.698	-0.00263342	0.149477	-0.0176176	0.985944	0.994811
PEG3	0.34609	1.13534	3.64604	0.311391	0.755504	NA
HPR	478.101	0.0321947	0.168462	0.19111	0.84844	0.945952
ECM2	122.973	0.085982	0.279061	0.308111	0.757998	0.913513
DARS2	1578.47	0.260251	0.0844552	3.08153	0.0020594	0.0346952
TAF6	1129.13	-0.19867	0.140411	-1.41492	0.157092	0.463351
MOV10	1824.18	0.0981332	0.0875341	1.12109	0.262251	0.589516
NDUFA10	1248.59	-0.031738	0.127166	-0.249579	0.802913	0.931882
CTSL	822.36	-0.0609114	0.131091	-0.464652	0.642181	0.863359
PTPRG	292.514	0.266477	0.165812	1.6071	0.108033	0.388917
G3BP2	5188.33	0.137966	0.102926	1.34044	0.180102	0.496509
NDUFA5	1004.28	-0.104576	0.121993	-0.857232	0.391317	0.702845
SPA17	48.2843	-0.184397	0.368167	-0.500851	0.616476	NA
MSGN1	0.0579621	-0.478632	6.23278	-0.0767928	0.938788	NA
MYCN	717.849	-0.156373	0.159972	-0.977504	0.32832	0.652793
NQO1	20176.9	0.143134	0.0713696	2.00553	0.0449067	0.241962
DEPDC5	115.722	0.270479	0.222686	1.21462	0.22451	0.552907
CLCF1	76.4457	0.42696	0.369435	1.15571	0.2478	NA
ADIRF	0	NA	NA	NA	NA	NA
CLN3	433.769	0.355762	0.143779	2.47436	0.0133475	0.117429
TSC2	978.734	-0.029395	0.128384	-0.228962	0.818899	0.937098
DSP	4263.83	0.118904	0.125769	0.945413	0.344448	0.666904
SIN3B	754.733	-0.0787753	0.136196	-0.578397	0.562996	0.820811
CCT3	12378.8	0.000878595	0.0550479	0.0159606	0.987266	0.994982
SLCO6A1	0.858381	0.307258	2.44789	0.125519	0.900112	NA
HTR3D	0.0592792	-0.478632	6.23278	-0.0767928	0.938788	NA
TEX38	0	NA	NA	NA	NA	NA
IDI1	2996.35	0.142446	0.117761	1.20963	0.226423	0.55457
DACT3	2.10301	-3.32459	1.86906	-1.77875	0.0752811	NA
TTK	1308.09	0.346203	0.152493	2.27029	0.0231898	0.164876
STRN4	1214.44	-0.124551	0.120896	-1.03023	0.302901	0.630202
LAMB3	1.43094	0.864911	2.30439	0.375332	0.707414	NA
PANK2	629.494	0.161452	0.118197	1.36596	0.171953	0.485349
PDCD11	1358.83	0.0536621	0.111391	0.481744	0.629987	0.857299
STRIP1	573.905	-0.0429669	0.116262	-0.36957	0.711703	0.897753
C3ORF52	123.427	0.0652621	0.237962	0.274255	0.783889	0.924733
SH3YL1	6.5996	0.35207	0.875352	0.402204	0.687534	NA
KNDC1	0.232549	1.90855	6.1792	0.308867	0.757423	NA
SMIM24	0.341317	-3.46355	4.12121	-0.840422	0.400672	NA
DLC1	2236.42	-0.0666561	0.105776	-0.630162	0.528588	0.797438
APP	5119.38	-0.0228996	0.102577	-0.223244	0.823346	0.938916
ACD	447.343	0.0761115	0.146774	0.518563	0.604065	0.841978
DMTF1	282.883	0.103691	0.161463	0.642195	0.520747	0.791375
PELI1	220.764	-0.069782	0.222902	-0.313061	0.754234	0.912378
HNRNPU	21407.8	-0.0904981	0.112051	-0.807649	0.419293	0.723706
SSR1	3163.71	0.273645	0.136493	2.00483	0.0449814	0.242096
RTKN	490.293	-0.12398	0.152092	-0.81516	0.414981	0.720631
SSU72P3	0	NA	NA	NA	NA	NA
STK24	1789.8	-0.0607125	0.0904244	-0.671417	0.501955	0.780993
PSIP1	942.303	-0.392512	0.113456	-3.45958	0.000541018	0.0135701
TREM1	1.50923	0.704169	1.98949	0.353945	0.72338	NA
ZNF222	69.7965	0.0189504	0.290277	0.0652839	0.947948	NA
GGH	1410.91	0.55752	0.193252	2.88493	0.00391498	0.0528386
SYNCRIP	4556.93	0.169088	0.104228	1.62228	0.104744	0.382837
IMPDH2	3086.44	-0.107901	0.068427	-1.57688	0.114823	0.399168
SCAP	1318.47	0.315889	0.114441	2.76028	0.00577512	0.0687629
ENSG00000285791	0	NA	NA	NA	NA	NA
DLG4	2.8471	1.26922	1.58974	0.798386	0.424647	NA
CHRNA7	0.316951	-0.978192	4.21216	-0.23223	0.816359	NA
CCDC148	27.2736	0.148833	0.432126	0.344419	0.730531	NA
FBXW12	0.238037	0.351533	5.46793	0.0642899	0.948739	NA
UBASH3A	0	NA	NA	NA	NA	NA
COPS4	1042.6	0.0581036	0.130874	0.443965	0.657068	0.869827
FUZ	1.97614	-3.17317	1.99824	-1.58798	0.112291	NA
EMSY	286.011	0.0288451	0.152883	0.188674	0.850348	0.946277
CCDC32	194.256	0.000875282	0.189132	0.0046279	0.996307	0.998555
DHRS4L2	168.995	-0.16906	0.174205	-0.970462	0.331816	0.654146
TRIM2	201.546	-0.117341	0.203038	-0.577926	0.563314	0.820904
GRIK2	29.8534	0.198539	0.433107	0.458406	0.646661	NA
CEP70	205.837	0.193945	0.191325	1.01369	0.31073	0.637272
LMNA	4536.41	-0.0757792	0.118041	-0.641972	0.520891	0.791375
CD47	46.1419	0.335675	0.404815	0.829206	0.406988	NA
CHRD	56.3448	-0.0908882	0.333842	-0.27225	0.78543	NA
EGFL6	0	NA	NA	NA	NA	NA
WNT16	0.117241	0.271596	6.21084	0.0437294	0.96512	NA
AGL	1399.19	0.232591	0.138148	1.68363	0.0922524	0.358447
CETN1	0.358746	-1.11475	4.05834	-0.274681	0.783561	NA
ODF4	0	NA	NA	NA	NA	NA
CLEC19A	0	NA	NA	NA	NA	NA
CSTF3	1851.22	0.186504	0.135838	1.37299	0.169755	0.482797
ST7	399.297	0.48995	0.162477	3.0155	0.00256554	0.0399614
ERI2	222.728	0.385766	0.202514	1.90489	0.0567945	0.276358
CPT2	739.052	0.0171415	0.112617	0.15221	0.879021	0.956831
THAP5	488.68	-0.394614	0.153959	-2.56312	0.0103736	0.0993276
CASP1	21.4073	-0.758046	0.580655	-1.3055	0.191723	NA
GUCY2F	0.230846	-2.85453	5.44047	-0.524684	0.599803	NA
CTNND1	2956.15	0.0702323	0.0894041	0.78556	0.432126	0.735919
AKIP1	191.631	-0.0287811	0.192665	-0.149384	0.881251	0.957418
SCN4B	1.91437	-4.02162	1.92819	-2.08569	0.0370065	NA
MED6	559.25	0.0488257	0.116806	0.418006	0.675943	0.878563
SCIMP	0	NA	NA	NA	NA	NA
IRX2	0.0766889	-2.27471	6.21841	-0.365803	0.714512	NA
IFITM5	0	NA	NA	NA	NA	NA
ATP2A1	32.2242	0.68076	0.719849	0.945698	0.344303	NA
HHIPL1	1.57233	0.129674	1.85606	0.0698652	0.944301	NA
STK3	378.455	0.0540013	0.145372	0.37147	0.710288	0.897011
RBM6	734.042	0.0367964	0.137887	0.266859	0.789578	0.925759
EIF4G3	1528.57	0.0126816	0.0753705	0.168257	0.866381	0.950307
CBX1	1310.1	-0.0860844	0.110317	-0.780338	0.435192	0.737031
MFSD4B	725.849	0.84799	0.152061	5.57665	2.45201e-08	5.40779e-06
ETV3L	11.2179	0.0820612	0.735445	0.11158	0.911156	NA
EGLN3	3.69688	1.66509	1.2847	1.29609	0.194943	NA
EAPP	365.836	0.0742498	0.148848	0.498828	0.6179	0.850718
C10ORF88	198.05	-0.175509	0.207807	-0.844581	0.398345	0.70858
KRT71	0.416708	-0.613103	3.42995	-0.17875	0.858134	NA
GBGT1	0.550885	0.824372	2.7764	0.296921	0.766527	NA
ESYT1	4116.9	0.156264	0.079118	1.97508	0.0482591	0.251777
NCAPD2	4223.1	0.000323871	0.0577109	0.00561194	0.995522	0.998244
GRIP2	0.36882	-0.509197	4.82932	-0.105439	0.916028	NA
TAB2	970.749	-0.132219	0.109542	-1.20702	0.227425	0.556462
LDLRAD3	5.104	-0.25651	1.11839	-0.229357	0.818591	NA
GAD2	0	NA	NA	NA	NA	NA
ADGRE2	55.0022	0.0715021	0.355044	0.201389	0.840394	NA
NSUN3	244.065	0.404912	0.227164	1.78246	0.0746737	0.320079
PARP8	239.63	-0.0856659	0.160164	-0.534863	0.592744	0.837019
MYO10	9.9887	-1.96959	1.72622	-1.14099	0.253876	NA
ABCC3	216.286	0.0593218	0.170538	0.347852	0.727952	0.903687
EML6	77.1333	0.240101	0.298176	0.805232	0.420686	NA
CCDC82	205.424	0.125817	0.176676	0.712134	0.476382	0.763343
SIRT5	141.871	0.194849	0.223351	0.87239	0.382996	0.696654
VRK1	892.601	0.126068	0.195473	0.644937	0.518968	0.790964
TSEN2	207.577	-0.210053	0.202733	-1.03611	0.300152	0.627866
SNAP47	349.377	-0.103947	0.161016	-0.645568	0.518559	0.790589
GNS	3091.43	0.152398	0.0982772	1.5507	0.120974	0.410403
HAUS3	620.015	0.0901708	0.19441	0.463817	0.642779	0.863684
DNAJC21	1095.52	-0.182873	0.140647	-1.30023	0.193522	0.515775
KLHL2	151.972	0.0986811	0.225268	0.438061	0.661342	0.870664
GPR139	0	NA	NA	NA	NA	NA
ENSG00000257355	0	NA	NA	NA	NA	NA
ENSG00000262304	0	NA	NA	NA	NA	NA
DHX35	293.543	0.0165806	0.150999	0.109806	0.912563	0.968022
VAV1	2.14863	-0.180451	2.19247	-0.0823047	0.934404	NA
UROD	1117.34	-0.0328762	0.0893878	-0.367792	0.713028	0.898687
CHD1L	838.572	-0.0205668	0.156109	-0.131747	0.895185	0.961575
H2AZ2	4550.41	-0.0426241	0.102163	-0.417216	0.676521	0.878725
CMTM2	0.309763	-4.64983	4.88096	-0.952647	0.340769	NA
COMT	669.863	-0.215833	0.128163	-1.68404	0.092173	0.358391
RNASE7	0.0667506	-0.478679	6.23278	-0.0768003	0.938782	NA
TERF1	376.629	-0.152563	0.134875	-1.13114	0.257996	0.586131
QPCTL	153.027	0.00193067	0.249006	0.00775352	0.993814	0.997656
ADAM9	3971.64	0.503305	0.115666	4.35136	1.35293e-05	0.000874622
HGS	1196.87	-0.12945	0.121038	-1.0695	0.284846	0.61161
OTULINL	245.392	0.359077	0.22481	1.59725	0.110211	0.391683
SLC25A3	13399.1	0.103534	0.104887	0.987101	0.323593	0.648054
C19ORF25	259.512	0.0237813	0.175387	0.135593	0.892143	0.961098
CD300LG	0.0575081	-0.478679	6.23278	-0.0768003	0.938782	NA
PLEKHM1	206.486	-0.236242	0.19762	-1.19544	0.231916	0.558652
MINK1	841.784	-0.0548565	0.126781	-0.432685	0.665243	0.872325
TBX1	6.0731	-0.236278	0.986186	-0.239588	0.81065	NA
APBB3	16.2355	-0.160331	0.601359	-0.266615	0.789766	NA
DDC	1366.31	0.125403	0.0975184	1.28594	0.198463	0.521921
AIPL1	0	NA	NA	NA	NA	NA
TGM6	1.27326	0.577765	2.74375	0.210575	0.833219	NA
NTF4	0.0581955	-0.478679	6.23278	-0.0768003	0.938782	NA
CASP8	627.406	-0.12979	0.125416	-1.03488	0.300725	0.628794
BUD23	768.456	-0.130191	0.12311	-1.05751	0.290278	0.616785
SP110	131.877	-0.10148	0.211335	-0.480187	0.631095	0.857924
SPAG16	148.211	-0.111312	0.207858	-0.535518	0.592292	0.836745
FKBP10	312.816	-0.278014	0.193754	-1.43489	0.15132	0.453632
TBC1D16	963.407	-0.16121	0.116268	-1.38653	0.165584	0.476804
EWSR1	9331.42	-0.0924433	0.0809783	-1.14158	0.253629	0.582975
ARHGEF10	3.4361	-2.3737	1.97565	-1.20148	0.229566	NA
TBC1D2	63.4891	0.00143485	0.338054	0.00424445	0.996613	NA
BID	808.346	-0.112717	0.104669	-1.07689	0.281529	0.607746
OBP2A	1.35593	-0.201867	2.39233	-0.0843807	0.932754	NA
AMPD2	834.745	-0.0418194	0.109387	-0.382305	0.702235	0.892107
DHRS4	208.668	-0.0504286	0.184605	-0.273171	0.784722	0.925144
KRTAP4-5	0.0939642	-0.478632	6.23278	-0.0767928	0.938788	NA
OBP2B	0	NA	NA	NA	NA	NA
BSG	7566.37	-0.131311	0.0849487	-1.54577	0.12216	0.412471
TMEM272	2.31072	-0.912783	2.06862	-0.441253	0.65903	NA
ALK	0.422545	-0.0321677	3.81688	-0.00842775	0.993276	NA
LEPROTL1	435.373	0.273033	0.13438	2.0318	0.0421736	0.232989
PDPN	2.59041	-1.42144	2.214	-0.642023	0.520858	NA
HPGD	1110.44	-0.0303933	0.111159	-0.273423	0.784528	0.925038
ZFR2	0.204858	-4.20478	5.65373	-0.743718	0.457047	NA
TTLL5	258.677	0.0845396	0.174501	0.484465	0.628056	0.856575
RPL19	9789.02	-0.35374	0.0697361	-5.07255	3.92524e-07	5.1041e-05
RPP25L	92.5191	0.102846	0.266501	0.385912	0.699562	NA
TTC39B	2.90267	-0.106405	1.46212	-0.0727745	0.941986	NA
MECOM	546.487	-0.0848731	0.112692	-0.753144	0.451363	0.747904
GRHPR	1771.64	-0.186075	0.0957466	-1.94341	0.0519664	0.262784
ENO2	336.703	0.0307975	0.327383	0.0940719	0.925052	0.972801
IMPA2	553.092	-0.0741926	0.135071	-0.549286	0.582809	0.831864
KRTAP24-1	0	NA	NA	NA	NA	NA
JAGN1	632.2	0.0691385	0.105095	0.657868	0.510623	0.785897
HPS1	249.987	-0.23569	0.177332	-1.32909	0.183819	0.501625
TCTN1	75.7702	0.622951	0.278153	2.2396	0.025117	NA
METTL7A	553.312	0.249023	0.120502	2.06655	0.0387768	0.220311
CD3E	0.108223	-3.15455	6.21388	-0.507663	0.61169	NA
WASF2	1635.7	-0.0209199	0.0948378	-0.220586	0.825415	0.938932
RPSA	7278.17	-0.0935885	0.0732509	-1.27764	0.201375	0.525904
ROCK2	1831.34	0.0300763	0.152619	0.197068	0.843774	0.944215
EPN1	1278.36	0.00263386	0.150044	0.0175539	0.985995	0.994811
NDUFV3	615.148	-0.204426	0.129181	-1.58248	0.11354	0.396241
CCDC30	2.24664	0.101103	1.6667	0.0606605	0.95163	NA
CELSR2	141.484	0.411587	0.269985	1.52448	0.127388	0.420038
PROK1	0	NA	NA	NA	NA	NA
COMMD6	319.998	-0.056748	0.164406	-0.34517	0.729967	0.904443
KCNK16	0.153243	0.555248	6.19879	0.0895736	0.928626	NA
EIF4A2	3962.82	0.247783	0.132684	1.86746	0.0618372	0.288767
SRSF5	1933.59	0.117667	0.120908	0.973201	0.330453	0.654146
ALG1L2	81.7064	-0.907095	0.77252	-1.1742	0.240314	NA
ZNF226	127.396	0.564401	0.210601	2.67996	0.00736318	0.0812178
ZNF283	71.4522	-0.308561	0.319897	-0.964564	0.334763	NA
WNT7B	0.310071	-2.0302	4.32265	-0.469665	0.638594	NA
COPS3	2484.45	0.214333	0.108627	1.9731	0.0484839	0.252679
SLC9A6	144.463	0.777766	0.228616	3.40206	0.000668794	0.0156505
FAM180B	0.0667506	-0.478679	6.23278	-0.0768003	0.938782	NA
RAB40C	161.861	-0.297521	0.231702	-1.28407	0.199119	0.523078
C5ORF49	0.76515	-0.495048	2.83772	-0.174453	0.86151	NA
IFITM2	68.7933	-0.383348	0.403486	-0.95009	0.342066	NA
UBE2QL1	2.19119	0.337438	2.57503	0.131042	0.895742	NA
CTSS	121.35	0.175413	0.270529	0.648409	0.516721	0.789035
AQP4	27.1998	1.42516	0.740497	1.9246	0.0542789	NA
CHUK	601.985	0.022938	0.103912	0.220744	0.825292	0.938932
TGFBR3	693.768	0.573479	0.120509	4.75881	1.9474e-06	0.000185158
IQSEC2	7.39364	-0.466594	1.00016	-0.46652	0.640843	NA
FKTN	297.505	0.119804	0.190711	0.628197	0.529875	0.798328
PTBP2	144.814	0.287374	0.194988	1.4738	0.140535	0.439071
TATDN2	1135.84	0.0651998	0.114199	0.570932	0.568046	0.82275
H2AC8	4674.97	-0.314961	0.0722926	-4.35676	1.32004e-05	0.000859706
TSPAN10	7.06297	-0.0252492	0.96878	-0.0260629	0.979207	NA
FANCB	399.534	0.288188	0.206882	1.39301	0.163617	0.47367
TMEM176B	1081.08	0.0260814	0.0868118	0.300436	0.763845	0.91616
ABLIM3	81.0192	0.0472326	0.295632	0.159768	0.873064	NA
RNASE9	0	NA	NA	NA	NA	NA
NFATC1	5.8222	1.54785	1.01904	1.51893	0.12878	NA
ARNTL2	405.352	0.218821	0.217335	1.00684	0.314014	0.640484
CCNI	2474.13	0.514826	0.095045	5.41666	6.07243e-08	1.17854e-05
ALS2CL	18.186	-0.0046568	0.524267	-0.0088825	0.992913	NA
WRN	817.889	0.183908	0.127893	1.43798	0.150441	0.452344
CTNNA3	10.9836	-2.73738	1.58277	-1.72949	0.0837216	NA
SPTSSA	245.475	0.180306	0.176336	1.02252	0.306536	0.63393
TEFM	175.673	-0.0161023	0.207553	-0.0775816	0.938161	0.977928
PSMC1	3820.74	-0.0219069	0.0981562	-0.223184	0.823392	0.938916
TMPRSS6	99.9698	0.408707	0.269878	1.51442	0.129921	0.422978
DDR1	103.808	0.0526227	0.306244	0.171833	0.863569	0.94938
PRR3	225.296	-0.296011	0.192376	-1.53871	0.123876	0.415411
CTTN	3559.81	-0.0928197	0.0664654	-1.39651	0.162561	0.472161
KCNC1	0.558443	1.02535	3.05232	0.335923	0.736929	NA
CSRP3	0.943339	0.402061	2.82744	0.1422	0.886922	NA
MAPKAP1	1146.5	0.0583155	0.101968	0.571898	0.567391	0.822709
GGCX	2461.22	0.272247	0.0818445	3.32639	0.000879775	0.0186783
BAALC	0.115016	0.348852	6.20912	0.0561839	0.955195	NA
ERRFI1	2458.54	-0.0885846	0.0721801	-1.22727	0.219721	0.546857
MAL	0	NA	NA	NA	NA	NA
CLIP4	54.3089	0.904943	0.336533	2.68902	0.00716624	NA
CTNS	216.043	0.181008	0.171919	1.05287	0.292402	0.618806
ZNF250	59.786	0.184025	0.30709	0.599256	0.549002	NA
PTP4A2	1846.14	-0.421501	0.120822	-3.48862	0.000485524	0.0126314
SOX6	648.619	-0.0470141	0.12131	-0.387554	0.698346	0.890073
NDUFC2-KCTD14	713.091	0.175696	0.122098	1.43898	0.150156	0.45224
TPRX2	0	NA	NA	NA	NA	NA
CCDC47	2016.4	0.0166934	0.16426	0.101628	0.919052	0.970064
KLHL42	423.334	-0.285045	0.154317	-1.84714	0.0647275	0.296281
LRCH3	1121.81	0.0420452	0.0824597	0.509888	0.61013	0.844775
DCAF8	357.843	-0.0458813	0.130948	-0.350378	0.726055	0.903107
G3BP1	6351.03	-0.00854554	0.0595147	-0.143587	0.885827	0.959204
MAPK14	1001.74	-0.00314344	0.137189	-0.0229133	0.981719	0.993597
DENND2A	34.2284	-0.0800282	0.49988	-0.160095	0.872807	NA
SH2D1A	0.212523	1.04196	6.17655	0.168696	0.866036	NA
RABGGTA	344.632	-0.00968903	0.166051	-0.0583496	0.95347	0.983704
ZNF415	44.7574	-0.889057	0.372196	-2.38868	0.016909	NA
DCDC1	9.80952	0.409623	0.837658	0.48901	0.624834	NA
C19ORF54	76.0074	-0.154201	0.351969	-0.43811	0.661307	NA
SIRT1	497.756	0.0202875	0.174891	0.116001	0.907652	0.966621
SRP14	2849.26	-0.261836	0.138589	-1.8893	0.0588521	0.281226
MTMR4	868.736	-0.00168131	0.0920976	-0.0182558	0.985435	0.994741
ZNF202	96.5614	-0.522093	0.263141	-1.98408	0.0472466	NA
THEM6	10.0016	-0.291525	0.801719	-0.363625	0.716138	NA
RPS6KC1	341.764	0.462321	0.204944	2.25584	0.0240805	0.167023
ZNF79	111.386	-0.0242359	0.237014	-0.102256	0.918554	0.969946
SUDS3	537.028	-0.0926842	0.136387	-0.679567	0.496779	0.777053
ACSM2A	24.2851	-0.216587	0.504393	-0.429402	0.667631	NA
PYROXD1	233.486	0.11251	0.271829	0.413901	0.678947	0.880286
ACSL6	4.07812	1.35487	1.16597	1.16202	0.245228	NA
PRPH2	0.2159	-0.47867	5.59569	-0.0855426	0.93183	NA
ATF2	1138.6	-0.0229416	0.0942515	-0.243408	0.80769	0.932656
TCL1A	0	NA	NA	NA	NA	NA
GABRB3	0.181669	-0.688386	5.85267	-0.117619	0.906369	NA
INS-IGF2	0	NA	NA	NA	NA	NA
PDCL	603.461	-0.161816	0.187629	-0.862425	0.388454	0.699916
OR1L4	0	NA	NA	NA	NA	NA
RABEPK	375.474	-0.0324436	0.137201	-0.236468	0.81307	0.934226
PAEP	0.0579621	-0.478632	6.23278	-0.0767928	0.938788	NA
ASCC2	817.9	-0.112458	0.102154	-1.10086	0.270957	0.598343
COL12A1	213.066	0.679997	0.207813	3.27215	0.00106733	0.0215329
C1ORF100	0	NA	NA	NA	NA	NA
CATSPERE	1.47515	-1.6	1.97859	-0.808658	0.418712	NA
ADSS2	1618.41	0.162941	0.165082	0.987033	0.323626	0.648054
PRKG2	1.38058	-1.0703	2.5833	-0.414316	0.678643	NA
DISP1	127.476	0.164074	0.246104	0.666684	0.504974	0.783291
MEGF6	0.733724	-0.44473	2.85588	-0.155724	0.87625	NA
SMARCE1	752.162	-0.316658	0.0961231	-3.29429	0.000986696	0.0204156
SON	7518.89	0.00974416	0.0912576	0.106776	0.914966	0.968776
FOS	21.3529	0.0694697	0.525389	0.132225	0.894806	NA
COG6	508.696	0.0788558	0.131648	0.598988	0.549181	0.811149
EPO	3.61375	-0.476163	1.27074	-0.374712	0.707875	NA
TENT2	332.434	0.000556728	0.133304	0.00417639	0.996668	0.998555
H2AW	469.835	-0.486803	0.181605	-2.68055	0.00735004	0.0812178
KCTD14	30.9335	-0.0676597	0.438152	-0.154421	0.877278	NA
APEX1	3928.14	-0.224949	0.060363	-3.7266	0.000194079	0.00636265
MAGED4B	8.46626	-2.80261	1.69946	-1.64912	0.0991239	NA
KRTAP15-1	0	NA	NA	NA	NA	NA
R3HDML	0.128814	-2.63994	6.20615	-0.425375	0.670563	NA
DYRK2	532.132	-0.0904098	0.146687	-0.616345	0.537667	0.802695
RHOU	1089.84	-0.204998	0.0963385	-2.12789	0.033346	0.201991
HPSE2	0.190457	-0.478667	5.80929	-0.0823967	0.934331	NA
OAS2	0.332068	1.02075	3.70782	0.275295	0.78309	NA
ACSF3	158.959	-0.218046	0.186969	-1.16622	0.243527	0.571509
SLC35E2B	893.205	0.150065	0.178742	0.839565	0.401152	0.709569
PINLYP	0.117853	-3.26222	6.20721	-0.525554	0.599198	NA
PAM16	176.453	-0.450878	0.270753	-1.66527	0.0958588	0.366027
CASP5	72.8394	-1.56705	1.4617	-1.07207	0.283686	NA
KLRF1	1.11098	-2.24692	2.65014	-0.847849	0.396522	NA
KBTBD7	389.727	0.144013	0.164741	0.874177	0.382022	0.696211
OR2T29	0	NA	NA	NA	NA	NA
ALG13	235.476	0.172155	0.177252	0.971245	0.331426	0.654146
THEGL	0	NA	NA	NA	NA	NA
TRIM17	11.4161	-0.689243	0.737866	-0.934102	0.350251	NA
LEF1	3.80661	-0.504482	1.48102	-0.340632	0.733381	NA
PURA	248.61	-0.215119	0.217215	-0.990352	0.322002	0.647067
STN1	140.591	0.1993	0.208995	0.95361	0.340281	0.662661
FRMPD2	2.26484	-1.16644	1.5121	-0.771404	0.440468	NA
IRAK3	3.90595	1.07536	1.33435	0.805904	0.420298	NA
TWF2	335.986	-0.0152365	0.183692	-0.0829456	0.933895	0.975933
FES	470.063	0.042048	0.151987	0.276656	0.782044	0.924365
POTEE	1820.2	-0.41626	0.214375	-1.94174	0.0521685	0.263379
CSNK1G2	622.04	0.0136682	0.152721	0.0894981	0.928686	0.974198
ACO2	1709.01	-0.0561282	0.0931511	-0.60255	0.546808	0.810148
EXOC3L4	28.8133	-0.445918	0.441422	-1.01019	0.312407	NA
CDH1	1923.12	0.182024	0.0838973	2.1696	0.0300368	0.189764
SBF2	442.083	0.200677	0.149121	1.34573	0.178389	0.494174
CCR9	0.0592792	-0.478632	6.23278	-0.0767928	0.938788	NA
ZNF600	61.667	-0.284233	0.323832	-0.877718	0.380097	NA
CFAP119	5.4641	0.172398	1.05428	0.163522	0.870108	NA
NHEJ1	243.668	0.0884315	0.164024	0.539137	0.589792	0.836075
USP19	1258.8	-0.039834	0.0992665	-0.401283	0.688211	0.88444
MRTFA	654.518	0.107311	0.150076	0.715043	0.474582	0.761233
GAGE1	0	NA	NA	NA	NA	NA
AKT1S1	634.382	-0.35816	0.151822	-2.35907	0.0183206	0.14255
RAB6D	175.552	-0.217182	0.222359	-0.976717	0.328709	0.653023
OSBPL9	1397.45	0.264265	0.102515	2.57783	0.00994223	0.0972575
HHEX	1157.78	-0.252878	0.100869	-2.507	0.012176	0.110737
NCSTN	1117.23	-0.00155305	0.110309	-0.0140791	0.988767	0.995125
CD28	0.564424	-1.18024	3.71154	-0.317992	0.750491	NA
RNF31	282.965	-0.0393328	0.154925	-0.253883	0.799586	0.930246
ZSWIM1	206.959	0.0487144	0.180677	0.269621	0.787452	0.925759
CNTN2	0.374869	-1.5695	4.72586	-0.33211	0.739806	NA
INF2	763.237	-0.245122	0.131388	-1.86563	0.0620928	0.289124
HNRNPD	5692.87	-0.298892	0.138019	-2.16559	0.0303425	0.191197
SRGAP2	544.633	0.137086	0.116759	1.17409	0.240358	0.568622
RFX5	197.357	0.00142365	0.210841	0.00675221	0.994613	0.998139
POPDC3	35.6112	1.27365	0.564695	2.25547	0.0241039	NA
PSG5	0	NA	NA	NA	NA	NA
PFN2	886.026	-0.0876016	0.103412	-0.847115	0.396931	0.707601
HOXA4	36.6726	-0.0509964	0.425484	-0.119855	0.904598	NA
BCO2	7.39157	0.491209	0.964377	0.509354	0.610504	NA
AP4S1	347.854	0.447538	0.198907	2.24999	0.0244494	0.168443
DDX42	2048.39	-0.0114687	0.0807826	-0.14197	0.887103	0.95948
TBL1X	571.36	0.0909945	0.151381	0.601096	0.547776	0.810555
CRHR1	0	NA	NA	NA	NA	NA
GRM7	4.73218	0.0873111	1.05724	0.0825843	0.934182	NA
MYLK	444.585	0.019315	0.170264	0.113442	0.90968	0.96689
ENSG00000289758	0	NA	NA	NA	NA	NA
TCEANC	40.4672	0.109343	0.392543	0.27855	0.78059	NA
ANXA11	2124.35	0.0127315	0.0910756	0.139791	0.888825	0.960165
DAGLA	272.234	0.387627	0.227246	1.70576	0.0880526	0.349631
AGO3	261.499	0.2326	0.174746	1.33108	0.183164	0.500542
DDIAS	309.983	-0.120494	0.159604	-0.754956	0.450275	0.747174
LRR1	292.808	0.365092	0.153692	2.37548	0.0175263	0.139132
CDK9	775.539	-0.0430675	0.114479	-0.376204	0.706765	0.895418
SLX9	276.211	0.0601055	0.194793	0.30856	0.757656	0.913344
CHRFAM7A	0.39364	-1.54944	3.97524	-0.389773	0.696704	NA
SIM2	0.270465	-1.3087	4.45611	-0.293688	0.768997	NA
BAG6	4618.76	0.170046	0.109471	1.55333	0.120343	0.409614
LTC4S	0.143439	-1.31299	6.21841	-0.211146	0.832773	NA
PLCB4	0.494166	0.66295	3.13085	0.211748	0.832304	NA
TAF2	543.269	0.121921	0.120374	1.01286	0.311128	0.637633
OXA1L	1948.62	0.0477876	0.102104	0.468028	0.639765	0.862341
FGF19	157.779	0.206837	0.242649	0.852414	0.393984	0.705746
XPC	606.623	-0.0891915	0.115548	-0.771902	0.440173	0.740466
IL17RE	15.3381	-0.252613	0.638655	-0.395539	0.692445	NA
CIDEC	119.036	-0.0315366	0.223693	-0.140982	0.887885	0.959576
SNCAIP	194.151	-0.036317	0.169699	-0.214009	0.83054	0.93993
MMP24	57.2088	0.411522	0.389604	1.05626	0.290851	NA
CALML4	78.1987	-0.394131	0.274183	-1.43747	0.150583	NA
CSTPP1	293.219	-0.0237512	0.156864	-0.151413	0.87965	0.956857
THOC1	783.271	0.0739573	0.158162	0.467606	0.640066	0.862428
ZNF765	130.824	-0.0459661	0.269582	-0.170509	0.86461	0.949701
STRADA	257.213	0.128103	0.214737	0.596558	0.550803	0.812531
MAPK1IP1L	3258.17	0.161642	0.217758	0.742302	0.457904	0.751989
TNFSF13	0.247395	-4.32615	6.16213	-0.702054	0.482646	NA
KHNYN	533.886	-0.0145255	0.153927	-0.0943658	0.924819	0.972801
MORC4	716.812	0.121423	0.139636	0.869566	0.384538	0.697226
PSMB10	138.787	-0.00430646	0.254975	-0.0168897	0.986525	0.99493
TMEM47	0	NA	NA	NA	NA	NA
RNF128	757.882	0.0938704	0.102795	0.913179	0.361148	0.679183
TNFRSF12A	1206.91	0.0351747	0.113715	0.309324	0.757075	0.913344
TCF4	701.834	-0.00380854	0.104724	-0.0363672	0.97099	0.990265
STAT5A	135.175	0.128223	0.204018	0.628488	0.529684	0.798328
PLS1	772.157	0.0687247	0.142642	0.481799	0.629949	0.857299
OR5AU1	0	NA	NA	NA	NA	NA
MRPS10	734.911	-0.142532	0.184456	-0.772717	0.43969	0.740466
NSF	1606.92	0.169633	0.110859	1.53017	0.125976	0.418796
MCRIP1	245.685	-0.0126705	0.182304	-0.0695022	0.94459	0.980209
SPACA7	0	NA	NA	NA	NA	NA
LHB	0.173432	1.22218	6.21126	0.196768	0.844009	NA
PLOD1	1292.5	-0.000998286	0.105123	-0.00949635	0.992423	0.996943
FANK1	0.0581955	-0.478679	6.23278	-0.0768003	0.938782	NA
IER3	389.833	0.148158	0.230747	0.642081	0.520821	0.791375
IL17RC	68.5665	0.151913	0.347966	0.436575	0.66242	NA
MRPS18B	1085.27	0.12579	0.136408	0.92216	0.356445	0.676517
C6ORF15	0	NA	NA	NA	NA	NA
RNF152	17.4542	-0.437722	0.800254	-0.546979	0.584393	NA
RFTN2	12.7242	0.681908	0.70985	0.960637	0.336735	NA
TMEM164	489.885	0.354759	0.1387	2.55775	0.0105353	0.10023
XRCC3	161.816	0.356673	0.222864	1.60041	0.109508	0.390669
DYTN	0.0766889	-2.27471	6.21841	-0.365803	0.714512	NA
FAM168A	532.561	-0.187828	0.204388	-0.918978	0.358107	0.676839
EYA4	204.798	0.0531241	0.183036	0.290238	0.771634	0.919217
CHMP2B	877.425	0.0968401	0.218753	0.442691	0.65799	0.870031
ZBTB20	1576.75	0.031169	0.122303	0.25485	0.798839	0.929934
MPIG6B	0	NA	NA	NA	NA	NA
CCDC90B	221.056	-0.239514	0.165718	-1.44531	0.148372	0.449798
CHD7	1789.26	0.105703	0.0771257	1.37053	0.170521	0.483842
ZFPL1	343.449	-0.311345	0.21758	-1.43094	0.152447	0.454818
RRM1	3675.27	0.249962	0.125215	1.99626	0.0459052	0.24409
ANXA2	18607.2	-0.0158524	0.09307	-0.170328	0.864752	0.949701
PSTPIP1	0	NA	NA	NA	NA	NA
APBB1	184.394	0.165688	0.25357	0.653424	0.513483	0.787189
FMNL3	37.552	0.219598	0.445533	0.492889	0.622091	NA
YIF1B	477.967	-0.0721885	0.149067	-0.48427	0.628195	0.856575
PPP2R2A	1435.42	0.0344755	0.146894	0.234696	0.814445	0.934784
SERPINB1	2222.02	0.152323	0.114295	1.33272	0.182624	0.499769
ZNF257	64.4856	-0.292406	0.375193	-0.77935	0.435774	NA
PLXDC1	0.785733	-3.83463	4.55039	-0.842704	0.399394	NA
PHKG2	292.107	0.0391189	0.167956	0.232912	0.81583	0.935554
RBFOX2	953.911	0.0680634	0.123532	0.550978	0.581649	0.831392
CCT8L2	0.287894	0.184792	4.28664	0.0431089	0.965615	NA
MPP4	0.169582	-0.478663	6.0311	-0.0793659	0.936742	NA
PMM2	941.179	-0.00365178	0.120718	-0.0302505	0.975867	0.991644
CCDC196	0.135968	-1.31295	6.21841	-0.211139	0.832779	NA
MFSD8	300.733	0.67735	0.156418	4.33038	1.48852e-05	0.000914216
ITGA4	5.73807	-3.21221	2.22511	-1.44362	0.148846	NA
MSLN	0.211205	1.03176	5.52871	0.186618	0.85196	NA
OR2L2	7.12577	-1.18479	1.792	-0.661158	0.508511	NA
USP43	0.700993	2.72057	3.09847	0.878038	0.379923	NA
DYRK3	34.8956	0.0521749	0.433703	0.120301	0.904245	NA
PIGG	801.146	0.371391	0.13668	2.71724	0.00658297	0.0751542
FAM183A	3.83786	-0.981339	1.37071	-0.715937	0.47403	NA
KIAA1549L	1.09667	-3.71479	2.87324	-1.29289	0.196048	NA
SERPINF2	2473.89	0.0590444	0.124996	0.472369	0.636663	0.859992
ZNF813	105.442	0.389458	0.331588	1.17453	0.240185	0.568614
CRB3	108.858	0.0835214	0.248034	0.336734	0.736318	0.906799
ZNF616	86.4384	0.035313	0.257895	0.136928	0.891088	NA
PABPC1	6724.78	0.00500332	0.0745863	0.067081	0.946517	0.980885
POT1	152.183	0.118663	0.203171	0.584052	0.559185	0.818205
PRKRA	581.306	0.144296	0.132136	1.09202	0.274823	0.601533
CSNK2B	1458.91	-0.182113	0.0910315	-2.00054	0.0454415	0.243761
CHEK2	455.829	0.0629392	0.138526	0.454348	0.649578	0.866795
SLC25A45	69.2287	-0.132778	0.297228	-0.446721	0.655076	NA
DOCK10	0.72788	0.142394	2.85933	0.0497997	0.960282	NA
SERPINB6	457.29	0.153468	0.123498	1.24268	0.213986	0.539572
ALAS1	1055.24	0.0997971	0.0973889	1.02473	0.305492	0.633439
MLF1	5.5946	0.852283	1.54583	0.551343	0.581399	NA
ATP8B4	0.564079	2.80705	2.95261	0.950701	0.341756	NA
SNRPB	7083.2	0.030236	0.198418	0.152385	0.878883	0.956831
LIN37	80.8404	-0.031503	0.264461	-0.119122	0.905179	NA
CCDC103	9.61006	-0.0985947	0.739477	-0.13333	0.893932	NA
ATXN10	2352.58	0.248986	0.0919277	2.7085	0.00675877	0.0762641
STATH	0	NA	NA	NA	NA	NA
CCK	0	NA	NA	NA	NA	NA
RAB18	859.879	0.245162	0.187236	1.30938	0.190407	0.511689
PLCH1	184.575	0.299731	0.193491	1.54907	0.121366	0.411077
CACNB4	1.16965	-0.783463	2.30042	-0.340574	0.733424	NA
AZIN1	1642.72	0.551733	0.142588	3.86942	0.000109096	0.00398067
ADAL	108.862	-0.0854429	0.242689	-0.352067	0.724788	0.902553
CC2D2A	155.119	0.0990807	0.212732	0.465754	0.641392	0.863273
IL20RB	14.6783	-0.935127	0.644091	-1.45186	0.146542	NA
FAM162A	645.528	-0.115789	0.136147	-0.850469	0.395065	0.706413
RPGRIP1L	137.715	0.108927	0.232777	0.467945	0.639824	0.862341
PRICKLE2	138.437	-0.0993157	0.288846	-0.343837	0.730969	0.905325
STUB1	610.66	-0.0947855	0.109703	-0.86402	0.387577	0.699386
NVL	631.213	0.0606641	0.112534	0.539074	0.589836	0.836075
NRG3	2.32503	0.440052	1.60774	0.273709	0.784308	NA
NBPF3	18.0697	-0.222602	0.557009	-0.399637	0.689424	NA
LGALS7B	0	NA	NA	NA	NA	NA
SEC31A	6593.11	0.267439	0.08087	3.30702	0.000942944	0.0197631
KCNQ5	2.33635	-2.80347	6.0079	-0.466631	0.640764	NA
MSRB3	239.211	-0.0851236	0.178165	-0.47778	0.632807	0.857924
C6ORF89	595.823	0.0724594	0.127887	0.566588	0.570994	0.823808
MAP7	14.4559	-0.0947261	0.618018	-0.153274	0.878182	NA
ECHDC1	1319.54	0.211463	0.121259	1.7439	0.0811772	0.335229
CXCR4	19.8587	0.116021	0.631236	0.183799	0.854171	NA
SGTA	1735.51	-0.251557	0.105896	-2.37552	0.0175244	0.139132
ROPN1	0	NA	NA	NA	NA	NA
SYNE1	939.459	0.25305	0.130533	1.93859	0.0525507	0.264271
HSD17B4	4032.75	0.155381	0.1156	1.34413	0.178907	0.494618
DAZAP2	1938.17	-0.039955	0.183126	-0.218183	0.827287	0.939036
TMEM19	346.709	0.533886	0.153619	3.4754	0.000510098	0.0130263
SF3B3	8781.93	0.138632	0.0621191	2.23171	0.025634	0.174319
CXXC5	922.566	-0.0988218	0.175483	-0.563143	0.573338	0.825103
C1QTNF4	1.26019	-0.611318	2.15558	-0.283598	0.776719	NA
SETD2	1907.58	0.243825	0.0960396	2.53879	0.0111236	0.103991
DEFB104B	0	NA	NA	NA	NA	NA
RGS11	0	NA	NA	NA	NA	NA
CYP8B1	0.239631	-0.162673	5.34505	-0.0304344	0.975721	NA
SMR3B	0	NA	NA	NA	NA	NA
TYW3	202.126	0.0406532	0.1892	0.214869	0.829869	0.939898
UXT	475.722	-0.134214	0.205274	-0.653829	0.513222	0.787189
DYM	431.758	0.343479	0.127219	2.6999	0.00693596	0.077811
OTOF	8.83641	1.63463	1.69828	0.96252	0.335788	NA
PCP4L1	0.548478	-4.32836	3.53335	-1.225	0.220575	NA
ADAM22	117.881	0.634847	0.263086	2.41308	0.0158184	0.130086
KCNC4	30.8748	0.21745	0.620528	0.350427	0.726018	NA
ATP10D	637.183	0.341957	0.142925	2.39256	0.0167312	0.135752
FAM3A	135.051	-0.0952535	0.242777	-0.39235	0.6948	0.887998
TRIM51	0	NA	NA	NA	NA	NA
DCAKD	187.089	-0.0302237	0.187134	-0.161508	0.871693	0.953849
ARHGEF2	747.704	-0.198445	0.108066	-1.83633	0.0663092	0.300485
PLCZ1	0.58591	1.00296	3.48665	0.287656	0.77361	NA
NOMO1	2867.66	0.123742	0.0844434	1.46538	0.142816	0.443201
TPRKB	625.008	0.213549	0.176899	1.20718	0.227364	0.556454
CST6	0	NA	NA	NA	NA	NA
ATE1	710.899	0.0496772	0.109262	0.45466	0.649354	0.866795
DNAJC11	1423.31	0.001498	0.122057	0.0122729	0.990208	0.995868
PIGV	82.9469	0.746689	0.287994	2.59272	0.00952206	NA
WDR12	1457.85	0.00721085	0.108432	0.0665008	0.946979	0.981154
NKRF	393.373	0.0596748	0.14051	0.424703	0.671053	0.875852
ANKRD65	2.70585	-2.81006	1.83533	-1.53109	0.125746	NA
PSMA7	7592.43	-0.361688	0.197504	-1.8313	0.0670558	0.301394
BIN3	229.144	-0.020066	0.170533	-0.117667	0.906332	0.966276
MRAP	0	NA	NA	NA	NA	NA
PTK2	1092.57	0.188875	0.0952266	1.98342	0.04732	0.249156
CASP2	1304.85	-0.0374899	0.0900782	-0.416193	0.677269	0.879229
GYG2	722.651	0.00246136	0.106218	0.0231727	0.981513	0.993597
EPPIN	0	NA	NA	NA	NA	NA
APOL3	2.46812	-0.0917249	2.07507	-0.0442034	0.964742	NA
ZFP36L1	1266.52	-0.01369	0.197022	-0.0694846	0.944604	0.980209
UBE2D3	3156.27	-0.280976	0.0757812	-3.70772	0.000209134	0.00669885
AKT1	1017.11	-0.150387	0.11643	-1.29166	0.196476	0.519093
TRAF6	251.267	-0.100661	0.173734	-0.579397	0.562321	0.820729
ZNF416	95.697	-0.4721	0.242133	-1.94976	0.0512053	NA
TPR	4073.46	0.143734	0.183189	0.784626	0.432673	0.735919
NBPF4	0.0592792	-0.478632	6.23278	-0.0767928	0.938788	NA
RAB34	1025.52	0.128557	0.0952817	1.34924	0.177261	0.492314
KALRN	291.988	0.0678453	0.146961	0.461654	0.644329	0.863734
DMAC2	947.994	-0.113989	0.0914004	-1.24714	0.212345	0.538228
ACTN1	4159.31	-0.167314	0.0958749	-1.74513	0.0809617	0.334748
CLDN9	142.999	1.08191	0.445448	2.42882	0.0151482	0.126723
UBE2S	2521.15	-0.405101	0.109517	-3.69897	0.000216474	0.00684256
TBCD	718.758	0.1409	0.116764	1.20671	0.227544	0.556614
VOPP1	922.83	-0.0945735	0.137528	-0.687668	0.491662	0.774275
ENPP3	16.3325	-1.11421	0.781334	-1.42604	0.153858	NA
ERBB3	1432.74	0.221805	0.118461	1.87238	0.0611535	0.287154
ZNF404	8.57096	0.845095	0.808954	1.04468	0.296173	NA
HOXB1	0.0592792	-0.478632	6.23278	-0.0767928	0.938788	NA
TINAG	0	NA	NA	NA	NA	NA
EFL1	581.873	0.143781	0.141263	1.01782	0.308763	0.635497
CAMK2D	1947.84	0.125365	0.0938822	1.33534	0.181764	0.498749
HTT	3910.46	0.170874	0.0730953	2.33769	0.0194036	0.148028
CATSPER4	0	NA	NA	NA	NA	NA
SH3BP2	60.3278	-0.0223854	0.354143	-0.0632101	0.949599	NA
BBS1	288.03	-0.00504894	0.165986	-0.0304178	0.975734	0.991644
RAMP1	20.1348	0.29734	0.580755	0.511988	0.608659	NA
ACOT12	14.5965	0.96031	0.626592	1.53259	0.125377	NA
PRLR	732.694	0.35511	0.130886	2.71313	0.00666508	0.0757565
PTPN20	24.4511	-0.134995	0.453126	-0.29792	0.765764	NA
TSPYL4	482.247	-0.270839	0.147589	-1.83509	0.0664916	0.300786
PPP1CB	2664.48	0.321044	0.150513	2.13299	0.0329254	0.200068
THAP12	417.227	0.1029	0.147587	0.697216	0.485668	0.769833
ACIN1	2801.16	-0.176514	0.0699824	-2.52226	0.0116604	0.107661
SDHC	2275.43	-0.0573237	0.0839247	-0.683037	0.494584	0.775387
CFAP126	0	NA	NA	NA	NA	NA
CCN2	4149.37	0.322933	0.118111	2.73414	0.00625429	0.0725976
FCGR2A	0.342064	-1.93528	4.1774	-0.463274	0.643168	NA
TRIML2	0	NA	NA	NA	NA	NA
NR1I3	0.260681	0.406013	4.46242	0.090985	0.927505	NA
PEAK1	702.901	-0.0594434	0.121623	-0.488753	0.625017	0.854921
PWWP2B	88.553	0.0115907	0.274089	0.0422882	0.966269	NA
SLC51A	17.3165	-2.24266	1.39183	-1.61131	0.107112	NA
CHRNG	0.363805	0.166152	4.93176	0.0336901	0.973124	NA
NIF3L1	457.566	-0.146719	0.119539	-1.22737	0.219684	0.546857
CHN1	54.8425	0.420822	0.336414	1.25091	0.210969	NA
HSP90AB1	41308.6	0.0858192	0.0825972	1.03901	0.298801	0.626391
MSI2	1205.22	-0.158884	0.0927121	-1.71373	0.0865782	0.34608
PA2G4	6778.97	-0.136496	0.118123	-1.15554	0.24787	0.575506
GYG1	1202.43	0.323215	0.110607	2.9222	0.0034757	0.0492435
CPA3	0.184912	-3.98887	6.19946	-0.643422	0.51995	NA
CAST	1956.12	-0.328775	0.0733881	-4.47995	7.46619e-06	0.000570487
LNPEP	518.81	0.49363	0.146701	3.36486	0.000765817	0.0172025
SHROOM3	454.13	-0.0321682	0.155231	-0.207228	0.835831	0.940613
HMCES	770.758	-0.157962	0.0943682	-1.67389	0.0941532	0.362189
ZNF2	59.0839	0.14582	0.334934	0.43537	0.663294	NA
PIKFYVE	863.484	0.291963	0.104591	2.79148	0.00524669	0.0643665
BCHE	6.47285	1.02756	1.03852	0.989441	0.322447	NA
SI	36.1035	0.610162	0.498995	1.22278	0.221412	NA
IKBKG	316.297	-0.139418	0.155074	-0.899042	0.36863	0.685446
ADORA3	0.237117	1.22182	6.17002	0.198025	0.843025	NA
CAMTA1	229.932	-0.416666	0.175252	-2.37752	0.0174295	0.138749
ABCC6	999.566	0.360523	0.108157	3.33334	0.000858105	0.0184635
ART3	1.96264	-2.01449	1.92778	-1.04498	0.296032	NA
KDM1B	279.166	-0.0198635	0.148563	-0.133705	0.893636	0.961434
SAC3D1	172.692	-0.139163	0.21479	-0.647904	0.517047	0.789035
CD5	0.246288	-0.703412	5.3345	-0.131861	0.895094	NA
TOP1	4113.75	-0.253968	0.104381	-2.43309	0.0149705	0.125778
NF1	1940.92	0.265861	0.104426	2.54592	0.0108989	0.102504
ARHGAP11A-SCG5	79.4521	0.0574906	0.265803	0.216291	0.828761	NA
GOSR2	855.933	-0.183369	0.126323	-1.4516	0.146614	0.448108
PPA2	1171.97	0.25724	0.14122	1.82156	0.0685223	0.305579
UBXN2B	284.13	0.235611	0.159121	1.4807	0.138685	0.436117
NBL1	40.5294	0.126546	0.528103	0.239623	0.810623	NA
GPD1	2.80874	-0.522305	1.3518	-0.386379	0.699216	NA
THEM4	272.329	0.0949437	0.165442	0.573879	0.566049	0.821902
TRPV4	141.169	-0.197797	0.204373	-0.967826	0.333131	0.655008
SLBP	2331.28	-0.198589	0.0797115	-2.49134	0.0127261	0.113527
KHSRP	5691.27	-0.104539	0.106544	-0.981178	0.326505	0.650596
KLF11	103.977	0.332673	0.280784	1.1848	0.236097	0.562879
MYH3	6.38599	-0.611905	0.898594	-0.680958	0.495898	NA
ELOVL7	397.287	0.374478	0.140838	2.65893	0.00783893	0.0841471
TGM1	0.844326	1.1496	2.20642	0.521025	0.60235	NA
PCDHA3	2.54965	-2.98464	1.89097	-1.57836	0.114482	NA
SPATA20	321.304	0.160893	0.190331	0.845332	0.397925	0.708375
PRPF40A	4161.31	-0.0231742	0.121922	-0.190074	0.849251	0.945952
STX17	495.52	0.0498962	0.137553	0.362742	0.716798	0.899702
ARFIP2	656.777	-0.205628	0.109637	-1.87553	0.0607203	0.286242
RBM4B	942.188	-0.134696	0.10597	-1.27108	0.203701	0.527811
FBXO38	767.126	0.140087	0.111307	1.25856	0.208188	0.533897
NAALADL1	0	NA	NA	NA	NA	NA
HEXA	1256.77	0.141678	0.0905528	1.56459	0.117679	0.403916
RASSF4	200.205	-0.345031	0.200624	-1.71979	0.0854705	0.343724
CRTC3	433.912	-0.185627	0.138876	-1.33664	0.181341	0.498086
APAF1	646.778	0.325498	0.151328	2.15093	0.0314814	0.195141
SERPINA3	457.448	-0.226655	0.345835	-0.655385	0.51222	0.787016
NETO2	58.5175	0.453255	0.453673	0.999077	0.317757	NA
MIIP	292.827	-0.0496975	0.1738	-0.285947	0.774919	0.920404
ATG9A	939.783	0.163242	0.126071	1.29485	0.195372	0.51776
TMEM52	12.6218	0.609392	0.690217	0.8829	0.37729	NA
CSRNP3	68.7043	-0.335775	0.346421	-0.969269	0.332411	NA
MIER3	644.469	0.0655543	0.120416	0.544398	0.586167	0.834139
PIP5K1A	1334.68	-0.0386354	0.0997398	-0.387362	0.698489	0.890073
CALML6	0.170653	-1.31295	6.21841	-0.211139	0.832779	NA
GNB1	6276.54	0.0222908	0.0811276	0.274762	0.783499	0.924644
DOK1	114.839	-0.482173	0.232012	-2.07822	0.0376892	0.21757
SCLY	231.036	-0.251137	0.22621	-1.11019	0.266917	0.594756
TSNAX-DISC1	0	NA	NA	NA	NA	NA
IRF9	37.5297	-0.16876	0.38659	-0.436535	0.662449	NA
PGLYRP4	0	NA	NA	NA	NA	NA
ZRANB1	522.828	0.37022	0.159424	2.32223	0.0202205	0.151409
SUPV3L1	561.64	-0.0352716	0.129742	-0.271859	0.78573	0.925265
SLC7A13	0.134651	-1.31295	6.21841	-0.211139	0.832779	NA
DAGLB	390.619	0.231564	0.158918	1.45713	0.145081	0.446123
SIGLEC10	0	NA	NA	NA	NA	NA
RAB3GAP1	1671.43	0.345551	0.100161	3.44997	0.000560641	0.0139142
MAB21L4	26.4113	0.111673	0.523416	0.213354	0.831051	NA
PAN2	393.176	0.0430438	0.120217	0.358051	0.720305	0.900484
OPRM1	0.487692	2.58758	3.47171	0.745334	0.45607	NA
PIH1D1	572.382	-0.0413325	0.136651	-0.302467	0.762296	0.91517
UBE2T	967.942	0.0200746	0.112402	0.178596	0.858255	0.948154
PODNL1	0.428857	-1.24412	3.97268	-0.313169	0.754152	NA
RNASEH2B	350.754	-0.0463677	0.148635	-0.311957	0.755073	0.912654
SOX15	2.76886	0.840851	1.93784	0.433912	0.664352	NA
USP3	840.352	0.098126	0.0998227	0.983003	0.325606	0.649476
CILP2	5.1655	-1.63359	1.44077	-1.13383	0.256864	NA
CD63	3990.1	-0.0428204	0.0670217	-0.638905	0.522885	0.792859
TRIM74	1.10246	-0.314075	2.10448	-0.149241	0.881363	NA
L1CAM	16.076	0.39455	0.77078	0.511884	0.608732	NA
NCAM1	1.59435	-1.8436	2.57436	-0.71614	0.473905	NA
STMN3	56.8847	-0.137379	0.384681	-0.357125	0.720998	NA
TMEM30A	3250.17	0.179225	0.128476	1.395	0.163014	0.47263
ATF7IP	1861.03	0.0949254	0.0925346	1.02584	0.304969	0.632624
SAMSN1	0.124946	0.454243	6.20292	0.0732305	0.941623	NA
SCYL1	902.145	-0.128607	0.113875	-1.12937	0.258741	0.586728
HSPB7	0	NA	NA	NA	NA	NA
MPP7	8.27529	0.26372	0.924697	0.285197	0.775494	NA
ROR2	0.59777	-3.81359	3.27344	-1.16501	0.244014	NA
RPL10A	7945.88	-0.354558	0.068114	-5.20536	1.93619e-07	3.03045e-05
NUDT4B	813.675	-0.0342875	0.137698	-0.249005	0.803357	0.931882
EFCAB10	0.273862	0.522828	4.47476	0.116839	0.906987	NA
CPS1	179.093	0.487596	0.248513	1.96205	0.0497564	0.256146
TRMT6	1083.83	-0.0993922	0.098225	-1.01188	0.311594	0.638048
ZNF239	0.997749	-2.18173	2.57277	-0.848011	0.396432	NA
FBXL17	15.243	-0.432981	0.627741	-0.689744	0.490355	NA
VPS35L	168.89	0.0134414	0.204415	0.0657555	0.947573	0.981245
TNC	3.55545	-4.7082	2.05525	-2.29082	0.0219741	NA
SLC8A1	1.47387	1.10596	2.79024	0.396367	0.691835	NA
VSNL1	826.645	0.109893	0.144625	0.759853	0.447342	0.744896
CTSO	92.1664	0.55328	0.295675	1.87124	0.0613115	NA
PTCH1	221.37	0.252005	0.179791	1.40165	0.161019	0.46951
NACA	5953.07	-0.14272	0.108482	-1.3156	0.188307	0.508352
AK2	1444.4	-0.0139151	0.0810457	-0.171695	0.863678	0.94938
XIRP2	3.04704	-0.221496	1.34327	-0.164894	0.869028	NA
BBS9	92.6304	0.250693	0.259745	0.96515	0.33447	NA
KCNIP1	0	NA	NA	NA	NA	NA
CKLF-CMTM1	75.6166	0.375653	0.282562	1.32945	0.183698	NA
TNK2	94.2563	0.205831	0.318531	0.64619	0.518157	NA
ATXN2	1306.72	-0.172652	0.0929784	-1.85691	0.0633242	0.293037
PPA1	4095.09	0.226613	0.132831	1.70603	0.0880029	0.349631
PLEKHA8	654.853	0.258184	0.141857	1.82002	0.0687558	0.305918
CYP4F2	20.8764	0.20914	0.478127	0.437416	0.66181	NA
AKAP7	76.9265	-0.0176052	0.297899	-0.0590979	0.952874	NA
GDAP1L1	0.171586	-0.478664	6.00816	-0.079669	0.936501	NA
RSPRY1	500.134	0.0460981	0.155346	0.296745	0.766662	0.917604
C1ORF115	499.05	-0.083869	0.168204	-0.498615	0.61805	0.850718
SLC52A2	344.757	0.161576	0.179411	0.900588	0.367807	0.684542
MFN2	2561.67	0.0343255	0.087268	0.393335	0.694072	0.88769
G2E3	1567.03	0.360351	0.148784	2.42198	0.0154363	0.128198
NDFIP2	1106.86	0.335654	0.140527	2.38854	0.0169155	0.13643
RALB	651.855	-0.0287745	0.190518	-0.151033	0.879949	0.956968
GRB7	7.5194	0.926527	0.833188	1.11203	0.266127	NA
SCOC	984.023	-0.0457079	0.117701	-0.388339	0.697765	0.889898
CNN3	6781.53	-0.0401081	0.105179	-0.381332	0.702957	0.892632
SPHK1	116.476	-0.228453	0.278219	-0.821127	0.411574	0.717743
SF3B5	971.954	-0.207095	0.0984937	-2.10262	0.0354989	0.2109
CYP20A1	843.104	0.488511	0.134695	3.6268	0.000286956	0.00833719
TEDDM1	0.153243	0.555248	6.19879	0.0895736	0.928626	NA
CTSB	2130.82	-0.165144	0.11589	-1.42501	0.154153	0.458444
GPA33	0	NA	NA	NA	NA	NA
TPP2	1682.65	0.285304	0.1244	2.29344	0.0218226	0.159223
AKAP4	0	NA	NA	NA	NA	NA
USE1	228.402	-0.36931	0.17259	-2.1398	0.0323706	0.197747
BTBD17	0.0579621	-0.478632	6.23278	-0.0767928	0.938788	NA
DMRT2	0.0939642	-0.478632	6.23278	-0.0767928	0.938788	NA
CD3G	0.490213	-4.74093	3.27363	-1.44822	0.147556	NA
ABCB8	545.377	0.0654704	0.157977	0.41443	0.678559	0.880077
CCDC92B	0.205584	-0.478669	5.68367	-0.0842182	0.932883	NA
VSX1	0.0766889	-2.27471	6.21841	-0.365803	0.714512	NA
THOP1	1500.77	-0.135061	0.10547	-1.28056	0.200348	0.524888
SYT5	0.600383	0.7049	3.41193	0.206598	0.836324	NA
SLC47A2	4.18695	1.03485	1.93726	0.534185	0.593214	NA
PRKCSH	5260.34	-0.201193	0.0875159	-2.29893	0.021509	0.157408
WSCD1	25.3406	0.182052	0.60427	0.301276	0.763204	NA
COQ8B	124.934	-0.118962	0.220795	-0.538789	0.590032	0.836109
G6PC2	0.0667506	-0.478679	6.23278	-0.0768003	0.938782	NA
MAGEE2	0	NA	NA	NA	NA	NA
FAM219B	174.246	0.0761033	0.331794	0.229369	0.818582	0.937067
HNRNPA2B1	17664.5	0.114951	0.112417	1.02254	0.306524	0.63393
DNMT1	3054.16	-0.120406	0.0697329	-1.72667	0.0842274	0.341841
TOP3A	1160.7	0.192896	0.0897115	2.15018	0.0315406	0.195323
TTC14	312.495	0.476985	0.199686	2.38867	0.0169095	0.13643
MTFP1	187.567	0.0377007	0.23589	0.159823	0.87302	0.953923
KRIT1	205.848	0.0329989	0.180159	0.183165	0.854668	0.947136
NUTF2	3577.95	-0.39241	0.21444	-1.82993	0.0672599	0.301982
EIF4B	7652.71	-0.121059	0.0749032	-1.6162	0.106051	0.386068
FTHL17	0.0939642	-0.478632	6.23278	-0.0767928	0.938788	NA
SPSB2	80.1538	-0.391129	0.29904	-1.30795	0.190891	NA
ADAM33	0.151926	0.54338	6.19943	0.0876501	0.930155	NA
PDE4DIP	914.848	-0.104872	0.120049	-0.873575	0.38235	0.696261
LETMD1	233.543	-0.0771659	0.180654	-0.427148	0.669271	0.874695
SLC11A2	420.71	0.516394	0.139395	3.70455	0.000211768	0.00675985
CLDN7	25.7701	0.714487	0.600337	1.19014	0.23399	NA
ASAH1	1197.91	0.312561	0.147151	2.12408	0.0336633	0.203278
CREM	388.634	-0.179621	0.153781	-1.16803	0.242796	0.57026
USP6	74.4672	0.115093	0.301463	0.381782	0.702623	NA
CDH24	86.4763	0.386953	0.345414	1.12026	0.262603	NA
PFKP	45.1234	-2.38729	0.818766	-2.91572	0.00354866	NA
FSD2	0.18529	-2.30821	5.83583	-0.395524	0.692456	NA
SLC29A4	653.146	0.170621	0.153661	1.11037	0.266839	0.594756
PGA5	0.0939642	-0.478632	6.23278	-0.0767928	0.938788	NA
DLG1	1389.98	0.142032	0.102523	1.38537	0.165939	0.476975
CAMSAP1	828.915	-0.0581811	0.128906	-0.451345	0.651741	0.866844
FLVCR2	138.494	-0.000149811	0.210097	-0.000713056	0.999431	0.999756
RNF7	296.5	-0.267954	0.174044	-1.53958	0.123664	0.41538
BCL2L15	0.43343	2.99802	3.78284	0.792532	0.428051	NA
CPPED1	545.396	-0.116177	0.116646	-0.995979	0.319261	0.645466
TRIM7	2.31267	-0.803542	1.8253	-0.440224	0.659775	NA
ZNF800	499.002	-0.151775	0.134867	-1.12537	0.260433	0.58894
RBMXL1	2517.83	0.278047	0.101459	2.74048	0.00613496	0.0715548
LIMS1	786.972	-0.0556246	0.218049	-0.255101	0.798645	0.929932
UBE2C	2547.5	-0.123854	0.115999	-1.06771	0.285653	0.61232
PCDHGA7	34.5394	1.3145	0.436562	3.01102	0.00260371	NA
NOP2	987.873	-0.113792	0.0916779	-1.24121	0.214527	0.540098
CIBAR1	67.0763	0.0988784	0.321629	0.30743	0.758516	NA
ERBB2	1191.92	0.331237	0.135854	2.43819	0.0147611	0.124775
SLC7A9	4.22743	0.648489	1.07618	0.602586	0.546784	NA
RPUSD3	469.097	-0.164419	0.12377	-1.32841	0.184041	0.501881
TMEM107	31.7994	-0.0377615	0.541509	-0.0697338	0.944406	NA
SLC13A2	2.72874	-1.8767	1.42869	-1.31358	0.188989	NA
LGR6	0.188093	-1.67818	6.20615	-0.270406	0.786848	NA
TXNDC15	247.446	0.0039749	0.173333	0.0229322	0.981704	0.993597
CYP3A5	18.4576	0.516852	0.557371	0.927303	0.353769	NA
JKAMP	488.854	0.410198	0.148699	2.75857	0.0058054	0.0690013
VPS53	1135.9	-0.0635112	0.0967052	-0.656751	0.511341	0.786379
MFAP3	706.824	0.247839	0.125793	1.97021	0.0488145	0.253402
L3MBTL1	9.93879	0.28857	0.802778	0.359464	0.719248	NA
AKAP8	681.915	-0.0539495	0.0993325	-0.543121	0.587047	0.834559
HDAC6	1964.21	-0.00284167	0.0909509	-0.031244	0.975075	0.991644
RMDN2	54.3361	0.0923298	0.409246	0.225609	0.821505	NA
SPDEF	0.928441	-0.0915156	2.39258	-0.0382497	0.969489	NA
CD164L2	0	NA	NA	NA	NA	NA
SMC2	2211.17	0.000711225	0.166183	0.00427978	0.996585	0.998555
ADAR	5557.65	0.0271808	0.0562366	0.483329	0.628862	0.856711
MRPL39	435.294	0.0581197	0.191337	0.303756	0.761314	0.914679
RDH11	1566.01	0.264498	0.0869091	3.04339	0.00233928	0.0375834
AHCTF1	3160.32	0.330447	0.121465	2.72051	0.00651814	0.074766
KRBA1	84.6372	0.0765665	0.278927	0.274504	0.783697	NA
TRIT1	230.413	0.0989068	0.188981	0.523369	0.600718	0.840057
MPDZ	313.991	0.530438	0.157493	3.36801	0.000757118	0.0170707
GPR137	71.801	0.52045	0.351022	1.48267	0.138161	NA
FKBP1A	1708.3	-0.154723	0.0829322	-1.86565	0.0620899	0.289124
SPTBN2	1165.64	-0.0962463	0.120242	-0.800436	0.423458	0.727814
KXD1	506.599	-0.247808	0.127745	-1.93986	0.052397	0.264059
DALRD3	239.251	-0.0973257	0.178787	-0.544366	0.58619	0.834139
SCN1A	17.5768	3.69903	1.42823	2.58994	0.00959914	NA
BRCA1	723.382	0.261183	0.139215	1.87611	0.0606405	0.286242
TAC4	0	NA	NA	NA	NA	NA
ACP1	1435.78	-0.180563	0.0963106	-1.8748	0.0608196	0.286242
SMIM27	26.2007	0.410674	0.457971	0.896726	0.369865	NA
PEBP4	0	NA	NA	NA	NA	NA
SAMD9L	2.22112	0.115028	1.92167	0.0598583	0.952268	NA
SYNGAP1	24.1235	0.701625	0.652487	1.07531	0.282236	NA
ABCC4	634.502	0.451988	0.112634	4.0129	5.99762e-05	0.00253047
MAPT	7.92313	1.06844	0.925704	1.15419	0.24842	NA
MAPRE2	819.225	0.127447	0.124551	1.02325	0.306188	0.63393
TMEM260	241.025	0.694272	0.189043	3.67257	0.000240125	0.00726804
CCNDBP1	330.18	-0.0783071	0.157475	-0.497267	0.619001	0.85106
OR6N1	0	NA	NA	NA	NA	NA
HYAL3	90.5761	0.270492	0.280528	0.964223	0.334934	NA
ZNF420	55.7399	0.273042	0.335167	0.814644	0.415276	NA
VN1R4	0.153243	0.555248	6.19879	0.0895736	0.928626	NA
FCHSD2	220.644	0.0986409	0.168962	0.583805	0.559352	0.818325
VEGFA	347.849	0.0308159	0.168825	0.182531	0.855166	0.947321
CMTM1	10.6947	-0.363106	0.950591	-0.381979	0.702477	NA
LRRTM2	0.304862	-3.46363	4.28461	-0.80839	0.418866	NA
CEP20	549.891	0.0107928	0.123088	0.0876834	0.930128	0.974337
NNMT	151.911	0.0956959	0.269146	0.355554	0.722175	0.90058
DTNA	1007.43	0.226956	0.102456	2.21515	0.0267498	0.177943
JOSD1	619.749	-0.0764855	0.14974	-0.510788	0.609499	0.844337
CD33	0.0667506	-0.478679	6.23278	-0.0768003	0.938782	NA
ALG1	477.734	0.112267	0.119088	0.942726	0.345821	0.668525
ACVR1	461.586	0.370551	0.157703	2.34967	0.0187899	0.144755
PRKCG	2.46574	-1.33094	2.06521	-0.644458	0.519279	NA
ZNF880	103.765	0.00979448	0.267105	0.036669	0.970749	0.990265
FYB2	15.4257	0.710809	0.59246	1.19976	0.230233	NA
ZFAND5	2505.75	0.0172519	0.07569	0.227929	0.819702	0.937464
SBSN	0.0939642	-0.478632	6.23278	-0.0767928	0.938788	NA
ICA1	161.152	0.244716	0.193103	1.26728	0.205055	0.52965
MT1B	2.54957	-1.31941	2.13487	-0.618031	0.536555	NA
CRHR2	0	NA	NA	NA	NA	NA
RPS14	6261.92	-0.0439264	0.100029	-0.439138	0.660562	0.870582
FECH	520.494	-0.042944	0.106202	-0.404361	0.685948	0.883319
ELF4	753.534	-0.197632	0.145701	-1.35643	0.174964	0.490425
SUCO	929.222	0.472598	0.178453	2.6483	0.00808968	0.0860882
RAP2A	448.029	-0.113329	0.164898	-0.687266	0.491915	0.774548
ABHD18	287.015	0.0561375	0.155487	0.361043	0.718067	0.899966
CSNK2A1	2843.69	0.0972591	0.0762047	1.27629	0.201854	0.526415
MAP3K19	0.287894	0.184792	4.28664	0.0431089	0.965615	NA
LARS2	567.172	0.0387674	0.113368	0.341962	0.73238	0.905462
FARP1	1695.89	0.0343542	0.0816926	0.42053	0.674098	0.877742
[truncated: 17,778 more rows]
