# Supplementary material for: Common cell lysis procedures distort ribosome profiling analyses of gene expression
Source: Genome Biol. 2025 Aug 11;26:241. doi: 10.1186/s13059-025-03651-1 (PMC12341276; doi:10.1186/s13059-025-03651-1)
Supplement: Supplementary file 4 — Additional file 4: Table S4. RNAseq analysis, differential expression (DEseq2) of RNA in the soluble fraction vs RNA isolated from the cell debris pellet of HEK293T cells. Source data were used to generate the plot in Fig. 2A (HEK293T). [file 13059_2025_3651_MOESM4_ESM.xlsx]

## Sheet: delta RNAseq Hek 1%T S vs P
	baseMean	log2FoldChange	lfcSE	pvalue	padj
ANLN	3183.96	3.07376	0.0709464	0	0
SPTBN1	15204.4	5.01902	0.13154	0	0
AMOT	3085.76	2.98857	0.0701906	0	0
AKAP12	3918.09	2.60763	0.0673476	0	0
ACTN4	9117.4	2.84004	0.0601109	0	0
DIAPH1	9312.83	3.56248	0.0626492	0	0
MICAL3	3078.32	2.82112	0.0743443	0	0
KIAA1671	1625.97	3.12117	0.0839651	1.90722e-303	3.62015e-300
RPS2	25474.1	-1.58497	0.0428778	4.25974e-301	7.18712e-298
IQGAP1	5691.98	5.26391	0.144056	2.35982e-294	3.58339e-291
RPLP0	13352.9	-1.45755	0.0401731	8.11906e-290	1.1208e-286
CGN	712.675	4.62696	0.127628	3.20786e-289	4.05928e-286
RPS19	7855.58	-1.44418	0.0404358	6.38707e-281	7.46059e-278
RPL18A	9356.85	-1.45262	0.0407546	8.0145e-280	8.69287e-277
CHD4	7871.43	1.92812	0.0547086	5.59224e-276	5.66121e-273
SVIL	1141.85	3.39583	0.0963332	5.15694e-273	4.89426e-270
AHNAK	3327.14	4.23041	0.120342	7.37917e-272	6.59133e-269
PDCD11	6621.98	2.27795	0.0655142	5.38424e-270	4.5422e-267
RPS8	16538.2	-1.33121	0.0381166	1.63118e-268	1.30365e-265
CHD6	2002.75	2.14437	0.0628369	2.79748e-260	2.12398e-257
TES	801.456	3.38576	0.0993717	2.99077e-255	2.16261e-252
URB1	4794.21	1.9551	0.0580258	6.17121e-253	4.25954e-250
RPL13A	17516.6	-1.3935	0.0412895	4.08822e-251	2.69911e-248
IQGAP3	2413.77	2.40978	0.0719837	2.77885e-250	1.7582e-247
RPL39	4874.08	-1.56124	0.0464032	4.51997e-250	2.74543e-247
RPS28	4278.34	-1.5723	0.0469222	4.03692e-248	2.35772e-245
SRRM2	32730.8	1.8063	0.0545793	2.81267e-243	1.58187e-240
RPS14	7698.12	-1.42625	0.0431794	9.13603e-241	4.95467e-238
PEAK1	2170.89	2.15578	0.0659204	1.24222e-239	6.50453e-237
KMT2A	4515.72	2.05025	0.0626992	3.61342e-239	1.82899e-236
UTRN	5103.07	4.38949	0.135593	3.71198e-231	1.81827e-228
MACF1	12377.1	3.86426	0.119451	1.60564e-230	7.61926e-228
LIMCH1	516.823	4.22165	0.132058	2.17553e-225	1.00107e-222
ANKRD11	4280.62	1.85148	0.0586546	4.53248e-222	2.02428e-219
RPL18	7827.29	-1.27126	0.0402115	1.6145e-220	7.00462e-218
SIPA1L1	1357.86	2.39778	0.0765625	6.07937e-220	2.56431e-217
FBXO34	1124.01	2.9915	0.0954835	9.27706e-217	3.80735e-214
FLNB	12742.1	5.03383	0.161004	2.21932e-216	8.86853e-214
RPSA	6700.83	-1.39371	0.045121	6.41954e-211	2.49951e-208
RPS16	6625.91	-1.36913	0.0443949	3.28412e-210	1.24673e-207
HECTD1	2843.96	1.88604	0.0620467	1.4867e-206	5.50624e-204
RPSAP58	6426.63	-1.43226	0.0468849	1.78528e-206	6.45463e-204
ZC3H13	1089.18	2.31413	0.0767324	8.3807e-205	2.95956e-202
MYLK	515.361	3.46371	0.113929	7.89163e-204	2.72351e-201
RPS20	3700.65	-1.4322	0.0473229	1.01279e-202	3.41761e-200
RPL13	12925.5	-1.32865	0.0438787	1.09558e-202	3.61662e-200
LMO7	619.414	3.54385	0.117226	1.40897e-201	4.55219e-199
MDN1	9188.6	1.51465	0.0508308	7.27666e-197	2.302e-194
RPS12	2419.61	-1.80065	0.0606672	1.17672e-196	3.64663e-194
RPL28	5481.65	-1.3122	0.0443009	4.67024e-194	1.41835e-191
RANBP2	3307.45	1.92593	0.0659042	1.32953e-191	3.95861e-189
RPS15A	5955.75	-1.27361	0.043393	1.59618e-190	4.66116e-188
ANK3	939.089	2.31828	0.0799932	1.20427e-189	3.45035e-187
RPLP2	2933.62	-1.53818	0.0526304	1.32548e-189	3.7273e-187
RPL32	7530.79	-1.26181	0.0432826	5.49032e-188	1.51583e-185
SPTAN1	9664.04	3.83866	0.132662	5.03542e-185	1.36541e-182
PTPN23	1718.98	1.80328	0.0627858	1.73483e-184	4.62166e-182
ACTN1	2759.8	1.64874	0.0573052	2.67973e-184	7.01582e-182
ZNF638	2336.71	1.7883	0.0622975	3.3114e-184	8.52266e-182
RPL10	10162.2	-1.17764	0.0414325	1.06066e-178	2.68435e-176
MARCKSL1	4528.92	-1.29633	0.0456814	2.32997e-178	5.8001e-176
DYNC1H1	37152.5	3.38981	0.119653	2.20961e-177	5.41176e-175
RPL23A	7603.76	-1.23085	0.0435824	1.46469e-176	3.53038e-174
SPEN	16207.3	1.42113	0.0503811	1.50734e-176	3.5764e-174
RPS15	7995.37	-1.20315	0.0426245	2.51649e-176	5.8789e-174
RPS23	7182.72	-1.27526	0.0454928	4.41902e-174	1.01671e-171
FTL	1815.31	-1.93271	0.0695602	8.11357e-174	1.83888e-171
EI24	2556.22	-1.48837	0.0532493	1.33862e-173	2.98926e-171
UBA52	4798.78	-1.23648	0.0442324	4.67143e-173	1.02805e-170
PFN1	5789.96	-1.20002	0.0430082	2.33193e-172	5.05863e-170
PLEC	3973.15	4.47402	0.161326	1.34696e-170	2.88079e-168
RPL29	8106.51	-1.20948	0.0437656	3.72397e-169	7.85395e-167
CALM3	5150.11	-1.28875	0.0466746	5.12079e-169	1.06519e-166
GAS2L3	701.462	2.78592	0.101432	3.28079e-168	6.73227e-166
RPL8	11033.7	-1.12606	0.0409342	1.70115e-167	3.44426e-165
SPTBN2	3356.52	3.18786	0.115936	2.1839e-167	4.36348e-165
SYNE2	3522.43	4.84152	0.176711	6.96633e-167	1.37382e-164
SLIT2	20175.6	1.07904	0.0393161	1.16709e-166	2.27209e-164
IQGAP2	607.335	2.95049	0.107809	2.41715e-166	4.64613e-164
DIDO1	6601.91	1.5866	0.0585087	6.00796e-164	1.14039e-161
RPS13	2598.21	-1.48452	0.0547299	1.08692e-163	2.03765e-161
RPL15	13338.9	-1.02813	0.0378148	1.56966e-163	2.90673e-161
RPL26	4970.11	-1.24466	0.0458711	3.01512e-163	5.51622e-161
EIF5A	9400.9	-1.13823	0.0421739	2.34849e-161	4.24545e-159
IRAK1	3964.76	-1.26716	0.047106	1.52214e-160	2.71926e-158
DSP	5632.39	1.33432	0.0496905	4.00036e-160	7.06343e-158
FBN2	6277.2	1.27121	0.0476105	3.19352e-158	5.57398e-156
RPS4X	21903.3	-1.14489	0.0429619	2.12396e-157	3.66503e-155
CLTC	17223.8	1.04136	0.0391886	2.33883e-156	3.99047e-154
RPS3	10895.7	-1.19745	0.0451097	2.72283e-156	4.59402e-154
DYNC2H1	1521.74	1.92993	0.073853	2.02422e-154	3.37778e-152
GPX4	2341.89	-1.57527	0.0600165	8.268e-154	1.36467e-151
NME2	4054.71	-1.22293	0.0466921	2.80641e-152	4.58229e-150
RPLP1	6572.18	-1.52615	0.0584156	2.95295e-152	4.77027e-150
ADGRV1	1004.28	2.33528	0.0905968	2.02591e-151	3.23826e-149
OAZ1	4333.4	-1.24151	0.0475763	3.22036e-151	5.09387e-149
HMGA1	3199.92	-1.34115	0.0515291	1.20208e-150	1.88182e-148
H4C8	5806.9	-1.14731	0.0440987	3.64257e-150	5.64412e-148
H4C14	8859.66	-1.2444	0.0478636	3.92498e-150	5.96008e-148
H4C15	8859.66	-1.2444	0.0478636	3.92498e-150	5.96008e-148
EEF1G	8252.7	-1.20865	0.0465547	1.19392e-149	1.79501e-147
SF3B1	8138.55	1.03704	0.0401101	3.66694e-148	5.45907e-146
RBBP6	2206.51	1.755	0.0687138	1.10341e-146	1.62673e-144
HMGN2	9859.28	-1.05214	0.0409501	2.25788e-146	3.29672e-144
PRRC2C	15471.8	1.48838	0.0582022	6.42041e-146	9.28513e-144
PRKDC	17789.5	1.30136	0.050862	1.2973e-145	1.85844e-143
CTNNB1	15077.5	2.53608	0.100095	2.16588e-145	3.07373e-143
UBR5	2914.31	1.39983	0.0548434	3.82447e-145	5.37727e-143
UBR4	12020.1	1.04787	0.0410307	1.20915e-144	1.68449e-142
CHD8	3377.34	1.19523	0.0468537	1.45134e-144	2.00351e-142
TOP2A	6313.81	1.28839	0.0505467	1.6435e-144	2.24833e-142
MYBL2	5337.12	-1.22239	0.0481032	1.57665e-143	2.13763e-141
ARF1	7463.43	-1.06341	0.0419579	1.60743e-142	2.16007e-140
ENSG00000260836	2985.57	-1.35102	0.0534219	1.93661e-142	2.5796e-140
LIMA1	1517.49	3.45762	0.136681	5.207e-142	6.8755e-140
MYH10	5026.07	1.13905	0.0451467	2.21824e-141	2.90379e-139
DENND2C	581.701	2.42766	0.0976856	8.54779e-141	1.10939e-138
RPS5	5918.97	-1.04309	0.0414311	1.21072e-140	1.55803e-138
AHNAK2	402.725	3.09761	0.123232	1.61387e-140	2.05938e-138
TIGD1	642.617	2.53591	0.101922	2.05529e-140	2.6008e-138
RPL36	5276.92	-1.19415	0.0475629	3.97959e-140	4.99422e-138
RPS7	6767.19	-1.11858	0.0445722	7.01689e-140	8.73372e-138
EIF3A	5100.93	1.41452	0.0565	8.25695e-140	1.01936e-137
RPL35A	3843.19	-1.14722	0.0461089	1.37088e-137	1.67878e-135
NKTR	1313.1	1.84194	0.07475	2.17482e-137	2.64197e-135
RPL35	3921.8	-1.25486	0.0505254	2.67636e-137	3.22544e-135
SMG1	5866.73	1.3874	0.0560191	7.89981e-137	9.44556e-135
RPL19	8594.4	-1.12727	0.0454744	1.45046e-136	1.72073e-134
RPL9	8578.79	-1.09871	0.0443207	1.57602e-136	1.85518e-134
KNTC1	1968.66	1.52271	0.0617072	3.11265e-136	3.63581e-134
C1ORF43	2709.63	-1.32851	0.053832	9.40535e-136	1.09023e-133
DHX9	10069.3	0.998514	0.0404474	2.89755e-135	3.33328e-133
MYCBP2	4684.57	1.34455	0.0546106	3.6554e-135	4.17348e-133
CKAP5	5051.83	1.04807	0.0425409	8.39678e-135	9.51531e-133
BIRC6	5063.5	1.26863	0.0517435	6.60748e-134	7.4322e-132
SNU13	2980.14	-1.2069	0.0492325	9.36539e-134	1.04569e-131
EPB41L2	2581.52	1.2281	0.0502983	9.42959e-133	1.04517e-130
ITPKB	781.934	2.28434	0.0951979	2.86893e-132	3.15687e-130
FMN2	563.22	2.34868	0.0980196	1.01302e-131	1.10667e-129
SRM	1972.4	-1.38014	0.0568438	1.29089e-131	1.40016e-129
RRBP1	1424.72	1.51548	0.0625268	1.54272e-131	1.66144e-129
FTH1	2101.23	-1.80846	0.0751526	4.5966e-131	4.91545e-129
RPS10	3228.45	-1.18062	0.0487063	8.50229e-131	9.02848e-129
NME1-NME2	3200.6	-1.1823	0.0488537	2.16714e-130	2.28528e-128
RPS21	4003.12	-1.40907	0.0583464	2.53353e-130	2.65322e-128
RPL41	8041.93	-1.48611	0.0616147	3.29149e-130	3.42337e-128
FRAS1	2326.68	1.29129	0.0536731	4.24428e-129	4.35469e-127
PBRM1	2378.97	1.32843	0.0552332	4.21762e-129	4.35469e-127
RPS17	6040.12	-1.08485	0.0451082	1.20665e-128	1.22973e-126
DBN1	3420.16	4.36163	0.181694	1.39674e-128	1.41396e-126
MFSD4B	1338.56	1.59085	0.0665624	2.84595e-128	2.85989e-126
SETD2	2300.42	1.29065	0.0538237	2.86272e-128	2.85989e-126
SULT1B1	360.999	3.20549	0.133674	5.10862e-128	5.07022e-126
RPL14	5703.11	-1.12519	0.04693	6.14837e-128	6.06254e-126
RPL7A	16568.7	-1.01173	0.042344	6.73938e-127	6.60242e-125
RBM15	2865	1.31399	0.0551769	1.3312e-126	1.29579e-124
RPS10-NUDT3	2934.47	-1.18089	0.0495663	1.85693e-126	1.79602e-124
PDPR	2183.17	1.34925	0.0567597	3.11498e-126	2.99373e-124
MIF	4455.7	-1.23104	0.0518439	1.00261e-125	9.57521e-124
MKI67	10636.1	2.66759	0.113295	1.84073e-125	1.74697e-123
FLNA	21534.9	3.28102	0.138584	8.49764e-125	8.0147e-123
VPS13A	1634.09	1.57444	0.0668361	1.14855e-124	1.07659e-122
RPS11	5284.27	-1.27603	0.0544403	1.13917e-122	1.06124e-120
IGF2R	9496.77	1.05718	0.0450435	1.30794e-122	1.21104e-120
LRBA	2052.94	1.22849	0.0524685	2.53508e-122	2.33304e-120
CASR	373.494	3.36234	0.143609	4.51052e-122	4.12604e-120
H2BC4	4466.35	-1.21308	0.0518662	4.88519e-122	4.44202e-120
FUBP1	2649.24	1.28707	0.0550856	6.1664e-122	5.57362e-120
H2BC18	9166.05	-1.15775	0.0498443	2.64245e-120	2.3743e-118
NME4	1603.87	-1.36392	0.0588705	4.15275e-120	3.70939e-118
FBXO46	954.27	2.01128	0.0879656	4.32697e-120	3.8424e-118
TPR	2227.13	1.71524	0.0744664	5.50349e-120	4.85875e-118
BOD1L1	1342.15	1.77642	0.0772507	6.13105e-120	5.3815e-118
ABCC9	390.613	3.26645	0.141014	1.33616e-119	1.16606e-117
RACK1	16461.7	-0.961991	0.0415507	3.03728e-119	2.63549e-117
MYO18A	1682.25	2.99104	0.129755	6.25299e-119	5.39498e-117
H2BC17	4026.65	-1.1786	0.0510753	8.19238e-119	7.02832e-117
EPRS1	3565.87	1.13462	0.0493258	5.26394e-118	4.49061e-116
H2BC11	5132.47	-1.21943	0.0533547	1.10437e-116	9.36864e-115
PRELID1	2299.26	-1.31206	0.057514	1.92398e-116	1.62309e-114
FBN1	1411.76	1.43892	0.0632536	4.23048e-116	3.54916e-114
EIF4EBP2	3001.53	-1.13517	0.0499188	2.13321e-115	1.77982e-113
RPL7	5394.64	-1.04103	0.0458037	3.97329e-115	3.29696e-113
RPS9	5413.57	-1.00722	0.0443447	6.23866e-115	5.14859e-113
RPS6	7972.77	-1.1428	0.0503983	9.0746e-115	7.44853e-113
AASS	774.342	1.91377	0.0857544	4.18801e-114	3.41908e-112
NPIPB5	704.416	2.20161	0.0995278	1.76009e-113	1.42925e-111
DST	3289.39	3.65591	0.162185	2.24742e-113	1.81527e-111
HDGF	6809.74	-0.968479	0.0429766	4.05288e-113	3.25624e-111
MON2	1590.49	1.31154	0.0584429	8.7505e-113	6.99349e-111
PALM2AKAP2	1702.05	1.4991	0.0670532	1.97736e-112	1.57205e-110
CEP295	704.112	2.02845	0.0920042	3.38705e-112	2.67877e-110
ZNF891	844.534	1.82603	0.0823422	3.49478e-112	2.74965e-110
H4C2	3323.34	-1.22289	0.054694	8.33474e-112	6.52387e-110
RPS3A	8256.22	-1.10136	0.049287	1.7927e-111	1.396e-109
BTAF1	1901.19	1.34457	0.0603911	3.92661e-111	3.04212e-109
MYOM2	3804.37	1.02757	0.0461798	1.91951e-110	1.47958e-108
LSM4	1678.54	-1.27992	0.0576756	2.70211e-110	2.0723e-108
LRPPRC	5211.26	1.00358	0.045243	9.80956e-110	7.48534e-108
CCDC144A	246.838	3.49509	0.15791	2.22493e-109	1.68928e-107
AFDN	4635.98	0.986354	0.0445824	3.74233e-109	2.82723e-107
VPS13C	1191.11	1.60386	0.0729926	4.29268e-109	3.22695e-107
NPIPB13	540.482	2.19761	0.101627	9.53818e-109	7.13484e-107
TASOR2	4213.62	1.24339	0.0565686	3.41358e-108	2.54095e-106
RPL24	4571.5	-1.03442	0.0471136	1.312e-107	9.7184e-106
OGT	3526.6	1.20726	0.0552863	9.35717e-107	6.89751e-105
ARHGAP21	1828.75	1.31737	0.0604101	1.08694e-106	7.97353e-105
H2BC5	3688.04	-1.12031	0.0512844	1.09352e-106	7.98325e-105
SHPRH	1716.53	1.36491	0.0627411	2.69462e-106	1.95779e-104
MYO6	1000.21	1.51688	0.0698992	3.37595e-106	2.44113e-104
RPL12	3808.23	-1.4493	0.0668123	6.47695e-106	4.66126e-104
WDFY3	2846.97	1.08668	0.0499628	9.92596e-106	7.1097e-104
RPL10A	5083.31	-1.04694	0.0481985	2.11671e-105	1.50903e-103
RPS26	2486.82	-1.18988	0.0549048	3.64035e-105	2.58312e-103
GPX1	1360.81	-1.4486	0.0671908	1.15107e-104	8.12973e-103
TTC14	671.042	1.9286	0.0906267	2.28975e-104	1.60971e-102
COTL1	937.101	-1.57865	0.0736355	5.96191e-104	4.17196e-102
PTBP2	798.866	2.01626	0.0952371	7.00543e-104	4.8797e-102
TUBGCP6	1328.82	1.42354	0.0662721	7.39421e-104	5.12699e-102
POLD2	2798.56	-1.04566	0.0485353	9.88759e-104	6.82468e-102
MPDZ	758.434	1.6763	0.0784864	1.30527e-103	8.96857e-102
ASCC3	2610.19	1.22249	0.0569301	2.30872e-103	1.57919e-101
RBM5	1612.33	1.20217	0.056018	3.34006e-103	2.27438e-101
RPS18	4161.88	-1.3633	0.0638074	1.20631e-102	8.17758e-101
RPL23	6554.47	-1.17217	0.0548615	2.85664e-102	1.92791e-100
ZFYVE16	1091.91	1.78209	0.0844918	1.03244e-101	6.93699e-100
EEF1B2	3428.61	-1.17363	0.0551359	1.56548e-101	1.04722e-99
ARL17A	1120.46	1.46225	0.0689859	2.52261e-101	1.68008e-99
H2BC9	3028.44	-1.13302	0.0532835	2.93932e-101	1.94907e-99
KIAA1109	951.367	1.72476	0.0821595	1.72775e-100	1.14069e-98
H2AZ1	4488.39	-0.944191	0.0445177	1.82032e-100	1.19661e-98
HERC2	5204.94	0.982815	0.0463927	2.70998e-100	1.77375e-98
ANKRD18A	324.559	2.78434	0.132614	4.2574e-100	2.77462e-98
H2BC12	6376.19	-1.0977	0.0519522	5.90237e-100	3.83024e-98
H3-7	3325.44	-1.17961	0.0559092	8.19183e-100	5.29332e-98
NIPBL	1425.7	1.47952	0.0704228	1.17922e-99	7.58749e-98
H2AC8	2871.81	-1.09681	0.0520691	2.31975e-99	1.48631e-97
SZRD1	2340.31	-1.11054	0.0527611	3.08396e-99	1.96764e-97
OPHN1	670.545	2.0976	0.102134	1.62677e-98	1.03358e-96
FAT1	4100.31	1.07426	0.0512332	1.91549e-98	1.21195e-96
ATR	1449.34	1.3259	0.0634887	3.92731e-98	2.47453e-96
TPX2	4809.52	1.14962	0.0550108	6.27968e-98	3.94037e-96
ADIPOR1	1299.37	-1.38276	0.066572	3.09751e-97	1.93562e-95
SLC5A3	1931.19	1.16629	0.0560274	3.24219e-97	2.01773e-95
H2AC11	5210.02	-1.17886	0.0566419	3.34943e-97	2.07596e-95
APH1A	2034.86	-1.13591	0.0545651	3.56459e-97	2.19496e-95
MAP7D3	1029.83	1.60149	0.0774047	3.57034e-97	2.19496e-95
SETX	1543.38	1.28184	0.0616666	3.69914e-97	2.26498e-95
PRPF4B	1592.05	1.32145	0.0636293	4.52671e-97	2.76057e-95
TPT1	5338.38	-0.899093	0.0431682	6.49887e-97	3.94741e-95
ARL17B	1059.13	1.44658	0.069879	9.09427e-97	5.50185e-95
FANCL	929.047	1.59643	0.0773597	1.12747e-96	6.76702e-95
H2AC19	9254.62	-1.124	0.0541306	1.12412e-96	6.76702e-95
H2AC12	4136.09	-1.14964	0.0553863	1.19856e-96	7.16542e-95
H2AC18	9254.33	-1.12393	0.0541455	1.2996e-96	7.73898e-95
PRRC2B	12464	0.821602	0.0394993	1.43988e-96	8.54082e-95
EIF4G1	32235.3	0.864819	0.0415918	1.48503e-96	8.77441e-95
H3C2	5809.06	-1.09245	0.0526443	1.66098e-96	9.77597e-95
LSM12	2008.04	-1.16717	0.0563975	4.00898e-96	2.35044e-94
ALKBH5	3781.36	-1.03814	0.0501606	6.34283e-96	3.70446e-94
SACS	3216.28	1.28641	0.0624773	2.12938e-95	1.23887e-93
TNC	1178.14	1.30843	0.0635961	2.67483e-95	1.55028e-93
TPI1	10013.2	-0.834913	0.0404972	6.29729e-95	3.63591e-93
TOMM22	1681.97	-1.21878	0.0593588	9.40892e-95	5.41191e-93
CAD	9571.32	0.852052	0.0414045	1.30998e-94	7.50642e-93
ZNF292	880.926	1.63675	0.0804156	2.56377e-94	1.46356e-92
PPIA	19094.5	-0.881985	0.0430444	7.4275e-94	4.22422e-92
SUMO2	4162.57	-1.01718	0.0497021	7.98372e-94	4.52361e-92
RPL21	5534.28	-1.10917	0.0542501	8.65381e-94	4.88506e-92
POLQ	1067.7	1.60397	0.0789988	9.69552e-94	5.45283e-92
THOC2	1798.39	1.18011	0.0578516	1.70777e-93	9.56921e-92
ENSG00000285827	775.299	1.63061	0.0805771	2.94291e-93	1.64294e-91
DCTPP1	1592.95	-1.17807	0.0579245	5.96333e-93	3.31696e-91
AP2M1	5179.58	-0.935252	0.0459326	8.79256e-93	4.87281e-91
COL4A2	3557.15	0.977537	0.0480372	9.7647e-93	5.39189e-91
ELK1	1115.19	-1.41373	0.0698046	1.10271e-92	6.06692e-91
CHD2	1589.35	1.41394	0.0698715	1.53547e-92	8.41737e-91
KMT2C	2308.64	1.20716	0.0597174	6.52077e-92	3.56179e-90
RBM12B	1309.76	1.29796	0.064288	7.22228e-92	3.93083e-90
H3-3A	4970.39	-0.86333	0.0426238	9.62095e-92	5.21765e-90
AGBL5	1167.76	-1.38071	0.0685921	1.61197e-91	8.71093e-90
SHISA5	1056.65	-1.4333	0.0713412	2.593e-91	1.39627e-89
CPLANE1	919.382	1.72803	0.0865753	2.66371e-91	1.42927e-89
ERH	2438.09	-1.24601	0.0619371	3.9348e-91	2.10387e-89
YTHDC2	1427.3	1.2619	0.0627402	3.99725e-91	2.12976e-89
POLR2J3	2279.74	2.40216	0.121836	4.12927e-91	2.19241e-89
MAZ	13126.6	-0.890624	0.0441768	5.98262e-91	3.16537e-89
PCBP2	9007.76	-0.774922	0.0384974	1.55729e-90	8.2109e-89
FOXM1	2188.16	-1.04329	0.0519521	1.77667e-90	9.33519e-89
RPL34	1387.2	-1.28572	0.0642057	2.10968e-90	1.10467e-88
ATM	732.741	1.59538	0.080169	3.55128e-90	1.85313e-88
STARD7	5712.32	-0.824607	0.041064	3.59733e-90	1.87073e-88
GIGYF2	2116.76	1.07718	0.0538782	9.38929e-90	4.86609e-88
ATP9B	553.965	2.16501	0.111031	1.20464e-89	6.22192e-88
RPS27A	4685.63	-1.10441	0.0553683	2.13993e-89	1.10152e-87
PNN	1123.61	1.26567	0.0635759	2.40509e-89	1.23383e-87
CFLAR	894.679	1.47375	0.0742559	2.63854e-89	1.34903e-87
RPL30	1891.45	-1.27266	0.0639675	2.99663e-89	1.52697e-87
ZNF318	1277.57	1.32367	0.0665773	3.0992e-89	1.57396e-87
MGA	3038.45	1.17869	0.0591961	3.23214e-89	1.636e-87
H2AC20	4694.37	-1.10104	0.055356	6.70124e-89	3.38067e-87
POLDIP2	2345.9	-1.05522	0.0530415	7.29328e-89	3.66717e-87
OST4	878.125	-1.52948	0.0774458	1.23824e-88	6.20552e-87
KLHDC3	1402.56	-1.29408	0.0653108	1.36637e-88	6.82512e-87
GON4L	2036.86	1.13259	0.0570691	1.43444e-88	7.14164e-87
GOLGB1	1059.63	1.75504	0.0894563	1.64385e-88	8.15749e-87
GOLGA8B	523.502	1.9708	0.101303	1.99061e-88	9.84604e-87
RNF10	2091.43	-1.11574	0.0563143	2.95598e-88	1.45735e-86
RPS27	3023.27	-1.33862	0.0677456	3.26387e-88	1.60395e-86
RPL17	2543.98	-1.04696	0.0528426	3.80421e-88	1.86345e-86
CDK4	2834.6	-0.951293	0.0479768	3.86208e-88	1.88571e-86
H3C15	8646.16	-1.04302	0.0526649	4.50398e-88	2.19208e-86
H3C14	8648.95	-1.04323	0.0527058	5.65937e-88	2.74561e-86
GOLGA8A	557.797	2.05315	0.10619	7.28268e-88	3.52189e-86
H2BC7	1989.87	-1.14053	0.0577799	1.1583e-87	5.58374e-86
NABP2	1091.86	-1.34017	0.0680933	1.51732e-87	7.29128e-86
PGAM1	5530.31	-0.904242	0.0457579	1.68354e-87	8.06454e-86
H2BC12L	4520.66	-1.07615	0.0546359	3.40975e-87	1.62821e-85
H1-2	10198.8	-0.85561	0.0434109	5.43163e-87	2.58556e-85
NT5C3B	1715.13	-1.16403	0.0592265	5.68916e-87	2.69968e-85
SLC25A6	1877.38	-1.07999	0.0549611	8.44577e-87	3.99529e-85
HOXD10	872.091	1.53338	0.0785728	1.19139e-86	5.61839e-85
RNPS1	4812.48	-0.878767	0.0446868	1.22209e-86	5.74534e-85
SNRPD2	2193.33	-1.09047	0.0556644	2.64394e-86	1.23914e-84
CCNI	3228.53	-1.16985	0.0598046	3.43756e-86	1.60613e-84
PPP1R9B	4660.11	2.15895	0.113147	4.11038e-86	1.91461e-84
SMC4	2901.04	1.34338	0.0688616	4.46123e-86	2.07168e-84
H3C7	4099.38	-1.04758	0.0535726	6.21403e-86	2.87683e-84
PPP4C	2371.56	-1.03963	0.0531754	6.83587e-86	3.1551e-84
SUMO3	1020.23	-1.42004	0.0729854	8.08536e-86	3.72049e-84
EIF4G3	3153.49	1.04805	0.0536757	1.08992e-85	5.00012e-84
THADA	1247.68	1.40682	0.0723673	1.20285e-85	5.5016e-84
CHD1	1437.73	1.24441	0.0639168	1.52609e-85	6.95906e-84
UQCRH	1444.31	-1.28623	0.0661508	2.07273e-85	9.42347e-84
DDX5	9265.43	0.780486	0.0399943	3.07251e-85	1.39272e-83
RPS25	2258.03	-1.13687	0.0586035	9.23089e-85	4.17176e-83
H2AC17	2379.6	-1.15674	0.0597038	1.38171e-84	6.2259e-83
PGAM5	2564.21	-1.01086	0.0521535	2.0238e-84	9.09211e-83
APRT	1690.17	-1.11984	0.0578902	2.87798e-84	1.28915e-82
EIF1	4509.04	-0.961225	0.0496911	5.03613e-84	2.24923e-82
INCENP	2482.67	1.05433	0.0545767	6.03559e-84	2.6877e-82
SHISA9	643.74	3.39659	0.176397	1.76826e-83	7.85118e-82
H2BC21	5857.69	-1.11078	0.0577	1.80695e-83	7.99956e-82
RPL4	22551.4	-0.80499	0.0417347	2.36505e-83	1.04399e-81
BRWD1	2254.82	1.20081	0.0624867	2.44045e-83	1.07415e-81
POLA1	4213.38	0.939607	0.0487768	2.56743e-83	1.12678e-81
JMJD1C	854.212	1.56421	0.0818825	2.71491e-83	1.18807e-81
NABP1	542.191	2.00044	0.106314	2.81518e-83	1.2284e-81
FKBP8	2190.05	-1.03791	0.0539766	3.60263e-83	1.56751e-81
FN1	1233.21	1.29594	0.0676057	4.03753e-83	1.75171e-81
SREK1	1043.56	1.43558	0.0750599	4.4084e-83	1.90717e-81
ZNF721	705.284	1.97493	0.105094	6.23376e-83	2.68919e-81
H2BC13	1485.55	-1.15654	0.0603128	6.45551e-83	2.77697e-81
BIRC5	2830.33	-0.932828	0.0485871	9.06828e-83	3.88988e-81
POLR2J2	503.228	1.95823	0.104297	1.0732e-82	4.59056e-81
GPR135	203.945	3.14467	0.164826	3.18917e-82	1.36032e-80
XRCC2	1238.64	1.3925	0.0731764	3.5905e-82	1.52722e-80
VCAN	1265.14	1.3156	0.0690913	4.23572e-82	1.79663e-80
MXRA7	2364.52	-1.10564	0.0579744	5.81504e-82	2.45965e-80
RAB1B	1453.86	-1.17794	0.0618754	8.40527e-82	3.54539e-80
LAMC1	4203.24	0.829562	0.0434656	1.09249e-81	4.59544e-80
SLC25A23	879.318	-1.49853	0.0792031	1.47312e-81	6.17938e-80
CEP350	2385.24	2.46163	0.132466	2.44129e-81	1.02124e-79
KHDC4	1956.55	1.128	0.0594508	3.4362e-81	1.43348e-79
CCNL2	1480.56	1.30386	0.0688708	3.61227e-81	1.5028e-79
ARHGDIA	4622.48	-0.901773	0.0474699	4.81194e-81	1.99643e-79
JARID2	1292.38	1.24147	0.0656257	6.30354e-81	2.60815e-79
POLR2E	2310.35	-1.04469	0.0551369	7.72645e-81	3.18821e-79
RPL38	2352.4	-1.06184	0.0560791	9.21856e-81	3.7936e-79
FRYL	1130	1.22201	0.0647635	1.72094e-80	7.06283e-79
CFL1	3695.43	-0.99881	0.0528523	2.29278e-80	9.38434e-79
ZNF431	827.143	1.59882	0.0856127	6.65913e-80	2.71825e-78
RPL3	13791	-0.818877	0.0434728	1.27981e-79	5.21016e-78
ANKRD26	410.68	1.95648	0.106389	1.4583e-79	5.92094e-78
HSPG2	1389.21	1.17999	0.0628921	1.53279e-79	6.20679e-78
RPL37A	5320.83	-0.936811	0.0498153	1.61197e-79	6.51005e-78
PPP1R14B	1202.57	-1.22934	0.0656439	2.40154e-79	9.67306e-78
RPL17-C18ORF32	1959.81	-1.10961	0.0591946	2.77093e-79	1.11314e-77
UGGT2	575.487	1.62281	0.0873682	3.48619e-79	1.39677e-77
KPNA5	941.545	1.4183	0.0760329	3.72652e-79	1.48914e-77
LRP1	974.472	1.25333	0.0671322	6.39768e-79	2.54983e-77
STOML2	1741.34	-1.07998	0.0577397	6.67465e-79	2.65326e-77
SMARCC2	2771.4	1.13913	0.0609428	6.751e-79	2.6766e-77
HECTD4	2418.9	0.952978	0.0509389	9.57089e-79	3.78474e-77
LAMB1	1577.9	1.10246	0.0590268	1.01721e-78	4.01203e-77
HAND1	3909.76	-0.920171	0.049206	1.23063e-78	4.84124e-77
TRIO	2949.97	1.06183	0.0568917	1.51368e-78	5.93932e-77
VMA21	1874.32	-1.0906	0.0584609	1.60516e-78	6.28203e-77
CHCHD2	3530.98	-0.874887	0.046866	2.59924e-78	1.01464e-76
NHP2	1660.35	-1.1417	0.0613967	4.04731e-78	1.57586e-76
POLE3	2446.84	-1.01844	0.0547044	4.23525e-78	1.64481e-76
CLPTM1L	2661.85	-0.982881	0.0527834	4.43827e-78	1.71926e-76
FAM241A	1830.73	2.51246	0.137982	4.91345e-78	1.89849e-76
ITPR2	745.276	1.42444	0.0769527	5.17244e-78	1.99349e-76
H3C10	3831.68	-1.00428	0.0539908	6.01315e-78	2.31164e-76
ZNF445	1920.78	1.03046	0.055415	6.10281e-78	2.34018e-76
HERC1	1813.59	1.1459	0.0617043	6.30069e-78	2.40997e-76
FAU	2010.67	-1.01801	0.0547574	6.86246e-78	2.61825e-76
HEATR1	6172.57	0.822861	0.0441964	7.62538e-78	2.90204e-76
COPZ1	2111.46	-1.04785	0.056419	8.76031e-78	3.32563e-76
BTBD2	1544.79	-1.15259	0.0621767	1.14646e-77	4.34141e-76
PNISR	994.181	1.64682	0.0896872	1.40462e-77	5.30577e-76
ASH1L	2710.62	1.08096	0.0583048	1.43432e-77	5.40449e-76
ATP5MC2	2054.37	-1.01131	0.0545255	1.59186e-77	5.98327e-76
BDP1	895.732	1.51162	0.0821698	2.41315e-77	9.04783e-76
PCDH9	2334.42	1.36761	0.0741573	2.5441e-77	9.51532e-76
YBX1	10090.9	-0.95608	0.0517055	5.46303e-77	2.03823e-75
DDX46	1867.3	1.04193	0.0564167	6.18377e-77	2.30149e-75
KIAA1191	1385.79	-1.15376	0.0625507	6.28631e-77	2.33393e-75
BAZ1A	1492.22	1.10969	0.0602184	1.02654e-76	3.80196e-75
DLGAP5	1280.03	1.23602	0.0673451	2.43286e-76	8.96673e-75
APC	1435.41	2.67101	0.147388	2.42754e-76	8.96673e-75
MRE11	970.947	1.33425	0.0728416	3.01791e-76	1.10961e-74
GTF3C1	8605.77	0.746462	0.0406054	7.30431e-76	2.67913e-74
FKBP1A	1614.49	-1.05455	0.0575684	9.47376e-76	3.46648e-74
STARD9	684.652	1.59963	0.0881382	1.08785e-75	3.97093e-74
AHI1	538.15	1.90253	0.106147	1.53713e-75	5.59743e-74
SLC25A39	1546.18	-1.14334	0.0625791	1.63718e-75	5.9475e-74
TFRC	3452.57	0.894209	0.0488943	2.76442e-75	1.00185e-73
VPS13B	786.667	1.45549	0.0801995	3.32733e-75	1.20299e-73
NPIPB11	328.636	2.27087	0.128232	3.87438e-75	1.39744e-73
SIGMAR1	1832.91	-1.07264	0.058885	5.78978e-75	2.08336e-73
CRYBG3	900.594	1.43805	0.0794604	9.31744e-75	3.34481e-73
H4C4	3617.03	-1.1083	0.0610184	1.32088e-74	4.73056e-73
BTF3	4395.6	-0.894955	0.0492261	1.99262e-74	7.11951e-73
SRP9	2873.51	-0.90994	0.0500584	2.00716e-74	7.15278e-73
IARS2	3165.58	0.906787	0.0498838	2.01135e-74	7.15278e-73
MZT2B	1157.06	-1.20941	0.0667811	2.33946e-74	8.30016e-73
SYNE1	1018.91	1.31212	0.0725965	2.83326e-74	1.00287e-72
DAP	782.833	-1.39752	0.0776049	5.98391e-74	2.11316e-72
ORC4	1322.99	1.33576	0.0741915	8.92303e-74	3.14376e-72
UTP20	2903.7	0.996692	0.0552644	2.02156e-73	7.10586e-72
H1-4	9266.84	-0.821106	0.0455211	3.29156e-73	1.15433e-71
H2BU1	2107.66	-1.1559	0.0643223	3.63357e-73	1.27133e-71
H3C13	1717	-1.12541	0.062638	4.35302e-73	1.51955e-71
RHOA	5327.38	-0.789498	0.043804	4.66505e-73	1.62474e-71
CPS1	1435.93	1.06173	0.0591518	7.57228e-73	2.63124e-71
DMXL2	905.48	1.33309	0.0745407	7.87358e-73	2.72969e-71
FANCB	2212.52	1.2297	0.0686735	8.48199e-73	2.93392e-71
GABARAP	1141.22	-1.20487	0.0672902	9.57231e-73	3.30183e-71
FAT4	583.16	1.47349	0.0826511	9.58911e-73	3.30183e-71
TEX261	1838.28	-0.981968	0.0547022	9.63411e-73	3.30982e-71
RNF187	2084.81	-1.01	0.0562838	9.85028e-73	3.37644e-71
PRPF38B	1094.64	1.19641	0.0668476	1.14404e-72	3.91266e-71
SRRM1	4365.4	0.91943	0.0512381	1.33461e-72	4.55416e-71
MLF2	1815.17	-1.09026	0.0609658	2.24201e-72	7.6334e-71
CALD1	800.502	1.33279	0.0748183	2.77458e-72	9.42551e-71
PHLDB2	266.429	2.31568	0.133517	2.968e-72	1.00601e-70
COL27A1	473.07	2.05756	0.118441	3.62445e-72	1.22577e-70
ALMS1	1782.7	1.10632	0.0620553	5.66878e-72	1.9129e-70
ATAD5	960.406	1.51118	0.0853868	7.43129e-72	2.50209e-70
H3-3B	5102.37	-0.846186	0.0473856	7.90125e-72	2.65443e-70
AP2S1	1241.74	-1.23201	0.0692987	8.33895e-72	2.7953e-70
MYO9A	1506.52	1.03489	0.0580923	9.3103e-72	3.11403e-70
N4BP2L2	801.683	1.4091	0.0795648	1.1664e-71	3.89269e-70
CTDNEP1	1217.75	-1.23398	0.0695012	1.2554e-71	4.18054e-70
ATP5MK	1250.4	-1.16357	0.0655015	1.42419e-71	4.73224e-70
ZBED6	1403.75	1.14898	0.0647206	1.83949e-71	6.09884e-70
INTS1	6875.3	0.807394	0.0453346	2.07077e-71	6.85067e-70
CDK2AP1	666.993	-1.46127	0.0828431	2.98262e-71	9.8459e-70
YEATS2	2188.48	0.979398	0.0551474	3.00072e-71	9.88414e-70
GLG1	4140.8	0.822645	0.0462997	4.18778e-71	1.37644e-69
ALDH18A1	4027.44	0.88324	0.0497411	4.28021e-71	1.40378e-69
LARS2	1935	0.962306	0.0542411	4.40398e-71	1.44126e-69
RPL27	2913.65	-1.17343	0.0663473	5.46365e-71	1.78421e-69
EIF5AL1	1809.85	-1.10478	0.0624346	6.09004e-71	1.98449e-69
H2AX	2704.19	-0.936375	0.0529002	9.82772e-71	3.19559e-69
GOLGA4	429.035	1.87361	0.108211	1.10682e-70	3.59124e-69
CREBZF	1588.36	1.27361	0.0722773	1.12811e-70	3.65252e-69
SMCHD1	1475.39	1.07434	0.0609467	2.25167e-70	7.27479e-69
USP34	2005.51	1.07222	0.0609427	4.11014e-70	1.32511e-68
ATP6V1F	1028.46	-1.3323	0.0760088	4.38573e-70	1.41096e-68
CCDC57	556.408	1.58107	0.0906924	4.4975e-70	1.44386e-68
RIF1	3405.44	1.24061	0.0707187	5.19202e-70	1.66331e-68
MSH6	4128.26	0.862515	0.0489548	5.28236e-70	1.68869e-68
FAM189B	1861.94	-1.0349	0.0588548	5.58841e-70	1.78277e-68
NBEAL1	577.652	1.4793	0.0848294	8.98915e-70	2.86164e-68
TMEM183A	1200.73	-1.12698	0.0642827	1.00455e-69	3.19124e-68
SMC1A	6628.37	0.825952	0.0470639	1.98255e-69	6.28497e-68
MIA3	1041.1	1.26207	0.0723083	2.24724e-69	7.10923e-68
H2BC8	2878.4	-0.995059	0.0568308	2.39253e-69	7.55314e-68
ZNF703	5275.78	-0.782681	0.04462	2.59259e-69	8.16775e-68
GUK1	841.178	-1.30196	0.0747738	3.90039e-69	1.22624e-67
GUCD1	1542.75	-1.02159	0.0585094	5.15592e-69	1.61762e-67
CYB5R3	1876.16	-0.988312	0.0566346	6.82668e-69	2.13738e-67
ZC3H11A	1443.46	1.05293	0.0604981	1.22679e-68	3.83308e-67
PTMS	2394.21	-1.15384	0.0664131	1.43654e-68	4.47923e-67
NMNAT3	530.654	3.4094	0.196575	2.94066e-68	9.15039e-67
PCNT	3659.65	0.991088	0.0570775	3.07656e-68	9.5537e-67
BPTF	3167.95	0.965862	0.0556496	3.82972e-68	1.18682e-66
PARP15	201.29	3.06114	0.177313	4.64001e-68	1.435e-66
UBE2S	2396.87	-1.03224	0.0598168	1.72184e-67	5.31425e-66
ARHGEF17	296.752	2.22193	0.133204	1.95822e-67	6.03157e-66
MAP2K2	1706.67	-1.0095	0.0585622	2.56779e-67	7.89308e-66
ATP6V0C	1080.83	-1.14845	0.0668045	3.47342e-67	1.06553e-65
CENPC	573.235	1.65213	0.0971548	3.72505e-67	1.14042e-65
UGGT1	3382.18	0.817724	0.0474203	4.18736e-67	1.27938e-65
AKT1	1766.54	-0.953947	0.0554391	5.27474e-67	1.60837e-65
SURF4	2986.49	-0.825689	0.0479377	5.78524e-67	1.7605e-65
GDE1	878.219	-1.31037	0.0765383	5.83415e-67	1.77183e-65
TRAPPC1	806.519	-1.31749	0.0769663	5.90069e-67	1.78846e-65
MRPL37	2520.68	-0.942201	0.0548261	7.98741e-67	2.41611e-65
TFDP1	2973.13	-0.823151	0.0479234	1.32942e-66	4.01335e-65
H2AC6	1851.43	-0.998577	0.0583084	1.84713e-66	5.56523e-65
SSH2	1470.08	1.22516	0.0717508	1.86664e-66	5.61287e-65
COX4I1	2042.86	-0.960298	0.0560702	2.06352e-66	6.1926e-65
CHP1	876.419	-1.35874	0.0797784	2.10341e-66	6.29986e-65
MRPS25	1664.35	0.996198	0.0582004	2.17697e-66	6.50733e-65
SON	12303	0.77446	0.0451929	3.00067e-66	8.9519e-65
TSPAN3	4130.27	-0.837186	0.0489125	3.61179e-66	1.07539e-64
EIF4G2	9185.79	-0.756183	0.0442008	5.16514e-66	1.53489e-64
FASN	30143.1	0.708661	0.0414296	6.08752e-66	1.80545e-64
HELLS	3191.8	0.946427	0.0555035	7.81662e-66	2.31375e-64
FLNC	907.081	1.39869	0.08265	1.06932e-65	3.15908e-64
MRFAP1	3565.11	-1.0557	0.0621214	1.44064e-65	4.24779e-64
SPRYD4	969.351	1.41855	0.0839885	1.67394e-65	4.92612e-64
SLC35A4	1638.88	-1.0814	0.0637078	1.8389e-65	5.4011e-64
NOTCH2NLA	615.131	1.50951	0.0897746	3.29132e-65	9.6484e-64
AGO3	1628.23	1.01256	0.0598238	5.37584e-65	1.57287e-63
GLRX5	852.716	-1.29191	0.0766316	5.52025e-65	1.61202e-63
MDM4	2344.51	0.899529	0.0530983	5.99471e-65	1.74721e-63
H2AC13	2515.63	-1.04933	0.0621605	1.00773e-64	2.9315e-63
H3C1	1621.68	-1.11759	0.0662768	1.07504e-64	3.12131e-63
NUP133	3722.46	0.771453	0.0455889	1.18808e-64	3.44293e-63
DIS3	1947.73	0.997772	0.059118	1.27648e-64	3.69208e-63
SEPHS2	2461.15	-0.89172	0.0527952	1.45009e-64	4.18623e-63
REL	948.504	1.44287	0.086138	1.50919e-64	4.34859e-63
ODC1	3257.11	-0.81373	0.0481683	1.71823e-64	4.94153e-63
HOXD9	302.014	2.11723	0.130033	2.2005e-64	6.31657e-63
TRRAP	8836.67	0.793598	0.0470624	3.05804e-64	8.76156e-63
NOPCHAP1	968.252	1.22344	0.073071	5.24974e-64	1.50127e-62
COX5A	1411.41	-1.01438	0.0604649	6.66797e-64	1.90326e-62
PPIF	2577.78	-0.828173	0.0493409	1.03719e-63	2.95492e-62
NBAS	1234.58	1.12759	0.0674469	1.17735e-63	3.34796e-62
KIF1C	2142.65	-0.885791	0.0528821	1.56495e-63	4.44184e-62
TMEM106C	1423.55	-1.04562	0.0625528	1.65487e-63	4.68828e-62
TRIP12	4848.21	0.810211	0.0483579	1.81399e-63	5.12952e-62
CLIP1	584.433	1.43655	0.0865178	1.82435e-63	5.14921e-62
MAN2A1	957.79	1.12434	0.0673821	2.04135e-63	5.751e-62
GNAS	7749.48	-0.749653	0.0447411	2.09804e-63	5.89976e-62
DNTTIP2	1035.3	1.36688	0.0823087	2.60704e-63	7.31755e-62
KDELR2	2158.18	-1.00761	0.0603817	3.03859e-63	8.5131e-62
YLPM1	4009.7	0.869483	0.0520898	4.36887e-63	1.22176e-61
BANF1	1277.37	-1.1221	0.0674311	4.39856e-63	1.2278e-61
EIF3I	4366.74	-0.859544	0.0514997	4.63159e-63	1.29047e-61
LAMA1	861.341	1.18977	0.07161	5.19713e-63	1.44539e-61
ANK2	890.155	1.19859	0.0722629	8.01183e-63	2.22413e-61
MAPK8IP2	648.91	1.66468	0.101496	8.04793e-63	2.23007e-61
PHF14	915.903	1.36774	0.082701	8.08284e-63	2.23566e-61
GNG12	1055.05	-1.12828	0.0679861	9.06981e-63	2.50409e-61
TRIR	1269.68	-1.08416	0.0652989	9.48927e-63	2.61515e-61
ZNF587	1707.24	1.00622	0.0605628	1.03319e-62	2.84222e-61
EIF3F	1782.25	-0.969895	0.0583524	1.0405e-62	2.85713e-61
PIGN	844.311	1.5467	0.094033	1.10828e-62	3.03776e-61
FREM2	648.295	1.41264	0.0856207	1.21086e-62	3.31296e-61
CAND1	4731.93	0.76438	0.0459482	1.4994e-62	4.09504e-61
NCS1	1000.03	-1.21093	0.073196	1.54975e-62	4.22493e-61
FBL	3925.41	-0.816341	0.0491077	1.59904e-62	4.35151e-61
CPD	2968.25	0.907644	0.0546862	1.89283e-62	5.14178e-61
ATP5MC3	2506.56	-0.862926	0.0520188	2.49834e-62	6.77451e-61
KIDINS220	1467.9	1.01252	0.0612094	3.38156e-62	9.15311e-61
VCL	2395.48	0.956725	0.0578185	3.73924e-62	1.01033e-60
PILRB	405.324	1.69783	0.104313	4.34125e-62	1.1709e-60
PPP1R9A	396.839	3.8779	0.235223	5.01214e-62	1.34946e-60
HLTF	2297.21	0.951143	0.0575407	5.06023e-62	1.35999e-60
ARF5	1235.59	-1.07543	0.0651697	5.25274e-62	1.40924e-60
OGA	2901.99	0.882653	0.0533642	5.28246e-62	1.41471e-60
TAGLN2	4007.55	-0.789442	0.0477137	6.3141e-62	1.68802e-60
ATAD2	1378.75	1.13651	0.0690148	7.37303e-62	1.96765e-60
H4C11	2285.66	-1.12352	0.0682523	8.60604e-62	2.29268e-60
SF3B5	1704.58	-0.973154	0.059014	9.08707e-62	2.41659e-60
JPT2	3770.32	-0.792338	0.047955	9.15722e-62	2.43099e-60
PPDPF	476.526	-1.66356	0.102366	9.56077e-62	2.53369e-60
DDX17	10935.2	0.606001	0.036629	9.87381e-62	2.61209e-60
CENPX	604.271	-1.42827	0.0872893	1.04266e-61	2.75352e-60
KIF20B	514.144	1.65766	0.102015	1.04955e-61	2.7669e-60
PAXBP1	881.983	1.29335	0.0788562	1.1296e-61	2.97278e-60
ZFC3H1	786.619	1.46261	0.0895761	1.47598e-61	3.87765e-60
CKS1B	1103.32	-1.12834	0.0687841	2.16845e-61	5.68702e-60
TPRN	760.379	2.73395	0.169178	2.28656e-61	5.98645e-60
ZNF594	226.312	2.24893	0.142129	2.48891e-61	6.505e-60
BRK1	783.03	-1.23464	0.0754524	2.75681e-61	7.19281e-60
PHB2	3582.78	-0.817682	0.0497151	2.96236e-61	7.71586e-60
PHIP	1596.88	1.19767	0.0732791	4.4253e-61	1.15065e-59
PRPF8	29599.1	0.69692	0.0424104	5.13518e-61	1.33295e-59
YKT6	2092.01	-0.860444	0.0524698	5.83335e-61	1.51159e-59
NDUFB10	1379.39	-1.09346	0.0669205	7.11529e-61	1.84064e-59
CERS2	2909.45	-0.813192	0.0496345	8.57499e-61	2.21448e-59
PTMA	14096.2	-0.819636	0.0500669	1.03937e-60	2.67506e-59
ZNF587B	853.356	1.21087	0.0743393	1.03822e-60	2.67506e-59
AGPAT1	1083.66	-1.16066	0.0713241	1.63854e-60	4.21003e-59
TRMT11	440.215	1.86701	0.117369	1.87619e-60	4.81249e-59
ARID4B	636.381	1.36506	0.0842244	1.88201e-60	4.81927e-59
VPS13D	2220.54	0.929613	0.0570105	2.16975e-60	5.54675e-59
WSB2	461.883	-1.64201	0.102173	2.21285e-60	5.64742e-59
CHD9	1020.82	1.42849	0.0884123	2.96994e-60	7.56686e-59
RPL6	9871.53	-0.71297	0.0436871	3.15932e-60	8.03588e-59
NUTF2	2244.05	-0.851132	0.0522291	3.23405e-60	8.21222e-59
ASF1B	1241.9	-1.05267	0.0647554	3.24224e-60	8.21926e-59
TIMM13	1261.49	-1.01859	0.0626572	3.62526e-60	9.17492e-59
LENG8	2581.39	0.941109	0.0578433	3.76822e-60	9.52088e-59
H4C3	4802.08	-1.04418	0.0643102	4.59175e-60	1.15823e-58
RFC1	1656.45	0.971709	0.0598374	5.64121e-60	1.42059e-58
HNRNPU	18174.8	0.81607	0.0501784	6.10068e-60	1.53376e-58
CLPP	1162.5	-1.07754	0.066485	6.57044e-60	1.64913e-58
GEN1	868.342	1.27141	0.0786965	6.89424e-60	1.72754e-58
PCDH7	1514.49	0.958033	0.059037	7.11363e-60	1.77958e-58
XPO1	6584.32	0.749226	0.0460938	8.43735e-60	2.10726e-58
ZNF37A	678.745	1.60566	0.100335	9.37005e-60	2.33636e-58
PTPN13	1623.44	0.908977	0.0560425	9.5082e-60	2.36692e-58
PRDX6	3856.57	-0.803181	0.0494874	1.08825e-59	2.70461e-58
H2BC15	1801.94	-1.02027	0.0630866	1.41677e-59	3.51531e-58
MTOR	5116.78	0.676881	0.0417127	1.56188e-59	3.86903e-58
ZDBF2	1581.99	1.1174	0.0692533	1.82889e-59	4.52309e-58
NACC1	2244.56	-0.854417	0.0527869	1.9231e-59	4.74833e-58
TBC1D32	425.654	1.82592	0.115595	1.95391e-59	4.81659e-58
CLSPN	2228.97	0.876265	0.0541839	2.26787e-59	5.58147e-58
AKAP13	2747.68	0.925447	0.0572673	2.36722e-59	5.81654e-58
HMGCR	2108.12	0.820053	0.0507577	3.44746e-59	8.45714e-58
PRDX1	7006.26	-0.681687	0.0421895	4.77899e-59	1.17047e-57
RNF11	720.219	-1.33633	0.0834438	4.92597e-59	1.20452e-57
C20ORF27	858.711	-1.16067	0.0722776	5.32735e-59	1.30058e-57
CHD7	2317.16	0.925786	0.0575752	8.70199e-59	2.12102e-57
SNRNP200	13349.4	0.686272	0.0425732	8.74084e-59	2.12708e-57
XRN1	1365.58	0.99009	0.061657	9.99641e-59	2.42873e-57
TLN1	6561.7	0.729092	0.0452754	1.02803e-58	2.49372e-57
ERGIC1	1296.38	-1.14375	0.0714203	1.15828e-58	2.80518e-57
ZSCAN12	657.45	1.38142	0.0867313	1.56956e-58	3.79518e-57
ACACA	4344.19	0.768701	0.0478393	1.63909e-58	3.957e-57
PARK7	1697.13	-0.980342	0.0612504	2.40551e-58	5.79805e-57
KRTCAP2	613.816	-1.38733	0.0872901	2.6264e-58	6.32043e-57
CDK16	2547.13	-0.791584	0.0493705	2.70482e-58	6.49884e-57
RBM28	2715.84	0.874634	0.0546013	2.72067e-58	6.5266e-57
MAB21L3	768.799	3.62298	0.22688	2.78927e-58	6.68061e-57
ENSG00000282988	2256.69	-0.899825	0.0562033	2.88522e-58	6.89954e-57
RSRP1	586.711	1.47908	0.0933193	2.98534e-58	7.12773e-57
TLE5	816.749	-1.29639	0.0815394	3.83032e-58	9.13083e-57
MTR	4799.88	0.912963	0.0571087	4.05889e-58	9.66055e-57
PSMD8	1777.94	-0.88392	0.0552805	4.20501e-58	9.99265e-57
FNBP4	830.005	1.1505	0.0722684	5.13673e-58	1.21877e-56
ITPR1	724.021	1.2398	0.0780353	5.92968e-58	1.40471e-56
ZYG11A	1112.45	1.11418	0.0700423	7.21673e-58	1.70695e-56
CENPF	3040.03	1.99709	0.130083	1.97792e-57	4.67102e-56
TRNT1	1258.21	2.33986	0.153194	1.99106e-57	4.69476e-56
SPRING1	977.565	-1.10446	0.0697117	2.0747e-57	4.88439e-56
H2AC21	1800.79	-0.995251	0.0627642	2.46008e-57	5.7827e-56
NT5DC2	2770.51	-0.896362	0.0565017	3.00645e-57	7.05609e-56
TXN	1800.34	-0.959971	0.0605636	3.05919e-57	7.16881e-56
RBM39	2915.13	0.867804	0.0548051	5.2765e-57	1.23457e-55
NRDE2	1173.4	1.01852	0.0645373	7.47818e-57	1.74702e-55
TMEM147	719.274	-1.3194	0.0840617	8.59923e-57	2.00583e-55
GNB2	1561.18	-0.921605	0.0583748	9.39472e-57	2.18802e-55
NBEA	467.129	1.61982	0.104143	1.00539e-56	2.33795e-55
HMGN1	2106.16	-0.858692	0.0544306	1.37044e-56	3.18197e-55
CD109	1062.56	1.09202	0.0694681	1.53831e-56	3.5663e-55
ZNF519	269.576	2.04388	0.134906	2.57622e-56	5.9634e-55
ZZEF1	3340.14	0.717027	0.0455274	3.04531e-56	7.03851e-55
SHROOM3	870.667	1.17113	0.0749239	4.58269e-56	1.05757e-54
YBX3	3981.63	-0.791231	0.050363	4.65062e-56	1.07162e-54
PLAGL2	1804.14	-0.923598	0.0588845	4.73624e-56	1.08969e-54
PPP1R12A	927.474	1.10566	0.0707345	5.89509e-56	1.35427e-54
EIF3L	3841.79	-0.732506	0.0466518	6.23688e-56	1.43062e-54
HEMK1	429.273	1.57526	0.101957	7.54202e-56	1.72738e-54
LTN1	1712.13	0.936684	0.059903	9.70089e-56	2.2185e-54
MATR3	6363.85	0.674762	0.043028	9.74066e-56	2.22424e-54
HOXB3	764.997	1.19393	0.0767021	1.15824e-55	2.64082e-54
NSD1	4694.86	0.723552	0.0462026	1.21826e-55	2.77195e-54
COL4A1	2014.08	0.985329	0.0631137	1.2194e-55	2.77195e-54
LRIG2	1415.45	0.970402	0.0622287	1.69479e-55	3.84684e-54
INTS6	926.398	1.37682	0.0889664	1.99193e-55	4.51456e-54
EIF5B	1004.28	1.17713	0.0759113	3.12377e-55	7.06922e-54
CAPNS1	1539.5	-0.905946	0.0582304	3.66495e-55	8.28158e-54
PRKCA	2483.34	0.788348	0.0506177	3.96853e-55	8.95424e-54
USP9X	5244.01	0.819271	0.0526343	4.21205e-55	9.48961e-54
PKN2	1962.5	0.816843	0.0524777	4.22754e-55	9.51039e-54
SORL1	1016.25	1.08595	0.0700504	4.74205e-55	1.06521e-53
UBE2M	1403.72	-1.0473	0.0676081	6.53815e-55	1.4665e-53
ELP5	992.674	-1.06057	0.0685661	8.90189e-55	1.99373e-53
CD63	1352.08	-1.01967	0.0659059	9.70117e-55	2.16955e-53
NCAPG	1966.07	0.920591	0.0594283	9.97803e-55	2.22818e-53
COX6B1	1150.38	-1.10701	0.0717183	1.23901e-54	2.76275e-53
TPP2	1701	0.92999	0.0601119	1.31757e-54	2.93362e-53
STK40	1153.11	-1.0064	0.065127	1.35795e-54	3.01911e-53
DICER1	3417.64	0.83027	0.0536124	1.39468e-54	3.09623e-53
KCNC4	840.652	1.18015	0.0766043	1.47587e-54	3.27169e-53
SNX3	1044.49	-1.08925	0.0706038	1.49546e-54	3.31028e-53
PEA15	1350.67	-0.984903	0.063747	1.52208e-54	3.36432e-53
NSMF	1246.44	-0.999805	0.0647712	1.80486e-54	3.98354e-53
TMEM97	1401.03	-0.971954	0.0629964	2.21557e-54	4.88294e-53
FLOT2	1251.11	-0.972976	0.0631195	2.73957e-54	6.02903e-53
RPL36A-HNRNPH2	1506.36	-1.14659	0.0746507	3.4495e-54	7.58041e-53
UACA	451.679	1.6329	0.107676	3.5436e-54	7.77596e-53
RANBP1	3541.63	-0.881861	0.0572263	3.92883e-54	8.58652e-53
WDR27	573.353	1.36873	0.0895452	3.92995e-54	8.58652e-53
TEX15	519.918	1.68493	0.111421	3.92983e-54	8.58652e-53
ACAD10	543.4	1.3544	0.0886428	4.65707e-54	1.01606e-52
TMEM184B	1167.27	-1.00361	0.0653117	5.22242e-54	1.13777e-52
ARPP19	1810.4	-0.938353	0.061054	6.19984e-54	1.34878e-52
KIAA1328	269.978	2.2321	0.151669	6.22411e-54	1.35212e-52
ANKRD40	1466.71	-0.914758	0.0595529	7.65234e-54	1.66001e-52
HSBP1	1446.5	-0.998388	0.0651044	8.60175e-54	1.8633e-52
NME1	1870.78	-0.887076	0.0577742	9.17018e-54	1.98361e-52
TMED2	2414.92	-0.884295	0.0576012	9.56224e-54	2.06547e-52
SLC25A5	5192.36	-0.681989	0.0443637	1.18936e-53	2.56541e-52
NOTCH2NLC	446.875	1.51635	0.100138	1.35996e-53	2.92921e-52
SIPA1L2	723.507	1.20459	0.0790159	1.58608e-53	3.41141e-52
H4C12	2136.63	-1.09955	0.0720106	1.65286e-53	3.55002e-52
SLC6A8	1441.66	-0.927812	0.060613	1.66773e-53	3.57691e-52
KDELR1	2669.04	-0.881779	0.0576043	1.91132e-53	4.09357e-52
NDUFB11	1308.03	-1.01909	0.066785	2.57171e-53	5.5002e-52
PRDX4	2255.63	-0.821625	0.0537071	2.62333e-53	5.60272e-52
TMSB10	1287.89	-1.144	0.0751885	3.19431e-53	6.81259e-52
RPL5	9967.87	-0.756071	0.049448	3.53714e-53	7.53317e-52
CEP170	1772.93	0.896075	0.0587256	3.8732e-53	8.23733e-52
SELENON	1521.37	-1.00588	0.066065	4.49977e-53	9.55651e-52
METTL9	840.909	-1.12834	0.0742852	5.03489e-53	1.06781e-51
ODF2L	295.99	1.86617	0.126202	5.98692e-53	1.26794e-51
TNKS1BP1	869.194	1.16729	0.0769653	6.11743e-53	1.29378e-51
SRSF9	2213.82	-0.904996	0.0594396	6.26509e-53	1.32316e-51
LYST	451.358	1.40691	0.0932695	6.78967e-53	1.43196e-51
PTP4A1	1675.02	-0.864571	0.0568264	8.39955e-53	1.76903e-51
ENSG00000285976	1669.59	-0.86638	0.0569689	9.20155e-53	1.93526e-51
RALGAPA1	818.771	1.12013	0.0739319	9.33807e-53	1.96125e-51
FANCD2	2322.81	0.838191	0.0551404	1.10973e-52	2.32751e-51
ZNF711	1150.31	1.17269	0.0775825	1.30012e-52	2.72309e-51
BEX3	1371.08	-0.966701	0.0638344	1.78583e-52	3.73523e-51
TTC21B	700.075	1.17094	0.0775961	1.91832e-52	4.00683e-51
PRPF40A	2572.17	0.846511	0.0558503	2.12697e-52	4.43655e-51
HEATR5B	1408.4	0.883331	0.0583301	2.32961e-52	4.85255e-51
PNPO	1556.77	-0.929433	0.0614454	2.63693e-52	5.48517e-51
C21ORF58	992.422	1.25209	0.0832796	3.14855e-52	6.53615e-51
MTPN	2445.42	-1.03014	0.0682561	3.15078e-52	6.53615e-51
TPM4	1356.83	-0.989379	0.0655192	3.19578e-52	6.62045e-51
LARS1	3688.86	0.751491	0.0496276	3.41511e-52	7.06518e-51
CEP83	338.641	1.73113	0.117222	4.67306e-52	9.65447e-51
STUB1	2062.08	-0.893099	0.0591633	4.70052e-52	9.69802e-51
HSP90B1	6933.42	0.840248	0.0556711	5.69915e-52	1.17424e-50
TTF2	2614.5	0.799561	0.0529726	6.30634e-52	1.29758e-50
PKN1	1992.79	-0.837601	0.0555507	7.20019e-52	1.4795e-50
LAMB2	722.206	1.2103	0.0807588	7.80456e-52	1.60152e-50
ZNF248	378.632	1.76557	0.120087	8.0401e-52	1.64762e-50
FAT3	915.622	1.04927	0.0698413	8.32291e-52	1.70328e-50
SDHC	1780.82	-0.873966	0.0580371	8.68361e-52	1.7747e-50
PIK3R4	1231.77	0.944915	0.0628131	8.80687e-52	1.79748e-50
PSMG4	657.259	1.36964	0.0917527	8.89124e-52	1.81226e-50
COPRS	496.193	-1.4335	0.0962175	9.48094e-52	1.92987e-50
NOL8	780.73	1.23196	0.0823174	9.70856e-52	1.97355e-50
ARPC1A	1189.78	-0.958174	0.0637405	9.94045e-52	2.01799e-50
MKNK2	1189.05	-0.966782	0.0643264	1.01298e-51	2.05369e-50
ANKRD36C	687.79	3.16955	0.211915	1.03989e-51	2.10543e-50
FBXO22	1129.05	1.19373	0.0797411	1.07163e-51	2.1668e-50
BAP1	2585.49	-0.770003	0.0511745	1.39523e-51	2.81736e-50
UBL5	614.021	-1.28446	0.0860598	1.41272e-51	2.84889e-50
UBR3	1043.08	1.04631	0.0698525	1.65254e-51	3.32809e-50
ZBTB37	1323.86	0.982508	0.0655653	1.86974e-51	3.76053e-50
CLK1	438.361	1.59769	0.108208	2.00806e-51	4.03339e-50
NNT	1864.41	0.866849	0.0577949	2.19509e-51	4.40323e-50
NPIPB7	208.093	2.03517	0.141445	2.38574e-51	4.77934e-50
NRAS	1747.17	-0.916154	0.0612447	3.43903e-51	6.88033e-50
TJP1	1971.55	0.813841	0.0543511	3.71767e-51	7.42801e-50
GNB1	3890.02	-0.7592	0.050671	3.7483e-51	7.47935e-50
ASPM	3743.77	3.05956	0.206344	4.23985e-51	8.44911e-50
HAX1	1149.35	-1.01236	0.067843	4.35984e-51	8.67683e-50
TAS2R4	119.639	3.43254	0.230434	4.40737e-51	8.75994e-50
B4GALT2	1468.36	-0.910535	0.0609764	5.19585e-51	1.03136e-49
USP24	3640.51	0.817626	0.0547142	5.79205e-51	1.1482e-49
MYH9	7179.49	0.706562	0.0472597	6.93966e-51	1.37391e-49
VWA8	553.146	1.43527	0.0972646	7.78256e-51	1.53878e-49
MT-CO1	80694.7	-1.60186	0.109215	8.21124e-51	1.62143e-49
CRTAP	2248.87	-0.817902	0.0548289	8.57566e-51	1.69119e-49
EMD	855.514	-1.10355	0.0742891	8.59507e-51	1.69282e-49
ZNF717	443.419	1.51662	0.103101	8.86655e-51	1.74402e-49
CDC42BPA	1432.9	0.974269	0.0654949	9.95495e-51	1.95558e-49
BRCA1	1210.15	0.943209	0.0634246	1.17224e-50	2.29981e-49
DMXL1	1004.71	1.00869	0.0679185	1.26783e-50	2.48413e-49
PPIG	602.671	1.28513	0.0869646	1.27152e-50	2.48815e-49
ADAMTS1	2095.47	0.773328	0.0519596	1.61182e-50	3.15001e-49
SLC9A4	143.704	3.11256	0.210955	1.64062e-50	3.20217e-49
STRADB	533.377	-1.31605	0.0892478	1.7513e-50	3.4138e-49
HSPA5	4993.72	0.74677	0.0501793	1.75783e-50	3.42213e-49
COL4A5	530.917	1.37185	0.0931671	1.80131e-50	3.50228e-49
WDR35	979.005	1.0576	0.0714007	1.91789e-50	3.72419e-49
IFNGR2	705.895	-1.1802	0.0798724	2.05402e-50	3.98344e-49
RUFY3	999.088	1.10525	0.0747378	2.29684e-50	4.44866e-49
SYNM	621.918	1.23332	0.0836689	2.78507e-50	5.38743e-49
PSMB4	2909.31	-0.699703	0.0471158	3.14769e-50	6.08113e-49
PHB1	4413.92	-0.728667	0.0490927	3.30822e-50	6.38314e-49
NFAT5	1910.63	0.886671	0.0598618	3.38704e-50	6.52693e-49
RBM26	2014.91	0.870781	0.0588579	4.59601e-50	8.84542e-49
MYL6B	418.374	-1.48251	0.101452	4.72448e-50	9.08118e-49
PIN1	866.158	-1.09605	0.074364	4.9414e-50	9.48611e-49
MYSM1	1164.2	1.17503	0.0799334	6.46231e-50	1.23902e-48
KIAA0930	1021.26	-1.09898	0.0746983	7.26165e-50	1.39052e-48
MRPL12	944.928	-1.05965	0.0720225	8.31861e-50	1.59091e-48
NPM3	723.167	-1.17127	0.0797724	8.48797e-50	1.62126e-48
KMT2B	2053.24	0.865218	0.0587091	1.09225e-49	2.08364e-48
ATP6V0E2	542.216	-1.31524	0.0899547	1.10926e-49	2.11344e-48
CSTB	915.086	-1.13738	0.0776002	1.41661e-49	2.69565e-48
DYNLL1	1964.15	-0.792493	0.0537914	1.43696e-49	2.73095e-48
DCAF12	1363.49	-0.915016	0.0622326	1.55773e-49	2.95677e-48
SH3GL1	1885.56	-0.915474	0.0623359	1.99995e-49	3.79141e-48
RBM25	1704.64	0.99545	0.0678693	2.04018e-49	3.86287e-48
PRDX2	3146.51	-0.742889	0.0505243	2.51604e-49	4.75792e-48
DENND2B	420.167	1.53605	0.106271	3.23032e-49	6.10105e-48
MRPL51	998.913	-1.05137	0.0719069	3.29987e-49	6.22466e-48
TOMM6	461.436	-1.39909	0.0963951	3.39428e-49	6.3948e-48
CD81	2563.23	-0.810645	0.0553541	5.01177e-49	9.43046e-48
TMA7	675.375	-1.26315	0.086932	5.35122e-49	1.00567e-47
ZBTB11	922.311	1.03012	0.0705942	5.45501e-49	1.02391e-47
COL25A1	472.35	1.34847	0.0930584	6.31688e-49	1.18422e-47
COX7C	1763.6	-0.9495	0.0650377	6.44458e-49	1.20667e-47
SPECC1	1019.6	1.06585	0.0731476	6.51954e-49	1.2192e-47
TENM3	1280.56	0.921037	0.0630759	6.77064e-49	1.2646e-47
PCF11	920.632	1.06868	0.0733834	7.28944e-49	1.35983e-47
ARGLU1	771.845	1.17895	0.0812279	9.74171e-49	1.81507e-47
ELOF1	693.696	-1.17641	0.0810567	9.93232e-49	1.84831e-47
FMNL2	1045.94	1.12619	0.0775603	1.09774e-48	2.04029e-47
LTB4R	273.072	1.68257	0.117928	1.19562e-48	2.2195e-47
PCM1	983.145	1.10476	0.0761151	1.29705e-48	2.40484e-47
NIN	1526.83	0.989407	0.0680924	1.54796e-48	2.86656e-47
CHMP1A	1316.42	-0.921016	0.0633211	1.55717e-48	2.88011e-47
CEP192	1194.73	0.944242	0.0649977	1.87729e-48	3.46796e-47
CDIPT	1476.75	-0.877973	0.0603826	1.91132e-48	3.52654e-47
KXD1	989.062	-0.988853	0.0681226	1.9175e-48	3.53365e-47
SLC25A3	5383.55	-0.617155	0.0423249	2.02242e-48	3.72248e-47
ATRX	1237.89	2.06941	0.148985	2.08444e-48	3.832e-47
H4C5	3163.52	-1.02276	0.0705515	2.25815e-48	4.14632e-47
PGAM4	1360.78	-0.895039	0.0616374	2.3997e-48	4.40091e-47
CBWD1	254.064	2.03184	0.146172	2.61783e-48	4.79515e-47
HUWE1	24105.7	0.704695	0.0484485	2.82762e-48	5.17319e-47
PLEKHG3	1154.4	0.957121	0.0660364	2.93313e-48	5.35977e-47
SERF2	1382.71	-0.968698	0.0668588	3.04234e-48	5.55263e-47
NF2	2384.14	-0.756315	0.0520643	3.27139e-48	5.96352e-47
RNASEK	804.169	-1.31039	0.0910649	3.30773e-48	6.02252e-47
U2SURP	3205.54	0.833612	0.0575359	4.61734e-48	8.39692e-47
LAMA3	542.1	1.27778	0.0889665	5.7173e-48	1.03848e-46
SGTA	1905.2	-0.787059	0.0543524	5.88884e-48	1.06836e-46
JTB	1116.61	-0.948356	0.0656525	6.12993e-48	1.11078e-46
PGAP1	1114.06	0.950601	0.065853	7.02464e-48	1.27138e-46
ANKRD20A1	120.424	2.83736	0.199998	7.29417e-48	1.3186e-46
GNG4	411.499	-1.5648	0.11006	7.67337e-48	1.38549e-46
H2AC14	1110.87	-1.08276	0.0753056	1.01473e-47	1.83001e-46
CDKN2AIPNL	598.92	-1.25884	0.0878565	1.0192e-47	1.83588e-46
GAPDH	30312.5	-0.596573	0.0412268	1.06305e-47	1.91261e-46
COX8A	604.467	-1.22257	0.0853358	1.2267e-47	2.20443e-46
RPS6KB2	700.616	-1.14574	0.0798514	1.22886e-47	2.2057e-46
FAM136A	861.863	-1.07132	0.0746276	1.46672e-47	2.62954e-46
ANKRD18B	233.131	1.94049	0.140055	1.47645e-47	2.64385e-46
ZNF207	4677.17	0.683014	0.0473564	1.7661e-47	3.1588e-46
RRM1	2568.2	0.755631	0.052477	2.08286e-47	3.72097e-46
PLS3	3194.14	0.857271	0.0596389	2.25907e-47	4.03102e-46
UBR1	866.722	1.07417	0.0750305	2.5512e-47	4.54694e-46
RAD23A	1512.49	-0.925525	0.0645044	2.6753e-47	4.76253e-46
RPL22	2264.52	-0.956877	0.0667669	3.07519e-47	5.468e-46
NACA	3619.53	-0.7454	0.0518596	3.10633e-47	5.51692e-46
LAPTM4B	1819.04	-0.833204	0.0580363	3.12882e-47	5.55036e-46
H4C1	832.308	-1.22388	0.085876	3.57398e-47	6.33265e-46
LAMA5	1116.69	0.936955	0.0654092	3.63086e-47	6.42595e-46
LAMA4	1596.43	0.828063	0.0577232	3.73016e-47	6.594e-46
BAX	723.945	-1.16969	0.0821359	5.22462e-47	9.2251e-46
DOCK7	1447.02	0.860413	0.0601097	5.33847e-47	9.41518e-46
H2AC7	1401.79	-0.92541	0.0647464	5.93987e-47	1.04637e-45
H3C4	1106.05	-0.96321	0.0674843	6.98232e-47	1.22858e-45
ABCA5	433.351	1.61462	0.11529	1.00006e-46	1.75762e-45
LAMTOR5	829.242	-1.09882	0.0773035	1.00602e-46	1.76606e-45
HAVCR2	109.328	3.2211	0.227275	1.11693e-46	1.95849e-45
SOD1	2730.45	-0.808223	0.0566414	1.18007e-46	2.06682e-45
PPP1CA	1400.73	-0.969416	0.0681088	1.20867e-46	2.11448e-45
TTLL3	460.436	1.39771	0.0991529	1.38023e-46	2.41183e-45
PIGS	2162.09	-0.746483	0.0523576	1.64341e-46	2.86842e-45
MZT1	659.355	-1.20805	0.0853787	1.64649e-46	2.87048e-45
SUGP2	3136.08	0.669244	0.0469029	1.67998e-46	2.92552e-45
RPL36A	1627.75	-1.06768	0.0753154	1.94814e-46	3.38861e-45
MLST8	1090.77	-1.05272	0.074241	1.95053e-46	3.38887e-45
PTDSS1	1744.42	-0.800232	0.0562229	2.01774e-46	3.50165e-45
HOXD11	792.22	1.0761	0.0759681	2.20604e-46	3.82406e-45
TYMS	2151.23	-0.787131	0.0553483	2.4744e-46	4.28435e-45
NOP58	1079.48	1.03633	0.0731637	2.56911e-46	4.44327e-45
RAC1	2462.1	-0.858305	0.0604472	2.78105e-46	4.80436e-45
SMARCAD1	1134.52	0.999852	0.0705811	2.85277e-46	4.92265e-45
DDX3X	5667.61	0.616571	0.0433712	3.99127e-46	6.8794e-45
GFM1	1120.91	0.936282	0.0661449	4.11346e-46	7.08195e-45
ARL2BP	619.736	-1.16531	0.0826796	4.28383e-46	7.36693e-45
SUPT6H	3789.19	0.79201	0.0558733	4.7268e-46	8.11951e-45
CIT	1558.4	0.803811	0.0567419	5.20605e-46	8.93263e-45
CNOT9	2198.98	-0.751715	0.0530382	5.40822e-46	9.26905e-45
CCAR1	1388.97	0.95201	0.0673932	5.88928e-46	1.00821e-44
AQR	1280.18	0.903013	0.0638982	6.32707e-46	1.08194e-44
RICTOR	734.113	1.07431	0.0762975	7.37444e-46	1.25963e-44
UBE2C	1409.32	-0.887032	0.0628211	7.88804e-46	1.34584e-44
LNPEP	1364.76	0.914464	0.0647918	7.90147e-46	1.34662e-44
WDPCP	319.819	1.90967	0.140585	9.43575e-46	1.6063e-44
AGAP9	234.522	2.0033	0.148467	9.97833e-46	1.69676e-44
DDX24	4079.57	0.620172	0.0439108	1.48292e-45	2.51881e-44
LUC7L3	2088.41	1.65655	0.12033	1.82175e-45	3.09088e-44
LRP3	845.591	-1.08466	0.0774283	1.96126e-45	3.32385e-44
EMC1	2587.97	0.680405	0.048289	2.08282e-45	3.52594e-44
YWHAQ	4671.38	-0.721477	0.051238	2.15788e-45	3.64892e-44
CDC5L	1142.07	0.907606	0.0646698	2.48254e-45	4.19326e-44
CCDC18	254.763	1.81112	0.133088	2.52778e-45	4.26493e-44
DCAF16	1723.35	0.769156	0.0547183	2.69621e-45	4.54406e-44
CACNG8	295.434	1.62944	0.118458	2.80122e-45	4.7158e-44
BCLAF1	4667.58	0.754125	0.0536521	2.83598e-45	4.76903e-44
TRAF7	1366.59	-0.877085	0.0625305	3.0477e-45	5.11939e-44
TBC1D8B	596.699	2.59002	0.191541	3.28747e-45	5.51604e-44
TCERG1	2009.91	0.770545	0.0549082	3.73288e-45	6.25649e-44
NKIRAS2	807.337	-1.04196	0.0745979	4.06604e-45	6.80736e-44
TAF1D	486.761	1.49535	0.108325	4.42073e-45	7.39304e-44
NUP107	1497.56	0.813861	0.0581055	4.84023e-45	8.08569e-44
RAB5C	1148.18	-0.899895	0.0644041	6.0672e-45	1.01242e-43
CCNG1	1908.03	-0.770474	0.0550462	6.24215e-45	1.04047e-43
DEAF1	1098.64	-0.964831	0.0691568	6.6549e-45	1.10806e-43
CIZ1	1473.9	-0.887077	0.0635296	7.20252e-45	1.19792e-43
TICRR	3560.77	0.690734	0.0493462	7.50871e-45	1.24748e-43
ATAD2B	497.897	1.35189	0.0977627	7.63912e-45	1.26776e-43
NOP53	1381.64	-0.925797	0.0664475	9.79304e-45	1.62344e-43
CEP152	315.747	1.63881	0.120112	1.18159e-44	1.95665e-43
B4GALT3	738.337	-1.11204	0.0801644	1.1989e-44	1.98315e-43
LRRC59	4827.9	-0.646047	0.0463292	1.74759e-44	2.88761e-43
MRPS15	801.409	-1.04846	0.0756706	1.90601e-44	3.14595e-43
SLX4	911.726	1.0021	0.0723536	2.42028e-44	3.99044e-43
TARBP1	1591.43	0.80393	0.0578672	2.45703e-44	4.04664e-43
MRPL10	807.373	-1.0251	0.0740788	2.64521e-44	4.35184e-43
WASHC4	757.459	1.0696	0.0773898	2.85473e-44	4.69145e-43
NELFB	1296.58	-0.847396	0.0611135	3.1569e-44	5.18243e-43
BAZ1B	4025.66	0.739363	0.0532808	3.63571e-44	5.96201e-43
HDDC2	749.113	-1.04782	0.0759168	4.00861e-44	6.56643e-43
C1QBP	4758.28	-0.646001	0.0465351	4.1981e-44	6.86941e-43
SUMO1	955.959	-0.967682	0.0700299	4.23068e-44	6.91526e-43
PATJ	509.694	1.27866	0.0932186	5.13219e-44	8.37982e-43
PEDS1-UBE2V1	967.731	-1.01124	0.0733212	5.25605e-44	8.57283e-43
ATP5F1D	754.042	-1.07874	0.0783179	5.30353e-44	8.64099e-43
FANCM	517.746	1.43822	0.105368	5.47893e-44	8.9172e-43
DNA2	811.052	0.974236	0.0706195	5.66073e-44	9.20324e-43
TRMT112	725.502	-1.06397	0.0772553	5.73935e-44	9.32107e-43
UFC1	686.355	-1.1024	0.0801703	6.69045e-44	1.08541e-42
RRP12	2309	0.707803	0.0512032	8.2496e-44	1.33693e-42
SPG21	678.371	-1.10545	0.0805061	8.65823e-44	1.40165e-42
CNBP	3650.24	-0.662365	0.0479074	8.84388e-44	1.43018e-42
ZNF430	270.69	1.67802	0.124618	8.91569e-44	1.44026e-42
S100A10	757.359	-1.03822	0.0755444	9.39448e-44	1.516e-42
C12ORF75	310.135	-1.64414	0.121939	9.98242e-44	1.60916e-42
GSK3A	1200.05	-0.946992	0.0688231	1.01563e-43	1.63546e-42
ARRB2	887.413	-0.977069	0.071051	1.02996e-43	1.65677e-42
HSP90AA1	19843.5	0.707433	0.0513037	1.32899e-43	2.13552e-42
NBPF19	201.643	1.91363	0.144934	1.51053e-43	2.42468e-42
ZRANB2	1785.28	0.872461	0.0634698	1.54725e-43	2.48099e-42
PRPF39	480.377	1.57147	0.116404	1.56902e-43	2.51324e-42
HSF1	771.079	-1.02879	0.0750705	1.65708e-43	2.6515e-42
ATP2B1	1171.93	0.859525	0.0625517	1.7237e-43	2.7552e-42
SMARCD2	2011.79	-0.736937	0.0535471	1.79012e-43	2.85835e-42
FGFRL1	1250.25	-0.890488	0.064913	2.15405e-43	3.43585e-42
PLP2	552.686	-1.26143	0.0926465	2.2311e-43	3.55501e-42
POLR2C	1212.85	-0.866267	0.0631446	2.29767e-43	3.65725e-42
NENF	351.406	-1.49028	0.110267	2.41576e-43	3.84119e-42
RAN	9836.5	-0.611604	0.0444678	2.67436e-43	4.24793e-42
PCNX2	963.606	1.11126	0.0815281	3.38906e-43	5.37752e-42
PDAP1	1177.76	-0.881051	0.064381	3.50214e-43	5.55115e-42
RNF213	1684.6	0.847409	0.0619009	3.62066e-43	5.73302e-42
POLR2D	1904.46	-0.748661	0.0546446	4.08117e-43	6.45547e-42
MTCH1	1339.46	-0.832717	0.0608844	4.49943e-43	7.10965e-42
EFHD2	819.214	-1.06494	0.0783093	6.16832e-43	9.73658e-42
GLO1	2026.91	-0.734508	0.0537477	6.81499e-43	1.07462e-41
DIAPH3	856.848	0.992661	0.0729699	7.47036e-43	1.17552e-41
MAF1	723.769	-1.11044	0.0818131	7.46398e-43	1.17552e-41
AMER1	1328.43	0.926351	0.0680896	9.13348e-43	1.43573e-41
MAPK8IP3	788.705	1.27812	0.0946313	9.14817e-43	1.43656e-41
MRPS34	1812.2	-0.819505	0.0602008	1.12597e-42	1.76631e-41
CCNT2	783.422	1.04959	0.0774786	1.33131e-42	2.08626e-41
LY6E	519.793	-1.26527	0.0938647	1.39306e-42	2.18079e-41
CCDC14	1670.58	2.05111	0.158911	1.49365e-42	2.33585e-41
TMEM230	686.978	-1.0646	0.0786731	1.54647e-42	2.41597e-41
CCNT1	2290.84	0.687027	0.0504809	1.65066e-42	2.57608e-41
ABCC5	1485.95	0.794594	0.058493	1.77853e-42	2.77278e-41
MSANTD2	420.195	1.27638	0.0949139	2.03912e-42	3.17579e-41
EPHA7	1031.94	1.00192	0.0740669	2.05451e-42	3.19649e-41
ATP5PO	1540.97	-0.82922	0.0611559	2.28284e-42	3.54811e-41
SZT2	1580.49	0.78552	0.0579094	2.3877e-42	3.70728e-41
SMC3	1198.13	1.02759	0.0760663	2.4043e-42	3.72925e-41
PSMB6	788.65	-1.02919	0.076323	3.32901e-42	5.15827e-41
KDM5A	2333.5	0.772657	0.0570829	3.66485e-42	5.67286e-41
FHL1	2058	-0.743857	0.0549541	3.93164e-42	6.07963e-41
ILRUN	1028.23	-0.901699	0.0668234	4.48138e-42	6.92267e-41
SSR2	1587.44	-0.793543	0.0587151	4.58343e-42	7.0731e-41
SYNGR2	863.069	-0.978464	0.0726272	4.67743e-42	7.21084e-41
ATP5MC1	941.59	-0.994351	0.0738317	4.7197e-42	7.26863e-41
STRN4	2034.4	-0.728875	0.0539194	5.22185e-42	8.03381e-41
MRPL18	888.631	-0.961444	0.0714001	5.42764e-42	8.34197e-41
FANCI	2783.83	0.646774	0.0478296	5.93084e-42	9.10614e-41
HNRNPAB	4096.73	-0.64429	0.0476451	5.94542e-42	9.11932e-41
MZT2A	728.059	-1.11492	0.0831853	7.35278e-42	1.12666e-40
SETD4	376.589	1.34768	0.101143	7.53134e-42	1.15286e-40
BCL7C	602.181	-1.1185	0.0834719	7.57202e-42	1.15792e-40
PIBF1	393.97	1.3987	0.105153	7.71499e-42	1.17859e-40
SNRPB	2527.94	-0.781328	0.0579761	7.97484e-42	1.21707e-40
RPAP2	669.98	1.26866	0.0951144	9.22972e-42	1.40716e-40
TOMM40	3020.97	-0.65685	0.0487262	1.02668e-41	1.56371e-40
MED23	923.414	0.957831	0.0714442	1.21666e-41	1.8512e-40
BRI3	360.995	-1.49048	0.112772	1.32339e-41	2.01158e-40
GNG10	332.195	-1.49647	0.113349	1.53759e-41	2.33483e-40
MCRS1	1837.4	-0.803241	0.05984	1.55121e-41	2.35316e-40
SKA2	1045.19	-0.958558	0.0716111	1.61276e-41	2.44409e-40
GATAD2A	3570.09	-0.679215	0.0505407	1.71128e-41	2.59081e-40
BAZ2B	274.098	1.56152	0.118754	1.87005e-41	2.82836e-40
NPIPB15	228.263	1.83618	0.142292	2.15726e-41	3.2595e-40
UBR2	801.474	0.999401	0.0748583	2.25289e-41	3.40061e-40
TOGARAM1	521.411	1.2871	0.0971012	2.56872e-41	3.87349e-40
PITX1	698.196	-1.08773	0.0816858	2.6137e-41	3.9374e-40
EIF4A2	1809.02	1.02759	0.077146	3.07896e-41	4.6337e-40
LTBP1	896.305	0.948965	0.0712171	3.75556e-41	5.64636e-40
PTCD3	1436.56	0.814325	0.0609833	3.85568e-41	5.79115e-40
ANKRD36	694.101	2.86654	0.219702	5.0125e-41	7.52122e-40
RTTN	757.104	1.12149	0.084612	5.23418e-41	7.84611e-40
WDR33	2876.15	0.629611	0.0471324	5.65006e-41	8.46116e-40
RNF157	1431.77	-0.819013	0.0614734	5.70526e-41	8.5354e-40
EEA1	440.595	1.39756	0.106304	6.07531e-41	9.08008e-40
CENPJ	458.607	1.28486	0.0974263	6.33714e-41	9.46209e-40
MKLN1	1356.02	0.85323	0.06414	6.80288e-41	1.01475e-39
POLR2L	569.557	-1.25627	0.095285	7.59337e-41	1.13155e-39
DAZAP2	1063.36	-0.895242	0.0674328	8.55578e-41	1.27372e-39
MOB1A	1781.97	-0.880734	0.0663459	9.08247e-41	1.35081e-39
ZNF559	266.307	1.54376	0.118622	1.27641e-40	1.89651e-39
ZNF226	294.794	1.65848	0.128413	1.60243e-40	2.37859e-39
RNF5	596.157	-1.12726	0.0856245	1.67705e-40	2.48691e-39
ID3	1661.73	-0.773188	0.0583814	1.86365e-40	2.76092e-39
GCN1	10683.1	0.578752	0.0436399	2.27166e-40	3.3621e-39
H2AW	1657.7	-0.99343	0.0754115	2.4391e-40	3.60541e-39
SPECC1L	1186.32	0.867267	0.0656839	2.4408e-40	3.60541e-39
PHKA2	1141.92	0.834368	0.0631728	2.54454e-40	3.755e-39
BUB1B	1361.9	0.775256	0.0586438	2.55058e-40	3.76025e-39
CCDC124	891.765	-0.98206	0.0745653	2.63616e-40	3.88265e-39
CSK	2460.57	-0.710242	0.0537113	2.86478e-40	4.21528e-39
KIF11	1918.51	0.803145	0.0609227	3.85264e-40	5.66334e-39
VPS4A	1447.73	-0.845568	0.0642087	4.11425e-40	6.04206e-39
UBE2V1	965.777	-0.949978	0.072277	4.18303e-40	6.13713e-39
POLE	7166.47	0.553527	0.0418754	4.25247e-40	6.23299e-39
VAMP3	994.685	-0.898049	0.0683155	4.79778e-40	7.02549e-39
DOCK4	773.145	0.962085	0.0732996	5.11291e-40	7.47972e-39
ERI3	1346.87	-0.821478	0.0624572	5.47365e-40	7.99975e-39
ACP1	1084.67	-0.88993	0.0677641	5.82784e-40	8.5092e-39
EIF4H	5964.83	-0.605881	0.0459524	6.0002e-40	8.75246e-39
ZGRF1	352.89	1.47662	0.114174	6.05779e-40	8.82798e-39
CLK4	237.579	2.00544	0.160855	6.77749e-40	9.86732e-39
AKIRIN1	1780.52	-0.726808	0.0552731	7.3331e-40	1.0666e-38
SMG5	4852.06	-0.588364	0.0446704	7.451e-40	1.08271e-38
ASXL1	3307.92	0.608532	0.0462231	7.76422e-40	1.12715e-38
ARPC2	1633.77	-0.78272	0.0596017	7.942e-40	1.15186e-38
REV3L	1049.59	1.1525	0.0884228	8.55144e-40	1.23906e-38
TXN2	670.885	-1.05527	0.0808023	8.78571e-40	1.27179e-38
RAB11B	768.163	-0.979764	0.0749225	9.11829e-40	1.31868e-38
BRIP1	1095.2	0.90305	0.0690495	1.14753e-39	1.65797e-38
STMN1	2619.08	-0.671481	0.0512304	1.46113e-39	2.10905e-38
MAP7D2	598.393	1.12431	0.086492	1.50779e-39	2.17433e-38
EIF3K	1768.29	-0.740657	0.056597	1.62433e-39	2.34017e-38
UBB	9480.2	-0.629392	0.0480501	1.78905e-39	2.57505e-38
SORBS3	417.05	-1.32376	0.102474	1.81102e-39	2.6042e-38
LRRC37A	324.634	1.41718	0.110068	1.87676e-39	2.69618e-38
NOTCH2NLB	371.94	1.35191	0.104805	1.99666e-39	2.86572e-38
STAG1	1272.54	0.838996	0.0642912	2.01589e-39	2.89058e-38
EEF1A1	100224	-0.60366	0.0461188	2.13432e-39	3.05752e-38
UBE2N	1694.44	-0.748831	0.0573266	2.1802e-39	3.1203e-38
RAB5B	1307.92	-0.837728	0.0643046	2.71522e-39	3.88235e-38
TUT7	498.765	1.21091	0.0937552	3.14836e-39	4.49745e-38
CFAP44	149.065	2.46692	0.199837	3.2491e-39	4.63699e-38
POLR1A	5124.62	0.56036	0.0429164	3.54277e-39	5.05136e-38
CDCA2	842.678	0.915113	0.0704597	3.6212e-39	5.15834e-38
CALML4	357.591	1.38471	0.107921	4.04037e-39	5.75005e-38
TRPM7	912.871	0.900989	0.0694525	4.60277e-39	6.54429e-38
PFAS	4628.7	0.585134	0.0448984	4.66978e-39	6.63336e-38
FSD1L	154.874	2.38972	0.195047	5.01793e-39	7.12124e-38
HSD17B10	1446.83	-0.765908	0.0589876	5.8206e-39	8.25265e-38
WDTC1	956.037	-0.9533	0.073666	5.91027e-39	8.37196e-38
LIX1L	986.503	-0.928633	0.0717288	5.94749e-39	8.41683e-38
TMED10	2540.2	-0.704691	0.0542342	6.00741e-39	8.49372e-38
LTB4R2	262.497	1.56805	0.123558	6.76806e-39	9.56028e-38
KIF23	1359.5	0.779446	0.0601292	7.42253e-39	1.0475e-37
SLC38A2	2515.44	0.685098	0.0528522	9.42424e-39	1.32876e-37
AURKAIP1	1045.63	-0.900326	0.0697443	1.0579e-38	1.49019e-37
AMOTL1	2564.07	0.752112	0.0581334	1.10613e-38	1.55668e-37
AGPAT4	603.965	1.14215	0.0890636	1.36532e-38	1.91967e-37
ZNF326	1131.62	0.827656	0.0641399	1.39976e-38	1.96627e-37
PARP4	1180.56	0.794414	0.061545	1.45872e-38	2.04719e-37
SFXN1	2701.87	-0.692196	0.0535579	1.52555e-38	2.13901e-37
ENSG00000284906	267.403	1.52423	0.120526	1.69996e-38	2.38135e-37
CA2	4151.71	-0.670031	0.0518869	1.85016e-38	2.58937e-37
POLR2A	11443.5	0.549576	0.042525	2.06503e-38	2.88743e-37
WDR3	2183.41	0.696978	0.0540557	2.24267e-38	3.13294e-37
KLC1	1311.92	0.770413	0.0598551	2.49793e-38	3.48631e-37
COPS6	1457.83	-0.780313	0.0606343	2.50136e-38	3.4879e-37
ZNF789	305.658	1.46263	0.11568	2.74041e-38	3.81772e-37
GTF3C3	1131.91	0.827851	0.0644202	2.78424e-38	3.87522e-37
TOMM7	432.363	-1.30473	0.102682	3.03258e-38	4.217e-37
YTHDC1	1268.45	0.847947	0.0660628	3.20398e-38	4.45128e-37
CCDC66	249.602	1.52634	0.121193	3.24136e-38	4.49909e-37
DYNLT1	856.106	-0.976943	0.0763067	3.26227e-38	4.52398e-37
ZNF358	418.353	-1.34712	0.106223	3.34333e-38	4.63216e-37
CLASP2	1990.16	0.67472	0.0524423	3.38277e-38	4.68253e-37
USB1	618.998	-1.10997	0.0869701	3.40605e-38	4.71046e-37
ANKRD36B	520.411	2.9479	0.23419	3.65849e-38	5.05497e-37
LMNB2	5804.62	-0.585972	0.0455564	4.25856e-38	5.87875e-37
ERCC6	618.849	1.08293	0.0849489	4.54293e-38	6.26561e-37
MRPS16	1625.26	-0.751885	0.0586099	4.54931e-38	6.26871e-37
ZNF106	2033.52	0.779227	0.0607693	4.57231e-38	6.2947e-37
AP3B1	1191.71	0.799705	0.0623924	4.63737e-38	6.37849e-37
PRDX3	2443.67	-0.654125	0.0509728	5.43512e-38	7.46899e-37
MXD4	1451.83	-0.758072	0.0592026	6.09441e-38	8.36742e-37
DTYMK	978.193	-0.925324	0.0725415	7.06532e-38	9.69168e-37
PDK1	474.022	1.27228	0.100573	7.25128e-38	9.93779e-37
PDXP	650.505	-1.033	0.0811947	7.54678e-38	1.03334e-36
PEBP1	2360.52	-0.717092	0.0560497	7.76496e-38	1.06226e-36
C15ORF40	773.509	0.949277	0.0745073	7.93595e-38	1.08468e-36
ENSG00000284292	816.517	-0.932332	0.0731537	7.95234e-38	1.08594e-36
USF2	777.827	-0.985596	0.0774579	8.69021e-38	1.18563e-36
SLC4A7	815.007	0.904767	0.0710429	9.77432e-38	1.33234e-36
MEA1	431.671	-1.2263	0.0970001	9.88243e-38	1.34587e-36
PSMA7	2239.65	-0.67154	0.0525366	1.0021e-37	1.36353e-36
SLC35A3	518.22	1.20895	0.0955939	1.00568e-37	1.36716e-36
WIPI2	1489.74	-0.741081	0.0580411	1.01773e-37	1.38231e-36
MEX3D	494.158	-1.2323	0.0975193	1.03646e-37	1.40649e-36
NDUFA4	955.931	-0.916124	0.0719982	1.08948e-37	1.47712e-36
ANKHD1	1507.65	0.786387	0.0616714	1.12483e-37	1.52368e-36
DOP1A	561.966	1.1226	0.0887783	1.45744e-37	1.97248e-36
CDKN2A	986.428	-0.985296	0.0777327	1.62346e-37	2.19521e-36
DHX15	5220.74	0.554262	0.0434311	1.65481e-37	2.23562e-36
ENSG00000262660	702.861	-0.99999	0.0789266	1.65786e-37	2.23774e-36
COX5B	1395.73	-0.847112	0.0666743	1.71139e-37	2.30794e-36
NDUFS8	707.162	-1.02769	0.0811815	1.72582e-37	2.32534e-36
IMPDH1	1512.63	-0.746822	0.0587074	1.8355e-37	2.47093e-36
TTYH3	1546.59	-0.778126	0.0612631	2.17701e-37	2.92807e-36
TCF3	1632.31	-0.767317	0.0604143	2.25274e-37	3.02724e-36
RHBDD2	602.943	-1.05958	0.0838997	2.256e-37	3.02894e-36
ZNF407	366.099	1.58003	0.12738	2.26225e-37	3.03466e-36
CST3	571.685	-1.1637	0.0924762	2.69684e-37	3.61443e-36
AHCTF1	869.493	1.05113	0.0833329	2.83514e-37	3.79643e-36
KTN1	1068.32	0.957099	0.0757305	2.86275e-37	3.83004e-36
CCNL1	454.264	1.43675	0.11525	3.04182e-37	4.06602e-36
LIG1	1927.28	0.705437	0.0556033	3.14336e-37	4.19806e-36
GAL	416.511	-1.27359	0.101627	3.2252e-37	4.30357e-36
TRIP11	425.964	1.43456	0.115195	3.6289e-37	4.838e-36
SSR4	1017.98	-0.935572	0.074107	3.64914e-37	4.86072e-36
ZNF493	139.392	2.18121	0.184014	3.71719e-37	4.94703e-36
E2F4	1201.05	-0.798975	0.0631477	3.83949e-37	5.10531e-36
ZNF518A	735.691	1.17416	0.0935811	4.11322e-37	5.4645e-36
TTC34	112.606	2.60399	0.215561	4.15641e-37	5.51706e-36
MRPL4	1319.38	-0.795827	0.0629309	4.20381e-37	5.5751e-36
ZMYND8	1051.85	0.828612	0.0655722	4.32627e-37	5.7325e-36
PSME3	3434.33	-0.596889	0.0470848	4.52833e-37	5.99501e-36
AGAP4	155.192	1.98733	0.166329	5.05701e-37	6.68909e-36
TOMM20	4539.5	-0.604191	0.0477113	5.29566e-37	6.99867e-36
SLC35E3	435.5	1.19452	0.0954942	6.11649e-37	8.07642e-36
CSPP1	301.616	1.52681	0.12355	6.25054e-37	8.24626e-36
CHD3	3301.6	0.681273	0.0539163	6.3844e-37	8.41555e-36
SPG11	934.987	0.922763	0.0733825	7.15559e-37	9.42391e-36
ZNF782	165.976	1.98887	0.167126	8.84514e-37	1.16389e-35
SBF1	4542.29	-0.60722	0.0481522	1.03288e-36	1.35794e-35
RESF1	312.868	1.59654	0.130193	1.12252e-36	1.47453e-35
ATP1A1	18001.1	0.49157	0.0389691	1.21022e-36	1.58835e-35
TUT4	1485.72	0.83591	0.0665869	1.21221e-36	1.58958e-35
HNRNPUL1	6454.72	-0.557243	0.0442135	1.24227e-36	1.6276e-35
DGCR8	1586.66	0.70123	0.0557756	1.36199e-36	1.78292e-35
TSR3	473.84	-1.18303	0.0950357	1.37232e-36	1.79489e-35
SMS	1639.71	-0.726121	0.0578067	1.4767e-36	1.92974e-35
UCP2	372.02	-1.29057	0.104188	1.83084e-36	2.39048e-35
SNAI2	1045.11	-0.846076	0.0676649	2.20461e-36	2.87602e-35
NDUFA9	1417.99	0.903558	0.0724318	2.68212e-36	3.49597e-35
RNF126	914.034	-0.940763	0.0755664	3.26718e-36	4.2549e-35
ALG13	860.566	0.921004	0.073964	3.37001e-36	4.38506e-35
PHC3	1171.39	0.822524	0.0660047	4.0113e-36	5.21503e-35
MRPS26	581.896	-1.04101	0.0839236	4.09637e-36	5.32108e-35
ANKHD1-EIF4EBP3	1416.85	0.780721	0.0626514	4.51167e-36	5.85553e-35
THAP4	991.021	-0.883919	0.0710733	4.57862e-36	5.93735e-35
AKR1B1	1366.58	-0.743624	0.0597175	5.56006e-36	7.20388e-35
UBAC1	635.63	-1.03348	0.0834879	5.78032e-36	7.48288e-35
SCAP	2150.73	-0.638706	0.0512304	5.88526e-36	7.61224e-35
BLM	1252.41	0.826096	0.0664869	6.28444e-36	8.12164e-35
NR2C1	462.706	1.15552	0.0937262	6.80873e-36	8.79172e-35
GANAB	7528	0.511714	0.0410357	7.24366e-36	9.34537e-35
ZNF26	187.344	1.75703	0.146852	7.51326e-36	9.68497e-35
RAB8A	1085.75	-0.915258	0.0739025	7.96261e-36	1.02555e-34
CNOT7	982.069	-0.856445	0.0691005	8.4538e-36	1.08789e-34
PABPC4	8112.38	0.481301	0.038625	8.52344e-36	1.09592e-34
TTC37	1629.42	0.809173	0.065292	9.80062e-36	1.25907e-34
HMCN1	224.534	1.57785	0.130613	1.23503e-35	1.58529e-34
LSM10	389.788	-1.24872	0.102015	1.36326e-35	1.7484e-34
PCBD1	359.525	-1.39135	0.114243	1.40944e-35	1.8061e-34
CHRAC1	274.014	-1.51066	0.124751	1.49809e-35	1.91809e-34
ECHS1	1513.77	-0.769322	0.0622238	1.57283e-35	2.01209e-34
NDUFB7	607.299	-1.04089	0.0847407	1.84214e-35	2.35462e-34
DMTF1	620.934	1.0565	0.0860511	1.86799e-35	2.38565e-34
UQCR10	566.886	-1.06236	0.086546	1.8855e-35	2.40599e-34
EPG5	695.527	0.990048	0.0805712	2.07499e-35	2.64556e-34
NUS1	2009.32	-0.693451	0.0561202	2.07817e-35	2.6474e-34
AGAP6	139.226	2.00525	0.172629	2.1902e-35	2.78778e-34
ZMYM2	1290.42	0.829365	0.0672989	2.19907e-35	2.79673e-34
PRMT1	3764.57	-0.626051	0.0506479	2.28676e-35	2.90581e-34
VWDE	162.306	2.12321	0.184197	2.33143e-35	2.9601e-34
MTREX	1337.07	0.833783	0.0677001	2.39159e-35	3.03394e-34
CERK	1299.79	-0.775864	0.0629475	2.48533e-35	3.15023e-34
ECPAS	3800.59	0.609463	0.0493344	2.58515e-35	3.27402e-34
WRN	624.2	1.05712	0.0863262	2.76288e-35	3.4962e-34
CTDSP1	755.265	-0.962597	0.0784565	2.86462e-35	3.62193e-34
VTI1B	667.686	-0.989062	0.080664	2.88315e-35	3.64231e-34
EP300	3872.06	0.64063	0.0519739	3.41849e-35	4.31502e-34
MRPS24	687.016	-1.03448	0.0846007	3.73188e-35	4.7067e-34
YWHAG	4291.67	-0.580705	0.0471049	3.76828e-35	4.74866e-34
ERG28	418.754	-1.206	0.0991098	3.98833e-35	5.02179e-34
BSG	6630.37	-0.567225	0.0460211	3.99234e-35	5.02268e-34
DDX11	1918.28	0.799014	0.0650737	4.17707e-35	5.25072e-34
SMC5	454.924	1.22202	0.100607	4.86279e-35	6.10765e-34
RAPGEF1	1357.45	-0.741422	0.0604127	5.23208e-35	6.56605e-34
CHMP4B	677.662	-1.03681	0.0849957	5.31533e-35	6.66502e-34
IFRD2	1474.16	-0.780358	0.0636683	5.76338e-35	7.22087e-34
ATP6V0B	1126.7	-0.792565	0.0646936	5.97261e-35	7.47685e-34
SMARCC1	4740.53	0.565964	0.0460455	6.0915e-35	7.61939e-34
DDAH1	714.746	-1.10878	0.0911751	6.45066e-35	8.062e-34
CTPS1	5218.73	0.557264	0.0453561	6.58301e-35	8.22065e-34
PRPF3	1243.39	0.784891	0.0641092	6.73096e-35	8.39849e-34
DHX36	1288.74	0.822623	0.0672451	6.84945e-35	8.53932e-34
NUP205	6235.41	0.603248	0.0491419	6.88954e-35	8.58225e-34
SPICE1	266.847	1.46692	0.122233	7.62575e-35	9.49155e-34
UCHL1	3301.38	-0.599286	0.0488702	8.13526e-35	1.01174e-33
TMED9	1146.7	-0.801707	0.0656068	8.55205e-35	1.06271e-33
TAF1	1028.66	0.834718	0.0683751	9.03211e-35	1.12144e-33
VKORC1	554.884	-1.08447	0.089347	9.39518e-35	1.16557e-33
JPT1	1269.53	-0.774987	0.0634383	9.59304e-35	1.18915e-33
AGL	1323.29	0.797128	0.0653193	1.05828e-34	1.31077e-33
CNTNAP3	188.333	1.70419	0.144551	1.1312e-34	1.39994e-33
SERP1	811.262	-0.89227	0.0732904	1.14867e-34	1.4204e-33
ITSN2	381.896	1.19205	0.0987007	1.28189e-34	1.58385e-33
STRAP	2172.99	-0.64089	0.0524847	1.41333e-34	1.74483e-33
ZDHHC17	531.064	1.09036	0.0901044	1.43622e-34	1.77165e-33
NAIP	261.812	1.46439	0.122562	1.46481e-34	1.80545e-33
H2AC4	843.427	-0.921866	0.0758998	1.48711e-34	1.83145e-33
WDR19	616.494	1.01183	0.0835312	1.64501e-34	2.02427e-33
BCL7B	456.111	-1.13365	0.0938791	1.65937e-34	2.04029e-33
SMC2	1089.75	0.873381	0.0718974	1.68912e-34	2.07519e-33
TBC1D10B	2291.35	-0.680634	0.0558724	1.84878e-34	2.2695e-33
PTRH2	751.789	0.943328	0.0778293	1.89247e-34	2.32126e-33
RNF20	983.465	0.859667	0.070807	1.90776e-34	2.33812e-33
FAM227A	153.809	1.85099	0.159745	2.00187e-34	2.45148e-33
MRPL41	449.763	-1.1446	0.0950211	2.28521e-34	2.79621e-33
CDC34	839.237	-0.917775	0.075778	2.29451e-34	2.80532e-33
EPHA4	642.119	0.952563	0.0787401	2.42828e-34	2.96648e-33
SND1	5193.01	0.498515	0.0409109	2.52791e-34	3.08572e-33
PIK3C3	723.516	0.89492	0.0739506	2.77482e-34	3.38439e-33
NAXE	1193.17	-0.800905	0.0660665	2.81812e-34	3.43444e-33
SNRPG	720.816	-0.948179	0.0784715	2.93688e-34	3.5763e-33
PIK3R2	663.068	-0.985991	0.0817122	3.16556e-34	3.85169e-33
KIFC1	972.106	0.824649	0.0681164	3.21663e-34	3.91069e-33
SEPTIN9	1904.77	-0.686139	0.0565459	3.27389e-34	3.97712e-33
SUPT16H	3716.48	0.686785	0.0566067	3.33468e-34	4.04773e-33
WDHD1	903.757	0.863312	0.0714181	3.59478e-34	4.35996e-33
ZNF417	697.814	0.954712	0.0791359	3.61736e-34	4.38385e-33
SSR3	2318.7	-0.626016	0.0515898	3.72419e-34	4.50971e-33
NGRN	860.52	-0.862421	0.0713858	3.92596e-34	4.75025e-33
CCDC142	529.752	1.03368	0.0858954	3.98187e-34	4.81407e-33
UBE2I	1701.03	-0.759891	0.0628268	4.40583e-34	5.3224e-33
IGFL4	260.095	3.56754	0.297482	4.43678e-34	5.35553e-33
ARPC4	889.925	-0.867058	0.0718383	4.45553e-34	5.37388e-33
EIF1AX	3280.04	-0.599525	0.0494799	4.89337e-34	5.89729e-33
SRSF11	2537.84	0.668583	0.0552361	4.92008e-34	5.92477e-33
SCAF11	1397.45	0.814919	0.0675169	5.16094e-34	6.2099e-33
SAMD4B	2000.89	-0.687917	0.0568806	5.31885e-34	6.39484e-33
INTS2	1222.86	0.795156	0.0658724	5.36371e-34	6.44366e-33
MRPS12	645.212	-0.984628	0.0819042	5.48239e-34	6.58103e-33
PITPNA	1233.56	-0.748971	0.0620254	5.76465e-34	6.91439e-33
ZNF765	283.367	1.38858	0.117035	6.38671e-34	7.65448e-33
LYPLA1	773.945	-0.999789	0.0832862	6.43065e-34	7.70106e-33
NCBP1	1655.25	0.693556	0.0574334	6.55384e-34	7.8424e-33
EFHC1	206.394	1.57957	0.134635	7.82386e-34	9.35475e-33
THOC3	2157.11	-0.627732	0.0520129	8.26311e-34	9.87217e-33
ATN1	1748.23	-0.691376	0.0573937	9.43785e-34	1.12668e-32
DCXR	641.898	-1.01394	0.0847528	1.00153e-33	1.19467e-32
UBN2	1558.29	0.719035	0.0597475	1.0173e-33	1.21254e-32
GLTP	359.353	-1.26701	0.106668	1.01814e-33	1.21258e-32
DNMT1	6394.5	0.535959	0.0444205	1.02449e-33	1.2192e-32
RNPC3	321.593	1.60611	0.137432	1.05175e-33	1.25065e-32
ATPAF1	1543.08	-0.75859	0.0631086	1.09358e-33	1.29937e-32
TUG1	2286.87	0.709173	0.0590242	1.32142e-33	1.56886e-32
S100PBP	821.286	0.85366	0.0712736	1.41738e-33	1.68148e-32
NISCH	2100.59	0.673441	0.0560667	1.49882e-33	1.7767e-32
BMS1	1535.56	0.804355	0.0671237	1.51743e-33	1.79736e-32
SLC25A1	707.158	-0.965466	0.0808575	1.55904e-33	1.84521e-32
TRAPPC3	832.511	-0.878099	0.0734094	1.58973e-33	1.88007e-32
KDM5B	1776.17	0.686868	0.0572311	1.6355e-33	1.93269e-32
TP53	2724.78	-0.600355	0.0499641	1.66225e-33	1.96274e-32
POP7	899.305	-0.918385	0.0768678	1.66351e-33	1.96274e-32
SELENOF	1241.32	-0.795524	0.0664244	1.68729e-33	1.98924e-32
ACIN1	3959.2	0.538705	0.0448124	1.74339e-33	2.05379e-32
COMMD6	331.343	-1.33799	0.113399	1.8431e-33	2.16957e-32
COPE	1513.59	-0.797335	0.0666385	1.92425e-33	2.26335e-32
MTCH2	748.756	-0.923859	0.0774312	1.98728e-33	2.33567e-32
MANF	614.808	-1.05015	0.0882925	2.0307e-33	2.38301e-32
GOLGA6L4	123.802	2.15121	0.193313	2.02949e-33	2.38301e-32
PHC2	1131.36	-0.791436	0.0661689	2.0575e-33	2.41259e-32
RBX1	524.893	-1.06769	0.0898333	2.11408e-33	2.47703e-32
TRIM73	110.094	2.27659	0.204961	2.26019e-33	2.64618e-32
SLC35F6	1066.01	-0.858237	0.071934	2.44242e-33	2.85734e-32
H1-10	2473.54	-0.68455	0.0572903	3.10949e-33	3.63492e-32
RAB31	503.864	-1.10001	0.092913	3.25098e-33	3.7974e-32
ZNHIT1	581.251	-1.02348	0.0862964	3.3477e-33	3.90737e-32
KIF15	480.071	1.10404	0.0933074	3.47274e-33	4.0502e-32
PRKACA	1095.5	-0.805414	0.0676028	3.48065e-33	4.0563e-32
MANEAL	944.974	-0.832701	0.069943	3.56972e-33	4.15691e-32
N6AMT1	559.006	1.03622	0.0874398	3.58009e-33	4.16579e-32
COL4A6	592.835	0.958169	0.0807184	3.68785e-33	4.2879e-32
SNF8	701.806	-0.938012	0.0789932	3.75008e-33	4.35692e-32
DGKE	1001.3	0.801107	0.0672753	3.78595e-33	4.39524e-32
ERGIC3	1941.92	-0.681614	0.0571435	4.01457e-33	4.65709e-32
HSP90AB1	20563.1	0.529828	0.0443538	4.42149e-33	5.12522e-32
MAPK3	1075.86	-0.787943	0.0662942	5.12706e-33	5.93855e-32
GPRASP1	72.6723	3.12186	0.266876	5.23454e-33	6.05842e-32
UBE2L3	1173.19	-0.779045	0.0655451	5.24637e-33	6.06749e-32
RPS6KA5	585.729	1.10589	0.0937822	5.56284e-33	6.4286e-32
SSNA1	508.764	-1.07601	0.0912742	6.47638e-33	7.47862e-32
CD99	568.473	-1.02874	0.0871626	6.52042e-33	7.52375e-32
MMS22L	1038.46	0.805623	0.0679609	7.10708e-33	8.19446e-32
RTL8C	459.544	-1.16166	0.0988956	7.69112e-33	8.86113e-32
ATP5MF	756.315	-1.03403	0.0877808	8.3961e-33	9.66601e-32
CDK2	1479.2	-0.684774	0.0577348	8.93727e-33	1.02812e-31
DDX21	5495.08	0.616345	0.051919	9.14151e-33	1.05082e-31
ARHGEF4	441.795	1.10116	0.0937559	9.89449e-33	1.13652e-31
RASL10B	485.045	-1.14325	0.0974589	9.96334e-33	1.14356e-31
RNF167	1184.56	-0.75068	0.0634589	1.1055e-32	1.2679e-31
SLC25A11	1318.83	-0.725087	0.0612718	1.11662e-32	1.27968e-31
TNRC6A	1686.21	0.781668	0.0661433	1.17061e-32	1.34055e-31
MAD2L2	708.973	-0.935832	0.0794473	1.17465e-32	1.34416e-31
ADAM22	512.188	1.04929	0.0893845	1.28622e-32	1.47073e-31
USP48	1010.63	0.795153	0.0673741	1.36088e-32	1.55492e-31
RAPGEF6	484.105	1.11181	0.0949184	1.38153e-32	1.57733e-31
DHFR	3372.35	-0.602169	0.0508729	1.42068e-32	1.62081e-31
ZCCHC8	569.848	0.980937	0.0834803	1.42391e-32	1.62328e-31
DESI2	1379.01	-0.730033	0.0618085	1.44598e-32	1.6472e-31
USP47	611.01	0.955761	0.0813009	1.45371e-32	1.65477e-31
TVP23C	228.929	1.48332	0.128571	1.6481e-32	1.87464e-31
BCAP31	2265.85	-0.611619	0.0517557	1.75456e-32	1.99424e-31
CCDC150	132.39	1.98568	0.17967	1.77127e-32	2.01173e-31
MGAT4B	833.942	-0.905401	0.0771204	2.05673e-32	2.33419e-31
HIGD2A	455.071	-1.12833	0.0966699	2.10728e-32	2.38977e-31
AKAP9	694.478	2.90963	0.254222	2.12018e-32	2.40261e-31
MCM8	715.927	0.940521	0.0802757	2.44221e-32	2.76547e-31
H2AZ2	3199.19	-0.610868	0.0518308	2.55904e-32	2.8956e-31
LARP4	1666.2	0.689479	0.0586099	2.79568e-32	3.16102e-31
NAA25	1990.82	0.699818	0.0595247	2.96846e-32	3.35387e-31
GPATCH2L	896.142	0.878708	0.0750479	3.2355e-32	3.65287e-31
ATP8A1	361.665	1.22539	0.105628	3.24311e-32	3.65874e-31
FAM118A	705.183	0.906536	0.077514	3.48388e-32	3.92744e-31
CCNY	742.162	-0.89088	0.0761644	3.58509e-32	4.03855e-31
IFT172	920.763	0.886284	0.0757821	3.70616e-32	4.17184e-31
ANKRD12	180.326	1.8678	0.168223	4.10013e-32	4.61188e-31
CABLES2	431.714	-1.16041	0.100002	4.12179e-32	4.63282e-31
NUP155	7207.6	0.545151	0.0463997	4.48426e-32	5.0365e-31
SLITRK5	1277.05	0.827604	0.0707746	4.49076e-32	5.04008e-31
SF3B6	690.897	-0.909125	0.0779193	4.78123e-32	5.36211e-31
ATP5PF	747.384	-0.971684	0.0834088	4.81957e-32	5.40112e-31
DGKH	957.925	0.862961	0.0738983	4.88312e-32	5.4683e-31
FAM32A	584.504	-0.974363	0.0836539	4.89634e-32	5.47907e-31
SHROOM2	230.369	1.47873	0.129209	4.95432e-32	5.53987e-31
SCAF8	2614.42	0.636983	0.0543323	5.04687e-32	5.6392e-31
TIMM23B	361.431	1.26302	0.109407	5.30368e-32	5.9218e-31
LRRC37A3	422.333	1.13182	0.0977343	6.06147e-32	6.76293e-31
SMC6	743.666	0.995167	0.0856449	6.325e-32	7.05177e-31
PREB	1131.9	-0.748835	0.0641412	6.92098e-32	7.71057e-31
HOXD13	1039.57	-0.858254	0.073795	8.64109e-32	9.61986e-31
DNAJC13	1299.84	0.800072	0.068711	8.67542e-32	9.65101e-31
YWHAH	1353.2	-0.77547	0.066567	8.69472e-32	9.6654e-31
GINS2	1153.89	-0.748254	0.064209	8.91047e-32	9.89799e-31
ATP13A2	1244.67	-0.742915	0.0638132	1.03225e-31	1.14581e-30
NEMF	445.663	1.33266	0.11634	1.06048e-31	1.17629e-30
NFXL1	727.26	0.93532	0.080714	1.11575e-31	1.23669e-30
EIF2AK1	2305.1	-0.652552	0.0560239	1.19499e-31	1.32355e-30
GMFB	987.493	-0.810827	0.069871	1.33534e-31	1.47793e-30
SAP18	777.134	-0.853569	0.073691	1.52034e-31	1.68145e-30
SYT15B	138.696	1.87823	0.171246	1.61854e-31	1.78876e-30
ZNF84	344.664	1.27494	0.111526	1.84107e-31	2.03322e-30
CDK5RAP2	747.522	0.908878	0.0787042	1.93437e-31	2.13469e-30
H1-3	1398.63	-0.739179	0.0638434	2.2027e-31	2.42905e-30
EIF4EBP1	362.781	-1.27118	0.111352	2.24865e-31	2.47793e-30
SF3B3	14620.3	0.460821	0.0396713	2.46215e-31	2.71123e-30
CIB1	611.393	-0.940859	0.0817403	2.70699e-31	2.97867e-30
ACTB	37426.1	-0.536301	0.0462969	3.16916e-31	3.4847e-30
BABAM1	695.691	-0.892035	0.077502	3.17493e-31	3.48852e-30
MDH2	4857.47	-0.525116	0.0453274	3.19308e-31	3.50592e-30
RBM6	951.453	0.824439	0.071532	3.23253e-31	3.54667e-30
GCC2	395.26	1.1575	0.101302	3.27312e-31	3.58861e-30
EP400	5062.75	0.621276	0.0537145	3.31084e-31	3.62736e-30
MAPKAPK3	654.657	-0.94577	0.0823476	3.5689e-31	3.90726e-30
SFT2D1	474.27	-1.04908	0.0915938	3.60642e-31	3.9455e-30
PTPA	1828.97	-0.654004	0.0566136	3.64232e-31	3.98191e-30
ZNF107	315.492	1.43272	0.126946	4.11579e-31	4.49628e-30
CELSR3	956.14	0.826211	0.0718294	4.202e-31	4.58716e-30
APP	6123.89	0.488866	0.0422767	4.35324e-31	4.74885e-30
TOMM5	465.052	-1.08735	0.0952145	4.61011e-31	5.02545e-30
PCLO	368.018	1.27782	0.112627	4.87948e-31	5.31527e-30
CARM1	1726.97	-0.701686	0.0609388	5.04744e-31	5.49429e-30
THRAP3	5570.39	0.645982	0.0560677	5.2902e-31	5.75442e-30
VKORC1L1	1196.16	-0.735296	0.0639277	5.38203e-31	5.85011e-30
ABCC4	1459.09	0.69991	0.0608243	5.53003e-31	6.00669e-30
BRD8	1468.78	0.684022	0.0594355	5.63737e-31	6.11891e-30
SELENOO	709.88	0.867699	0.0756823	5.73915e-31	6.22492e-30
UBA6	1280.74	0.757323	0.0659192	5.93825e-31	6.43629e-30
RELN	316.708	1.24169	0.109507	6.21909e-31	6.73587e-30
UBE2G1	1074.15	-0.79966	0.0697275	6.70821e-31	7.26045e-30
UBL7	1047.55	-0.770405	0.0671548	6.95134e-31	7.51824e-30
CASTOR2	1640.53	-0.717579	0.0624877	6.96279e-31	7.52526e-30
ELOB	1203.65	-0.740533	0.0645446	7.41064e-31	8.0036e-30
MARCHF6	3620.78	0.543334	0.0472141	7.58275e-31	8.18366e-30
RAB7A	1977.12	-0.74179	0.0646687	7.61196e-31	8.20935e-30
SYNCRIP	2951.64	0.552628	0.0480348	7.73125e-31	8.33209e-30
MRPL11	519.566	-1.05954	0.0931152	8.20618e-31	8.83765e-30
MSH2	1704.46	0.663474	0.0578144	8.62645e-31	9.28367e-30
TNPO1	2970.43	0.59166	0.0515009	8.68481e-31	9.33986e-30
POLR3A	2668.58	0.557525	0.0485339	9.37442e-31	1.00744e-29
NAPA	811.43	-0.829439	0.0725849	9.92769e-31	1.06614e-29
DPYSL5	1711.95	-0.68291	0.0595975	1.00712e-30	1.08078e-29
PIGG	972.808	0.770706	0.0674003	1.06851e-30	1.14586e-29
FOXRED2	2157.35	-0.662539	0.0578363	1.09551e-30	1.17398e-29
CDK13	1524.55	0.639917	0.0558579	1.14101e-30	1.22188e-29
ANKRD50	519.996	1.00967	0.0888396	1.14531e-30	1.22562e-29
PRR13	730.369	-0.899098	0.078901	1.16483e-30	1.24563e-29
ZNF714	1382.54	0.737194	0.0644911	1.21693e-30	1.30043e-29
PKD2	530.265	0.967228	0.0850587	1.23243e-30	1.31607e-29
TBCB	511.567	-1.07204	0.0945796	1.29665e-30	1.38367e-29
DGCR6L	396.884	-1.14884	0.101599	1.3157e-30	1.40301e-29
PTOV1	2344.34	-0.598074	0.0522342	1.33802e-30	1.42581e-29
AP3S1	527.283	-1.00558	0.0887491	1.72391e-30	1.83574e-29
PLEKHJ1	1176.39	-0.78965	0.0693511	1.7736e-30	1.8865e-29
NUBP2	716.574	-0.888795	0.0782299	1.77407e-30	1.8865e-29
PPP1CC	2768.03	-0.639629	0.0560319	1.82508e-30	1.93939e-29
ZNF780B	175.354	1.7309	0.158621	1.85278e-30	1.96744e-29
TXNL4A	740.759	-0.880825	0.0776098	2.08317e-30	2.21055e-29
NSRP1	224.541	1.53538	0.13862	2.09115e-30	2.21746e-29
CTDSP2	1080.88	-0.782332	0.0688119	2.20094e-30	2.33226e-29
VIRMA	1128.49	0.731632	0.0643231	2.36474e-30	2.50409e-29
SLC35B1	703.3	-0.912616	0.0805637	2.41497e-30	2.5555e-29
ZNF589	584.834	0.971292	0.0858883	2.48296e-30	2.62561e-29
ENSG00000285304	468.188	-1.06154	0.0941313	2.59452e-30	2.74167e-29
TNIP1	720.42	-0.875907	0.0773327	2.74718e-30	2.90097e-29
GTF3A	687.894	-0.924808	0.0817618	2.8169e-30	2.97252e-29
CHRM3	120.11	1.99695	0.188779	2.8589e-30	3.01475e-29
ROMO1	425.581	-1.12277	0.0998867	3.12774e-30	3.29596e-29
PPIB	2424.22	-0.598591	0.0526236	3.16162e-30	3.32935e-29
TOP1	2103.71	0.73466	0.0647656	3.34452e-30	3.51951e-29
MIEF1	2430.78	-0.610613	0.0537156	3.36104e-30	3.53444e-29
ARFGEF1	648.065	0.866179	0.0766401	3.74237e-30	3.93273e-29
MRPL49	792.592	-0.829305	0.0733182	3.75437e-30	3.9426e-29
GNA11	1580.29	-0.695012	0.061301	3.92856e-30	4.12268e-29
FANCA	2155.68	0.60816	0.0535826	4.13055e-30	4.33166e-29
UXT	440.846	-1.06514	0.0948864	4.6076e-30	4.8286e-29
ARAF	994.96	-0.764885	0.0676389	4.6164e-30	4.83449e-29
NUP98	3248.93	0.564884	0.0498209	5.13236e-30	5.37111e-29
NDUFAF3	749.786	-0.851234	0.0755458	5.76513e-30	6.02916e-29
N4BP2	831.594	0.872921	0.0775917	6.59999e-30	6.89751e-29
BOLA2	276.359	-1.32806	0.119723	6.61104e-30	6.89956e-29
PRELID3B	891.421	-0.785206	0.0696592	6.60669e-30	6.89956e-29
PFN2	1515.41	-0.709377	0.062895	7.43237e-30	7.75141e-29
RAB5IF	423.576	-1.07986	0.0966471	7.85574e-30	8.18733e-29
RNF7	529.464	-1.06181	0.0950066	8.12738e-30	8.46463e-29
PBX2	948.09	-0.805684	0.0716309	8.23874e-30	8.57473e-29
UBALD2	607.843	-0.984998	0.0880258	9.12393e-30	9.48951e-29
EMC8	686.678	-0.922845	0.0823676	9.54116e-30	9.91666e-29
NDUFA13	1087.07	-0.756039	0.0672372	9.7734e-30	1.01511e-28
COLGALT1	3304.55	-0.548612	0.0486316	1.01607e-29	1.05462e-28
MCOLN3	215.109	1.59577	0.146622	1.04307e-29	1.08191e-28
TXNDC5	2846.29	-0.57852	0.0513174	1.04796e-29	1.08623e-28
MTHFD2	2146	-0.607657	0.054004	1.26033e-29	1.30546e-28
CAPZA1	2291.12	-0.573171	0.0509664	1.44317e-29	1.49383e-28
ZNF814	172.56	1.59876	0.14735	1.46291e-29	1.51323e-28
LRP1B	92.5322	2.43276	0.23437	1.52175e-29	1.57302e-28
COA3	522.077	-0.997846	0.0895724	1.52857e-29	1.57901e-28
DUSP3	732.797	-0.856399	0.0766254	1.59491e-29	1.64641e-28
SKIV2L	1395.27	0.660006	0.0588386	1.67311e-29	1.72596e-28
FSCN1	4129.31	-0.530221	0.0471772	1.69112e-29	1.74336e-28
MAX	1001.55	-0.748337	0.0668656	1.80834e-29	1.86293e-28
ZNF451	1844.96	0.639625	0.0570726	1.9587e-29	2.01647e-28
POMGNT1	1044.3	-0.758994	0.0679079	2.07996e-29	2.13985e-28
KCTD13	670.482	0.894692	0.0803284	2.19118e-29	2.25275e-28
MPZL1	1493.35	-0.692922	0.0619507	2.23159e-29	2.29274e-28
GSTO1	930.423	-0.786216	0.0704335	2.27283e-29	2.33353e-28
SCAPER	286.422	1.33317	0.121453	2.33014e-29	2.39075e-28
CCDC82	259.243	1.39976	0.127936	2.3842e-29	2.44457e-28
VPS25	926.204	-0.815025	0.0730914	2.39733e-29	2.45638e-28
WASF3	614.062	-0.926346	0.0833119	2.45316e-29	2.51189e-28
BEX1	668.274	-0.87836	0.0789178	2.51568e-29	2.57417e-28
CEP95	464.628	1.04491	0.0943161	2.57449e-29	2.63257e-28
ODR4	353.404	1.17243	0.10625	2.58036e-29	2.6368e-28
COA4	495.498	-1.01067	0.0912195	2.88113e-29	2.94216e-28
SLC16A1	5075.35	0.48794	0.0436156	3.2516e-29	3.31825e-28
SNRNP25	410.407	-1.13617	0.103061	3.34921e-29	3.41557e-28
ZNF700	222.971	1.42358	0.13065	3.38017e-29	3.44483e-28
UBE2D2	1016.42	-0.783412	0.0704022	3.38798e-29	3.45047e-28
RPS24	4233.14	-0.703145	0.0631516	3.85729e-29	3.9258e-28
STARD3NL	474.601	-1.00988	0.0913839	3.97342e-29	4.04129e-28
C1ORF112	865.304	0.78965	0.0710729	4.04207e-29	4.10836e-28
ANKRD10	661.288	0.949898	0.0858288	4.05042e-29	4.11409e-28
CENPB	964.321	-0.777595	0.0699848	4.15144e-29	4.21388e-28
SIVA1	696.884	-0.896227	0.0808876	4.17514e-29	4.2351e-28
TRO	1379.98	0.664209	0.0596703	4.36109e-29	4.42077e-28
DSTN	906.229	-0.792021	0.0713376	4.39171e-29	4.44884e-28
LRP2	227.208	1.36096	0.124803	4.43585e-29	4.49056e-28
GRK6	1353.86	-0.712314	0.0640782	4.61255e-29	4.66632e-28
CEBPZ	895.932	0.801761	0.0722746	4.73831e-29	4.79036e-28
TSEN2	416.216	1.04586	0.0948895	4.83238e-29	4.88222e-28
COMMD4	1159.5	-0.736145	0.0662908	4.94955e-29	4.99727e-28
CEP128	283.242	1.36166	0.125003	5.03195e-29	5.07709e-28
ALDOA	11588.2	-0.453852	0.0407039	5.20434e-29	5.24754e-28
DNAJC2	508.118	1.09113	0.0991947	5.22139e-29	5.26123e-28
RNF122	3087.35	-0.532448	0.047861	6.0913e-29	6.13371e-28
ZFHX4	1590.52	0.702524	0.0633306	6.1334e-29	6.17201e-28
PRPS1	1924.04	-0.650178	0.0585621	6.2221e-29	6.25712e-28
CEP57L1	679.16	0.905742	0.0820566	6.46603e-29	6.49813e-28
KDM3A	956.559	0.757699	0.0684192	6.58197e-29	6.61027e-28
GATD3	1687.37	-0.645096	0.0581263	6.59232e-29	6.61628e-28
PFDN5	963.123	-0.768068	0.0693783	6.67202e-29	6.69185e-28
PTGES3	5588.26	-0.567589	0.0510954	6.87604e-29	6.89192e-28
FBRSL1	2405.55	-0.59321	0.0534415	7.17866e-29	7.1905e-28
GNPNAT1	872.983	-0.808965	0.0732071	7.49686e-29	7.50427e-28
VPS45	904.579	0.767723	0.0694206	7.61068e-29	7.61319e-28
UFL1	563.558	0.996763	0.0906585	7.7637e-29	7.76115e-28
ACTN2	144.059	1.74056	0.164903	7.81955e-29	7.81183e-28
GOSR2	1177.13	0.860044	0.0779508	7.84105e-29	7.82816e-28
RETREG2	947.129	-0.785806	0.0711489	8.52179e-29	8.50219e-28
PDLIM1	898.41	-0.816434	0.0739954	8.85034e-29	8.82419e-28
PARG	899.331	0.766217	0.0694008	9.39152e-29	9.35762e-28
ISOC2	408.387	-1.11956	0.102374	9.48992e-29	9.44947e-28
DLG1	855.078	0.829391	0.0752842	1.02796e-28	1.02291e-27
SLC39A1	1580.44	-0.645967	0.0584317	1.06473e-28	1.0588e-27
CHST12	972.775	0.768016	0.0696543	1.09661e-28	1.08979e-27
SRSF5	1736.37	0.857809	0.0779829	1.1411e-28	1.13326e-27
POM121C	4525.7	0.555435	0.050229	1.23426e-28	1.22499e-27
SFPQ	11032.8	0.470354	0.042496	1.27027e-28	1.2599e-27
LYPLA2	619.765	-0.908809	0.0828005	1.27571e-28	1.26447e-27
SRI	843.039	-0.792143	0.0719702	1.27763e-28	1.26555e-27
SPG7	939.223	0.790716	0.071852	1.30784e-28	1.29463e-27
TK1	1377.01	-0.670197	0.0607962	1.43141e-28	1.41603e-27
GIGYF1	1566.23	0.71394	0.0648209	1.43763e-28	1.42125e-27
CHPF2	1108.42	0.810538	0.0737847	1.53929e-28	1.52076e-27
ZKSCAN1	1712.03	0.682458	0.0619784	1.59779e-28	1.57753e-27
DENR	1182.11	-0.785114	0.0714852	1.69217e-28	1.66963e-27
CSNK2B	812.026	-0.820304	0.0747592	1.721e-28	1.69697e-27
MMGT1	879.444	-0.814742	0.0743236	1.96397e-28	1.93529e-27
TMEM98	598.722	-0.901111	0.0823842	1.98752e-28	1.95723e-27
NUP160	2136.77	0.597592	0.0543005	2.04794e-28	2.01542e-27
PSMF1	1171.64	-0.699623	0.0637239	2.19453e-28	2.15829e-27
CNIH1	1071.6	-0.747022	0.0681309	2.29153e-28	2.25223e-27
GVQW3	328.732	1.2259	0.113351	2.29914e-28	2.25825e-27
PTRHD1	295.76	-1.26349	0.117018	2.35118e-28	2.30786e-27
PHF3	2451.26	1.34009	0.124554	2.43288e-28	2.38652e-27
HDAC3	1114.26	-0.722607	0.065904	2.43504e-28	2.3871e-27
NPC1	747.252	0.791181	0.0722687	2.45435e-28	2.40448e-27
CDIP1	701.757	-0.83744	0.0765833	2.48239e-28	2.43037e-27
HERC4	518.92	0.954133	0.0875536	2.61154e-28	2.55517e-27
DOCK3	499.474	1.07397	0.0989433	2.76167e-28	2.70032e-27
PMS1	391.956	1.05716	0.0973563	2.80362e-28	2.73958e-27
PSMB5	1197.2	-0.687082	0.0627393	3.06608e-28	2.99411e-27
ESPL1	3951.41	0.490434	0.0446568	3.1987e-28	3.12161e-27
UQCRQ	956.221	-0.787541	0.0721078	3.30308e-28	3.2214e-27
CEP20	430.071	-1.09092	0.100758	3.49284e-28	3.40428e-27
NID2	819.273	0.778516	0.0713241	3.63629e-28	3.54183e-27
UQCR11	627.624	-0.924541	0.0850185	3.70345e-28	3.60493e-27
ABHD17A	706.324	-0.886154	0.0814224	3.78875e-28	3.6856e-27
CALM2	2218.48	-0.591544	0.0540458	4.02677e-28	3.91463e-27
IMP4	1207	-0.713567	0.0653548	4.14334e-28	4.02537e-27
ZNF66	211.484	3.43887	0.3194	4.46776e-28	4.33779e-27
SLC6A15	2671.36	0.561263	0.0513116	4.60541e-28	4.46858e-27
GET3	741.18	-0.835948	0.0768518	4.69672e-28	4.55426e-27
ATP6V0E1	411.898	-1.06876	0.0989082	4.79908e-28	4.65055e-27
CNKSR3	1054.3	0.706804	0.0648213	4.93868e-28	4.78277e-27
LRRC37A2	300.847	1.24067	0.115571	5.12623e-28	4.96124e-27
EZR	3284.48	0.579245	0.0530215	5.17074e-28	5.00113e-27
TOMM34	709.535	-0.836945	0.0770188	5.26267e-28	5.0868e-27
SAMD1	785.672	-0.831478	0.0765361	5.51803e-28	5.33024e-27
ATP8B2	1901.53	-0.613224	0.0561998	5.59145e-28	5.39772e-27
CKB	14605.7	-0.417139	0.038151	6.07466e-28	5.86047e-27
MARCHF7	1131.7	0.764031	0.0702804	6.12528e-28	5.90555e-27
PRCC	2021.37	-0.608333	0.0557934	6.179e-28	5.95356e-27
RBMX	6004.16	0.443626	0.0405957	6.25753e-28	6.0254e-27
RAD50	503.718	1.15808	0.107743	6.31683e-28	6.07865e-27
SMIM30	414.483	-1.05585	0.0980347	7.39738e-28	7.11395e-27
DDX18	1643.16	0.62106	0.057091	7.91391e-28	7.60587e-27
YRDC	681.578	-0.864525	0.0798888	7.95319e-28	7.63878e-27
SIKE1	1021.01	-0.743778	0.0685637	8.31906e-28	7.98514e-27
CCDC93	827.477	0.775074	0.0715434	8.97316e-28	8.60755e-27
HSPD1	15002	0.510509	0.0469251	9.64187e-28	9.24316e-27
DAD1	507.237	-1.00116	0.0930574	1.01777e-27	9.75073e-27
TMEM248	1304.43	-0.660298	0.0608758	1.02989e-27	9.86058e-27
COPS9	291.516	-1.25493	0.117676	1.03126e-27	9.8675e-27
RIMS4	971.396	-0.750681	0.0693457	1.04837e-27	1.00249e-26
ATP2B4	1387.64	0.65121	0.0600464	1.0686e-27	1.02118e-26
UBFD1	2788.47	-0.60819	0.0560681	1.14182e-27	1.09048e-26
AAMP	1586.06	-0.62591	0.0577385	1.1874e-27	1.1333e-26
URGCP-MRPS24	490.468	-1.01654	0.0946576	1.19127e-27	1.13627e-26
INSIG1	1923.99	-0.6545	0.0604188	1.21495e-27	1.15813e-26
PEX19	1351.07	-0.68913	0.0636847	1.27673e-27	1.21625e-26
SASS6	609.049	0.923401	0.0858301	1.31817e-27	1.25495e-26
UBE2E3	786.099	-0.790245	0.073228	1.36243e-27	1.29627e-26
TUSC2	427.507	-1.10669	0.10347	1.36705e-27	1.29985e-26
SEC11A	942.191	-0.831813	0.0771643	1.37976e-27	1.31112e-26
ETNK2	228.645	-1.40717	0.133318	1.48473e-27	1.40999e-26
POU5F2	51.5157	4.14001	0.38946	1.51466e-27	1.43751e-26
MT-CO3	19228.4	-1.74713	0.170217	1.52511e-27	1.44652e-26
DNAH6	98.0501	2.13353	0.215987	1.52668e-27	1.44711e-26
JUP	545.111	0.946596	0.0882047	1.63304e-27	1.54696e-26
CACHD1	1231.65	0.653147	0.0604665	1.70705e-27	1.61605e-26
PLCD3	591.313	-0.93595	0.0872454	1.76555e-27	1.6704e-26
REEP2	408.147	-1.14587	0.107529	1.78998e-27	1.69246e-26
STK24	1613.32	-0.613312	0.0567775	1.85297e-27	1.75092e-26
SYNRG	987.679	0.702118	0.0651398	1.96326e-27	1.85399e-26
ADAT2	843.967	0.827756	0.077062	2.11582e-27	1.99681e-26
ENSG00000285043	9541.8	-0.454337	0.0420193	2.18136e-27	2.05739e-26
TPM3	3664.59	-0.564224	0.0522709	2.22026e-27	2.09278e-26
KNL1	1085.57	1.47683	0.141051	2.30723e-27	2.17341e-26
ITGAV	1054.62	0.794919	0.0740136	2.35053e-27	2.21283e-26
RETREG3	1276.18	-0.690723	0.0641828	2.4213e-27	2.27804e-26
KIF5B	2577.56	0.616185	0.0571803	2.44014e-27	2.29434e-26
HIP1	1200.22	0.697846	0.0648648	2.46873e-27	2.31978e-26
PHC1	627.655	-0.864696	0.0806876	2.4855e-27	2.33409e-26
GRINA	610.418	-0.897958	0.0838905	2.57622e-27	2.41779e-26
ZNF514	317.168	1.13299	0.106708	2.85483e-27	2.67762e-26
FIBP	512.582	-1.12051	0.105531	2.99261e-27	2.80511e-26
CEP43	1048.65	0.737381	0.0687108	2.99666e-27	2.80717e-26
SEPHS1	1208.18	-0.711646	0.0662841	3.03729e-27	2.84348e-26
RPL31	2601.22	-0.631199	0.0587018	3.05353e-27	2.85692e-26
LSM2	322.059	-1.21058	0.114468	3.24229e-27	3.03166e-26
CHPT1	564.587	-0.918934	0.086077	3.26917e-27	3.05491e-26
SCAMP3	1259.57	-0.657142	0.0611821	3.28305e-27	3.066e-26
MLYCD	378.65	1.17072	0.110628	3.57016e-27	3.33208e-26
PSMD1	2564.51	0.56327	0.0524029	3.64135e-27	3.39643e-26
ZNF736	382.942	1.03718	0.0975905	3.66868e-27	3.41982e-26
UROS	554.428	-0.916571	0.0859947	3.96588e-27	3.6946e-26
IMP3	1176.05	-0.754953	0.0705719	4.13823e-27	3.85279e-26
IP6K2	853.544	0.750901	0.0701894	4.15662e-27	3.86754e-26
TUBG1	1589.36	-0.648325	0.0604863	4.25741e-27	3.9589e-26
MRPL38	1177.59	-0.690869	0.0645098	4.26218e-27	3.96091e-26
DZIP3	685.122	0.83177	0.0779312	4.37173e-27	4.06023e-26
CLHC1	123.832	1.82962	0.181806	4.39151e-27	4.0761e-26
NAA10	1301.8	-0.69054	0.0645705	5.02429e-27	4.66055e-26
POLR2B	3659.61	0.575982	0.0537456	5.02732e-27	4.66055e-26
GOLGA6L9	88.0643	2.21316	0.227297	5.05565e-27	4.68396e-26
MLH3	257.797	1.26771	0.120641	5.13465e-27	4.75424e-26
ENSG00000260272	535.382	-0.958346	0.0902476	5.28698e-27	4.89231e-26
TMEM138	343.783	1.13203	0.10721	5.36397e-27	4.96053e-26
DGUOK	503.058	-0.973006	0.091685	5.40275e-27	4.99335e-26
STMP1	379.035	-1.10082	0.104178	5.57338e-27	5.14792e-26
KIF4A	1535.96	0.636533	0.0595234	5.70249e-27	5.26397e-26
FKBP1C	325.972	-1.26313	0.120361	6.05835e-27	5.58906e-26
SUB1	1418.7	-0.67516	0.0632338	6.26351e-27	5.77482e-26
ZNF266	440.313	1.03986	0.0983572	6.58448e-27	6.06707e-26
CLIC1	1448.63	-0.718482	0.0674072	6.88948e-27	6.34425e-26
UHRF2	457.615	0.960959	0.0907335	7.07595e-27	6.51202e-26
NPIPB4	98.8507	2.04934	0.209645	7.40869e-27	6.81411e-26
GOLGA6L10	97.4532	2.11883	0.217809	7.46631e-27	6.86295e-26
VOPP1	740.559	-0.827798	0.0779293	7.62212e-27	7.00193e-26
EPN1	1687.42	-0.631541	0.0592172	7.87536e-27	7.23019e-26
FNDC1	363.529	1.14208	0.108647	8.49609e-27	7.79536e-26
DUSP7	685.647	-0.825391	0.0778087	8.96091e-27	8.21688e-26
RNF130	569.865	-0.915306	0.0864967	9.03037e-27	8.27556e-26
ROBO1	2026.97	0.574085	0.0538525	9.27852e-27	8.49785e-26
ZNF33A	733.025	0.835721	0.0788444	9.50996e-27	8.70456e-26
ZDHHC16	663.121	-0.878256	0.0829678	9.75233e-27	8.92103e-26
DBNDD1	232.988	-1.35239	0.130004	1.01518e-26	9.28087e-26
LSM7	454.398	-1.02573	0.0974339	1.1153e-26	1.019e-25
ZNF564	225.603	1.30207	0.124986	1.12769e-26	1.0297e-25
DHX57	921.168	0.756925	0.0713828	1.12877e-26	1.03007e-25
B2M	1111.25	-0.688578	0.0648846	1.21823e-26	1.11104e-25
SLC25A27	100.224	2.30888	0.23907	1.23591e-26	1.12649e-25
SRP14	587.506	-0.89915	0.0852063	1.29881e-26	1.18311e-25
HEY1	3021.25	-0.515068	0.0484185	1.31264e-26	1.19499e-25
TRAM1	1057.27	-0.694019	0.0654613	1.34403e-26	1.22283e-25
HSPA8	14692.3	0.384417	0.0360856	1.34776e-26	1.22549e-25
MOV10	1357.59	0.640444	0.0603496	1.35868e-26	1.23468e-25
XRCC5	7795.04	0.512169	0.0481743	1.41072e-26	1.2812e-25
ENSG00000283782	397.113	1.15346	0.11028	1.41359e-26	1.28304e-25
RECQL	734.474	0.88365	0.0837664	1.41599e-26	1.28446e-25
SNX12	977.209	-0.807045	0.0763627	1.43644e-26	1.30223e-25
TIAM2	472.137	0.932891	0.0885823	1.4638e-26	1.32624e-25
ATP5ME	496.513	-1.14172	0.109185	1.5226e-26	1.3787e-25
AIDA	664.523	-0.901426	0.0856558	1.7515e-26	1.58501e-25
CARHSP1	743.607	-0.843289	0.0800075	1.75431e-26	1.58662e-25
ANKRD17	5212.44	0.546603	0.0515556	1.82024e-26	1.64526e-25
CDC25B	727.642	-0.811561	0.0769831	1.881e-26	1.69917e-25
GTF3C6	481.989	-0.9818	0.0935887	1.91856e-26	1.73207e-25
PAFAH1B2	1754.76	-0.622654	0.0588332	1.92041e-26	1.73271e-25
CACNA2D1	648.745	0.8861	0.0843258	2.17034e-26	1.95705e-25
KLHDC4	677.192	0.860023	0.081814	2.25313e-26	2.03049e-25
SLF1	397.006	1.03996	0.0995246	2.4226e-26	2.18192e-25
EMC10	1533.68	-0.638061	0.0605226	2.87308e-26	2.58611e-25
UBE2O	3598.65	0.512021	0.0484671	2.89635e-26	2.60552e-25
RIMKLB	601.018	0.894716	0.0854136	2.99546e-26	2.6929e-25
CMTM6	996.324	-0.731117	0.0695095	2.99704e-26	2.6929e-25
SENP3	1821.51	-0.589651	0.0559357	3.20447e-26	2.87758e-25
ZFP62	399.256	1.0318	0.0989989	3.31204e-26	2.97241e-25
ILF3	14310.7	0.39994	0.0378526	3.36119e-26	3.01474e-25
FURIN	1108.76	-0.677639	0.0644214	3.38441e-26	3.03378e-25
PPM1G	3076.82	-0.534329	0.0506911	3.57753e-26	3.205e-25
RUFY2	310.5	1.12797	0.108674	3.62531e-26	3.2459e-25
LY6G5B	152.039	1.62135	0.160749	3.6524e-26	3.26822e-25
USP15	617.123	0.931157	0.0891579	3.71095e-26	3.31865e-25
MSH3	733.536	0.796352	0.0760516	4.15692e-26	3.71529e-25
MAT2A	6811.97	0.50051	0.0475236	4.17018e-26	3.72495e-25
FAM120B	1430.21	0.603374	0.0573912	4.2082e-26	3.7567e-25
SAE1	3704.98	-0.578773	0.0550355	4.27897e-26	3.81763e-25
BRD1	1386.94	0.646122	0.0615243	4.34518e-26	3.87443e-25
SEC61B	262.801	-1.30233	0.126765	5.05809e-26	4.50746e-25
PSMB2	3220.73	-0.56066	0.0533788	5.07714e-26	4.51913e-25
MYO3A	170.916	1.50106	0.147811	5.07449e-26	4.51913e-25
COPB1	1649.38	0.660794	0.0630565	5.33826e-26	4.74877e-25
COPB2	2595.41	0.561193	0.0534713	5.53267e-26	4.91883e-25
ZNF608	511.508	0.966186	0.0929641	5.64338e-26	5.01432e-25
WDR90	375.036	1.11195	0.107542	5.84277e-26	5.18845e-25
UBE2E1	1122.93	-0.71341	0.0682205	5.95766e-26	5.28738e-25
PLEKHM2	1234.14	-0.661486	0.0631893	5.99243e-26	5.31513e-25
MCM3AP	4450.2	0.458187	0.0436353	6.21576e-26	5.51e-25
NXN	943.311	-0.714951	0.0684362	6.62546e-26	5.86976e-25
POLR2F	528.711	-0.994356	0.0959162	6.74822e-26	5.97503e-25
WIZ	1518	-0.61961	0.0592095	6.81247e-26	6.0284e-25
NBPF12	313.175	1.1819	0.114859	7.38601e-26	6.53212e-25
ARPC3	1065.48	-0.727047	0.0697097	7.71873e-26	6.82241e-25
CRYBG1	52.1857	3.40013	0.331234	7.85934e-26	6.94264e-25
COL2A1	1007.04	0.749627	0.0719655	8.37383e-26	7.38853e-25
LAGE3	441.954	-1.023	0.0989676	8.36985e-26	7.38853e-25
VAT1	1371.1	-0.685049	0.0656794	8.48901e-26	7.48581e-25
TADA3	701.44	-0.803003	0.0772222	8.76428e-26	7.72406e-25
ETNK1	1461.01	0.643234	0.0616372	8.78886e-26	7.74123e-25
G3BP1	7779.89	0.438908	0.0419228	8.86395e-26	7.80285e-25
COPS7B	763.186	-0.79251	0.0762259	9.18715e-26	8.08267e-25
PDZD11	633.849	-0.913113	0.0881259	9.33511e-26	8.20809e-25
ATP7B	1188.11	0.645603	0.0619035	9.37463e-26	8.23806e-25
UBE2D3	2225.77	-0.541172	0.0518036	9.5883e-26	8.42096e-25
ADGRB3	167.17	1.60143	0.160042	9.89095e-26	8.68174e-25
ZNF841	266.68	1.30633	0.128035	1.02754e-25	9.01399e-25
RASEF	627.513	0.834368	0.0804588	1.08106e-25	9.47797e-25
SRRT	3624.24	0.493888	0.0473119	1.12548e-25	9.86179e-25
WDR82	2888.74	-0.551492	0.0528846	1.14258e-25	1.00058e-24
DNAH1	298.798	1.19886	0.11708	1.15815e-25	1.01363e-24
GIT1	1167.69	-0.68914	0.0662716	1.17029e-25	1.02367e-24
ZNF362	538.978	-0.883758	0.0854403	1.23255e-25	1.0775e-24
PHF5A	547.057	-0.941904	0.0912224	1.24078e-25	1.08408e-24
ZNF324	714.484	0.823899	0.0795417	1.26343e-25	1.10323e-24
ATP5F1B	11358.5	-0.461418	0.0442328	1.27919e-25	1.11635e-24
PRR11	1770.5	-0.670422	0.0645059	1.29479e-25	1.12932e-24
UBL4A	894.317	-0.760872	0.0733615	1.3029e-25	1.13573e-24
POLR2I	262.543	-1.32778	0.130582	1.31425e-25	1.14497e-24
CENPI	670.868	0.816142	0.0788686	1.43273e-25	1.24748e-24
SLC25A44	830.41	-0.766668	0.074019	1.48283e-25	1.29036e-24
WASF2	3124.04	-0.529035	0.0508415	1.50824e-25	1.31172e-24
BUD31	467.029	-0.961778	0.0933873	1.53186e-25	1.3315e-24
S100A11	263.014	-1.26017	0.123723	1.53826e-25	1.3363e-24
TUBA1B	23774.6	-0.469945	0.0451322	1.5412e-25	1.33809e-24
TIMM17B	739.508	-1.01233	0.098471	1.55992e-25	1.35357e-24
ARF3	2968.33	-0.487909	0.0468918	1.62453e-25	1.40882e-24
CDR2L	541.21	-0.878491	0.0851583	1.66971e-25	1.44718e-24
RPS19BP1	401.777	-1.02408	0.0997229	1.68106e-25	1.45619e-24
ERC1	1500.86	0.606656	0.0584853	1.83828e-25	1.59146e-24
SUN1	1747.06	0.584035	0.0563292	2.01604e-25	1.74436e-24
ZNF621	841.7	0.738663	0.0714895	2.07428e-25	1.79374e-24
PPP1R11	446.933	-1.0277	0.100292	2.08858e-25	1.80507e-24
FNDC10	255.945	-1.26005	0.124088	2.11467e-25	1.82658e-24
OR10H1	46.5451	4.00947	0.39425	2.16683e-25	1.87057e-24
CCSER1	180.323	1.50797	0.150694	2.16811e-25	1.87061e-24
SLC2A4RG	398.965	-1.02351	0.0999155	2.19375e-25	1.89166e-24
LEMD3	1104.54	0.689617	0.0667039	2.19537e-25	1.89198e-24
BUD23	967.857	-0.717732	0.0694729	2.21649e-25	1.9091e-24
AP1S1	403.671	-1.04573	0.102178	2.23258e-25	1.92187e-24
MICALL1	1443.73	-0.640536	0.0619383	2.37465e-25	2.04301e-24
MRPL23	598.148	-0.934772	0.0910841	2.43282e-25	2.09187e-24
KIF3A	646.525	0.847174	0.0823564	2.48502e-25	2.13554e-24
FAM174C	419.721	-1.0293	0.100687	2.66895e-25	2.29231e-24
TSR2	857.819	-0.824604	0.0801797	2.71413e-25	2.32979e-24
ATP5PB	2371.16	-0.560117	0.0541489	2.71775e-25	2.33159e-24
TGIF2	1041.94	-0.683527	0.0662835	2.9289e-25	2.51131e-24
RAB35	1136.59	-0.702732	0.0681821	2.96355e-25	2.53959e-24
LSM8	646.909	0.950692	0.0928751	3.03792e-25	2.60185e-24
TMX4	783.327	-0.811884	0.0790056	3.06186e-25	2.62088e-24
EMC6	360.781	-1.07066	0.105023	3.07189e-25	2.62798e-24
RAB3GAP2	1058.41	0.792456	0.0772328	3.79952e-25	3.24863e-24
RAC3	766.176	-0.796682	0.0776795	3.93973e-25	3.36662e-24
PERP	779.501	-0.768413	0.0748784	3.98877e-25	3.40661e-24
CWC27	318.721	1.32283	0.131509	4.10862e-25	3.50699e-24
HAUS3	632.108	0.81057	0.0791127	4.21483e-25	3.59413e-24
SDHB	1002.99	-0.751645	0.0732524	4.21544e-25	3.59413e-24
PRC1	1863.99	0.540713	0.0525109	4.58549e-25	3.90745e-24
KIF14	536.486	0.949979	0.0931899	4.70559e-25	4.00753e-24
SMARCD1	1847.15	-0.686965	0.0669916	5.28589e-25	4.49923e-24
PCSK5	481.024	0.973626	0.0956882	5.28941e-25	4.4997e-24
LARP1B	307.984	1.09255	0.107817	5.29281e-25	4.50008e-24
ZRANB3	430.476	1.02372	0.100822	5.53437e-25	4.70282e-24
H4-16	500.065	-1.11923	0.11068	5.92531e-25	5.03221e-24
CDC123	1274.01	-0.623827	0.0608252	5.9805e-25	5.07624e-24
GRK2	922.187	-0.733426	0.0716901	6.05384e-25	5.13561e-24
TBC1D9B	2456.93	-0.520125	0.0506318	6.12544e-25	5.19345e-24
SNRPF	389.729	-1.12357	0.111208	6.3874e-25	5.41254e-24
GSN	179.469	1.45143	0.146036	6.43329e-25	5.44838e-24
TOP3B	701.126	0.759346	0.0743173	6.47156e-25	5.47774e-24
NDUFC2	589.847	-0.847049	0.0831055	6.58046e-25	5.56681e-24
MBTD1	754.205	0.740471	0.0725253	7.36113e-25	6.22376e-24
SCN8A	242.284	1.23118	0.122719	8.34933e-25	7.05534e-24
TTLL12	3604.21	-0.520099	0.0507957	8.67962e-25	7.33037e-24
CYB5B	1511.02	-0.588896	0.0576084	9.08886e-25	7.67173e-24
PSME4	2265.47	0.527161	0.0515247	9.29536e-25	7.84167e-24
PEX1	453.797	0.959457	0.094827	9.94095e-25	8.38164e-24
LINS1	260.352	1.18792	0.118399	1.00076e-24	8.43317e-24
ICMT	3307.5	-0.477115	0.0466343	1.01122e-24	8.51655e-24
JUND	410.147	-1.00761	0.0998365	1.09283e-24	9.19875e-24
NDFIP1	1005.03	-0.768411	0.0756335	1.14673e-24	9.64711e-24
MAP1LC3B	692.869	-0.825087	0.0813532	1.17609e-24	9.88864e-24
STXBP5	636.507	0.814341	0.0802805	1.1919e-24	1.00105e-23
RAD23B	3404.3	-0.509361	0.049888	1.19128e-24	1.00105e-23
COPS8	769.732	-0.746554	0.0735108	1.26403e-24	1.06104e-23
PIKFYVE	1318.24	0.629584	0.0618321	1.26612e-24	1.06221e-23
DDX20	1217.2	0.627627	0.0616636	1.32366e-24	1.10987e-23
ASXL2	1618.07	0.60917	0.0598665	1.41453e-24	1.18541e-23
VCP	6999.04	0.460452	0.045172	1.52919e-24	1.28079e-23
MRPL20	848.582	-0.7507	0.074068	1.54173e-24	1.29058e-23
ZNF708	200.713	1.36468	0.137833	1.60205e-24	1.34034e-23
RHOB	2846.58	-0.508329	0.0499416	1.65221e-24	1.38154e-23
AKR7A2	712.169	-0.799229	0.0790094	1.65613e-24	1.38406e-23
CIAO2B	364.981	-1.10055	0.109895	1.71732e-24	1.4344e-23
DDX49	1057.28	-0.693148	0.068376	1.74008e-24	1.45261e-23
AKT1S1	1389.99	-0.645843	0.0636678	1.8096e-24	1.50983e-23
AK4	1222.85	-0.665772	0.0656767	1.85678e-24	1.54834e-23
PUM3	431.957	1.10483	0.110479	1.9488e-24	1.62418e-23
AKAP11	939.128	0.813057	0.0805469	1.98271e-24	1.65154e-23
C8ORF33	1233.07	-0.658122	0.0649842	2.08589e-24	1.73652e-23
CKS2	676.19	-0.828906	0.0821946	2.08909e-24	1.73824e-23
CFL2	606.417	-0.815499	0.0808804	2.21218e-24	1.83964e-23
ZC3H7B	2921.31	-0.514387	0.0507098	2.33605e-24	1.9416e-23
ITPK1	833.488	-0.720013	0.0712775	2.35001e-24	1.95213e-23
UNC5C	953.101	0.697608	0.0690524	2.45483e-24	2.03809e-23
EDF1	874.195	-0.726886	0.0720229	2.53559e-24	2.10398e-23
COX7A2L	775.983	-0.756242	0.0750297	2.69178e-24	2.23237e-23
FSBP	123.223	1.66668	0.173629	2.86938e-24	2.37836e-23
NDUFB2	426.38	-0.95614	0.0954799	2.88808e-24	2.39255e-23
PHF20L1	577.475	0.895154	0.0892197	2.89376e-24	2.39595e-23
KIF2C	2002.12	0.531279	0.0524988	2.8981e-24	2.39824e-23
PSMB3	1455.34	-0.622411	0.0616145	2.92904e-24	2.42252e-23
PYCR1	594.53	-0.922077	0.0920171	3.01578e-24	2.4929e-23
ASB13	599.1	-0.828181	0.0824385	3.09914e-24	2.56041e-23
FXYD6	234.262	-1.27061	0.128574	3.14021e-24	2.59293e-23
ATP5MJ	705.558	-0.799933	0.0795818	3.168e-24	2.61446e-23
CBFB	966.804	-0.694739	0.0689457	3.21929e-24	2.65534e-23
SPATA5	558.884	0.823884	0.0820506	3.29656e-24	2.7176e-23
MCM9	919.399	0.671646	0.0666501	3.37685e-24	2.78228e-23
CYC1	1165.13	-0.653724	0.0648769	3.54416e-24	2.91855e-23
AMZ2	921.399	-0.716713	0.0712322	3.55607e-24	2.92677e-23
POLK	334.565	1.12629	0.1134	3.5658e-24	2.93319e-23
PIAS2	595.483	0.845283	0.0843068	3.60427e-24	2.96323e-23
DDHD1	636.529	0.829744	0.0827426	3.70422e-24	3.04376e-23
PHPT1	323.176	-1.08099	0.108748	3.90641e-24	3.20816e-23
RAVER1	2733	-0.527375	0.0522637	3.92876e-24	3.22477e-23
ATP5PD	675.581	-0.828013	0.0826235	3.97536e-24	3.26126e-23
RTL10	979.789	0.680477	0.0676561	4.02676e-24	3.30164e-23
CWF19L2	162.309	1.48502	0.152643	4.06958e-24	3.33495e-23
ZBTB40	1439.67	0.601134	0.0596767	4.09003e-24	3.3499e-23
THAP11	676.003	-0.798228	0.0796153	4.12697e-24	3.37833e-23
PDS5B	728.914	0.876807	0.08767	4.22736e-24	3.45865e-23
NSD3	1125.47	0.644773	0.0640951	4.28523e-24	3.5041e-23
AOPEP	213.825	1.29595	0.131775	4.4615e-24	3.64628e-23
ARL5B	1074.28	-0.71092	0.0708137	4.5239e-24	3.69529e-23
PRDX5	405.425	-1.07114	0.107886	4.56647e-24	3.72806e-23
ZMYM1	630.497	0.807051	0.0806082	4.64224e-24	3.78788e-23
KANK1	535.701	0.872398	0.0873315	4.82176e-24	3.93225e-23
SRSF6	4707.1	0.492556	0.0489047	5.04651e-24	4.11332e-23
FKBP15	1212.75	0.647021	0.0644863	5.56027e-24	4.52965e-23
ODF2	779.318	0.755382	0.0755592	6.1929e-24	5.03961e-23
ZNF646	1594.54	0.693362	0.0692499	6.19033e-24	5.03961e-23
FAM89A	511.763	-0.915625	0.0920315	6.3379e-24	5.15485e-23
OAZ2	574.706	-0.893814	0.0898348	6.75272e-24	5.4893e-23
CLCC1	1598.06	0.560946	0.0559724	7.43982e-24	6.04461e-23
ETFA	1875.85	-0.568517	0.0567396	7.49234e-24	6.08402e-23
ADI1	1365.74	-0.625101	0.0625299	8.43899e-24	6.84907e-23
DVL3	1683.91	-0.583707	0.0583427	8.46478e-24	6.86633e-23
ACTG1	36291.3	-0.43618	0.0435109	8.85672e-24	7.18043e-23
AGTRAP	292.457	-1.16638	0.118746	9.0341e-24	7.32032e-23
RBM42	1235.96	-0.619929	0.0620606	9.22256e-24	7.46904e-23
TGIF2-RAB5IF	276.71	-1.16006	0.118146	9.60886e-24	7.77775e-23
NASP	3018.6	0.610902	0.0611732	9.65207e-24	7.80856e-23
POLR2J	295.671	-1.13325	0.115328	9.94564e-24	8.04178e-23
FBXO7	1152.02	-0.721316	0.0724656	1.04414e-23	8.43813e-23
PARP1	14104.7	0.395867	0.0395776	1.17054e-23	9.45457e-23
SPAG9	2955.11	0.548787	0.0550117	1.21071e-23	9.77389e-23
ZNF117	126.284	1.75806	0.188247	1.24082e-23	1.00116e-22
ENSG00000289346	483.896	0.929219	0.0940986	1.27376e-23	1.02719e-22
DPH2	1142.1	-0.670466	0.0674197	1.29219e-23	1.04151e-22
MAP1B	2883.21	0.683492	0.0687636	1.31785e-23	1.06162e-22
TP53BP1	1506.42	0.673838	0.0678013	1.36534e-23	1.09929e-22
ATL2	1069.38	0.663153	0.0667126	1.37062e-23	1.10296e-22
POLR1D	610.028	-0.831392	0.0840185	1.39954e-23	1.12564e-22
POMP	633.595	-0.828274	0.0837129	1.42807e-23	1.14797e-22
NRG1	1321.24	0.767452	0.0774903	1.53325e-23	1.23187e-22
SARM1	292.338	1.14324	0.116928	1.55204e-23	1.24631e-22
GABARAPL2	666.787	-0.7886	0.0797391	1.66785e-23	1.3386e-22
MRGBP	630.547	-0.871417	0.0883554	1.724e-23	1.38293e-22
ERAL1	1276.75	-0.624911	0.0630007	1.84434e-23	1.47869e-22
SRBD1	486.634	0.928913	0.0944312	1.86127e-23	1.49147e-22
USP22	7225.62	-0.483247	0.0486224	1.96243e-23	1.5717e-22
HIGD1A	832.209	-0.70375	0.0711372	2.00891e-23	1.60808e-22
NAA16	291.171	1.06921	0.109327	2.01514e-23	1.61222e-22
DEDD	488.242	-0.955157	0.0972694	2.02693e-23	1.6208e-22
GPS1	1936.97	-0.537224	0.0541203	2.02915e-23	1.62172e-22
PPIP5K2	831.118	0.722052	0.0731147	2.28218e-23	1.82298e-22
RGPD3	119.416	1.64451	0.174921	2.38154e-23	1.90135e-22
FUNDC2	537.54	-0.896077	0.0912339	2.39981e-23	1.91493e-22
RABL6	2342.94	-0.52303	0.0527868	2.49356e-23	1.98869e-22
TMBIM6	6317.1	-0.480375	0.048462	2.56778e-23	2.04681e-22
MRPL9	936.576	-0.703122	0.0712975	2.74222e-23	2.18471e-22
SMARCA2	847.816	0.724448	0.0735332	2.87062e-23	2.28581e-22
GORASP2	1416.84	-0.587374	0.0594473	2.92533e-23	2.32815e-22
BUB1	1965.12	0.603187	0.0610681	2.92956e-23	2.3303e-22
KIAA0586	622.914	0.818612	0.0834074	3.2407e-23	2.57644e-22
TLCD3A	501.89	-0.951561	0.0973792	3.29695e-23	2.61979e-22
MTFP1	345.259	-1.07349	0.11038	3.39053e-23	2.69274e-22
HNRNPH1	5555.21	0.455793	0.0460983	3.42048e-23	2.71511e-22
NEDD8	419.756	-1.03134	0.105893	3.44364e-23	2.73206e-22
PITHD1	822.769	-0.743622	0.0756672	3.48814e-23	2.76592e-22
SYAP1	1432.96	-0.676285	0.0687147	3.5588e-23	2.82048e-22
CA5B	299.847	1.06824	0.109881	3.58358e-23	2.83864e-22
MPC2	358.269	-1.05414	0.108487	3.96308e-23	3.13761e-22
ECH1	775.46	-0.731014	0.0744916	4.14379e-23	3.27897e-22
NRP1	584.787	0.815097	0.0832647	4.20807e-23	3.3281e-22
SARAF	795.022	-0.788865	0.0805429	4.30144e-23	3.40018e-22
MCUR1	593.148	-0.800857	0.0817971	4.31263e-23	3.40725e-22
VAMP7	517.308	-0.934914	0.0958987	4.35527e-23	3.43915e-22
SGO2	316.114	1.09048	0.112571	4.6285e-23	3.653e-22
PFDN1	444.161	-0.946004	0.0971556	4.72608e-23	3.72808e-22
HNRNPDL	5610.85	0.414839	0.042077	4.8056e-23	3.78884e-22
PKD1	3176.68	0.605574	0.0616504	5.01774e-23	3.95404e-22
MAPRE1	3286.69	-0.473393	0.0480855	5.09333e-23	4.01153e-22
TANC1	1229.81	0.616152	0.0627522	5.10417e-23	4.01798e-22
PDE4DIP	1940.81	0.515765	0.0524617	5.44382e-23	4.28313e-22
PEMT	281.124	-1.12067	0.116051	5.54102e-23	4.35734e-22
FAM234A	803.013	-0.70945	0.0724936	5.70697e-23	4.48552e-22
NARF	518.887	-0.85877	0.0881307	5.77797e-23	4.53898e-22
SLMAP	1206.27	0.703433	0.0718935	5.90678e-23	4.63777e-22
PNPT1	975.964	0.67997	0.0694578	5.92334e-23	4.64837e-22
GHITM	1966.35	-0.520854	0.0530305	5.92992e-23	4.65113e-22
CTR9	1022.53	0.704662	0.072026	5.94386e-23	4.65965e-22
CBWD5	111.397	1.74457	0.189981	6.23041e-23	4.88178e-22
MTX1	833.835	-0.708033	0.0724166	6.26933e-23	4.90973e-22
CBX1	1128.6	-0.688268	0.070381	6.44566e-23	5.04523e-22
UPF1	4095.5	0.455826	0.0464157	6.6575e-23	5.20836e-22
BASP1	402.151	-0.959807	0.0989913	6.76022e-23	5.28599e-22
ERCC5	385.096	0.964015	0.0994506	6.82903e-23	5.33704e-22
ALYREF	2126.16	-0.599416	0.0612161	6.89966e-23	5.38947e-22
TRMT13	261.298	1.23701	0.129087	6.94281e-23	5.42039e-22
UPF2	586.332	0.804724	0.0826157	6.99963e-23	5.46194e-22
PGRMC1	1718.94	-0.614542	0.0628041	7.15272e-23	5.57854e-22
CDC42EP1	824.352	-0.777664	0.0798013	7.21361e-23	5.62313e-22
GNAI2	544.076	-0.860886	0.0885607	7.2273e-23	5.63091e-22
SYNE3	184.191	1.3836	0.145756	7.76174e-23	6.0442e-22
SPCS1	627.417	-0.825811	0.0849449	7.93779e-23	6.17813e-22
TLN2	480.812	0.855017	0.0880285	7.94713e-23	6.18224e-22
ARID2	1173.17	0.630794	0.0645648	8.02737e-23	6.24145e-22
IPO7	4445.27	0.478778	0.0488818	8.31193e-23	6.4594e-22
SLC25A36	1785.01	0.581875	0.0595267	8.43035e-23	6.54807e-22
CHMP3	491.298	-0.917088	0.0947025	8.73333e-23	6.77994e-22
COPS7A	882.293	-0.68274	0.0700284	8.75107e-23	6.79024e-22
PTPRD	453.383	0.912462	0.0942171	8.79433e-23	6.82032e-22
PTP4A2	3259.95	-0.533456	0.0545492	8.83049e-23	6.84487e-22
DGKZ	1043.98	-0.666536	0.0683591	8.99e-23	6.96495e-22
MAPKAP1	761.173	-0.737938	0.0758305	9.14339e-23	7.08018e-22
PTTG1IP	1530.01	-0.567146	0.0580649	9.34288e-23	7.23097e-22
CALM1	2211.56	-0.587143	0.0601377	9.36592e-23	7.24511e-22
ATP6V0A1	1428.42	0.566045	0.0579615	9.50899e-23	7.35204e-22
UQCRFS1	1108.71	-0.643394	0.0659929	9.56178e-23	7.38909e-22
CCND3	361.61	-1.03383	0.107421	1.0542e-22	8.14241e-22
ATG2B	1129.68	0.662761	0.0680809	1.05719e-22	8.16141e-22
AUP1	1598.75	-0.567181	0.0581488	1.06734e-22	8.23556e-22
TMEM123	850.125	-0.712089	0.0732532	1.08069e-22	8.33431e-22
MPHOSPH8	362.946	0.989518	0.102718	1.1253e-22	8.67395e-22
SNAPIN	348.441	-1.0086	0.104805	1.15823e-22	8.92324e-22
CLASP1	1819.44	0.537772	0.0551605	1.17974e-22	9.08438e-22
PEF1	1323.59	-0.624509	0.0641756	1.19066e-22	9.16382e-22
CAPRIN2	266.774	1.1299	0.118099	1.2706e-22	9.77412e-22
HOMER2	523.87	-0.863349	0.0893644	1.28894e-22	9.91014e-22
CEP78	997.448	0.70717	0.072892	1.32185e-22	1.01581e-21
ISCA1	484.361	-0.866828	0.0897682	1.33559e-22	1.02584e-21
SCAMP2	983.224	-0.665904	0.0685986	1.37718e-22	1.05725e-21
ASB3	575.493	0.844621	0.087438	1.38013e-22	1.05899e-21
KIF1B	2866.05	0.529934	0.0544623	1.44116e-22	1.10525e-21
NDUFAB1	622.569	-0.852842	0.0883608	1.45436e-22	1.11481e-21
KANSL1	2133.95	0.557018	0.0573284	1.57571e-22	1.20722e-21
NBPF11	180.523	1.33138	0.141	1.67769e-22	1.28471e-21
CDCA5	1085.53	-0.655504	0.0676602	1.69911e-22	1.30045e-21
ATF4	2857.3	-0.518842	0.05342	1.74889e-22	1.33788e-21
TBC1D3L	57.537	2.55921	0.290145	1.79942e-22	1.37584e-21
HSPH1	1811.26	0.597125	0.0615927	1.80183e-22	1.37699e-21
FNIP1	601.201	0.808992	0.0839254	1.86127e-22	1.4217e-21
GRB2	2032.88	-0.520299	0.053624	1.92033e-22	1.46607e-21
ROCK1	724.405	0.806588	0.0837383	2.0094e-22	1.5333e-21
GM2A	644.002	-0.859841	0.0894164	2.0156e-22	1.53726e-21
SCMH1	761.257	-0.70787	0.0732923	2.01772e-22	1.53811e-21
TECR	1886.73	-0.5813	0.0600201	2.04255e-22	1.55625e-21
PMF1	746.035	-0.74965	0.0777155	2.04565e-22	1.55783e-21
DNHD1	101.228	1.7857	0.198417	2.07795e-22	1.58164e-21
TMEM9	775.669	-0.708246	0.0733587	2.08824e-22	1.58867e-21
NIPSNAP1	912.901	-0.705398	0.0730614	2.09665e-22	1.59427e-21
NDUFS5	937.964	-0.826208	0.0858864	2.14645e-22	1.63132e-21
WDR45B	1179.39	-0.608338	0.0628923	2.18518e-22	1.65993e-21
[truncated: 17,778 more rows]

## Sheet: Enriched in supernatant
	baseMean	log2FoldChange	lfcSE	pvalue	padj
FTL	1815.31	-1.93271	0.0695602	8.11357e-174	1.83888e-171
FTH1	2101.23	-1.80846	0.0751526	4.5966e-131	4.91545e-129
RPS12	2419.61	-1.80065	0.0606672	1.17672e-196	3.64663e-194
REEP6	58.121	-1.77326	0.30437	5.68128e-12	2.42196e-11
MT-CO3	19228.4	-1.74713	0.170217	1.52511e-27	1.44652e-26
PPDPF	476.526	-1.66356	0.102366	9.56077e-62	2.53369e-60
C12ORF75	310.135	-1.64414	0.121939	9.98242e-44	1.60916e-42
BBLN	107.095	-1.64284	0.201632	1.54701e-18	9.63944e-18
WSB2	461.883	-1.64201	0.102173	2.21285e-60	5.64742e-59
MT-CO1	80694.7	-1.60186	0.109215	8.21124e-51	1.62143e-49
RPS2	25474.1	-1.58497	0.0428778	4.25974e-301	7.18712e-298
COTL1	937.101	-1.57865	0.0736355	5.96191e-104	4.17196e-102
GPX4	2341.89	-1.57527	0.0600165	8.268e-154	1.36467e-151
RPS28	4278.34	-1.5723	0.0469222	4.03692e-248	2.35772e-245
GNG4	411.499	-1.5648	0.11006	7.67337e-48	1.38549e-46
RPL39	4874.08	-1.56124	0.0464032	4.51997e-250	2.74543e-247
RPLP2	2933.62	-1.53818	0.0526304	1.32548e-189	3.7273e-187
OST4	878.125	-1.52948	0.0774458	1.23824e-88	6.20552e-87
RPLP1	6572.18	-1.52615	0.0584156	2.95295e-152	4.77027e-150
MT-CO2	12640.1	-1.51286	0.30295	5.32521e-09	1.84493e-08
CHRAC1	274.014	-1.51066	0.124751	1.49809e-35	1.91809e-34
SLC25A23	879.318	-1.49853	0.0792031	1.47312e-81	6.17938e-80
GNG10	332.195	-1.49647	0.113349	1.53759e-41	2.33483e-40
BRI3	360.995	-1.49048	0.112772	1.32339e-41	2.01158e-40
NENF	351.406	-1.49028	0.110267	2.41576e-43	3.84119e-42
EI24	2556.22	-1.48837	0.0532493	1.33862e-173	2.98926e-171
RPL41	8041.93	-1.48611	0.0616147	3.29149e-130	3.42337e-128
RPS13	2598.21	-1.48452	0.0547299	1.08692e-163	2.03765e-161
MYL6B	418.374	-1.48251	0.101452	4.72448e-50	9.08118e-49
C4ORF48	118.054	-1.47567	0.185592	3.22181e-17	1.85385e-16
HSPB1	75.8494	-1.47147	0.231851	3.41062e-12	1.47257e-11
NTAN1	127.846	-1.46393	0.178845	5.22596e-18	3.15406e-17
CDK2AP1	666.993	-1.46127	0.0828431	2.98262e-71	9.8459e-70
RPLP0	13352.9	-1.45755	0.0401731	8.11906e-290	1.1208e-286
RPL18A	9356.85	-1.45262	0.0407546	8.0145e-280	8.69287e-277
RPL12	3808.23	-1.4493	0.0668123	6.47695e-106	4.66126e-104
GPX1	1360.81	-1.4486	0.0671908	1.15107e-104	8.12973e-103
RPS19	7855.58	-1.44418	0.0404358	6.38707e-281	7.46059e-278
COPRS	496.193	-1.4335	0.0962175	9.48094e-52	1.92987e-50
SHISA5	1056.65	-1.4333	0.0713412	2.593e-91	1.39627e-89
RPSAP58	6426.63	-1.43226	0.0468849	1.78528e-206	6.45463e-204
RPS20	3700.65	-1.4322	0.0473229	1.01279e-202	3.41761e-200
TMEM14A	136.611	-1.43136	0.180837	5.86173e-17	3.33123e-16
CENPX	604.271	-1.42827	0.0872893	1.04266e-61	2.75352e-60
RPS14	7698.12	-1.42625	0.0431794	9.13603e-241	4.95467e-238
SUMO3	1020.23	-1.42004	0.0729854	8.08536e-86	3.72049e-84
ELK1	1115.19	-1.41373	0.0698046	1.10271e-92	6.06692e-91
RPS21	4003.12	-1.40907	0.0583464	2.53353e-130	2.65322e-128
ETNK2	228.645	-1.40717	0.133318	1.48473e-27	1.40999e-26
NINJ1	151.681	-1.40706	0.165962	6.55936e-19	4.18328e-18
TOMM6	461.436	-1.39909	0.0963951	3.39428e-49	6.3948e-48
DAP	782.833	-1.39752	0.0776049	5.98391e-74	2.11316e-72
RPSA	6700.83	-1.39371	0.045121	6.41954e-211	2.49951e-208
LBH	50.7658	-1.39363	0.278707	1.25965e-08	4.24873e-08
RPL13A	17516.6	-1.3935	0.0412895	4.08822e-251	2.69911e-248
PCBD1	359.525	-1.39135	0.114243	1.40944e-35	1.8061e-34
KRTCAP2	613.816	-1.38733	0.0872901	2.6264e-58	6.32043e-57
ADIPOR1	1299.37	-1.38276	0.066572	3.09751e-97	1.93562e-95
AGBL5	1167.76	-1.38071	0.0685921	1.61197e-91	8.71093e-90
SRM	1972.4	-1.38014	0.0568438	1.29089e-131	1.40016e-129
RPS16	6625.91	-1.36913	0.0443949	3.28412e-210	1.24673e-207
NME4	1603.87	-1.36392	0.0588705	4.15275e-120	3.70939e-118
RPS18	4161.88	-1.3633	0.0638074	1.20631e-102	8.17758e-101
CHP1	876.419	-1.35874	0.0797784	2.10341e-66	6.29986e-65
DBNDD1	232.988	-1.35239	0.130004	1.01518e-26	9.28087e-26
ENSG00000260836	2985.57	-1.35102	0.0534219	1.93661e-142	2.5796e-140
GPX3	156.62	-1.34774	0.170253	9.75378e-17	5.46753e-16
ZNF358	418.353	-1.34712	0.106223	3.34333e-38	4.63216e-37
HMGA1	3199.92	-1.34115	0.0515291	1.20208e-150	1.88182e-148
NABP2	1091.86	-1.34017	0.0680933	1.51732e-87	7.29128e-86
RPS27	3023.27	-1.33862	0.0677456	3.26387e-88	1.60395e-86
COMMD6	331.343	-1.33799	0.113399	1.8431e-33	2.16957e-32
RNF11	720.219	-1.33633	0.0834438	4.92597e-59	1.20452e-57
ATP6V1F	1028.46	-1.3323	0.0760088	4.38573e-70	1.41096e-68
RPS8	16538.2	-1.33121	0.0381166	1.63118e-268	1.30365e-265
RPL13	12925.5	-1.32865	0.0438787	1.09558e-202	3.61662e-200
C1ORF43	2709.63	-1.32851	0.053832	9.40535e-136	1.09023e-133
BOLA2	276.359	-1.32806	0.119723	6.61104e-30	6.89956e-29
POLR2I	262.543	-1.32778	0.130582	1.31425e-25	1.14497e-24
SORBS3	417.05	-1.32376	0.102474	1.81102e-39	2.6042e-38
TMEM54	59.4501	-1.32242	0.248085	3.62259e-09	1.26924e-08
TMEM147	719.274	-1.3194	0.0840617	8.59923e-57	2.00583e-55
TRAPPC1	806.519	-1.31749	0.0769663	5.90069e-67	1.78846e-65
STRADB	533.377	-1.31605	0.0892478	1.7513e-50	3.4138e-49
ATP6V0E2	542.216	-1.31524	0.0899547	1.10926e-49	2.11344e-48
RPL28	5481.65	-1.3122	0.0443009	4.67024e-194	1.41835e-191
PRELID1	2299.26	-1.31206	0.057514	1.92398e-116	1.62309e-114
MT-CYB	13553.8	-1.31157	0.184458	5.39065e-14	2.6036e-13
RNASEK	804.169	-1.31039	0.0910649	3.30773e-48	6.02252e-47
GDE1	878.219	-1.31037	0.0765383	5.83415e-67	1.77183e-65
TAX1BP3	181.086	-1.30895	0.146114	1.68409e-20	1.16029e-19
TOMM7	432.363	-1.30473	0.102682	3.03258e-38	4.217e-37
SEC61B	262.801	-1.30233	0.126765	5.05809e-26	4.50746e-25
GUK1	841.178	-1.30196	0.0747738	3.90039e-69	1.22624e-67
ZNF385A	129.937	-1.29888	0.185539	1.26401e-13	5.97201e-13
TLE5	816.749	-1.29639	0.0815394	3.83032e-58	9.13083e-57
MARCKSL1	4528.92	-1.29633	0.0456814	2.32997e-178	5.8001e-176
KLHDC3	1402.56	-1.29408	0.0653108	1.36637e-88	6.82512e-87
GLRX5	852.716	-1.29191	0.0766316	5.52025e-65	1.61202e-63
UCP2	372.02	-1.29057	0.104188	1.83084e-36	2.39048e-35
CALM3	5150.11	-1.28875	0.0466746	5.12079e-169	1.06519e-166
UQCRH	1444.31	-1.28623	0.0661508	2.07273e-85	9.42347e-84
RPL34	1387.2	-1.28572	0.0642057	2.10968e-90	1.10467e-88
UBL5	614.021	-1.28446	0.0860598	1.41272e-51	2.84889e-50
LSM4	1678.54	-1.27992	0.0576756	2.70211e-110	2.0723e-108
RPS11	5284.27	-1.27603	0.0544403	1.13917e-122	1.06124e-120
RPS23	7182.72	-1.27526	0.0454928	4.41902e-174	1.01671e-171
RPS15A	5955.75	-1.27361	0.043393	1.59618e-190	4.66116e-188
GAL	416.511	-1.27359	0.101627	3.2252e-37	4.30357e-36
RPL30	1891.45	-1.27266	0.0639675	2.99663e-89	1.52697e-87
RPL18	7827.29	-1.27126	0.0402115	1.6145e-220	7.00462e-218
EIF4EBP1	362.781	-1.27118	0.111352	2.24865e-31	2.47793e-30
FXYD6	234.262	-1.27061	0.128574	3.14021e-24	2.59293e-23
IRAK1	3964.76	-1.26716	0.047106	1.52214e-160	2.71926e-158
GLTP	359.353	-1.26701	0.106668	1.01814e-33	1.21258e-32
LY6E	519.793	-1.26527	0.0938647	1.39306e-42	2.18079e-41
PTRHD1	295.76	-1.26349	0.117018	2.35118e-28	2.30786e-27
TMA7	675.375	-1.26315	0.086932	5.35122e-49	1.00567e-47
FKBP1C	325.972	-1.26313	0.120361	6.05835e-27	5.58906e-26
RPL32	7530.79	-1.26181	0.0432826	5.49032e-188	1.51583e-185
PLP2	552.686	-1.26143	0.0926465	2.2311e-43	3.55501e-42
S100A11	263.014	-1.26017	0.123723	1.53826e-25	1.3363e-24
FNDC10	255.945	-1.26005	0.124088	2.11467e-25	1.82658e-24
CDKN2AIPNL	598.92	-1.25884	0.0878565	1.0192e-47	1.83588e-46
TMSB15A	103.564	-1.2581	0.187917	1.29876e-12	5.77164e-12
POLR2L	569.557	-1.25627	0.095285	7.59337e-41	1.13155e-39
COPS9	291.516	-1.25493	0.117676	1.03126e-27	9.8675e-27
RPL35	3921.8	-1.25486	0.0505254	2.67636e-137	3.22544e-135
ANAPC15	192.095	-1.24884	0.143957	2.8197e-19	1.83214e-18
LSM10	389.788	-1.24872	0.102015	1.36326e-35	1.7484e-34
SLC35D2	49.9931	-1.2468	0.266745	1.5291e-07	4.77078e-07
ERH	2438.09	-1.24601	0.0619371	3.9348e-91	2.10387e-89
RPL26	4970.11	-1.24466	0.0458711	3.01512e-163	5.51622e-161
H4C14	8859.66	-1.2444	0.0478636	3.92498e-150	5.96008e-148
H4C15	8859.66	-1.2444	0.0478636	3.92498e-150	5.96008e-148
CDK2AP2	128.747	-1.24332	0.179199	2.60789e-13	1.20587e-12
OAZ1	4333.4	-1.24151	0.0475763	3.22036e-151	5.09387e-149
UBA52	4798.78	-1.23648	0.0442324	4.67143e-173	1.02805e-170
BRK1	783.03	-1.23464	0.0754524	2.75681e-61	7.19281e-60
CTDNEP1	1217.75	-1.23398	0.0695012	1.2554e-71	4.18054e-70
MEX3D	494.158	-1.2323	0.0975193	1.03646e-37	1.40649e-36
AP2S1	1241.74	-1.23201	0.0692987	8.33895e-72	2.7953e-70
MIF	4455.7	-1.23104	0.0518439	1.00261e-125	9.57521e-124
RPL23A	7603.76	-1.23085	0.0435824	1.46469e-176	3.53038e-174
PPP1R14B	1202.57	-1.22934	0.0656439	2.40154e-79	9.67306e-78
DNAJC25-GNG10	226.238	-1.22745	0.132368	1.38127e-21	1.00694e-20
MEA1	431.671	-1.2263	0.0970001	9.88243e-38	1.34587e-36
H4C1	832.308	-1.22388	0.085876	3.57398e-47	6.33265e-46
NME2	4054.71	-1.22293	0.0466921	2.80641e-152	4.58229e-150
H4C2	3323.34	-1.22289	0.054694	8.33474e-112	6.52387e-110
COX8A	604.467	-1.22257	0.0853358	1.2267e-47	2.20443e-46
MYBL2	5337.12	-1.22239	0.0481032	1.57665e-143	2.13763e-141
H2BC11	5132.47	-1.21943	0.0533547	1.10437e-116	9.36864e-115
TOMM22	1681.97	-1.21878	0.0593588	9.40892e-95	5.41191e-93
TSPAN33	218.318	-1.21797	0.132767	3.6302e-21	2.59532e-20
CCDC69	80.2857	-1.2157	0.220108	2.27041e-09	8.08352e-09
VEGFB	149.665	-1.21512	0.157475	9.28607e-16	4.9235e-15
H2BC4	4466.35	-1.21308	0.0518662	4.88519e-122	4.44202e-120
KCNQ2	191.609	-1.21166	0.145762	7.50786e-18	4.492e-17
NCS1	1000.03	-1.21093	0.073196	1.54975e-62	4.22493e-61
LSM2	322.059	-1.21058	0.114468	3.24229e-27	3.03166e-26
SELENOM	69.2151	-1.21007	0.23136	1.15257e-08	3.89622e-08
RPL29	8106.51	-1.20948	0.0437656	3.72397e-169	7.85395e-167
MZT2B	1157.06	-1.20941	0.0667811	2.33946e-74	8.30016e-73
PRXL2C	141.771	-1.20885	0.16139	5.44109e-15	2.7698e-14
EEF1G	8252.7	-1.20865	0.0465547	1.19392e-149	1.79501e-147
MZT1	659.355	-1.20805	0.0853787	1.64649e-46	2.87048e-45
SNU13	2980.14	-1.2069	0.0492325	9.36539e-134	1.04569e-131
BOLA3	210.844	-1.20677	0.136497	7.87247e-20	5.25697e-19
ERG28	418.754	-1.206	0.0991098	3.98833e-35	5.02179e-34
GABARAP	1141.22	-1.20487	0.0672902	9.57231e-73	3.30183e-71
PLEKHB1	42.5612	-1.20404	0.293259	2.36658e-06	6.65985e-06
RPS15	7995.37	-1.20315	0.0426245	2.51649e-176	5.8789e-174
PFN1	5789.96	-1.20002	0.0430082	2.33193e-172	5.05863e-170
RPS3	10895.7	-1.19745	0.0451097	2.72283e-156	4.59402e-154
RPL36	5276.92	-1.19415	0.0475629	3.97959e-140	4.99422e-138
BAD	144.774	-1.19055	0.163357	2.686e-14	1.31826e-13
JOSD2	74.1167	-1.19016	0.225998	1.05095e-08	3.56938e-08
RPS26	2486.82	-1.18988	0.0549048	3.64035e-105	2.58312e-103
CKLF	120.555	-1.18519	0.17247	5.44965e-13	2.46803e-12
TSR3	473.84	-1.18303	0.0950357	1.37232e-36	1.79489e-35
NME1-NME2	3200.6	-1.1823	0.0488537	2.16714e-130	2.28528e-128
RPS10-NUDT3	2934.47	-1.18089	0.0495663	1.85693e-126	1.79602e-124
RPS10	3228.45	-1.18062	0.0487063	8.50229e-131	9.02848e-129
IFNGR2	705.895	-1.1802	0.0798724	2.05402e-50	3.98344e-49
H3-7	3325.44	-1.17961	0.0559092	8.19183e-100	5.29332e-98
H2AC11	5210.02	-1.17886	0.0566419	3.34943e-97	2.07596e-95
H2BC17	4026.65	-1.1786	0.0510753	8.19238e-119	7.02832e-117
DCTPP1	1592.95	-1.17807	0.0579245	5.96333e-93	3.31696e-91
RAB1B	1453.86	-1.17794	0.0618754	8.40527e-82	3.54539e-80
RPL10	10162.2	-1.17764	0.0414325	1.06066e-178	2.68435e-176
ELOF1	693.696	-1.17641	0.0810567	9.93232e-49	1.84831e-47
PLPPR2	246.098	-1.17433	0.12875	7.14138e-21	5.04146e-20
EEF1B2	3428.61	-1.17363	0.0551359	1.56548e-101	1.04722e-99
RPL27	2913.65	-1.17343	0.0663473	5.46365e-71	1.78421e-69
RPL23	6554.47	-1.17217	0.0548615	2.85664e-102	1.92791e-100
NPM3	723.167	-1.17127	0.0797724	8.48797e-50	1.62126e-48
PCSK1N	239.768	-1.16995	0.128691	9.57433e-21	6.70601e-20
CCNI	3228.53	-1.16985	0.0598046	3.43756e-86	1.60613e-84
BAX	723.945	-1.16969	0.0821359	5.22462e-47	9.2251e-46
UBE2D4	164.95	-1.16964	0.153702	2.59638e-15	1.34102e-14
LSM12	2008.04	-1.16717	0.0563975	4.00898e-96	2.35044e-94
AGTRAP	292.457	-1.16638	0.118746	9.0341e-24	7.32032e-23
ARL2BP	619.736	-1.16531	0.0826796	4.28383e-46	7.36693e-45
NT5C3B	1715.13	-1.16403	0.0592265	5.68916e-87	2.69968e-85
CIB2	99.6431	-1.16378	0.190586	9.29274e-11	3.65476e-10
CST3	571.685	-1.1637	0.0924762	2.69684e-37	3.61443e-36
ATP5MK	1250.4	-1.16357	0.0655015	1.42419e-71	4.73224e-70
SH3BGRL3	176.404	-1.16305	0.153942	4.06538e-15	2.08135e-14
SEC61G	226.709	-1.16288	0.131504	9.34069e-20	6.21553e-19
RTL8C	459.544	-1.16166	0.0988956	7.69112e-33	8.86113e-32
C20ORF27	858.711	-1.16067	0.0722776	5.32735e-59	1.30058e-57
AGPAT1	1083.66	-1.16066	0.0713241	1.63854e-60	4.21003e-59
CABLES2	431.714	-1.16041	0.100002	4.12179e-32	4.63282e-31
SERINC2	94.3815	-1.16014	0.19435	2.1893e-10	8.38449e-10
TGIF2-RAB5IF	276.71	-1.16006	0.118146	9.60886e-24	7.77775e-23
H2BC18	9166.05	-1.15775	0.0498443	2.64245e-120	2.3743e-118
CCDC3	129.12	-1.1575	0.178077	7.68279e-12	3.23885e-11
H2AC17	2379.6	-1.15674	0.0597038	1.38171e-84	6.2259e-83
H2BC13	1485.55	-1.15654	0.0603128	6.45551e-83	2.77697e-81
H2BU1	2107.66	-1.1559	0.0643223	3.63357e-73	1.27133e-71
PTMS	2394.21	-1.15384	0.0664131	1.43654e-68	4.47923e-67
KIAA1191	1385.79	-1.15376	0.0625507	6.28631e-77	2.33393e-75
BTBD2	1544.79	-1.15259	0.0621767	1.14646e-77	4.34141e-76
SMCO4	63.1092	-1.1517	0.237499	1.0766e-07	3.39951e-07
H2AC12	4136.09	-1.14964	0.0553863	1.19856e-96	7.16542e-95
DGCR6L	396.884	-1.14884	0.101599	1.3157e-30	1.40301e-29
ATP6V0C	1080.83	-1.14845	0.0668045	3.47342e-67	1.06553e-65
H4C8	5806.9	-1.14731	0.0440987	3.64257e-150	5.64412e-148
RPL35A	3843.19	-1.14722	0.0461089	1.37088e-137	1.67878e-135
RPL36A-HNRNPH2	1506.36	-1.14659	0.0746507	3.4495e-54	7.58041e-53
MMD	227.509	-1.14631	0.129652	1.01413e-19	6.74239e-19
REEP2	408.147	-1.14587	0.107529	1.78998e-27	1.69246e-26
RPS6KB2	700.616	-1.14574	0.0798514	1.22886e-47	2.2057e-46
RPS4X	21903.3	-1.14489	0.0429619	2.12396e-157	3.66503e-155
MRPL41	449.763	-1.1446	0.0950211	2.28521e-34	2.79621e-33
TMSB10	1287.89	-1.144	0.0751885	3.19431e-53	6.81259e-52
ERGIC1	1296.38	-1.14375	0.0714203	1.15828e-58	2.80518e-57
SLC25A39	1546.18	-1.14334	0.0625791	1.63718e-75	5.9475e-74
RASL10B	485.045	-1.14325	0.0974589	9.96334e-33	1.14356e-31
RPS6	7972.77	-1.1428	0.0503983	9.0746e-115	7.44853e-113
GAMT	171.82	-1.14207	0.146132	5.85675e-16	3.14368e-15
ATP5ME	496.513	-1.14172	0.109185	1.5226e-26	1.3787e-25
NHP2	1660.35	-1.1417	0.0613967	4.04731e-78	1.57586e-76
H2BC7	1989.87	-1.14053	0.0577799	1.1583e-87	5.58374e-86
TIMM8B	189.155	-1.13832	0.143387	2.22232e-16	1.21783e-15
EIF5A	9400.9	-1.13823	0.0421739	2.34849e-161	4.24545e-159
CSTB	915.086	-1.13738	0.0776002	1.41661e-49	2.69565e-48
RPS25	2258.03	-1.13687	0.0586035	9.23089e-85	4.17176e-83
SNRNP25	410.407	-1.13617	0.103061	3.34921e-29	3.41557e-28
APH1A	2034.86	-1.13591	0.0545651	3.56459e-97	2.19496e-95
EIF4EBP2	3001.53	-1.13517	0.0499188	2.13321e-115	1.77982e-113
NUDT1	222.989	-1.13513	0.135269	5.33742e-18	3.21878e-17
BCL7B	456.111	-1.13365	0.0938791	1.65937e-34	2.04029e-33
POLR2J	295.671	-1.13325	0.115328	9.94564e-24	8.04178e-23
H2BC9	3028.44	-1.13302	0.0532835	2.93932e-101	1.94907e-99
SELENOW	160.525	-1.13195	0.152298	1.17577e-14	5.89048e-14
CKS1B	1103.32	-1.12834	0.0687841	2.16845e-61	5.68702e-60
METTL9	840.909	-1.12834	0.0742852	5.03489e-53	1.06781e-51
HIGD2A	455.071	-1.12833	0.0966699	2.10728e-32	2.38977e-31
GNG12	1055.05	-1.12828	0.0679861	9.06981e-63	2.50409e-61
RPL19	8594.4	-1.12727	0.0454744	1.45046e-136	1.72073e-134
RNF5	596.157	-1.12726	0.0856245	1.67705e-40	2.48691e-39
TMEM183A	1200.73	-1.12698	0.0642827	1.00455e-69	3.19124e-68
RPL8	11033.7	-1.12606	0.0409342	1.70115e-167	3.44426e-165
H3C13	1717	-1.12541	0.062638	4.35302e-73	1.51955e-71
COMMD7	193.236	-1.12524	0.138909	6.30602e-17	3.57169e-16
RPL14	5703.11	-1.12519	0.04693	6.14837e-128	6.06254e-126
H2AC19	9254.62	-1.124	0.0541306	1.12412e-96	6.76702e-95
H2AC18	9254.33	-1.12393	0.0541455	1.2996e-96	7.73898e-95
SNRPF	389.729	-1.12357	0.111208	6.3874e-25	5.41254e-24
H4C11	2285.66	-1.12352	0.0682523	8.60604e-62	2.29268e-60
ROMO1	425.581	-1.12277	0.0998867	3.12774e-30	3.29596e-29
C19ORF53	305.523	-1.12267	0.13275	3.21553e-18	1.96728e-17
BANF1	1277.37	-1.1221	0.0674311	4.39856e-63	1.2278e-61
GPR160	69.9534	-1.12204	0.238977	2.61312e-07	7.98236e-07
SCAMP5	171.448	-1.12196	0.14735	3.06287e-15	1.57713e-14
PEMT	281.124	-1.12067	0.116051	5.54102e-23	4.35734e-22
FIBP	512.582	-1.12051	0.105531	2.99261e-27	2.80511e-26
H2BC5	3688.04	-1.12031	0.0512844	1.09352e-106	7.98325e-105
TMEM256	216.99	-1.12007	0.132018	2.57442e-18	1.58591e-17
APRT	1690.17	-1.11984	0.0578902	2.87798e-84	1.28915e-82
ISOC2	408.387	-1.11956	0.102374	9.48992e-29	9.44947e-28
H4-16	500.065	-1.11923	0.11068	5.92531e-25	5.03221e-24
RPS7	6767.19	-1.11858	0.0445722	7.01689e-140	8.73372e-138
BCL7C	602.181	-1.1185	0.0834719	7.57202e-42	1.15792e-40
GDF1	109.223	-1.11764	0.188129	3.13343e-10	1.18538e-09
H3C1	1621.68	-1.11759	0.0662768	1.07504e-64	3.12131e-63
RNF10	2091.43	-1.11574	0.0563143	2.95598e-88	1.45735e-86
MZT2A	728.059	-1.11492	0.0831853	7.35278e-42	1.12666e-40
PKIG	162.082	-1.11334	0.149416	1.10113e-14	5.52017e-14
B4GALT3	738.337	-1.11204	0.0801644	1.1989e-44	1.98315e-43
H2BC21	5857.69	-1.11078	0.0577	1.80695e-83	7.99956e-82
SZRD1	2340.31	-1.11054	0.0527611	3.08396e-99	1.96764e-97
MAF1	723.769	-1.11044	0.0818131	7.46398e-43	1.17552e-41
USB1	618.998	-1.10997	0.0869701	3.40605e-38	4.71046e-37
RPL17-C18ORF32	1959.81	-1.10961	0.0591946	2.77093e-79	1.11314e-77
RPL21	5534.28	-1.10917	0.0542501	8.65381e-94	4.88506e-92
DDAH1	714.746	-1.10878	0.0911751	6.45066e-35	8.062e-34
H4C4	3617.03	-1.1083	0.0610184	1.32088e-74	4.73056e-73
CDC26	204.398	-1.10828	0.140532	3.82182e-16	2.06896e-15
CTNNBIP1	209.39	-1.10731	0.135184	3.21003e-17	1.84777e-16
COX6B1	1150.38	-1.10701	0.0717183	1.23901e-54	2.76275e-53
TUSC2	427.507	-1.10669	0.10347	1.36705e-27	1.29985e-26
ESX1	72.9848	-1.10604	0.220487	5.73749e-08	1.84819e-07
BBIP1	132.99	-1.10567	0.171264	1.27944e-11	5.317e-11
MXRA7	2364.52	-1.10564	0.0579744	5.81504e-82	2.45965e-80
SPG21	678.371	-1.10545	0.0805061	8.65823e-44	1.40165e-42
EIF5AL1	1809.85	-1.10478	0.0624346	6.09004e-71	1.98449e-69
SPRING1	977.565	-1.10446	0.0697117	2.0747e-57	4.88439e-56
RPS27A	4685.63	-1.10441	0.0553683	2.13993e-89	1.10152e-87
EMD	855.514	-1.10355	0.0742891	8.59507e-51	1.69282e-49
UFC1	686.355	-1.1024	0.0801703	6.69045e-44	1.08541e-42
DMTN	35.2717	-1.10203	0.305375	2.75283e-05	7.00195e-05
RPS3A	8256.22	-1.10136	0.049287	1.7927e-111	1.396e-109
H2AC20	4694.37	-1.10104	0.055356	6.70124e-89	3.38067e-87
ZDHHC12	237.681	-1.10103	0.126996	5.54834e-19	3.55192e-18
STMP1	379.035	-1.10082	0.104178	5.57338e-27	5.14792e-26
CIAO2B	364.981	-1.10055	0.109895	1.71732e-24	1.4344e-23
RAB31	503.864	-1.10001	0.092913	3.25098e-33	3.7974e-32
H4C12	2136.63	-1.09955	0.0720106	1.65286e-53	3.55002e-52
MRPL54	304.126	-1.09927	0.121359	1.72392e-20	1.1872e-19
KIAA0930	1021.26	-1.09898	0.0746983	7.26165e-50	1.39052e-48
LAMTOR5	829.242	-1.09882	0.0773035	1.00602e-46	1.76606e-45
RPL9	8578.79	-1.09871	0.0443207	1.57602e-136	1.85518e-134
H2BC12	6376.19	-1.0977	0.0519522	5.90237e-100	3.83024e-98
H2AC8	2871.81	-1.09681	0.0520691	2.31975e-99	1.48631e-97
PIN1	866.158	-1.09605	0.074364	4.9414e-50	9.48611e-49
CCNQ	228.151	-1.09549	0.128294	1.77033e-18	1.09903e-17
NKAIN1	136.15	-1.09409	0.168277	9.91897e-12	4.15044e-11
NDUFB10	1379.39	-1.09346	0.0669205	7.11529e-61	1.84064e-59
EPHA8	153.958	-1.09307	0.154541	1.93753e-13	9.01941e-13
H3C2	5809.06	-1.09245	0.0526443	1.66098e-96	9.77597e-95
GNG2	68.8076	-1.09125	0.229776	2.31496e-07	7.10156e-07
CEP20	430.071	-1.09092	0.100758	3.49284e-28	3.40428e-27
VMA21	1874.32	-1.0906	0.0584609	1.60516e-78	6.28203e-77
ENSG00000284512	72.4283	-1.09048	0.222683	1.12252e-07	3.53715e-07
SNRPD2	2193.33	-1.09047	0.0556644	2.64394e-86	1.23914e-84
MLF2	1815.17	-1.09026	0.0609658	2.24201e-72	7.6334e-71
SNX3	1044.49	-1.08925	0.0706038	1.49546e-54	3.31028e-53
C17ORF49	287.614	-1.08916	0.11669	1.38378e-21	1.00829e-20
MCUB	204.191	-1.08892	0.139483	7.75638e-16	4.135e-15
PITX1	698.196	-1.08773	0.0816858	2.6137e-41	3.9374e-40
TOMM5	465.052	-1.08735	0.0952145	4.61011e-31	5.02545e-30
SLC50A1	233.161	-1.08485	0.131457	2.10198e-17	1.22153e-16
RPS17	6040.12	-1.08485	0.0451082	1.20665e-128	1.22973e-126
LRP3	845.591	-1.08466	0.0774283	1.96126e-45	3.32385e-44
VKORC1	554.884	-1.08447	0.089347	9.39518e-35	1.16557e-33
TRIR	1269.68	-1.08416	0.0652989	9.48927e-63	2.61515e-61
H2AC14	1110.87	-1.08276	0.0753056	1.01473e-47	1.83001e-46
CNFN	20.5572	-1.0823	0.391395	0.000411906	0.000920365
SLC35A4	1638.88	-1.0814	0.0637078	1.8389e-65	5.4011e-64
PHPT1	323.176	-1.08099	0.108748	3.90641e-24	3.20816e-23
SLC25A6	1877.38	-1.07999	0.0549611	8.44577e-87	3.99529e-85
STOML2	1741.34	-1.07998	0.0577397	6.67465e-79	2.65326e-77
CMTM3	225.928	-1.07994	0.132436	4.83543e-17	2.76141e-16
RAB5IF	423.576	-1.07986	0.0966471	7.85574e-30	8.18733e-29
RPL11	3306.76	-1.07985	0.116773	3.22201e-21	2.31002e-20
TWIST2	138.069	-1.07935	0.171312	3.90205e-11	1.57629e-10
ATP5F1D	754.042	-1.07874	0.0783179	5.30353e-44	8.64099e-43
CLPP	1162.5	-1.07754	0.066485	6.57044e-60	1.64913e-58
MRPL52	250.492	-1.07655	0.122866	2.70383e-19	1.7576e-18
H2BC12L	4520.66	-1.07615	0.0546359	3.40975e-87	1.62821e-85
SSNA1	508.764	-1.07601	0.0912742	6.47638e-33	7.47862e-32
ARF5	1235.59	-1.07543	0.0651697	5.25274e-62	1.40924e-60
FAM81A	71.2203	-1.07528	0.221453	1.47289e-07	4.60014e-07
MTFP1	345.259	-1.07349	0.11038	3.39053e-23	2.69274e-22
CRYL1	45.4416	-1.07343	0.272931	9.24217e-06	2.46517e-05
CAMK2N1	109.819	-1.07296	0.184642	8.20135e-10	3.00888e-09
SIGMAR1	1832.91	-1.07264	0.058885	5.78978e-75	2.08336e-73
TPD52L1	212.412	-1.07205	0.138945	1.6965e-15	8.85575e-15
TBCB	511.567	-1.07204	0.0945796	1.29665e-30	1.38367e-29
FAM136A	861.863	-1.07132	0.0746276	1.46672e-47	2.62954e-46
PRDX5	405.425	-1.07114	0.107886	4.56647e-24	3.72806e-23
EMC6	360.781	-1.07066	0.105023	3.07189e-25	2.62798e-24
DNAL4	122.19	-1.0692	0.170712	5.15771e-11	2.06268e-10
RBPMS2	96.2661	-1.06908	0.193244	4.1782e-09	1.45719e-08
ATP6V0E1	411.898	-1.06876	0.0989082	4.79908e-28	4.65055e-27
RBX1	524.893	-1.06769	0.0898333	2.11408e-33	2.47703e-32
RPL36A	1627.75	-1.06768	0.0753154	1.94814e-46	3.38861e-45
C4ORF3	175.93	-1.06699	0.147613	6.94818e-14	3.32938e-13
RPL39L	177.373	-1.06626	0.143818	1.75443e-14	8.69483e-14
UXT	440.846	-1.06514	0.0948864	4.6076e-30	4.8286e-29
EFHD2	819.214	-1.06494	0.0783093	6.16832e-43	9.73658e-42
TMEM230	686.978	-1.0646	0.0786731	1.54647e-42	2.41597e-41
TMSB4X	51.6992	-1.06458	0.264634	6.69618e-06	1.81251e-05
MPV17L2	278.921	-1.06454	0.116626	1.03626e-20	7.23809e-20
TRMT112	725.502	-1.06397	0.0772553	5.73935e-44	9.32107e-43
ARF1	7463.43	-1.06341	0.0419579	1.60743e-142	2.16007e-140
G0S2	16.0632	-1.06273	0.437387	0.00099233	0.00212323
UQCR10	566.886	-1.06236	0.086546	1.8855e-35	2.40599e-34
RPL38	2352.4	-1.06184	0.0560791	9.21856e-81	3.7936e-79
RNF7	529.464	-1.06181	0.0950066	8.12738e-30	8.46463e-29
LSM1	169.173	-1.06157	0.147448	8.75253e-14	4.16376e-13
ENSG00000285304	468.188	-1.06154	0.0941313	2.59452e-30	2.74167e-29
ELP5	992.674	-1.06057	0.0685661	8.90189e-55	1.99373e-53
MRPL12	944.928	-1.05965	0.0720225	8.31861e-50	1.59091e-48
RHBDD2	602.943	-1.05958	0.0838997	2.256e-37	3.02894e-36
MRPL11	519.566	-1.05954	0.0931152	8.20618e-31	8.83765e-30
RAB32	302.634	-1.05827	0.115426	7.28926e-21	5.14347e-20
MRPL53	274.245	-1.05768	0.120838	3.14592e-19	2.03974e-18
MORN2	81.7028	-1.05643	0.208356	5.36547e-08	1.73313e-07
ABHD14A	94.427	-1.05586	0.194451	7.81422e-09	2.6743e-08
SMIM30	414.483	-1.05585	0.0980347	7.39738e-28	7.11395e-27
MRFAP1	3565.11	-1.0557	0.0621214	1.44064e-65	4.24779e-64
TXN2	670.885	-1.05527	0.0808023	8.78571e-40	1.27179e-38
POLDIP2	2345.9	-1.05522	0.0530415	7.29328e-89	3.66717e-87
DTD2	191.51	-1.05461	0.141289	1.25511e-14	6.2776e-14
LGALS1	16.7203	-1.05457	0.426498	0.000953084	0.00204473
FKBP1A	1614.49	-1.05455	0.0575684	9.47376e-76	3.46648e-74
MPC2	358.269	-1.05414	0.108487	3.96308e-23	3.13761e-22
MARCHF2	68.753	-1.05316	0.221961	2.78416e-07	8.47922e-07
MLST8	1090.77	-1.05272	0.074241	1.95053e-46	3.38887e-45
ASF1B	1241.9	-1.05267	0.0647554	3.24224e-60	8.21926e-59
HMGN2	9859.28	-1.05214	0.0409501	2.25788e-146	3.29672e-144
MRPL51	998.913	-1.05137	0.0719069	3.29987e-49	6.22466e-48
MANF	614.808	-1.05015	0.0882925	2.0307e-33	2.38301e-32
H2AC13	2515.63	-1.04933	0.0621605	1.00773e-64	2.9315e-63
SFT2D1	474.27	-1.04908	0.0915938	3.60642e-31	3.9455e-30
MRPS15	801.409	-1.04846	0.0756706	1.90601e-44	3.14595e-43
SMIM20	170.106	-1.04844	0.155313	2.21934e-12	9.73729e-12
COPZ1	2111.46	-1.04785	0.056419	8.76031e-78	3.32563e-76
HDDC2	749.113	-1.04782	0.0759168	4.00861e-44	6.56643e-43
H3C7	4099.38	-1.04758	0.0535726	6.21403e-86	2.87683e-84
UBE2M	1403.72	-1.0473	0.0676081	6.53815e-55	1.4665e-53
RPL17	2543.98	-1.04696	0.0528426	3.80421e-88	1.86345e-86
RPL10A	5083.31	-1.04694	0.0481985	2.11671e-105	1.50903e-103
SWI5	120.1	-1.04691	0.172508	1.9085e-10	7.34802e-10
WDR83OS	296.602	-1.04686	0.112521	2.15022e-21	1.55407e-20
AP1S1	403.671	-1.04573	0.102178	2.23258e-25	1.92187e-24
POLD2	2798.56	-1.04566	0.0485353	9.88759e-104	6.82468e-102
TMEM106C	1423.55	-1.04562	0.0625528	1.65487e-63	4.68828e-62
POLR2E	2310.35	-1.04469	0.0551369	7.72645e-81	3.18821e-79
FNDC4	55.9648	-1.04449	0.246252	2.91382e-06	8.1447e-06
H4C3	4802.08	-1.04418	0.0643102	4.59175e-60	1.15823e-58
FOXM1	2188.16	-1.04329	0.0519521	1.77667e-90	9.33519e-89
H3C14	8648.95	-1.04323	0.0527058	5.65937e-88	2.74561e-86
RPS5	5918.97	-1.04309	0.0414311	1.21072e-140	1.55803e-138
H3C15	8646.16	-1.04302	0.0526649	4.50398e-88	2.19208e-86
NKIRAS2	807.337	-1.04196	0.0745979	4.06604e-45	6.80736e-44
RPL7	5394.64	-1.04103	0.0458037	3.97329e-115	3.29696e-113
MRPS26	581.896	-1.04101	0.0839236	4.09637e-36	5.32108e-35
NDUFB7	607.299	-1.04089	0.0847407	1.84214e-35	2.35462e-34
PPP4C	2371.56	-1.03963	0.0531754	6.83587e-86	3.1551e-84
NXT2	134.744	-1.03883	0.172015	2.36398e-10	9.02391e-10
FXYD6-FXYD2	17.3792	-1.03828	0.417874	0.00102167	0.00218169
S100A10	757.359	-1.03822	0.0755444	9.39448e-44	1.516e-42
ALKBH5	3781.36	-1.03814	0.0501606	6.34283e-96	3.70446e-94
FKBP8	2190.05	-1.03791	0.0539766	3.60263e-83	1.56751e-81
CHMP4B	677.662	-1.03681	0.0849957	5.31533e-35	6.66502e-34
FAM189B	1861.94	-1.0349	0.0588548	5.58841e-70	1.78277e-68
SELENOP	184.174	-1.03487	0.140995	3.44021e-14	1.67919e-13
MRPS24	687.016	-1.03448	0.0846007	3.73188e-35	4.7067e-34
RPL24	4571.5	-1.03442	0.0471136	1.312e-107	9.7184e-106
CTXN1	70.3802	-1.0344	0.228116	8.16654e-07	2.3903e-06
GCOM1	98.0505	-1.03424	0.18962	7.4374e-09	2.55282e-08
ATP5MF	756.315	-1.03403	0.0877808	8.3961e-33	9.66601e-32
CCND3	361.61	-1.03383	0.107421	1.0542e-22	8.14241e-22
UBAC1	635.63	-1.03348	0.0834879	5.78032e-36	7.48288e-35
PDXP	650.505	-1.033	0.0811947	7.54678e-38	1.03334e-36
FAAP20	264.86	-1.03294	0.118706	5.41393e-19	3.46733e-18
UBE2S	2396.87	-1.03224	0.0598168	1.72184e-67	5.31425e-66
NEDD8	419.756	-1.03134	0.105893	3.44364e-23	2.73206e-22
MTPN	2445.42	-1.03014	0.0682561	3.15078e-52	6.53615e-51
FAM174C	419.721	-1.0293	0.100687	2.66895e-25	2.29231e-24
PSMB6	788.65	-1.02919	0.076323	3.32901e-42	5.15827e-41
DPM2	352.84	-1.02891	0.109219	7.59093e-22	5.61189e-21
HSF1	771.079	-1.02879	0.0750705	1.65708e-43	2.6515e-42
CD99	568.473	-1.02874	0.0871626	6.52042e-33	7.52375e-32
RPL15	13338.9	-1.02813	0.0378148	1.56966e-163	2.90673e-161
PPP1R11	446.933	-1.0277	0.100292	2.08858e-25	1.80507e-24
NDUFS8	707.162	-1.02769	0.0811815	1.72582e-37	2.32534e-36
LAMTOR2	246.901	-1.02703	0.126467	7.76232e-17	4.37856e-16
RTL8A	318.956	-1.02666	0.111491	5.63268e-21	4.00432e-20
LSM7	454.398	-1.02573	0.0974339	1.1153e-26	1.019e-25
MRPL10	807.373	-1.0251	0.0740788	2.64521e-44	4.35184e-43
RPS19BP1	401.777	-1.02408	0.0997229	1.68106e-25	1.45619e-24
C8ORF88	171.802	-1.02406	0.143999	1.91033e-13	8.89554e-13
SLC2A4RG	398.965	-1.02351	0.0999155	2.19375e-25	1.89166e-24
ZNHIT1	581.251	-1.02348	0.0862964	3.3477e-33	3.90737e-32
LAGE3	441.954	-1.023	0.0989676	8.36985e-26	7.38853e-25
H4C5	3163.52	-1.02276	0.0705515	2.25815e-48	4.14632e-47
IFITM2	77.1257	-1.02254	0.215817	3.26205e-07	9.87524e-07
SYNGR3	36.4504	-1.02163	0.317153	0.000152992	0.000359238
GUCD1	1542.75	-1.02159	0.0585094	5.15592e-69	1.61762e-67
H2BC15	1801.94	-1.02027	0.0630866	1.41677e-59	3.51531e-58
SMIM3	9.0841	-1.02019	0.580193	0.00346095	0.00686538
CD63	1352.08	-1.01967	0.0659059	9.70117e-55	2.16955e-53
H3-5	160.448	-1.01954	0.151364	2.73718e-12	1.19231e-11
NBDY	286.342	-1.01951	0.122415	1.41813e-17	8.32084e-17
NDUFB11	1308.03	-1.01909	0.066785	2.57171e-53	5.5002e-52
TIMM13	1261.49	-1.01859	0.0626572	3.62526e-60	9.17492e-59
POLE3	2446.84	-1.01844	0.0547044	4.23525e-78	1.64481e-76
FAU	2010.67	-1.01801	0.0547574	6.86246e-78	2.61825e-76
SUMO2	4162.57	-1.01718	0.0497021	7.98372e-94	4.52361e-92
URGCP-MRPS24	490.468	-1.01654	0.0946576	1.19127e-27	1.13627e-26
TMEM126A	75.3416	-1.01525	0.215206	3.70729e-07	1.11719e-06
MAP1LC3B2	122.124	-1.01502	0.171259	5.13688e-10	1.90811e-09
COX16	246.266	-1.01456	0.133781	5.8406e-15	2.97018e-14
COX5A	1411.41	-1.01438	0.0604649	6.66797e-64	1.90326e-62
DCXR	641.898	-1.01394	0.0847528	1.00153e-33	1.19467e-32
H2AC16	364.939	-1.01364	0.112746	4.37872e-20	2.96305e-19
SEC11C	169.69	-1.01351	0.151948	4.37634e-12	1.87938e-11
TMEM134	89.9481	-1.01274	0.202923	9.62447e-08	3.0511e-07
NDUFC2-KCTD14	216.269	-1.01267	0.130746	1.67508e-15	8.75297e-15
RGS10	96.9739	-1.01237	0.193017	2.54341e-08	8.407e-08
HAX1	1149.35	-1.01236	0.067843	4.35984e-51	8.67683e-50
TIMM17B	739.508	-1.01233	0.098471	1.55992e-25	1.35357e-24
RPL7A	16568.7	-1.01173	0.042344	6.73938e-127	6.60242e-125
ATP5MC2	2054.37	-1.01131	0.0545255	1.59186e-77	5.98327e-76
PEDS1-UBE2V1	967.731	-1.01124	0.0733212	5.25605e-44	8.57283e-43
PGAM5	2564.21	-1.01086	0.0521535	2.0238e-84	9.09211e-83
COA4	495.498	-1.01067	0.0912195	2.88113e-29	2.94216e-28
UQCRHL	308.692	-1.01044	0.132234	3.80045e-15	1.94834e-14
DNPH1	397.097	-1.01023	0.10588	2.55345e-22	1.93484e-21
TGFB1	131.199	-1.01019	0.16975	4.51525e-10	1.68503e-09
MSRB1	247.831	-1.01012	0.125535	1.51727e-16	8.39946e-16
RNF187	2084.81	-1.01	0.0562838	9.85028e-73	3.37644e-71
STARD3NL	474.601	-1.00988	0.0913839	3.97342e-29	4.04129e-28
MAP2K2	1706.67	-1.0095	0.0585622	2.56779e-67	7.89308e-66
SNAPIN	348.441	-1.0086	0.104805	1.15823e-22	8.92324e-22
KDELR2	2158.18	-1.00761	0.0603817	3.03859e-63	8.5131e-62
JUND	410.147	-1.00761	0.0998365	1.09283e-24	9.19875e-24
RPS9	5413.57	-1.00722	0.0443447	6.23866e-115	5.14859e-113
STK40	1153.11	-1.0064	0.065127	1.35795e-54	3.01911e-53
SELENON	1521.37	-1.00588	0.066065	4.49977e-53	9.55651e-52
SDF2L1	300.597	-1.00583	0.115406	5.27638e-19	3.38209e-18
AP3S1	527.283	-1.00558	0.0887491	1.72391e-30	1.83574e-29
IFI27L2	48.7958	-1.00552	0.259635	1.58719e-05	4.1376e-05
H3C10	3831.68	-1.00428	0.0539908	6.01315e-78	2.31164e-76
TMEM184B	1167.27	-1.00361	0.0653117	5.22242e-54	1.13777e-52
COX14	156.78	-1.00324	0.152917	9.49341e-12	3.98115e-11
DAD1	507.237	-1.00116	0.0930574	1.01777e-27	9.75073e-27
TNFRSF10C	9.03283	-1.00103	0.582557	0.00401686	0.00790924
ENSG00000262660	702.861	-0.99999	0.0789266	1.65786e-37	2.23774e-36
NSMF	1246.44	-0.999805	0.0647712	1.80486e-54	3.98354e-53
LYPLA1	773.945	-0.999789	0.0832862	6.43065e-34	7.70106e-33
MDK	346.19	-0.999623	0.110112	2.06449e-20	1.41277e-19
CFL1	3695.43	-0.99881	0.0528523	2.29278e-80	9.38434e-79
H2AC6	1851.43	-0.998577	0.0583084	1.84713e-66	5.56523e-65
HSBP1	1446.5	-0.998388	0.0651044	8.60175e-54	1.8633e-52
COA3	522.077	-0.997846	0.0895724	1.52857e-29	1.57901e-28
GTF2A2	360.014	-0.997711	0.104952	3.73454e-22	2.80321e-21
CSRP1	13.4766	-0.996672	0.467876	0.00252523	0.00511957
TIMM10	226.393	-0.995735	0.128503	1.73141e-15	9.02558e-15
H2AC21	1800.79	-0.995251	0.0627642	2.46008e-57	5.7827e-56
H2BC8	2878.4	-0.995059	0.0568308	2.39253e-69	7.55314e-68
POLR2F	528.711	-0.994356	0.0959162	6.74822e-26	5.97503e-25
ATP5MC1	941.59	-0.994351	0.0738317	4.7197e-42	7.26863e-41
H2AW	1657.7	-0.99343	0.0754115	2.4391e-40	3.60541e-39
PPIAL4A	388.648	-0.992919	0.113254	3.49762e-19	2.26102e-18
TAF13	269.556	-0.992258	0.118425	1.01891e-17	6.03672e-17
LITAF	260.691	-0.991252	0.122402	1.06104e-16	5.92565e-16
MSANTD3	240.382	-0.990289	0.124352	3.18835e-16	1.73158e-15
TPM4	1356.83	-0.989379	0.0655192	3.19578e-52	6.62045e-51
ARL2	349.624	-0.989069	0.119279	2.14114e-17	1.24333e-16
VTI1B	667.686	-0.989062	0.080664	2.88315e-35	3.64231e-34
KXD1	989.062	-0.988853	0.0681226	1.9175e-48	3.53365e-47
SVBP	124.009	-0.988707	0.173253	2.09337e-09	7.47245e-09
SLC9A3R2	149.635	-0.988426	0.160212	1.26673e-10	4.93846e-10
CYB5R3	1876.16	-0.988312	0.0566346	6.82668e-69	2.13738e-67
ENHO	37.7081	-0.987503	0.288216	9.02564e-05	0.000217374
IFI6	67.7519	-0.98625	0.221157	1.40039e-06	4.0037e-06
PIK3R2	663.068	-0.985991	0.0817122	3.16556e-34	3.85169e-33
SURF2	160.96	-0.985943	0.164411	3.73378e-10	1.402e-09
USF2	777.827	-0.985596	0.0774579	8.69021e-38	1.18563e-36
CDKN2A	986.428	-0.985296	0.0777327	1.62346e-37	2.19521e-36
UBALD2	607.843	-0.984998	0.0880258	9.12393e-30	9.48951e-29
EFNA3	37.6446	-0.98493	0.301778	0.000158153	0.000370668
PEA15	1350.67	-0.984903	0.063747	1.52208e-54	3.36432e-53
MRPS12	645.212	-0.984628	0.0819042	5.48239e-34	6.58103e-33
MIEN1	304.694	-0.983609	0.119941	4.67693e-17	2.67291e-16
ENSG00000260643	81.0966	-0.983032	0.20991	4.96426e-07	1.48157e-06
CLPTM1L	2661.85	-0.982881	0.0527834	4.43827e-78	1.71926e-76
ALKBH7	206.092	-0.982102	0.132184	2.11682e-14	1.04601e-13
CCDC124	891.765	-0.98206	0.0745653	2.63616e-40	3.88265e-39
TEX261	1838.28	-0.981968	0.0547022	9.63411e-73	3.30982e-71
GTF3C6	481.989	-0.9818	0.0935887	1.91856e-26	1.73207e-25
C11ORF96	103.519	-0.981733	0.185235	2.12196e-08	7.06003e-08
MT-ND3	263.639	-0.981613	0.405057	0.00160366	0.00334225
DMAC2	394.553	-0.981598	0.104881	1.60367e-21	1.16293e-20
DNAJC4	65.018	-0.981571	0.227806	2.81117e-06	7.86433e-06
POLR3GL	94.0659	-0.981335	0.190888	4.97531e-08	1.61122e-07
PARK7	1697.13	-0.980342	0.0612504	2.40551e-58	5.79805e-57
RAB11B	768.163	-0.979764	0.0749225	9.11829e-40	1.31868e-38
SYNGR2	863.069	-0.978464	0.0726272	4.67743e-42	7.21084e-41
MT1X	104.809	-0.978308	0.182639	1.57806e-08	5.28398e-08
ARRB2	887.413	-0.977069	0.071051	1.02996e-43	1.65677e-42
DYNLT1	856.106	-0.976943	0.0763067	3.26227e-38	4.52398e-37
HCFC1R1	115.416	-0.975021	0.187015	3.46274e-08	1.13298e-07
PMVK	208.787	-0.974754	0.136453	1.80768e-13	8.45125e-13
FAM32A	584.504	-0.974363	0.0836539	4.89634e-32	5.47907e-31
IMPA2	163.03	-0.973839	0.150171	1.74496e-11	7.19447e-11
POLR2M	353.274	-0.973757	0.103966	1.54294e-21	1.12103e-20
PCGF2	379.519	-0.973197	0.10489	3.53494e-21	2.5296e-20
SF3B5	1704.58	-0.973154	0.059014	9.08707e-62	2.41659e-60
DGUOK	503.058	-0.973006	0.091685	5.40275e-27	4.99335e-26
FLOT2	1251.11	-0.972976	0.0631195	2.73957e-54	6.02903e-53
TMEM97	1401.03	-0.971954	0.0629964	2.21557e-54	4.88294e-53
ATP5PF	747.384	-0.971684	0.0834088	4.81957e-32	5.40112e-31
MRAP2	25.9084	-0.970854	0.362483	0.000936983	0.00201246
FAM104B	100.828	-0.970596	0.196134	1.39999e-07	4.37876e-07
EFHD1	344.181	-0.970054	0.105728	9.35904e-21	6.55824e-20
EIF3F	1782.25	-0.969895	0.0583524	1.0405e-62	2.85713e-61
ATF5	290.219	-0.969707	0.115467	9.33953e-18	5.55724e-17
PPP1CA	1400.73	-0.969416	0.0681088	1.20867e-46	2.11448e-45
MT-ND4	9488.97	-0.969349	0.27926	8.34184e-05	0.000201609
IAH1	299.07	-0.968928	0.115882	1.27975e-17	7.52339e-17
SERF2	1382.71	-0.968698	0.0668588	3.04234e-48	5.55263e-47
HDGF	6809.74	-0.968479	0.0429766	4.05288e-113	3.25624e-111
CACNG4	12.8004	-0.967942	0.479782	0.00354392	0.00701713
KDELR3	93.8567	-0.96771	0.194101	1.17199e-07	3.68767e-07
SUMO1	955.959	-0.967682	0.0700299	4.23068e-44	6.91526e-43
LYPD1	159.624	-0.967645	0.1488	1.58179e-11	6.53236e-11
PXMP2	329.171	-0.967011	0.111606	9.44809e-19	5.97291e-18
MKNK2	1189.05	-0.966782	0.0643264	1.01298e-51	2.05369e-50
BEX3	1371.08	-0.966701	0.0638344	1.78583e-52	3.73523e-51
SLC25A1	707.158	-0.965466	0.0808575	1.55904e-33	1.84521e-32
CCDC106	199.589	-0.965118	0.135207	1.94376e-13	9.04567e-13
DEAF1	1098.64	-0.964831	0.0691568	6.6549e-45	1.10806e-43
CHCHD10	276.776	-0.964653	0.122935	8.8755e-16	4.7091e-15
PET100	232.493	-0.96459	0.131574	4.71028e-14	2.28152e-13
DPY30	304.783	-0.964559	0.113152	3.22059e-18	1.96958e-17
ABRACL	223.074	-0.963609	0.127959	1.04962e-14	5.26893e-14
COX20	135.697	-0.963327	0.168277	2.06578e-09	7.37743e-09
H3C4	1106.05	-0.96321	0.0674843	6.98232e-47	1.22858e-45
CTDSP1	755.265	-0.962597	0.0784565	2.86462e-35	3.62193e-34
RACK1	16461.7	-0.961991	0.0415507	3.03728e-119	2.63549e-117
BUD31	467.029	-0.961778	0.0933873	1.53186e-25	1.3315e-24
MRPL18	888.631	-0.961444	0.0714001	5.42764e-42	8.34197e-41
EIF1	4509.04	-0.961225	0.0496911	5.03613e-84	2.24923e-82
TRIAP1	368.093	-0.961152	0.105087	1.2582e-20	8.73204e-20
COX4I1	2042.86	-0.960298	0.0560702	2.06352e-66	6.1926e-65
TXN	1800.34	-0.959971	0.0605636	3.05919e-57	7.16881e-56
BASP1	402.151	-0.959807	0.0989913	6.76022e-23	5.28599e-22
QDPR	301.042	-0.95875	0.118554	1.3014e-16	7.23343e-16
SKA2	1045.19	-0.958558	0.0716111	1.61276e-41	2.44409e-40
MLLT11	242.226	-0.958403	0.128121	1.56572e-14	7.77229e-14
ENSG00000260272	535.382	-0.958346	0.0902476	5.28698e-27	4.89231e-26
ARPC1A	1189.78	-0.958174	0.0637405	9.94045e-52	2.01799e-50
RPL22	2264.52	-0.956877	0.0667669	3.07519e-47	5.468e-46
NRGN	286.359	-0.956585	0.114049	1.06849e-17	6.32306e-17
NDUFB2	426.38	-0.95614	0.0954799	2.88808e-24	2.39255e-23
YBX1	10090.9	-0.95608	0.0517055	5.46303e-77	2.03823e-75
MT2A	72.4742	-0.955904	0.221329	2.96753e-06	8.29106e-06
POLR2K	266.644	-0.955536	0.122788	1.53056e-15	8.00604e-15
DEDD	488.242	-0.955157	0.0972694	2.02693e-23	1.6208e-22
ITGAE	108.193	-0.955121	0.187737	7.2448e-08	2.31507e-07
SETD9	33.7045	-0.953982	0.3119	0.00034879	0.000786513
AKT1	1766.54	-0.953947	0.0554391	5.27474e-67	1.60837e-65
PAFAH1B3	400.739	-0.95377	0.102422	2.74332e-21	1.97522e-20
WDTC1	956.037	-0.9533	0.073666	5.91027e-39	8.37196e-38
COMMD9	371.751	-0.951609	0.100924	9.14283e-22	6.73624e-21
TLCD3A	501.89	-0.951561	0.0973792	3.29695e-23	2.61979e-22
CDK4	2834.6	-0.951293	0.0479768	3.86208e-88	1.88571e-86
IDS	326.365	-0.950626	0.110696	1.95193e-18	1.20832e-17
AGPAT2	389.977	-0.950316	0.109732	1.0361e-18	6.52561e-18
RND2	9.2598	-0.950052	0.543549	0.00533845	0.010324
UBE2V1	965.777	-0.949978	0.072277	4.18303e-40	6.13713e-39
COX7C	1763.6	-0.9495	0.0650377	6.44458e-49	1.20667e-47
ELK3	175.66	-0.948979	0.142611	6.11961e-12	2.6003e-11
JTB	1116.61	-0.948356	0.0656525	6.12993e-48	1.11078e-46
SNRPG	720.816	-0.948179	0.0784715	2.93688e-34	3.5763e-33
MT-ATP6	5957.72	-0.948104	0.311367	0.000373348	0.000839397
GSK3A	1200.05	-0.946992	0.0688231	1.01563e-43	1.63546e-42
PANX2	79.9371	-0.946852	0.207693	1.02558e-06	2.96864e-06
PFDN1	444.161	-0.946004	0.0971556	4.72608e-23	3.72808e-22
CYB5A	255.377	-0.945897	0.121695	1.7011e-15	8.87364e-15
MAPKAPK3	654.657	-0.94577	0.0823476	3.5689e-31	3.90726e-30
CT45A10	117.438	-0.945584	0.173733	1.10149e-08	3.731e-08
H2AZ1	4488.39	-0.944191	0.0445177	1.82032e-100	1.19661e-98
NDUFA1	493.289	-0.943954	0.0999623	8.19662e-22	6.0479e-21
NSMCE1	378.133	-0.943042	0.10318	1.41875e-20	9.81041e-20
NPC2	398.996	-0.942651	0.102121	6.10173e-21	4.32966e-20
SRXN1	201.161	-0.942509	0.135116	6.73712e-13	3.0339e-12
MRPL37	2520.68	-0.942201	0.0548261	7.98741e-67	2.41611e-65
RFK	334.613	-0.942167	0.110983	4.69817e-18	2.84343e-17
PHF5A	547.057	-0.941904	0.0912224	1.24078e-25	1.08408e-24
BAG1	394.611	-0.941183	0.102434	9.11052e-21	6.38704e-20
CIB1	611.393	-0.940859	0.0817403	2.70699e-31	2.97867e-30
RNF126	914.034	-0.940763	0.0755664	3.26718e-36	4.2549e-35
METTL26	386.25	-0.940235	0.108911	1.36044e-18	8.50838e-18
TP53I11	273.212	-0.940218	0.116307	1.42042e-16	7.87481e-16
RPA3	360.684	-0.938837	0.103234	2.18756e-20	1.49564e-19
ARPP19	1810.4	-0.938353	0.061054	6.19984e-54	1.34878e-52
FDX2	137.897	-0.938334	0.160676	1.14029e-09	4.14541e-09
RHOG	202.928	-0.938151	0.133162	4.16218e-13	1.89855e-12
PALM	226.981	-0.938124	0.128883	7.59369e-14	3.63067e-13
SNF8	701.806	-0.938012	0.0789932	3.75008e-33	4.35692e-32
IER3IP1	246.167	-0.937399	0.12468	1.25784e-14	6.2892e-14
S100A13	179.872	-0.937034	0.139951	4.81715e-12	2.06343e-11
NUDT15	236.558	-0.936862	0.130613	1.66152e-13	7.7871e-13
RPL37A	5320.83	-0.936811	0.0498153	1.61197e-79	6.51005e-78
PPP1R14C	177.876	-0.936683	0.147591	4.90334e-11	1.96405e-10
H2AX	2704.19	-0.936375	0.0529002	9.82772e-71	3.19559e-69
SIX2	165.317	-0.936229	0.145937	3.13878e-11	1.27576e-10
PRIMA1	102.225	-0.936142	0.182283	6.02215e-08	1.93455e-07
PLCD3	591.313	-0.93595	0.0872454	1.76555e-27	1.6704e-26
SLIRP	410.668	-0.935931	0.102867	2.12505e-20	1.45355e-19
MAD2L2	708.973	-0.935832	0.0794473	1.17465e-32	1.34416e-31
SSR4	1017.98	-0.935572	0.074107	3.64914e-37	4.86072e-36
AP2M1	5179.58	-0.935252	0.0459326	8.79256e-93	4.87281e-91
SSBP4	312.258	-0.935091	0.109146	2.45056e-18	1.51144e-17
VAMP7	517.308	-0.934914	0.0958987	4.35527e-23	3.43915e-22
PYURF	296.406	-0.934876	0.1143	6.5945e-17	3.72535e-16
PIGY	296.406	-0.934876	0.1143	6.5945e-17	3.72535e-16
MRPL23	598.148	-0.934772	0.0910841	2.43282e-25	2.09187e-24
CRYGD	58.5498	-0.933991	0.237182	1.62995e-05	4.24396e-05
C1ORF115	168.667	-0.933925	0.145316	2.93242e-11	1.1938e-10
DRAP1	188.903	-0.933685	0.141318	8.87108e-12	3.72223e-11
BIRC5	2830.33	-0.932828	0.0485871	9.06828e-83	3.88988e-81
IFITM3	19.3577	-0.932768	0.380714	0.00196312	0.00404257
C1ORF53	25.7331	-0.932685	0.349258	0.00115356	0.00244989
ENSG00000284292	816.517	-0.932332	0.0731537	7.95234e-38	1.08594e-36
AMHR2	9.79222	-0.931057	0.526509	0.0058959	0.0113085
GSTP1	358.832	-0.930148	0.103163	4.59489e-20	3.10518e-19
PNPO	1556.77	-0.929433	0.0614454	2.63693e-52	5.48517e-51
BOLA2B	352.497	-0.928861	0.104334	1.2906e-19	8.52815e-19
LIX1L	986.503	-0.928633	0.0717288	5.94749e-39	8.41683e-38
SLC6A8	1441.66	-0.927812	0.060613	1.66773e-53	3.57691e-52
HPCAL1	196.656	-0.927454	0.138663	5.21285e-12	2.22789e-11
PNKD	296.908	-0.927129	0.117667	7.76546e-16	4.13749e-15
WASF3	614.062	-0.926346	0.0833119	2.45316e-29	2.51189e-28
NOP53	1381.64	-0.925797	0.0664475	9.79304e-45	1.62344e-43
RAD23A	1512.49	-0.925525	0.0645044	2.6753e-47	4.76253e-46
H2AC7	1401.79	-0.92541	0.0647464	5.93987e-47	1.04637e-45
DTYMK	978.193	-0.925324	0.0725415	7.06532e-38	9.69168e-37
GTF3A	687.894	-0.924808	0.0817618	2.8169e-30	2.97252e-29
UQCR11	627.624	-0.924541	0.0850185	3.70345e-28	3.60493e-27
RAB40B	244.716	-0.92453	0.125424	3.99359e-14	1.94243e-13
MTCH2	748.756	-0.923859	0.0774312	1.98728e-33	2.33567e-32
TSPO	78.3882	-0.923614	0.210739	2.5123e-06	7.04641e-06
PLAGL2	1804.14	-0.923598	0.0588845	4.73624e-56	1.08969e-54
EMC8	686.678	-0.922845	0.0823676	9.54116e-30	9.91666e-29
PYCR1	594.53	-0.922077	0.0920171	3.01578e-24	2.4929e-23
NMB	60.185	-0.922011	0.237069	2.07552e-05	5.35101e-05
VPS37D	24.9577	-0.921999	0.349734	0.00132489	0.00279152
PIANP	10.9409	-0.921904	0.493007	0.00563245	0.0108374
H2AC4	843.427	-0.921866	0.0758998	1.48711e-34	1.83145e-33
GNB2	1561.18	-0.921605	0.0583748	9.39472e-57	2.18802e-55
TMEM258	368.874	-0.921592	0.106279	1.03286e-18	6.50788e-18
RABAC1	311.077	-0.921375	0.113231	9.75406e-17	5.46753e-16
CHMP1A	1316.42	-0.921016	0.0633211	1.55717e-48	2.88011e-47
MICOS10	354.582	-0.920449	0.104187	2.44484e-19	1.5954e-18
PPIC	166.228	-0.92018	0.150151	2.07802e-10	7.9825e-10
HAND1	3909.76	-0.920171	0.049206	1.23063e-78	4.84124e-77
SIRT2	353.059	-0.920031	0.1027	8.02828e-20	5.35865e-19
SCOC	333.89	-0.919242	0.108975	8.03553e-18	4.80014e-17
CHPT1	564.587	-0.918934	0.086077	3.26917e-27	3.05491e-26
MRPL14	385.038	-0.91861	0.10614	1.20729e-18	7.57551e-18
POP7	899.305	-0.918385	0.0768678	1.66351e-33	1.96274e-32
ENSG00000270299	160.429	-0.918207	0.149477	1.91073e-10	7.35474e-10
MRPL33	131.408	-0.918201	0.183523	1.27789e-07	4.00677e-07
CDC34	839.237	-0.917775	0.075778	2.29451e-34	2.80532e-33
CHMP3	491.298	-0.917088	0.0947025	8.73333e-23	6.77994e-22
PDRG1	348.197	-0.916618	0.112093	7.10741e-17	4.01063e-16
UROS	554.428	-0.916571	0.0859947	3.96588e-27	3.6946e-26
NXPH4	155.213	-0.916375	0.15364	5.79368e-10	2.14526e-09
NRAS	1747.17	-0.916154	0.0612447	3.43903e-51	6.88033e-50
NDUFA4	955.931	-0.916124	0.0719982	1.08948e-37	1.47712e-36
FAM89A	511.763	-0.915625	0.0920315	6.3379e-24	5.15485e-23
SH3GL1	1885.56	-0.915474	0.0623359	1.99995e-49	3.79141e-48
RNF130	569.865	-0.915306	0.0864967	9.03037e-27	8.27556e-26
RAB8A	1085.75	-0.915258	0.0739025	7.96261e-36	1.02555e-34
MAPK8IP1	130.459	-0.915057	0.171121	2.07372e-08	6.90104e-08
DCAF12	1363.49	-0.915016	0.0622326	1.55773e-49	2.95677e-48
ANKRD40	1466.71	-0.914758	0.0595529	7.65234e-54	1.66001e-52
CCDC85B	215.657	-0.914668	0.129517	3.98107e-13	1.81812e-12
INPP5A	405.253	-0.913503	0.0981817	3.36937e-21	2.41225e-20
CALCB	88.7286	-0.913339	0.200697	1.20168e-06	3.45858e-06
PDZD11	633.849	-0.913113	0.0881259	9.33511e-26	8.20809e-25
SLC35B1	703.3	-0.912616	0.0805637	2.41497e-30	2.5555e-29
TMUB1	256.897	-0.911025	0.122183	2.20025e-14	1.08689e-13
MCRIP2	108.914	-0.910605	0.181035	1.1424e-07	3.59605e-07
B4GALT2	1468.36	-0.910535	0.0609764	5.19585e-51	1.03136e-49
SRP9	2873.51	-0.90994	0.0500584	2.00716e-74	7.15278e-73
GCHFR	75.8795	-0.909829	0.219775	7.68339e-06	2.06719e-05
MSRB2	108.887	-0.909227	0.177787	7.40313e-08	2.36368e-07
SF3B6	690.897	-0.909125	0.0779193	4.78123e-32	5.36211e-31
DMKN	240.958	-0.908961	0.124647	7.56452e-14	3.61787e-13
LYPLA2	619.765	-0.908809	0.0828005	1.27571e-28	1.26447e-27
TNNT1	72.4893	-0.907757	0.222996	1.03763e-05	2.75413e-05
CREB3	158.302	-0.907331	0.156909	1.78051e-09	6.37967e-09
RRAGD	389.942	-0.906013	0.101672	1.28765e-19	8.51238e-19
CAPNS1	1539.5	-0.905946	0.0582304	3.66495e-55	8.28158e-54
MGAT4B	833.942	-0.905401	0.0771204	2.05673e-32	2.33419e-31
SRSF9	2213.82	-0.904996	0.0594396	6.26509e-53	1.32316e-51
NDUFA3	310.651	-0.904747	0.113948	5.12683e-16	2.76067e-15
PGAM1	5530.31	-0.904242	0.0457579	1.68354e-87	8.06454e-86
TMEM160	205.261	-0.903572	0.13569	6.88838e-12	2.91609e-11
CERS1	160.234	-0.903284	0.155592	1.57523e-09	5.67089e-09
CARD19	82.9157	-0.903151	0.203771	2.15792e-06	6.0873e-06
ARHGDIA	4622.48	-0.901773	0.0474699	4.81194e-81	1.99643e-79
ILRUN	1028.23	-0.901699	0.0668234	4.48138e-42	6.92267e-41
AIDA	664.523	-0.901426	0.0856558	1.7515e-26	1.58501e-25
TMEM98	598.722	-0.901111	0.0823842	1.98752e-28	1.95723e-27
NBL1	282.482	-0.901074	0.115846	1.88406e-15	9.80111e-15
PRADC1	107.315	-0.900584	0.182131	1.83072e-07	5.65396e-07
AURKAIP1	1045.63	-0.900326	0.0697443	1.0579e-38	1.49019e-37
SERTAD3	89.1385	-0.900225	0.194094	8.32157e-07	2.43333e-06
RAB5C	1148.18	-0.899895	0.0644041	6.0672e-45	1.01242e-43
ENSG00000282988	2256.69	-0.899825	0.0562033	2.88522e-58	6.89954e-57
SRP14	587.506	-0.89915	0.0852063	1.29881e-26	1.18311e-25
PRR13	730.369	-0.899098	0.078901	1.16483e-30	1.24563e-29
TPT1	5338.38	-0.899093	0.0431682	6.49887e-97	3.94741e-95
VAMP3	994.685	-0.898049	0.0683155	4.79778e-40	7.02549e-39
H2AC15	437.437	-0.897978	0.100605	1.15706e-19	7.66244e-19
GRINA	610.418	-0.897958	0.0838905	2.57622e-27	2.41779e-26
PSENEN	296.961	-0.896476	0.116885	4.47394e-15	2.28666e-14
NT5DC2	2770.51	-0.896362	0.0565017	3.00645e-57	7.05609e-56
SIVA1	696.884	-0.896227	0.0808876	4.17514e-29	4.2351e-28
FUNDC2	537.54	-0.896077	0.0912339	2.39981e-23	1.91493e-22
SYT7	86.2198	-0.895242	0.197033	1.32401e-06	3.7927e-06
DAZAP2	1063.36	-0.895242	0.0674328	8.55578e-41	1.27372e-39
PGAM4	1360.78	-0.895039	0.0616374	2.3997e-48	4.40091e-47
BTF3	4395.6	-0.894955	0.0492261	1.99262e-74	7.11951e-73
C9ORF78	267.295	-0.894905	0.123062	9.19344e-14	4.36804e-13
TMEM141	204.614	-0.894064	0.13228	3.59135e-12	1.54752e-11
OAZ2	574.706	-0.893814	0.0898348	6.75272e-24	5.4893e-23
MPC1	354.56	-0.893434	0.112096	4.16351e-16	2.24832e-15
STUB1	2062.08	-0.893099	0.0591633	4.70052e-52	9.69802e-51
RILPL2	65.1319	-0.893058	0.226226	1.82219e-05	4.71861e-05
SCARA5	327.309	-0.892623	0.109683	1.05927e-16	5.91798e-16
SERP1	811.262	-0.89227	0.0732904	1.14867e-34	1.4204e-33
BABAM1	695.691	-0.892035	0.077502	3.17493e-31	3.48852e-30
SEPHS2	2461.15	-0.89172	0.0527952	1.45009e-64	4.18623e-63
ZNF581	351.831	-0.890931	0.105872	1.04434e-17	6.18501e-17
CCNY	742.162	-0.89088	0.0761644	3.58509e-32	4.03855e-31
CLTB	242.326	-0.890785	0.121947	7.31101e-14	3.49993e-13
MAZ	13126.6	-0.890624	0.0441768	5.98262e-91	3.16537e-89
FGFRL1	1250.25	-0.890488	0.064913	2.15405e-43	3.43585e-42
ACP1	1084.67	-0.88993	0.0677641	5.82784e-40	8.5092e-39
CDK5	257.367	-0.889524	0.119973	3.23185e-14	1.58104e-13
SYNJ2BP-COX16	133.734	-0.888899	0.162362	1.11566e-08	3.77732e-08
NUBP2	716.574	-0.888795	0.0782299	1.77407e-30	1.8865e-29
PLPBP	209.154	-0.88846	0.133179	6.6592e-12	2.823e-11
THOC7	311.596	-0.887916	0.112939	1.01122e-15	5.35028e-15
CDKN1A	106.537	-0.88771	0.181294	2.44011e-07	7.47245e-07
CIZ1	1473.9	-0.887077	0.0635296	7.20252e-45	1.19792e-43
NME1	1870.78	-0.887076	0.0577742	9.17018e-54	1.98361e-52
UBE2C	1409.32	-0.887032	0.0628211	7.88804e-46	1.34584e-44
STX10	358.123	-0.887003	0.104567	5.9345e-18	3.56893e-17
NRTN	96.1172	-0.886665	0.191168	8.7129e-07	2.54238e-06
ABHD17A	706.324	-0.886154	0.0814224	3.78875e-28	3.6856e-27
RNF103-CHMP3	96.0747	-0.886144	0.190186	7.88415e-07	2.31121e-06
KIF1C	2142.65	-0.885791	0.0528821	1.56495e-63	4.44184e-62
C1QL1	44.4774	-0.885128	0.264398	0.00018033	0.00042005
TMED2	2414.92	-0.884295	0.0576012	9.56224e-54	2.06547e-52
PLAC8	48.4702	-0.884068	0.256694	0.000129147	0.00030561
PSMD8	1777.94	-0.88392	0.0552805	4.20501e-58	9.99265e-57
THAP4	991.021	-0.883919	0.0710733	4.57862e-36	5.93735e-35
ZNF362	538.978	-0.883758	0.0854403	1.23255e-25	1.0775e-24
FAM107B	271.081	-0.883474	0.120607	6.42197e-14	3.08502e-13
GLIPR2	80.2051	-0.882654	0.206863	4.8701e-06	1.33464e-05
CRYM	13.9185	-0.882126	0.439799	0.00596453	0.0114314
PPIA	19094.5	-0.881985	0.0430444	7.4275e-94	4.22422e-92
RANBP1	3541.63	-0.881861	0.0572263	3.92883e-54	8.58652e-53
KDELR1	2669.04	-0.881779	0.0576043	1.91132e-53	4.09357e-52
FAM131C	23.2097	-0.881476	0.351055	0.00218657	0.00448085
PDAP1	1177.76	-0.881051	0.064381	3.50214e-43	5.55115e-42
TXNL4A	740.759	-0.880825	0.0776098	2.08317e-30	2.21055e-29
MOB1A	1781.97	-0.880734	0.0663459	9.08247e-41	1.35081e-39
COMMD8	125.462	-0.879843	0.16808	4.30137e-08	1.39684e-07
MOSPD3	63.1411	-0.879821	0.228062	2.74608e-05	6.98597e-05
CIAO2A	351.262	-0.879782	0.107713	8.62712e-17	4.85735e-16
ZCCHC24	333.896	-0.879139	0.105334	1.94498e-17	1.13203e-16
RNPS1	4812.48	-0.878767	0.0446868	1.22209e-86	5.74534e-85
CTDSPL	423.165	-0.878762	0.0992411	2.32411e-19	1.51727e-18
ENSG00000281039	34.9207	-0.878673	0.300212	0.000717142	0.00156216
CDR2L	541.21	-0.878491	0.0851583	1.66971e-25	1.44718e-24
BEX1	668.274	-0.87836	0.0789178	2.51568e-29	2.57417e-28
ZDHHC16	663.121	-0.878256	0.0829678	9.75233e-27	8.92103e-26
TRAPPC3	832.511	-0.878099	0.0734094	1.58973e-33	1.88007e-32
CDIPT	1476.75	-0.877973	0.0603826	1.91132e-48	3.52654e-47
BARX2	109.781	-0.877915	0.179776	2.69325e-07	8.21886e-07
CINP	293.009	-0.877297	0.119506	5.81884e-14	2.80505e-13
TRAF7	1366.59	-0.877085	0.0625305	3.0477e-45	5.11939e-44
TNIP1	720.42	-0.875907	0.0773327	2.74718e-30	2.90097e-29
PFDN4	156.02	-0.875306	0.168479	5.38946e-08	1.73977e-07
CHCHD2	3530.98	-0.874887	0.046866	2.59924e-78	1.01464e-76
S1PR2	253.794	-0.874469	0.121469	1.6753e-13	7.84684e-13
SDHC	1780.82	-0.873966	0.0580371	8.68361e-52	1.7747e-50
ENSG00000285762	239.087	-0.873755	0.123986	5.04682e-13	2.29038e-12
SPR	287.068	-0.873498	0.117896	3.53604e-14	1.7243e-13
TCF7L1	65.1457	-0.873394	0.224478	2.46092e-05	6.29214e-05
UBAP1	431.503	-0.873163	0.0993105	4.13235e-19	2.66001e-18
SNTA1	178.746	-0.873092	0.142345	2.34189e-10	8.94407e-10
TIMP2	478.284	-0.872945	0.0915047	4.05257e-22	3.03443e-21
TMEM14C	479.931	-0.872593	0.0921188	7.75147e-22	5.72779e-21
MRGBP	630.547	-0.871417	0.0883554	1.724e-23	1.38293e-22
NDUFA2	289.735	-0.869494	0.114262	7.75173e-15	3.91063e-14
CAMK1	391.42	-0.869165	0.107838	2.16611e-16	1.19003e-15
HCN2	391.085	-0.868774	0.101846	4.16174e-18	2.52885e-17
CPT1C	33.6563	-0.868664	0.303381	0.000900783	0.00193937
AIF1L	370.491	-0.868262	0.103119	1.07439e-17	6.35303e-17
ARPC4	889.925	-0.867058	0.0718383	4.45553e-34	5.37388e-33
ISCA1	484.361	-0.866828	0.0897682	1.33559e-22	1.02584e-21
RAB15	161.165	-0.866816	0.147574	1.17776e-09	4.27546e-09
PSMB10	60.7863	-0.866506	0.236569	6.15665e-05	0.000150813
PDE6D	250.897	-0.866486	0.121107	2.3742e-13	1.09982e-12
SMYD2	274.831	-0.866408	0.120358	1.72419e-13	8.06835e-13
ENSG00000285976	1669.59	-0.86638	0.0569689	9.20155e-53	1.93526e-51
POLR2C	1212.85	-0.866267	0.0631446	2.29767e-43	3.65725e-42
ARL16	391.304	-0.865812	0.102198	6.94353e-18	4.1642e-17
MBD6	540.392	-0.865386	0.0935743	6.61441e-21	4.67815e-20
OLFM2	35.3484	-0.864864	0.296842	0.000788934	0.00170971
PHC1	627.655	-0.864696	0.0806876	2.4855e-27	2.33409e-26
PTP4A1	1675.02	-0.864571	0.0568264	8.39955e-53	1.76903e-51
YRDC	681.578	-0.864525	0.0798888	7.95319e-28	7.63878e-27
HOMER2	523.87	-0.863349	0.0893644	1.28894e-22	9.91014e-22
H3-3A	4970.39	-0.86333	0.0426238	9.62095e-92	5.21765e-90
SNX24	96.6831	-0.862949	0.185522	8.84596e-07	2.57972e-06
ATP5MC3	2506.56	-0.862926	0.0520188	2.49834e-62	6.77451e-61
PFDN2	213.327	-0.862912	0.139241	1.61951e-10	6.26713e-10
IFT22	223.426	-0.86274	0.127482	3.73157e-12	1.60612e-11
NGRN	860.52	-0.862421	0.0713858	3.92596e-34	4.75025e-33
GADD45GIP1	422.355	-0.861393	0.10933	9.57889e-16	5.07521e-15
PNPLA4	77.2022	-0.861294	0.216619	1.81243e-05	4.69654e-05
GNAI2	544.076	-0.860886	0.0885607	7.2273e-23	5.63091e-22
RTL8B	334.928	-0.860551	0.106781	2.23957e-16	1.22683e-15
YKT6	2092.01	-0.860444	0.0524698	5.83335e-61	1.51159e-59
RFFL	188.915	-0.8601	0.137369	1.08723e-10	4.25834e-10
SNN	202.926	-0.85993	0.134717	4.9497e-11	1.98158e-10
GM2A	644.002	-0.859841	0.0894164	2.0156e-22	1.53726e-21
ARL3	207.86	-0.85955	0.133163	3.09945e-11	1.26045e-10
EIF3I	4366.74	-0.859544	0.0514997	4.63159e-63	1.29047e-61
OSTC	424.789	-0.859354	0.0982941	6.68796e-19	4.26351e-18
BPGM	144.321	-0.859298	0.164352	4.75294e-08	1.54085e-07
SLC25A10	309.628	-0.859237	0.116604	4.99629e-14	2.41466e-13
RAC2	66.9856	-0.859208	0.224474	3.32884e-05	8.40234e-05
NARF	518.887	-0.85877	0.0881307	5.77797e-23	4.53898e-22
HMGN1	2106.16	-0.858692	0.0544306	1.37044e-56	3.18197e-55
RAC1	2462.1	-0.858305	0.0604472	2.78105e-46	4.80436e-45
HOXD13	1039.57	-0.858254	0.073795	8.64109e-32	9.61986e-31
SLC35F6	1066.01	-0.858237	0.071934	2.44242e-33	2.85734e-32
TSPAN15	169.709	-0.857709	0.145806	1.14962e-09	4.17731e-09
CAV1	114.519	-0.857704	0.17027	1.3102e-07	4.10637e-07
PTS	88.2125	-0.857236	0.207504	9.57627e-06	2.5507e-05
MRPL40	228.129	-0.856916	0.133136	3.529e-11	1.42939e-10
CNOT7	982.069	-0.856445	0.0691005	8.4538e-36	1.08789e-34
DUSP3	732.797	-0.856399	0.0766254	1.59491e-29	1.64641e-28
H1-2	10198.8	-0.85561	0.0434109	5.43163e-87	2.58556e-85
LDAF1	89.5102	-0.855221	0.192456	2.40787e-06	6.76851e-06
LYPD3	5.48402	-0.85507	0.683027	0.0110596	0.0203984
FUNDC1	160.231	-0.854698	0.149287	2.95621e-09	1.0442e-08
NACC1	2244.56	-0.854417	0.0527869	1.9231e-59	4.74833e-58
GNG5P2	7.99567	-0.853997	0.55211	0.0110385	0.0203693
PGLS	376.851	-0.853697	0.100098	4.41712e-18	2.67761e-17
SIGIRR	55.295	-0.853691	0.248094	0.000145952	0.000343397
SAP18	777.134	-0.853569	0.073691	1.52034e-31	1.68145e-30
GOLGA7	383.389	-0.852873	0.102777	3.15395e-17	1.81618e-16
NDUFAB1	622.569	-0.852842	0.0883608	1.45436e-22	1.11481e-21
ATP5MG	511.25	-0.852497	0.0959151	1.86677e-19	1.2229e-18
SNX15	101.737	-0.852077	0.186581	1.37134e-06	3.92532e-06
CPLX1	35.6577	-0.851257	0.290371	0.00078874	0.00170954
NDUFAF3	749.786	-0.851234	0.0755458	5.76513e-30	6.02916e-29
NUTF2	2244.05	-0.851132	0.0522291	3.23405e-60	8.21222e-59
RPP21	171.173	-0.850767	0.142141	6.29086e-10	2.32312e-09
SH3BGRL	344.977	-0.850178	0.104145	9.79318e-17	5.48743e-16
TRAPPC6A	156.49	-0.849911	0.150021	4.25593e-09	1.48328e-08
DCTN3	433.473	-0.849579	0.0957816	2.21502e-19	1.44791e-18
ZNF428	549.432	-0.848993	0.0898162	1.00609e-21	7.40185e-21
NELFB	1296.58	-0.847396	0.0611135	3.1569e-44	5.18243e-43
FKBP1B	52.2316	-0.847339	0.246335	0.000149946	0.000352412
ANAPC16	471.188	-0.84725	0.0920366	1.0379e-20	7.24622e-20
COX5B	1395.73	-0.847112	0.0666743	1.71139e-37	2.30794e-36
NDUFC2	589.847	-0.847049	0.0831055	6.58046e-25	5.56681e-24
UQCRB	500.264	-0.846824	0.0967391	6.29714e-19	4.01942e-18
MRPL21	325.518	-0.846765	0.106722	6.41461e-16	3.43341e-15
ASS1	268.448	-0.846494	0.119761	4.71741e-13	2.14344e-12
H3-3B	5102.37	-0.846186	0.0473856	7.90125e-72	2.65443e-70
SNAI2	1045.11	-0.846076	0.0676649	2.20461e-36	2.87602e-35
DOK4	93.0108	-0.845711	0.200884	7.07876e-06	1.91061e-05
VPS4A	1447.73	-0.845568	0.0642087	4.11425e-40	6.04206e-39
RHOC	401.854	-0.844862	0.104744	2.21737e-16	1.21599e-15
REEP1	119.158	-0.844227	0.178507	6.44367e-07	1.90438e-06
FUZ	406.096	-0.844139	0.101095	2.09309e-17	1.21683e-16
CARHSP1	743.607	-0.843289	0.0800075	1.75431e-26	1.58662e-25
HINT3	246.869	-0.842772	0.123285	2.46761e-12	1.07953e-11
TAF11	307.769	-0.841941	0.111543	1.35266e-14	6.74773e-14
SMARCD3	211.522	-0.841939	0.13198	5.36444e-11	2.14309e-10
ATP1B2	26.5929	-0.841883	0.333007	0.00249931	0.00507245
ANAPC13	360.553	-0.84158	0.108046	2.07453e-15	1.07661e-14
DPH3	261.185	-0.84135	0.125344	5.8179e-12	2.47673e-11
NPAS1	106.273	-0.840988	0.175936	5.07664e-07	1.51362e-06
GET1	383.309	-0.840442	0.104343	2.46407e-16	1.3469e-15
SNAPC2	90.9521	-0.840181	0.196497	5.39565e-06	1.47256e-05
MICOS13	267.321	-0.839841	0.117933	3.27923e-13	1.50757e-12
UBTD1	90.5105	-0.839246	0.190722	3.09256e-06	8.62768e-06
ORAI1	169.586	-0.838971	0.14303	1.34727e-09	4.87567e-09
FLYWCH2	214.964	-0.838399	0.135156	1.68116e-10	6.49084e-10
NRIP3	260.473	-0.837769	0.121033	1.37252e-12	6.08161e-12
RAB5B	1307.92	-0.837728	0.0643046	2.71522e-39	3.88235e-38
PKN1	1992.79	-0.837601	0.0555507	7.20019e-52	1.4795e-50
CDIP1	701.757	-0.83744	0.0765833	2.48239e-28	2.43037e-27
GPR176	208.832	-0.837424	0.132295	7.48999e-11	2.96727e-10
TSPAN3	4130.27	-0.837186	0.0489125	3.61179e-66	1.07539e-64
LIMK1	508.462	-0.837006	0.0981283	4.59739e-18	2.78466e-17
TOMM34	709.535	-0.836945	0.0770188	5.26267e-28	5.0868e-27
EBPL	481.121	-0.836629	0.0904821	7.32004e-21	5.16279e-20
NDUFA8	295.097	-0.836528	0.113142	4.43948e-14	2.15448e-13
GET3	741.18	-0.835948	0.0768518	4.69672e-28	4.55426e-27
BLVRB	90.9375	-0.83511	0.195903	5.80753e-06	1.57985e-05
TPI1	10013.2	-0.834913	0.0404972	6.29729e-95	3.63591e-93
HRAS	353.259	-0.834724	0.104432	4.13737e-16	2.235e-15
NRSN2	426.606	-0.834567	0.105728	9.22526e-16	4.89296e-15
SPATC1L	177.039	-0.834158	0.140467	8.80891e-10	3.22788e-09
F8A2	109.329	-0.834015	0.176434	6.73086e-07	1.98501e-06
F8A3	109.329	-0.834015	0.176434	6.73086e-07	1.98501e-06
F8A1	109.309	-0.833862	0.176322	6.66378e-07	1.96599e-06
PMF1-BGLAP	301.605	-0.833777	0.110915	1.75416e-14	8.69483e-14
ZNHIT3	255.572	-0.833688	0.120617	1.4905e-12	6.58517e-12
BLOC1S2	252.642	-0.833472	0.120402	1.38467e-12	6.13365e-12
LAPTM4B	1819.04	-0.833204	0.0580363	3.12882e-47	5.55036e-46
SNX10	126.159	-0.832969	0.165313	1.40573e-07	4.39579e-07
MTCH1	1339.46	-0.832717	0.0608844	4.49943e-43	7.10965e-42
MANEAL	944.974	-0.832701	0.069943	3.56972e-33	4.15691e-32
C1ORF122	458.814	-0.831854	0.0986814	1.10163e-17	6.50652e-17
SEC11A	942.191	-0.831813	0.0771643	1.37976e-27	1.31112e-26
SAMD1	785.672	-0.831478	0.0765361	5.51803e-28	5.33024e-27
POLR1D	610.028	-0.831392	0.0840185	1.39954e-23	1.12564e-22
ENSG00000256100	51.8484	-0.831032	0.246658	0.000203911	0.000472227
RGS19	160.086	-0.83101	0.149784	8.84853e-09	3.02147e-08
ICAM3	18.9517	-0.830572	0.380241	0.00571467	0.0109872
LAMTOR4	327.588	-0.830159	0.109344	9.98189e-15	5.0124e-14
MYPOP	136.602	-0.830004	0.159073	5.51397e-08	1.77921e-07
MVB12A	317.916	-0.82986	0.108909	8.07202e-15	4.06681e-14
NAPA	811.43	-0.829439	0.0725849	9.92769e-31	1.06614e-29
MRPL49	792.592	-0.829305	0.0733182	3.75437e-30	3.9426e-29
ENSG00000286221	35.4702	-0.829297	0.300471	0.00141734	0.00297434
ATP5PO	1540.97	-0.82922	0.0611559	2.28284e-42	3.54811e-41
RIDA	92.625	-0.829144	0.195978	6.81846e-06	1.84429e-05
CKS2	676.19	-0.828906	0.0821946	2.08909e-24	1.73824e-23
POMP	633.595	-0.828274	0.0837129	1.42807e-23	1.14797e-22
ASB13	599.1	-0.828181	0.0824385	3.09914e-24	2.56041e-23
PPIF	2577.78	-0.828173	0.0493409	1.03719e-63	2.95492e-62
TMEM219	261.835	-0.828015	0.119489	1.33691e-12	5.93594e-12
ATP5PD	675.581	-0.828013	0.0826235	3.97536e-24	3.26126e-23
VOPP1	740.559	-0.827798	0.0779293	7.62212e-27	7.00193e-26
SLC35F1	542.208	-0.827609	0.100543	5.94565e-17	3.37765e-16
JAGN1	530.791	-0.827543	0.087871	1.49268e-21	1.08607e-20
MIX23	241.268	-0.827542	0.125764	1.48427e-11	6.13965e-11
BEX5	8.03096	-0.827411	0.549774	0.0132829	0.0241528
GLIS2	20.0005	-0.827205	0.369666	0.00520819	0.0100875
UBXN2B	357.19	-0.827033	0.104384	7.44738e-16	3.9722e-15
DBI	202.902	-0.826634	0.152114	1.70239e-08	5.68899e-08
PRR7	61.0833	-0.826354	0.24018	0.000160899	0.00037658
NDUFS5	937.964	-0.826208	0.0858864	2.14645e-22	1.63132e-21
PRR35	8.09015	-0.825906	0.554	0.0134664	0.0244573
SPCS1	627.417	-0.825811	0.0849449	7.93779e-23	6.17813e-22
SURF4	2986.49	-0.825689	0.0479377	5.78524e-67	1.7605e-65
AK4P3	326.928	-0.825523	0.106386	2.7417e-15	1.41463e-14
DUSP7	685.647	-0.825391	0.0778087	8.96091e-27	8.21688e-26
TRIB3	118.082	-0.825296	0.169061	3.21319e-07	9.73899e-07
LINGO1	261.949	-0.825176	0.117089	5.83195e-13	2.63566e-12
MAP1LC3B	692.869	-0.825087	0.0813532	1.17609e-24	9.88864e-24
STARD7	5712.32	-0.824607	0.041064	3.59733e-90	1.87073e-88
TSR2	857.819	-0.824604	0.0801797	2.71413e-25	2.32979e-24
ARHGDIG	58.7968	-0.824574	0.240621	0.000170026	0.00039733
PDGFA	67.4951	-0.824023	0.247082	0.000235395	0.000541342
PPP2R2C	69.5758	-0.823986	0.21754	4.39039e-05	0.000109418
EPB41L1	264.587	-0.82356	0.122548	5.80466e-12	2.47178e-11
TFDP1	2973.13	-0.823151	0.0479234	1.32942e-66	4.01335e-65
FABP5	475.006	-0.822823	0.095965	3.2585e-18	1.99196e-17
PSMD9	346.555	-0.822729	0.112795	9.7237e-14	4.61564e-13
EVA1B	32.9245	-0.822618	0.302729	0.00163934	0.00341238
TCF7	294.334	-0.822597	0.112769	9.68967e-14	4.60093e-13
LYRM4	271.306	-0.821934	0.118168	1.13239e-12	5.0382e-12
PRDX4	2255.63	-0.821625	0.0537071	2.62333e-53	5.60272e-52
ERI3	1346.87	-0.821478	0.0624572	5.47365e-40	7.99975e-39
VPS37B	467.118	-0.821453	0.0949825	1.71215e-18	1.06423e-17
NOP10	498.156	-0.821365	0.0907425	4.63363e-20	3.12997e-19
ANAPC11	271.593	-0.821278	0.116191	5.07475e-13	2.30099e-12
H1-4	9266.84	-0.821106	0.0455211	3.29156e-73	1.15433e-71
CCDC115	186.736	-0.820831	0.13765	7.8861e-10	2.89462e-09
SERGEF	186.092	-0.82076	0.148775	1.0899e-08	3.69505e-08
CSNK2B	812.026	-0.820304	0.0747592	1.721e-28	1.69697e-27
PTMA	14096.2	-0.819636	0.0500669	1.03937e-60	2.67506e-59
MRPS34	1812.2	-0.819505	0.0602008	1.12597e-42	1.76631e-41
ADAP1	47.6794	-0.819148	0.255076	0.000364916	0.000821534
C10ORF143	8.31021	-0.819096	0.524343	0.013703	0.0248542
RNF157	1431.77	-0.819013	0.0614734	5.70526e-41	8.5354e-40
RPL3	13791	-0.818877	0.0434728	1.27981e-79	5.21016e-78
IFT52	327.742	-0.817912	0.105934	3.79898e-15	1.94825e-14
CRTAP	2248.87	-0.817902	0.0548289	8.57566e-51	1.69119e-49
PHB2	3582.78	-0.817682	0.0497151	2.96236e-61	7.71586e-60
EMP3	32.0725	-0.817334	0.301479	0.00170273	0.00353416
PDLIM1	898.41	-0.816434	0.0739954	8.85034e-29	8.82419e-28
PARL	384.635	-0.816426	0.10282	6.67567e-16	3.56811e-15
MED8	441.43	-0.816382	0.0936831	9.74148e-19	6.14814e-18
FBL	3925.41	-0.816341	0.0491077	1.59904e-62	4.35151e-61
WBP1	249.653	-0.815598	0.121011	5.19513e-12	2.22157e-11
CFL2	606.417	-0.815499	0.0808804	2.21218e-24	1.83964e-23
RPL26L1	387.484	-0.815254	0.104694	2.27604e-15	1.17717e-14
VPS25	926.204	-0.815025	0.0730914	2.39733e-29	2.45638e-28
MMGT1	879.444	-0.814742	0.0743236	1.96397e-28	1.93529e-27
TMEM179B	191.348	-0.814435	0.139306	1.6282e-09	5.85605e-09
SLC41A3	413.245	-0.814023	0.100682	2.07329e-16	1.14027e-15
UBXN6	611.234	-0.813824	0.0891749	2.3857e-20	1.62744e-19
ODC1	3257.11	-0.81373	0.0481683	1.71823e-64	4.94153e-63
SHISAL1	93.4012	-0.813616	0.187355	4.35561e-06	1.19775e-05
RCE1	207.955	-0.813517	0.140896	2.51321e-09	8.91871e-09
CERS2	2909.45	-0.813192	0.0496345	8.57499e-61	2.21448e-59
ZNF213	265.343	-0.812269	0.119267	3.22112e-12	1.39551e-11
CAV2	113.721	-0.812225	0.17684	1.37346e-06	3.93064e-06
TMX4	783.327	-0.811884	0.0790056	3.06186e-25	2.62088e-24
ZNF414	185.449	-0.81183	0.144024	5.63203e-09	1.94812e-08
CCDC74A	71.1356	-0.811788	0.220898	7.08456e-05	0.000172513
RBM38	639.87	-0.811742	0.0885623	1.66353e-20	1.14665e-19
KIF9	30.5076	-0.811708	0.316412	0.00257505	0.0052157
CDC25B	727.642	-0.811561	0.0769831	1.881e-26	1.69917e-25
GMFB	987.493	-0.810827	0.069871	1.33534e-31	1.47793e-30
CD81	2563.23	-0.810645	0.0553541	5.01177e-49	9.43046e-48
MPG	292.034	-0.809692	0.112316	1.88841e-13	8.80427e-13
FXYD5	302.957	-0.809575	0.128714	1.05375e-10	4.12936e-10
PGAP6	584.728	-0.809436	0.0872088	5.68675e-21	4.04087e-20
RBIS	198.081	-0.80934	0.134069	5.19061e-10	1.92712e-09
MSX1	309.253	-0.809053	0.110932	1.01714e-13	4.82365e-13
GNPNAT1	872.983	-0.808965	0.0732071	7.49686e-29	7.50427e-28
SLC40A1	29.4002	-0.808449	0.312711	0.00247628	0.00502839
SOD1	2730.45	-0.808223	0.0566414	1.18007e-46	2.06682e-45
SNX12	977.209	-0.807045	0.0763627	1.43644e-26	1.30223e-25
HINT2	75.1572	-0.806982	0.209562	3.61048e-05	9.08001e-05
PADI2	9.52209	-0.806463	0.492966	0.0141862	0.025654
PLEKHA2	40.1145	-0.80616	0.299269	0.00186484	0.00385065
MRPS6	397.268	-0.805988	0.10236	1.17051e-15	6.1676e-15
POLE4	184.353	-0.80597	0.14179	4.34983e-09	1.51426e-08
NDUFA12	521.96	-0.805922	0.0875662	1.19037e-20	8.27642e-20
PBX2	948.09	-0.805684	0.0716309	8.23874e-30	8.57473e-29
PRKACA	1095.5	-0.805414	0.0676028	3.48065e-33	4.0563e-32
STMN3	251.933	-0.805246	0.140629	3.414e-09	1.1992e-08
RPL4	22551.4	-0.80499	0.0417347	2.36505e-83	1.04399e-81
DLL3	86.9346	-0.804412	0.193821	1.04642e-05	2.77651e-05
MDP1	23.3383	-0.803303	0.343112	0.00461592	0.00901515
MCRS1	1837.4	-0.803241	0.05984	1.55121e-41	2.35316e-40
PRDX6	3856.57	-0.803181	0.0494874	1.08825e-59	2.70461e-58
SAC3D1	286.552	-0.80304	0.112965	3.99487e-13	1.82388e-12
TADA3	701.44	-0.803003	0.0772222	8.76428e-26	7.72406e-25
PRXL2B	204.077	-0.80264	0.133501	6.15552e-10	2.27536e-09
RNPEPL1	260.734	-0.802212	0.120564	9.7156e-12	4.06983e-11
MYDGF	540.516	-0.801987	0.0872659	1.36337e-20	9.44467e-20
SDHAF3	146.866	-0.801874	0.15327	5.56416e-08	1.79464e-07
TMED9	1146.7	-0.801707	0.0656068	8.55205e-35	1.06271e-33
CMTM7	203.634	-0.801401	0.133354	6.27989e-10	2.31963e-09
SMIM10	28.684	-0.801047	0.32647	0.00356555	0.00705721
ZNF593	359.046	-0.800979	0.109317	8.08912e-14	3.85541e-13
NAXE	1193.17	-0.800905	0.0660665	2.81812e-34	3.43444e-33
MCUR1	593.148	-0.800857	0.0817971	4.31263e-23	3.40725e-22
PTDSS1	1744.42	-0.800232	0.0562229	2.01774e-46	3.50165e-45
TLCD1	228.221	-0.799979	0.132214	4.89409e-10	1.82104e-09
ATP5MJ	705.558	-0.799933	0.0795818	3.168e-24	2.61446e-23
SLC39A4	85.6686	-0.799905	0.205386	3.09358e-05	7.82803e-05
UBE2G1	1074.15	-0.79966	0.0697275	6.70821e-31	7.26045e-30
AKR7A2	712.169	-0.799229	0.0790094	1.65613e-24	1.38406e-23
E2F4	1201.05	-0.798975	0.0631477	3.83949e-37	5.10531e-36
ENSG00000256514	13.8556	-0.798679	0.426797	0.0114858	0.0211306
FAM229B	127.716	-0.798338	0.163588	3.51201e-07	1.06002e-06
THAP11	676.003	-0.798228	0.0796153	4.12697e-24	3.37833e-23
KLF16	596.907	-0.797673	0.0861813	7.48454e-21	5.27146e-20
BRMS1	386.324	-0.797557	0.101293	1.20129e-15	6.32511e-15
COPE	1513.59	-0.797335	0.0666385	1.92425e-33	2.26335e-32
KREMEN1	518.885	-0.797099	0.0881414	5.34585e-20	3.59826e-19
UCK1	480.109	-0.7968	0.0933228	4.79351e-18	2.89882e-17
RAC3	766.176	-0.796682	0.0776795	3.93973e-25	3.36662e-24
PCGF1	126.832	-0.796468	0.167311	6.41103e-07	1.89584e-06
PEX11B	271.442	-0.796309	0.115892	2.20954e-12	9.69706e-12
R3HDM4	400.507	-0.79597	0.0993481	3.96208e-16	2.1426e-15
MRPL4	1319.38	-0.795827	0.0629309	4.20381e-37	5.5751e-36
SELENOF	1241.32	-0.795524	0.0664244	1.68729e-33	1.98924e-32
TMED1	245.095	-0.795521	0.120035	1.18418e-11	4.93326e-11
PUDP	266.207	-0.795336	0.119141	8.54413e-12	3.59e-11
SDHD	241.62	-0.795003	0.122646	3.13351e-11	1.27396e-10
MANBAL	445.211	-0.794973	0.0927904	3.73801e-18	2.27776e-17
ST3GAL4	257.16	-0.794821	0.121341	1.99153e-11	8.18662e-11
TSC22D4	367.291	-0.794779	0.103742	6.47197e-15	3.28465e-14
PKIA	202.87	-0.794583	0.13764	2.67076e-09	9.4601e-09
ARL8A	274.107	-0.794198	0.118679	7.66452e-12	3.23204e-11
MYCBP	473.704	-0.793667	0.0914884	1.46592e-18	9.15318e-18
SSR2	1587.44	-0.793543	0.0587151	4.58343e-42	7.0731e-41
USP2	58.0395	-0.79328	0.237394	0.000255281	0.000585035
ATP6V0B	1126.7	-0.792565	0.0646936	5.97261e-35	7.47685e-34
COPS7B	763.186	-0.79251	0.0762259	9.18715e-26	8.08267e-25
DYNLL1	1964.15	-0.792493	0.0537914	1.43696e-49	2.73095e-48
JPT2	3770.32	-0.792338	0.047955	9.15722e-62	2.43099e-60
SRI	843.039	-0.792143	0.0719702	1.27763e-28	1.26555e-27
DSTN	906.229	-0.792021	0.0713376	4.39171e-29	4.44884e-28
CDK16	2547.13	-0.791584	0.0493705	2.70482e-58	6.49884e-57
POPDC3	72.1439	-0.791476	0.21294	6.43295e-05	0.000157378
AARD	21.9502	-0.791454	0.367673	0.00730662	0.0138171
PHC2	1131.36	-0.791436	0.0661689	2.0575e-33	2.41259e-32
YBX3	3981.63	-0.791231	0.050363	4.65062e-56	1.07162e-54
FOXP4	437.93	-0.790936	0.0934643	9.34432e-18	5.55791e-17
ARPIN-AP3S2	549.037	-0.790661	0.0856849	9.93118e-21	6.94314e-20
UBE2E3	786.099	-0.790245	0.073228	1.36243e-27	1.29627e-26
HMGN4	571.957	-0.790001	0.0873919	5.63672e-20	3.78733e-19
PPP2CB	475.437	-0.789917	0.0942972	1.94389e-17	1.13182e-16
LSM5	426.619	-0.789854	0.100823	1.68376e-15	8.79529e-15
PLEKHJ1	1176.39	-0.78965	0.0693511	1.7736e-30	1.8865e-29
RHOA	5327.38	-0.789498	0.043804	4.66505e-73	1.62474e-71
CENPV	717.291	-0.789498	0.0842524	2.5958e-21	1.87077e-20
ZC3HAV1L	553.758	-0.789455	0.0870907	4.49028e-20	3.03719e-19
TAGLN2	4007.55	-0.789442	0.0477137	6.3141e-62	1.68802e-60
LDLRAD3	257.427	-0.788874	0.118487	9.81357e-12	4.10974e-11
SARAF	795.022	-0.788865	0.0805429	4.30144e-23	3.40018e-22
CHCHD4	235.637	-0.788752	0.123996	7.04902e-11	2.79768e-10
GABARAPL2	666.787	-0.7886	0.0797391	1.66785e-23	1.3386e-22
LBX1	51.7226	-0.788594	0.248227	0.000454618	0.00101193
MAPK3	1075.86	-0.787943	0.0662942	5.12706e-33	5.93855e-32
UQCRQ	956.221	-0.787541	0.0721078	3.30308e-28	3.2214e-27
ASB8	297.287	-0.787152	0.109864	2.7817e-13	1.28467e-12
TYMS	2151.23	-0.787131	0.0553483	2.4744e-46	4.28435e-45
SGTA	1905.2	-0.787059	0.0543524	5.88884e-48	1.06836e-46
GSTO1	930.423	-0.786216	0.0704335	2.27283e-29	2.33353e-28
RETREG2	947.129	-0.785806	0.0711489	8.52179e-29	8.50219e-28
GPS2	498.318	-0.785757	0.0892826	4.92751e-19	3.16248e-18
CYSTM1	130.775	-0.785557	0.161248	3.80466e-07	1.14517e-06
PRELID3B	891.421	-0.785206	0.0696592	6.60669e-30	6.89956e-29
DENR	1182.11	-0.785114	0.0714852	1.69217e-28	1.66963e-27
VGLL3	177.395	-0.785013	0.140092	7.37188e-09	2.53091e-08
NDUFB6	312.084	-0.784953	0.11046	4.28114e-13	1.94988e-12
SELENOK	288.882	-0.78456	0.117491	8.68448e-12	3.64695e-11
PSMG2	268.094	-0.784379	0.116123	5.12472e-12	2.1927e-11
PRR3	453.43	-0.784352	0.0923795	7.47519e-18	4.47597e-17
RWDD1	479.044	-0.784166	0.0910423	2.58534e-18	1.59198e-17
NDUFB1	167.05	-0.78407	0.147963	4.06787e-08	1.32384e-07
DYNC2I2	554.79	-0.783877	0.0873635	1.05672e-19	7.01634e-19
GOLM2	616.215	-0.783761	0.0823897	6.78683e-22	5.02967e-21
SLC66A2	400.031	-0.783746	0.100492	2.25879e-15	1.16865e-14
HES5	53.0257	-0.783744	0.251764	0.000570211	0.0012547
DCAF11	600.599	-0.783643	0.0856083	2.00805e-20	1.37476e-19
UBE2D2	1016.42	-0.783412	0.0704022	3.38798e-29	3.45047e-28
CPNE2	219.449	-0.782909	0.126097	1.9061e-10	7.34063e-10
GNG7	279.959	-0.782885	0.115978	5.30517e-12	2.26544e-11
ARPC2	1633.77	-0.78272	0.0596017	7.942e-40	1.15186e-38
ZNF703	5275.78	-0.782681	0.04462	2.59259e-69	8.16775e-68
CTDSP2	1080.88	-0.782332	0.0688119	2.20094e-30	2.33226e-29
DCTD	488.743	-0.781972	0.0908622	2.76608e-18	1.70052e-17
NAA60	483.765	-0.781903	0.090366	1.84296e-18	1.14366e-17
CDC42EP4	590.016	-0.781712	0.0839651	4.70081e-21	3.34969e-20
SNRPB	2527.94	-0.781328	0.0579761	7.97484e-42	1.21707e-40
ZNF488	117.953	-0.781177	0.17386	2.41163e-06	6.77658e-06
SLC25A15	587.302	-0.780976	0.0915215	5.22024e-18	3.15186e-17
CCDC167	133.753	-0.78062	0.165186	7.96161e-07	2.33302e-06
GXYLT2	313.843	-0.780358	0.108404	2.21357e-13	1.02698e-12
IFRD2	1474.16	-0.780358	0.0636683	5.76338e-35	7.22087e-34
COPS6	1457.83	-0.780313	0.0606343	2.50136e-38	3.4879e-37
PITX3	10.5671	-0.779924	0.467296	0.0162002	0.0289889
CHRNB1	35.5788	-0.779913	0.295615	0.00239634	0.00488042
UBTD2	419.743	-0.779645	0.0976011	5.02899e-16	2.70894e-15
ZCRB1	272.521	-0.779557	0.117422	1.14504e-11	4.77544e-11
CUTA	764.111	-0.779101	0.0820906	8.4979e-22	6.26715e-21
RXRG	14.722	-0.779059	0.410478	0.0122309	0.0224222
UBE2L3	1173.19	-0.779045	0.0655451	5.24637e-33	6.06749e-32
DDA1	550.189	-0.778878	0.0856552	3.55907e-20	2.41378e-19
PHYHD1	74.4309	-0.778782	0.212712	8.2967e-05	0.000200614
ACBD7	233.188	-0.778307	0.131275	1.09825e-09	3.99663e-09
TTYH3	1546.59	-0.778126	0.0612631	2.17701e-37	2.92807e-36
LRRC20	259.992	-0.778079	0.121427	5.35742e-11	2.14085e-10
EFNA2	12.2897	-0.778026	0.440632	0.0147649	0.026615
CDC42EP1	824.352	-0.777664	0.0798013	7.21361e-23	5.62313e-22
CENPB	964.321	-0.777595	0.0699848	4.15144e-29	4.21388e-28
PRSS16	46.5538	-0.777523	0.257888	0.000797401	0.00172659
TPGS2	720.087	-0.776877	0.0818036	8.06234e-22	5.95171e-21
TP53INP2	95.5764	-0.77628	0.195566	2.44926e-05	6.26443e-05
ELOVL1	450.238	-0.77599	0.0933194	3.39524e-17	1.95217e-16
CERK	1299.79	-0.775864	0.0629475	2.48533e-35	3.15023e-34
RNF181	351.975	-0.775831	0.102293	1.23478e-14	6.18203e-14
NUDT14	65.0728	-0.775813	0.235105	0.000312486	0.000708435
CITED1	101.88	-0.775784	0.181789	6.83514e-06	1.84847e-05
YWHAH	1353.2	-0.77547	0.066567	8.69472e-32	9.6654e-31
JPT1	1269.53	-0.774987	0.0634383	9.59304e-35	1.18915e-33
PCBP2	9007.76	-0.774922	0.0384974	1.55729e-90	8.2109e-89
PITPNM1	191.93	-0.77426	0.134522	3.13239e-09	1.10335e-08
ZBED3	273.797	-0.773984	0.116895	1.31124e-11	5.44169e-11
USP21	603.613	-0.773951	0.0857615	6.76889e-20	4.528e-19
ROGDI	53.0954	-0.773454	0.244356	0.000496843	0.00109947
ZDHHC18	613.877	-0.773198	0.0825587	2.84892e-21	2.04931e-20
ID3	1661.73	-0.773188	0.0583814	1.86365e-40	2.76092e-39
TOX2	79.4494	-0.773182	0.203758	5.01947e-05	0.000124158
EEF1AKMT4	101.944	-0.773052	0.179371	5.7066e-06	1.55435e-05
CHCHD6	200.033	-0.773043	0.135158	3.88706e-09	1.35877e-08
A1BG	13.4146	-0.772834	0.423004	0.014016	0.0253766
ZNF511	386.938	-0.772664	0.103177	2.59045e-14	1.27342e-13
CCDC28B	165.713	-0.772416	0.143905	2.88839e-08	9.50797e-08
SPTSSA	222.191	-0.772376	0.12639	3.63193e-10	1.36478e-09
DPCD	161.049	-0.772298	0.147643	6.08849e-08	1.95463e-07
LRTOMT	21.9682	-0.772112	0.358193	0.00791122	0.0148918
RASGEF1C	51.4197	-0.770982	0.247284	0.000585683	0.00128613
CCNG1	1908.03	-0.770474	0.0550462	6.24215e-45	1.04047e-43
UBL7	1047.55	-0.770405	0.0671548	6.95134e-31	7.51824e-30
PDE4A	280.043	-0.770117	0.116715	1.54657e-11	6.39385e-11
BAP1	2585.49	-0.770003	0.0511745	1.39523e-51	2.81736e-50
PCGF5	438.927	-0.76975	0.0953573	2.60181e-16	1.42117e-15
ECHS1	1513.77	-0.769322	0.0622238	1.57283e-35	2.01209e-34
CD302	225.667	-0.768805	0.133594	3.19665e-09	1.12468e-08
PERP	779.501	-0.768413	0.0748784	3.98877e-25	3.40661e-24
NDFIP1	1005.03	-0.768411	0.0756335	1.14673e-24	9.64711e-24
CEBPZOS	558.14	-0.768257	0.0867794	3.23975e-19	2.09879e-18
PFDN5	963.123	-0.768068	0.0693783	6.67202e-29	6.69185e-28
DIABLO	234.269	-0.767349	0.122231	1.28052e-10	4.98839e-10
TCF3	1632.31	-0.767317	0.0604143	2.25274e-37	3.02724e-36
SNRPE	532.729	-0.767285	0.0990422	3.56163e-15	1.82961e-14
SLC25A44	830.41	-0.766668	0.074019	1.48283e-25	1.29036e-24
ENY2	225.832	-0.766186	0.126376	4.99136e-10	1.85632e-09
TIMM17A	638.57	-0.765921	0.0797462	2.93789e-22	2.21509e-21
HSD17B10	1446.83	-0.765908	0.0589876	5.8206e-39	8.25265e-38
CISD3	230.081	-0.765863	0.127603	7.27398e-10	2.67576e-09
ARAF	994.96	-0.764885	0.0676389	4.6164e-30	4.83449e-29
R3HCC1	391.585	-0.764862	0.0977443	1.93395e-15	1.00537e-14
ENSG00000285382	43.5639	-0.764762	0.264013	0.00120054	0.00254256
SPINDOC	566.397	-0.764687	0.0906726	1.28503e-17	7.55154e-17
RCAN3	491.062	-0.764589	0.0950692	3.36581e-16	1.82666e-15
BRD3OS	408.849	-0.764508	0.0959333	6.10417e-16	3.27186e-15
FAM177A1	112.588	-0.763514	0.170771	2.81432e-06	7.8717e-06
GLRX2	85.5213	-0.763373	0.19882	4.32255e-05	0.000107851
CILK1	388.758	-0.762893	0.102091	3.00417e-14	1.47299e-13
DYNLT3	205.949	-0.762803	0.135404	6.59795e-09	2.26982e-08
SBK1	94.2048	-0.76237	0.184984	1.3457e-05	3.5323e-05
BAK1	445.544	-0.762183	0.0925395	6.84057e-17	3.86292e-16
ENSG00000284934	228.363	-0.761898	0.123157	2.32765e-10	8.89865e-10
RAB13	218.851	-0.761841	0.126414	6.31787e-10	2.33196e-09
ZDHHC24	271.225	-0.761522	0.115014	1.35673e-11	5.62586e-11
UBL4A	894.317	-0.760872	0.0733615	1.3029e-25	1.13573e-24
KCNN1	23.2978	-0.760786	0.343869	0.00735665	0.0139048
G6PC3	545.766	-0.760675	0.0849372	1.30988e-19	8.64807e-19
PPIL1	455.412	-0.760277	0.0930286	1.16864e-16	6.51219e-16
UBE2I	1701.03	-0.759891	0.0628268	4.40583e-34	5.3224e-33
GNB1	3890.02	-0.7592	0.050671	3.7483e-51	7.47935e-50
POMGNT1	1044.3	-0.758994	0.0679079	2.07996e-29	2.13985e-28
MATK	106.452	-0.758831	0.182247	1.13203e-05	2.99529e-05
NUDT2	75.2617	-0.758772	0.210339	0.000108266	0.00025829
CENPA	280.605	-0.758687	0.116574	2.9125e-11	1.18601e-10
ATPAF1	1543.08	-0.75859	0.0631086	1.09358e-33	1.29937e-32
C12ORF57	341.074	-0.75825	0.105982	3.24085e-13	1.49067e-12
MXD4	1451.83	-0.758072	0.0592026	6.09441e-38	8.36742e-37
BEX4	525.631	-0.757255	0.0894563	9.99988e-18	5.93157e-17
TSEN15	302.994	-0.756375	0.111334	4.22387e-12	1.81493e-11
NF2	2384.14	-0.756315	0.0520643	3.27139e-48	5.96352e-47
COX7A2L	775.983	-0.756242	0.0750297	2.69178e-24	2.23237e-23
EIF4G2	9185.79	-0.756183	0.0442008	5.16514e-66	1.53489e-64
RPL5	9967.87	-0.756071	0.049448	3.53714e-53	7.53317e-52
SRRD	493.823	-0.756056	0.0920966	8.70081e-17	4.89159e-16
NDUFA13	1087.07	-0.756039	0.0672372	9.7734e-30	1.01511e-28
SNRPC	627.726	-0.755934	0.0820463	1.24178e-20	8.62603e-20
RTN4R	41.7278	-0.755588	0.267567	0.00153999	0.00321617
UBE2J1	637.075	-0.755417	0.0815325	7.67087e-21	5.3877e-20
IMP3	1176.05	-0.754953	0.0705719	4.13823e-27	3.85279e-26
ATP5F1E	858.131	-0.754731	0.0818383	1.14861e-20	7.98978e-20
SCO2	249.043	-0.75462	0.118717	7.97809e-11	3.15488e-10
ENSG00000288695	97.8905	-0.75431	0.181839	1.22664e-05	3.2304e-05
KCTD17	211.337	-0.753989	0.129217	2.06567e-09	7.37743e-09
CORO2A	104.708	-0.75388	0.178819	9.14784e-06	2.44087e-05
TIMP1	633.579	-0.753631	0.085901	6.85676e-19	4.36196e-18
EEF2KMT	243.434	-0.753113	0.122991	3.54525e-10	1.33386e-09
MRPS16	1625.26	-0.751885	0.0586099	4.54931e-38	6.26871e-37
CNOT9	2198.98	-0.751715	0.0530382	5.40822e-46	9.26905e-45
LSM3	568.842	-0.751696	0.0839275	1.33183e-19	8.78531e-19
SDHB	1002.99	-0.751645	0.0732524	4.21544e-25	3.59413e-24
UBE2F	217.405	-0.751637	0.128987	2.17881e-09	7.7683e-09
COX17	137.843	-0.751257	0.163073	1.53702e-06	4.38056e-06
CYP4V2	175.132	-0.750947	0.143652	6.57591e-08	2.10754e-07
CEBPD	383.579	-0.750922	0.102591	9.80579e-14	4.65315e-13
MRPL20	848.582	-0.7507	0.074068	1.54173e-24	1.29058e-23
RIMS4	971.396	-0.750681	0.0693457	1.04837e-27	1.00249e-26
RNF167	1184.56	-0.75068	0.0634589	1.1055e-32	1.2679e-31
COX7A2	671.286	-0.750439	0.0793603	1.27687e-21	9.32627e-21
TPD52	278.805	-0.750357	0.118959	1.10639e-10	4.33228e-10
ELOVL2	264.031	-0.749993	0.128676	2.17132e-09	7.74524e-09
GNAS	7749.48	-0.749653	0.0447411	2.09804e-63	5.89976e-62
PMF1	746.035	-0.74965	0.0777155	2.04565e-22	1.55783e-21
PITPNA	1233.56	-0.748971	0.0620254	5.76465e-34	6.91439e-33
ZNF76	411.548	-0.74887	0.0988989	1.45844e-14	7.25638e-14
PREB	1131.9	-0.748835	0.0641412	6.92098e-32	7.71057e-31
UBE2N	1694.44	-0.748831	0.0573266	2.1802e-39	3.1203e-38
POLR2D	1904.46	-0.748661	0.0546446	4.08117e-43	6.45547e-42
KCTD5	639.292	-0.748583	0.0839453	1.90988e-19	1.25007e-18
CCDC25	280.955	-0.748438	0.114375	2.3624e-11	9.66666e-11
MAX	1001.55	-0.748337	0.0668656	1.80834e-29	1.86293e-28
GINS2	1153.89	-0.748254	0.064209	8.91047e-32	9.89799e-31
SMDT1	225.402	-0.747495	0.133285	7.95915e-09	2.72329e-08
CNIH1	1071.6	-0.747022	0.0681309	2.29153e-28	2.25223e-27
IMPDH1	1512.63	-0.746822	0.0587074	1.8355e-37	2.47093e-36
ELOC	326.586	-0.746804	0.109229	3.20683e-12	1.39011e-11
SMAGP	71.8853	-0.746693	0.211799	0.000152516	0.000358284
COPS8	769.732	-0.746554	0.0735108	1.26403e-24	1.06104e-23
PIGS	2162.09	-0.746483	0.0523576	1.64341e-46	2.86842e-45
SPRED2	296.496	-0.746411	0.111842	9.88017e-12	4.13535e-11
NACA	3619.53	-0.7454	0.0518596	3.10633e-47	5.51692e-46
GNAL	518.547	-0.744777	0.0878827	9.51297e-18	5.65379e-17
NFKBIB	288.191	-0.744697	0.112762	1.59085e-11	6.56797e-11
FHL1	2058	-0.743857	0.0549541	3.93164e-42	6.07963e-41
SUPT4H1	703.723	-0.743849	0.0784071	9.66024e-22	7.11055e-21
SIKE1	1021.01	-0.743778	0.0685637	8.31906e-28	7.98514e-27
BCL2L12	560.553	-0.743731	0.0913486	1.5746e-16	8.71052e-16
AKR1B1	1366.58	-0.743624	0.0597175	5.56006e-36	7.20388e-35
PITHD1	822.769	-0.743622	0.0756672	3.48814e-23	2.76592e-22
EMC4	366.223	-0.743511	0.102786	1.88928e-13	8.80562e-13
GNG5	456.683	-0.74345	0.114399	3.22988e-11	1.31208e-10
SCARA3	154.037	-0.743118	0.153878	5.30613e-07	1.57895e-06
ATP13A2	1244.67	-0.742915	0.0638132	1.03225e-31	1.14581e-30
PRDX2	3146.51	-0.742889	0.0505243	2.51604e-49	4.75792e-48
NQO2	240.606	-0.742606	0.122728	5.72625e-10	2.12132e-09
DUSP9	130.747	-0.742562	0.165272	2.69545e-06	7.54896e-06
HEY2	83.1882	-0.742191	0.196777	6.02543e-05	0.000147741
RAB7A	1977.12	-0.74179	0.0646687	7.61196e-31	8.20935e-30
SYT13	3.0222	-0.741543	0.855611	0.013794	0.0250014
ZDHHC4	279.227	-0.741461	0.121122	3.69565e-10	1.38804e-09
RAPGEF1	1357.45	-0.741422	0.0604127	5.23208e-35	6.56605e-34
SERTAD2	518.85	-0.741381	0.100866	8.00052e-14	3.81677e-13
CCDC28A	177.574	-0.741155	0.140348	5.06085e-08	1.63787e-07
WIPI2	1489.74	-0.741081	0.0580411	1.01773e-37	1.38231e-36
JMJD8	676.943	-0.741022	0.0836686	3.36668e-19	2.1773e-18
EID1	766.783	-0.740767	0.0770421	2.82859e-22	2.1348e-21
CISD2	330.071	-0.740756	0.110159	7.09671e-12	2.99843e-11
EIF3K	1768.29	-0.740657	0.056597	1.62433e-39	2.34017e-38
HLA-DPB1	225.209	-0.740637	0.127989	2.8555e-09	1.0098e-08
ELOB	1203.65	-0.740533	0.0645446	7.41064e-31	8.0036e-30
RAB4B	23.1758	-0.740071	0.339115	0.00854168	0.0160012
PTPN18	546.568	-0.739239	0.0889327	3.83751e-17	2.20229e-16
H1-3	1398.63	-0.739179	0.0638434	2.2027e-31	2.42905e-30
OCIAD2	147.494	-0.739081	0.152323	4.7868e-07	1.43086e-06
BCAS4	49.209	-0.738189	0.253249	0.00123959	0.00262058
MAPKAP1	761.173	-0.737938	0.0758305	9.14339e-23	7.08018e-22
CKLF-CMTM1	55.084	-0.737278	0.234179	0.000589617	0.00129458
RGCC	12.629	-0.737159	0.43033	0.0196302	0.0345646
EXOSC5	460.297	-0.737151	0.0928316	8.24602e-16	4.38124e-15
SMARCD2	2011.79	-0.736937	0.0535471	1.79012e-43	2.85835e-42
RRAS	22.1884	-0.736782	0.349263	0.0100971	0.0187301
COMMD4	1159.5	-0.736145	0.0662908	4.94955e-29	4.99727e-28
NDUFS3	595.686	-0.735964	0.0868802	1.00397e-17	5.95288e-17
NDUFS4	195.494	-0.73593	0.135561	2.27155e-08	7.53957e-08
TNFRSF21	276.3	-0.735544	0.113178	3.29068e-11	1.33571e-10
BLOC1S3	305.309	-0.735448	0.110504	1.15227e-11	4.80429e-11
VKORC1L1	1196.16	-0.735296	0.0639277	5.38203e-31	5.85011e-30
C4ORF46	236.321	-0.73512	0.12413	1.2853e-09	4.66142e-09
GPR27	510.955	-0.735069	0.0887714	5.07046e-17	2.89454e-16
MAGOH	315.267	-0.734643	0.110614	1.26855e-11	5.27462e-11
GLO1	2026.91	-0.734508	0.0537477	6.81499e-43	1.07462e-41
EMC7	444.187	-0.734489	0.0959172	7.81511e-15	3.9413e-14
RELL1	326.794	-0.734362	0.106473	2.17499e-12	9.55372e-12
ISOC1	607.33	-0.734216	0.0820904	1.55953e-19	1.02606e-18
SLC44A2	299.882	-0.734181	0.110539	1.26741e-11	5.27134e-11
UBE2R2	717.432	-0.734141	0.0763225	2.77143e-22	2.0927e-21
JDP2	22.2968	-0.73407	0.357689	0.0114615	0.0210911
ZMAT5	131.22	-0.733615	0.167596	4.70759e-06	1.29244e-05
GRK2	922.187	-0.733426	0.0716901	6.05384e-25	5.13561e-24
RASSF3	555.635	-0.733379	0.0911056	3.4383e-16	1.864e-15
TSPAN13	188.34	-0.73316	0.14005	6.62853e-08	2.12351e-07
EIF1B	389.189	-0.732878	0.0984656	4.06916e-14	1.97665e-13
APOC1	92.315	-0.73267	0.190055	4.44092e-05	0.000110604
EIF3L	3841.79	-0.732506	0.0466518	6.23688e-56	1.43062e-54
SNAP29	484.801	-0.732428	0.0897678	1.40283e-16	7.78015e-16
HDAC5	713.873	-0.732408	0.0762285	3.09325e-22	2.32991e-21
MLX	671.707	-0.732144	0.0786873	5.63229e-21	4.00432e-20
TIMM9	210.368	-0.731944	0.135022	2.39829e-08	7.93767e-08
CBY1	137.268	-0.731431	0.169702	6.4153e-06	1.73927e-05
AIP	492.728	-0.731228	0.0892858	1.09183e-16	6.09089e-16
CMTM6	996.324	-0.731117	0.0695095	2.99704e-26	2.6929e-25
ECH1	775.46	-0.731014	0.0744916	4.14379e-23	3.27897e-22
ARPC1B	190.468	-0.730857	0.1412	9.14824e-08	2.90316e-07
MAL2	16.8087	-0.730239	0.392219	0.0164266	0.0293629
MARK4	522.597	-0.730208	0.0879062	4.11823e-17	2.36072e-16
DESI2	1379.01	-0.730033	0.0618085	1.44598e-32	1.6472e-31
FBXO45	589.974	-0.72997	0.0851101	4.09075e-18	2.48671e-17
CUEDC2	492.872	-0.729684	0.0881281	5.16829e-17	2.94929e-16
TRIM14	788.417	-0.729164	0.0762233	4.67995e-22	3.50074e-21
STRN4	2034.4	-0.728875	0.0539194	5.22185e-42	8.03381e-41
PHB1	4413.92	-0.728667	0.0490927	3.30822e-50	6.38314e-49
ANKH	560.942	-0.727853	0.0867232	1.99848e-17	1.16272e-16
IFI30	29.659	-0.727488	0.315496	0.00677503	0.0128695
RAB3A	43.0506	-0.727219	0.266235	0.00221588	0.00453723
GNPDA1	569.459	-0.727103	0.0895182	1.92552e-16	1.06015e-15
ARPC3	1065.48	-0.727047	0.0697097	7.71873e-26	6.82241e-25
EDF1	874.195	-0.726886	0.0720229	2.53559e-24	2.10398e-23
AKIRIN1	1780.52	-0.726808	0.0552731	7.3331e-40	1.0666e-38
SPACA9	44.5407	-0.726634	0.259728	0.00183075	0.0037854
TM7SF3	561.479	-0.726473	0.0873424	3.79403e-17	2.17898e-16
SMS	1639.71	-0.726121	0.0578067	1.4767e-36	1.92974e-35
MAP2K3	609.45	-0.726078	0.0826891	6.87732e-19	4.3732e-18
NREP	332.107	-0.726	0.107733	6.67431e-12	2.82862e-11
MRPL58	280.992	-0.7257	0.115528	1.39558e-10	5.41993e-10
TMEM50A	954.736	-0.725464	0.0815562	2.47475e-19	1.61353e-18
RPS6KA4	327.408	-0.725414	0.107215	5.54835e-12	2.36662e-11
SLC25A11	1318.83	-0.725087	0.0612718	1.11662e-32	1.27968e-31
LYPD6B	25.8513	-0.724977	0.343467	0.0105646	0.0195376
TMEM222	513.81	-0.724761	0.086703	2.68096e-17	1.54616e-16
NDUFA7	171.444	-0.724728	0.146397	3.02251e-07	9.17895e-07
GAS6	224.832	-0.724638	0.127171	5.01787e-09	1.74084e-08
TMEM266	92.9399	-0.724301	0.186948	4.20561e-05	0.000105037
TCF24	120.395	-0.724246	0.167219	5.9521e-06	1.61773e-05
MON1A	263.487	-0.724108	0.116753	2.32864e-10	8.90018e-10
TP73	554.747	-0.723633	0.0842943	3.88273e-18	2.36309e-17
POLR3K	685.449	-0.72337	0.0787673	1.78117e-20	1.22607e-19
BOD1	599.462	-0.722688	0.0849979	7.92479e-18	4.73585e-17
HDAC3	1114.26	-0.722607	0.065904	2.43504e-28	2.3871e-27
UMAD1	115.092	-0.721957	0.170626	9.34819e-06	2.49258e-05
ENSG00000283765	296.478	-0.72159	0.109666	1.98756e-11	8.17253e-11
TOR3A	698.235	-0.721537	0.0761224	1.10706e-21	8.1172e-21
YWHAQ	4671.38	-0.721477	0.051238	2.15788e-45	3.64892e-44
CD83	89.831	-0.721333	0.19015	5.86686e-05	0.000144016
RPIA	420.789	-0.721324	0.104368	2.03525e-12	8.97105e-12
FBXO7	1152.02	-0.721316	0.0724656	1.04414e-23	8.43813e-23
PIGH	304.572	-0.720949	0.110235	2.59887e-11	1.06228e-10
SELENOT	642.647	-0.720782	0.0806807	1.76914e-19	1.16145e-18
MPST	468.408	-0.720643	0.0957968	2.29041e-14	1.12958e-13
CDKN2D	32.4365	-0.72049	0.297994	0.00528662	0.0102277
ENSG00000248235	10.764	-0.720286	0.458383	0.0249779	0.0431649
H2BC10	40.404	-0.720033	0.270135	0.00273693	0.00551929
ITPK1	833.488	-0.720013	0.0712775	2.35001e-24	1.95213e-23
RCAN1	325.823	-0.719918	0.107701	9.84188e-12	4.12046e-11
CNN2	288.532	-0.719564	0.117137	3.42193e-10	1.28938e-09
CLIC1	1448.63	-0.718482	0.0674072	6.88948e-27	6.34425e-26
METRN	118.171	-0.718041	0.180365	2.76027e-05	7.01972e-05
PRR16	34.4869	-0.717919	0.301425	0.00583663	0.0112061
LPAR3	272.717	-0.717899	0.118227	5.34662e-10	1.98311e-09
BUD23	967.857	-0.717732	0.0694729	2.21649e-25	1.9091e-24
CASTOR2	1640.53	-0.717579	0.0624877	6.96279e-31	7.52526e-30
ZNF32	171.068	-0.717452	0.141683	1.7145e-07	5.3121e-07
PEBP1	2360.52	-0.717092	0.0560497	7.76496e-38	1.06226e-36
GET1-SH3BGR	67.3747	-0.716806	0.221654	0.000470213	0.00104419
AMZ2	921.399	-0.716713	0.0712322	3.55607e-24	2.92677e-23
PSMG1	845.857	-0.716025	0.07663	4.04185e-21	2.8869e-20
RALB	231.828	-0.715941	0.124574	3.84881e-09	1.34571e-08
MOB3B	237.227	-0.715716	0.12087	1.35796e-09	4.91202e-09
GGCT	346.163	-0.715581	0.103768	2.30007e-12	1.00827e-11
SYK	462.305	-0.715576	0.0922683	3.81101e-15	1.95244e-14
ARMC10	383.728	-0.715391	0.103246	1.82391e-12	8.04884e-12
ADA	238.382	-0.715282	0.126144	6.04459e-09	2.08607e-08
CCNB1IP1	413.889	-0.715072	0.0961896	4.55526e-14	2.20784e-13
NXN	943.311	-0.714951	0.0684362	6.62546e-26	5.86976e-25
NUDT4B	577.413	-0.714484	0.0849121	1.7194e-17	1.00458e-16
SLC25A33	333.277	-0.713981	0.106516	8.79564e-12	3.69159e-11
CPTP	208.663	-0.713601	0.137877	9.59286e-08	3.04171e-07
IMP4	1207	-0.713567	0.0653548	4.14334e-28	4.02537e-27
MIS18A	390.172	-0.713485	0.0991061	2.62425e-13	1.21307e-12
UBE2E1	1122.93	-0.71341	0.0682205	5.95766e-26	5.28738e-25
BCL10	219.456	-0.712975	0.134951	5.38007e-08	1.73711e-07
RPL6	9871.53	-0.71297	0.0436871	3.15932e-60	8.03588e-59
PDPN	460.412	-0.712673	0.0930091	7.94771e-15	4.00684e-14
NDUFV2	658.428	-0.712662	0.0800827	2.46807e-19	1.60986e-18
GRK6	1353.86	-0.712314	0.0640782	4.61255e-29	4.66632e-28
TMEM123	850.125	-0.712089	0.0732532	1.08069e-22	8.33431e-22
UBE2D1	186.329	-0.711932	0.138354	1.12942e-07	3.55628e-07
BBC3	129.803	-0.711857	0.160288	3.72599e-06	1.03077e-05
MFAP2	115.439	-0.711793	0.169209	1.07085e-05	2.83883e-05
SEPHS1	1208.18	-0.711646	0.0662841	3.03729e-27	2.84348e-26
NDUFA6	270.256	-0.71162	0.125419	5.9754e-09	2.06266e-08
ARL5B	1074.28	-0.71092	0.0708137	4.5239e-24	3.69529e-23
EPS8L1	75.0351	-0.710785	0.208634	0.000261035	0.000597335
LIN52	235.589	-0.710501	0.122581	2.91886e-09	1.03148e-08
CSK	2460.57	-0.710242	0.0537113	2.86478e-40	4.21528e-39
TSEN34	534.579	-0.710161	0.087508	2.12761e-16	1.16972e-15
NKX3-1	65.4106	-0.709996	0.215931	0.000398018	0.000891038
ISCU	370.989	-0.709982	0.106289	1.04166e-11	4.35269e-11
FAM234A	803.013	-0.70945	0.0724936	5.70697e-23	4.48552e-22
PFN2	1515.41	-0.709377	0.062895	7.43237e-30	7.75141e-29
NCK2	426.814	-0.708963	0.098961	3.43058e-13	1.57477e-12
MRAS	249.417	-0.708386	0.119624	1.37961e-09	4.98556e-09
BEX2	98.18	-0.7083	0.184349	5.00587e-05	0.000123882
TMEM9	775.669	-0.708246	0.0733587	2.08824e-22	1.58867e-21
ARPC5	749.088	-0.70804	0.0761977	6.71165e-21	4.7425e-20
MTX1	833.835	-0.708033	0.0724166	6.26933e-23	4.90973e-22
PNO1	409.856	-0.708017	0.09598	7.13424e-14	3.41638e-13
CCDC51	262.482	-0.708012	0.118146	8.95762e-10	3.28158e-09
SCMH1	761.257	-0.70787	0.0732923	2.01772e-22	1.53811e-21
MRPS36	121.491	-0.707683	0.16541	7.88306e-06	2.11866e-05
CNIH4	765.753	-0.707579	0.0788452	1.26594e-19	8.37249e-19
MEIS3	58.8278	-0.707121	0.22868	0.000777033	0.00168512
VBP1	910.626	-0.706355	0.0733693	2.7336e-22	2.06825e-21
RITA1	350.915	-0.706066	0.10362	4.17699e-12	1.79529e-11
ZDHHC2	274.511	-0.705764	0.113807	2.44851e-10	9.33482e-10
CAPG	43.0213	-0.705725	0.261297	0.00259205	0.00524943
NIPSNAP1	912.901	-0.705398	0.0730614	2.09665e-22	1.59427e-21
MTFR1L	508.144	-0.705225	0.0886697	8.06289e-16	4.28694e-15
NCALD	35.9121	-0.704932	0.288438	0.00521794	0.0101051
TMED10	2540.2	-0.704691	0.0542342	6.00741e-39	8.49372e-38
LAMTOR1	401.466	-0.704506	0.104597	7.21432e-12	3.04642e-11
BORCS7	104.485	-0.704419	0.186837	6.74137e-05	0.000164578
PIGW	704.635	-0.704291	0.0766674	1.82003e-20	1.25055e-19
INIP	734.097	-0.704051	0.0809846	1.56954e-18	9.77183e-18
C7ORF50	425.663	-0.70383	0.0966855	1.48672e-13	6.99592e-13
HIGD1A	832.209	-0.70375	0.0711372	2.00891e-23	1.60808e-22
HOXB2	198.849	-0.703709	0.145058	5.27731e-07	1.57068e-06
ENSG00000258674	443.96	-0.703545	0.0934301	2.25506e-14	1.11251e-13
SLC25A4	277.868	-0.703253	0.114871	4.06235e-10	1.52125e-09
SLC10A3	117.468	-0.703194	0.167554	1.14344e-05	3.02442e-05
RPS24	4233.14	-0.703145	0.0631516	3.85729e-29	3.9258e-28
MRPL9	936.576	-0.703122	0.0712975	2.74222e-23	2.18471e-22
BECN1	610.569	-0.703062	0.0851281	6.57853e-17	3.7191e-16
RAB35	1136.59	-0.702732	0.0681821	2.96355e-25	2.53959e-24
BATF3	38.9004	-0.70244	0.27588	0.00402248	0.00791927
RALBP1	878.839	-0.702034	0.0740306	1.11308e-21	8.15737e-21
CARM1	1726.97	-0.701686	0.0609388	5.04744e-31	5.49429e-30
TMEM167A	783.049	-0.701672	0.078604	1.97614e-19	1.29288e-18
RAP1A	596.299	-0.701631	0.0837467	2.41779e-17	1.39757e-16
ZYX	701.923	-0.701232	0.0776452	7.65163e-20	5.11175e-19
NUDT8	51.4873	-0.700825	0.251096	0.00202435	0.00416246
NANOS1	171.906	-0.700728	0.14949	1.19409e-06	3.4387e-06
APOO	258.355	-0.70049	0.123503	6.22078e-09	2.14441e-08
NXT1	169.709	-0.70049	0.140694	2.78234e-07	8.47538e-07
TWSG1	362.998	-0.700041	0.10161	2.50213e-12	1.09401e-11
PSMB4	2909.31	-0.699703	0.0471158	3.14769e-50	6.08113e-49
PSMF1	1171.64	-0.699623	0.0637239	2.19453e-28	2.15829e-27
ENSG00000274944	92.663	-0.699607	0.187464	7.9413e-05	0.000192419
PLPP2	46.7574	-0.699587	0.263315	0.00299397	0.00599623
SAV1	478.084	-0.698517	0.0919439	1.36366e-14	6.80037e-14
SCAMP4	544.418	-0.698512	0.0873669	5.8454e-16	3.1387e-15
SAT2	157.629	-0.698311	0.149912	1.38482e-06	3.96017e-06
YIPF2	583.62	-0.69785	0.0923299	1.84398e-14	9.13271e-14
KRT10	109.95	-0.697602	0.173418	2.45056e-05	6.26671e-05
SNX7	293.002	-0.697348	0.118307	1.67404e-09	6.01236e-09
UBE2L5	44.8767	-0.697299	0.261017	0.00289353	0.00581194
LPCAT3	547.371	-0.695794	0.0847201	9.83051e-17	5.50632e-16
FAM117A	272.983	-0.695476	0.11377	4.38344e-10	1.63705e-09
GNA11	1580.29	-0.695012	0.061301	3.92856e-30	4.12268e-29
MRPS10	350.621	-0.694931	0.106417	2.96068e-11	1.20498e-10
CBFB	966.804	-0.694739	0.0689457	3.21929e-24	2.65534e-23
SMIM15	378.177	-0.694524	0.103189	7.64077e-12	3.22292e-11
ATRAID	742.77	-0.69439	0.0753659	1.44626e-20	9.99608e-20
HMGA2	990.275	-0.6943	0.0756219	1.95476e-20	1.34009e-19
BEND6	25.5252	-0.694162	0.330565	0.012176	0.0223272
TRAM1	1057.27	-0.694019	0.0654613	1.34403e-26	1.22283e-25
B4GALT5	1031.05	-0.693909	0.0732749	1.28635e-21	9.39095e-21
OSGIN2	154.682	-0.693896	0.149071	1.4233e-06	4.06485e-06
NAA38	508.011	-0.693891	0.0897996	5.01737e-15	2.55839e-14
UBE2A	645.032	-0.693719	0.0789879	7.32386e-19	4.64937e-18
NUS1	2009.32	-0.693451	0.0561202	2.07817e-35	2.6474e-34
AK1	126.965	-0.693258	0.162431	8.57252e-06	2.29502e-05
BCKDK	853.645	-0.693178	0.0727558	7.41794e-22	5.48935e-21
DDX49	1057.28	-0.693148	0.068376	1.74008e-24	1.45261e-23
MPZL1	1493.35	-0.692922	0.0619507	2.23159e-29	2.29274e-28
PDCD2L	290.729	-0.692875	0.113675	4.93091e-10	1.83429e-09
MAPKAPK2	746.919	-0.69278	0.0791384	9.45929e-19	5.9775e-18
CDKN3	181.846	-0.69235	0.136666	1.80688e-07	5.58355e-07
SFXN1	2701.87	-0.692196	0.0535579	1.52555e-38	2.13901e-37
PAM16	138.955	-0.692178	0.157105	4.6134e-06	1.2675e-05
TXNDC17	180.225	-0.691936	0.145083	8.17956e-07	2.39319e-06
ARNTL2	394.061	-0.691729	0.0983956	9.41955e-13	4.20323e-12
MRPS2	924.193	-0.691574	0.0743556	6.42991e-21	4.5519e-20
ATN1	1748.23	-0.691376	0.0573937	9.43785e-34	1.12668e-32
MRPL38	1177.59	-0.690869	0.0645098	4.26218e-27	3.96091e-26
RETREG3	1276.18	-0.690723	0.0641828	2.4213e-27	2.27804e-26
MED11	109.339	-0.69067	0.172131	2.60501e-05	6.64379e-05
NAA10	1301.8	-0.69054	0.0645705	5.02429e-27	4.66055e-26
BCAS2	478.864	-0.690504	0.0956075	2.34304e-13	1.08572e-12
PINK1	686.978	-0.690243	0.0785067	6.78292e-19	4.32022e-18
NDUFB8	515.308	-0.690165	0.0885428	2.97175e-15	1.53125e-14
FOXA3	23.7244	-0.690132	0.358961	0.0176086	0.0312953
KCNH3	12.7554	-0.689535	0.42255	0.0276993	0.0474413
NFIX	558.458	-0.68935	0.088014	2.21005e-15	1.14538e-14
GIT1	1167.69	-0.68914	0.0662716	1.17029e-25	1.02367e-24
PEX19	1351.07	-0.68913	0.0636847	1.27673e-27	1.21625e-26
GOLPH3	800.816	-0.68873	0.0778315	4.09864e-19	2.63943e-18
ZFAND2A	94.9445	-0.688656	0.187515	0.000103059	0.000246619
B2M	1111.25	-0.688578	0.0648846	1.21823e-26	1.11104e-25
FAAP24	101.509	-0.688312	0.182052	6.7493e-05	0.000164719
CBX1	1128.6	-0.688268	0.070381	6.44566e-23	5.04523e-22
SAMD4B	2000.89	-0.687917	0.0568806	5.31885e-34	6.39484e-33
PACS1	573.019	-0.687815	0.0863935	7.87915e-16	4.19659e-15
CENPN	662.705	-0.687722	0.078497	8.98909e-19	5.69459e-18
PRRG4	83.3947	-0.687489	0.19477	0.000177664	0.000414096
RRP36	421.725	-0.687246	0.0986068	1.46585e-12	6.48002e-12
ALKBH4	289.134	-0.687245	0.112767	5.02442e-10	1.86816e-09
PSMB5	1197.2	-0.687082	0.0627393	3.06608e-28	2.99411e-27
SMARCD1	1847.15	-0.686965	0.0669916	5.28589e-25	4.49923e-24
TSPAN12	260.7	-0.68686	0.117687	2.4357e-09	8.65375e-09
DDT	261.648	-0.686859	0.118398	3.00224e-09	1.05996e-08
PPP6C	723.464	-0.686772	0.0758013	6.07735e-20	4.07257e-19
SEPTIN9	1904.77	-0.686139	0.0565459	3.27389e-34	3.97712e-33
DNAAF3	165.035	-0.685907	0.143259	7.57224e-07	2.22235e-06
BMERB1	27.3062	-0.685876	0.330538	0.0132366	0.0240745
CD320	872.554	-0.685872	0.0718333	6.18479e-22	4.59922e-21
MRPS33	252.756	-0.685725	0.119411	4.26215e-09	1.4851e-08
IDH2	942.136	-0.685552	0.0740345	9.58064e-21	6.70733e-20
HTATIP2	195.192	-0.685107	0.131564	8.69491e-08	2.76391e-07
VAT1	1371.1	-0.685049	0.0656794	8.48901e-26	7.48581e-25
ABHD17C	295.029	-0.684882	0.114734	1.09454e-09	3.98478e-09
CDK2	1479.2	-0.684774	0.0577348	8.93727e-33	1.02812e-31
RAB34	634.669	-0.684655	0.0797813	4.37734e-18	2.65667e-17
H1-10	2473.54	-0.68455	0.0572903	3.10949e-33	3.63492e-32
MYG1	500.226	-0.68431	0.0884928	4.90302e-15	2.50176e-14
EXOSC4	237.2	-0.684121	0.123491	1.38512e-08	4.65331e-08
PIP4K2A	670.373	-0.683841	0.0796913	4.40571e-18	2.67175e-17
MSI1	501.895	-0.683767	0.0904327	1.86585e-14	9.23195e-14
ZBTB2	378.418	-0.683766	0.101354	7.03785e-12	2.97605e-11
COMMD5	191.126	-0.683627	0.142321	7.04999e-07	2.07509e-06
TGIF2	1041.94	-0.683527	0.0662835	2.9289e-25	2.51131e-24
SIAH2	280.528	-0.683466	0.112954	6.64641e-10	2.44906e-09
KCNG1	422.549	-0.683445	0.0970562	8.83732e-13	3.94922e-12
RNF141	197.632	-0.683325	0.135257	1.98761e-07	6.11835e-07
FN3KRP	402.289	-0.68328	0.097839	1.33813e-12	5.93963e-12
DPYSL5	1711.95	-0.68291	0.0595975	1.00712e-30	1.08078e-29
COPS7A	882.293	-0.68274	0.0700284	8.75107e-23	6.79024e-22
RAB20	34.888	-0.682644	0.288179	0.00679584	0.0129042
GPRC5B	241.101	-0.682616	0.121528	8.93515e-09	3.04899e-08
PDK2	558.436	-0.682501	0.0859366	9.33841e-16	4.94952e-15
OAF	532.594	-0.682255	0.0952476	3.68855e-13	1.68961e-12
SLC25A5	5192.36	-0.681989	0.0443637	1.18936e-53	2.56541e-52
CETN2	299.173	-0.681864	0.116855	2.48287e-09	8.81516e-09
EGFL7	109.011	-0.681723	0.174606	4.17395e-05	0.000104315
PRDX1	7006.26	-0.681687	0.0421895	4.77899e-59	1.17047e-57
ERGIC3	1941.92	-0.681614	0.0571435	4.01457e-33	4.65709e-32
GIPC1	875.777	-0.681417	0.0746708	3.37075e-20	2.28708e-19
TPRG1L	259.836	-0.681393	0.121091	8.45049e-09	2.88685e-08
PPARD	301.414	-0.681204	0.11221	5.90509e-10	2.18598e-09
TBC1D10B	2291.35	-0.680634	0.0558724	1.84878e-34	2.2695e-33
RNASEH2A	743.957	-0.68062	0.0834514	1.63476e-16	9.0367e-16
OSTF1	164.949	-0.680574	0.146313	1.49549e-06	4.26461e-06
MXI1	457.782	-0.680573	0.0919888	6.4736e-14	3.10688e-13
NATD1	274.403	-0.680423	0.11458	1.33578e-09	4.83755e-09
DNAJC19	317.753	-0.68041	0.110149	3.0368e-10	1.15112e-09
REEP5	934.247	-0.680036	0.0722407	2.27766e-21	1.6454e-20
TPST2	252.78	-0.680001	0.121177	9.27247e-09	3.15842e-08
KCNK2	106.676	-0.679801	0.173822	4.08358e-05	0.000102123
RNF26	878.331	-0.679678	0.0718216	1.41535e-21	1.0308e-20
SEMA6B	36.6057	-0.679215	0.278714	0.00577972	0.0111025
GATAD2A	3570.09	-0.679215	0.0505407	1.71128e-41	2.59081e-40
TMEM241	176.251	-0.678929	0.140834	6.54162e-07	1.93183e-06
GPN3	270.975	-0.678499	0.121154	9.93441e-09	3.37708e-08
NEIL2	95.3714	-0.678418	0.191823	0.000177389	0.00041358
PSKH1	744.506	-0.678042	0.0771531	7.22531e-19	4.58872e-18
TSPAN7	234.359	-0.677983	0.129354	7.37045e-08	2.35374e-07
FURIN	1108.76	-0.677639	0.0644214	3.38441e-26	3.03378e-25
RAB3D	173.527	-0.677315	0.141047	7.21021e-07	2.1202e-06
PKIB	83.4162	-0.67657	0.203288	0.000379826	0.00085295
SYAP1	1432.96	-0.676285	0.0687147	3.5588e-23	2.82048e-22
PPIAL4G	26.7895	-0.676007	0.323542	0.0133103	0.024197
APOBEC3C	398.783	-0.675759	0.101374	1.24248e-11	5.17047e-11
MTMR2	615.143	-0.67565	0.0804865	2.23328e-17	1.29635e-16
TLCD4	105.705	-0.675452	0.174862	5.0252e-05	0.000124279
TNFSF9	35.2233	-0.675261	0.293065	0.00816468	0.0153328
RAP2A	912.416	-0.675192	0.0716242	2.02727e-21	1.46661e-20
SUB1	1418.7	-0.67516	0.0632338	6.26351e-27	5.77482e-26
ENSG00000286190	37.7325	-0.6751	0.273996	0.00545957	0.0105368
IGFBP4	36.5958	-0.673676	0.282465	0.00671778	0.0127735
CIPC	382.205	-0.673609	0.0997481	6.87964e-12	2.91401e-11
TNFAIP8L1	40.6418	-0.673288	0.267175	0.00473201	0.00922644
FLOT1	756.631	-0.673222	0.0781897	3.50833e-18	2.1421e-17
ENSG00000280571	54.7869	-0.672959	0.23394	0.00169876	0.00352689
PNPLA2	787.647	-0.672819	0.0728764	1.27684e-20	8.85335e-20
SPPL3	754.475	-0.67231	0.0756523	3.03141e-19	1.96634e-18
ENSG00000284969	49.0317	-0.672304	0.245963	0.00261219	0.00528599
NUDT10	191.266	-0.672045	0.137408	4.67767e-07	1.39879e-06
MCRIP1	546.584	-0.671901	0.0954419	9.201e-13	4.10812e-12
CDKN1C	19.1351	-0.671773	0.368972	0.0227635	0.0395904
CASP7	342.898	-0.671729	0.103129	3.4997e-11	1.4179e-10
PSMA7	2239.65	-0.67154	0.0525366	1.0021e-37	1.36353e-36
GPR108	433.839	-0.671493	0.0934023	3.12167e-13	1.43775e-12
STMN1	2619.08	-0.671481	0.0512304	1.46113e-39	2.10905e-38
H1-0	364.82	-0.671471	0.108061	2.45901e-10	9.37017e-10
RNF41	716.343	-0.670978	0.0757045	3.76277e-19	2.42932e-18
OIP5	167.18	-0.670949	0.145472	1.84979e-06	5.23953e-06
RWDD4	214.415	-0.670835	0.127015	6.02888e-08	1.93631e-07
SLC35B2	431.402	-0.670638	0.0972423	2.553e-12	1.11529e-11
BTBD6	718.607	-0.670626	0.076964	1.42524e-18	8.90628e-18
LEPROTL1	353.901	-0.67052	0.103728	4.86394e-11	1.9493e-10
DPH2	1142.1	-0.670466	0.0674197	1.29219e-23	1.04151e-22
PRR11	1770.5	-0.670422	0.0645059	1.29479e-25	1.12932e-24
TK1	1377.01	-0.670197	0.0607962	1.43141e-28	1.41603e-27
CA2	4151.71	-0.670031	0.0518869	1.85016e-38	2.58937e-37
FOXF2	552.881	-0.67003	0.0838	6.22872e-16	3.33744e-15
ZDHHC22	168.375	-0.669873	0.144622	1.68768e-06	4.79376e-06
WIPF1	537.051	-0.669046	0.0995088	8.52248e-12	3.5819e-11
PCNP	885.846	-0.669022	0.0726318	1.56915e-20	1.08258e-19
FAM89B	208.986	-0.668927	0.132759	2.2073e-07	6.78088e-07
MRPL28	831.417	-0.668917	0.0760339	6.78831e-19	4.32022e-18
RAB1A	871.403	-0.66836	0.0792539	1.63433e-17	9.57089e-17
DEDD2	262.949	-0.668077	0.12708	6.92827e-08	2.21719e-07
PLIN3	381.024	-0.667785	0.10666	1.83657e-10	7.07467e-10
PYGO2	972.068	-0.667678	0.0714392	4.4375e-21	3.16651e-20
HSPE1	812.844	-0.667601	0.0805063	5.39094e-17	3.07057e-16
ERCC1	453.914	-0.666912	0.0963021	2.10462e-12	9.26336e-12
BLOC1S6	487.834	-0.666549	0.0942013	7.19749e-13	3.23642e-12
DGKZ	1043.98	-0.666536	0.0683591	8.99e-23	6.96495e-22
SCAMP2	983.224	-0.665904	0.0685986	1.37718e-22	1.05725e-21
LIMS1	559.397	-0.665897	0.094849	1.07122e-12	4.77023e-12
FRAT2	606.659	-0.665827	0.0840726	1.16085e-15	6.12068e-15
AK4	1222.85	-0.665772	0.0656767	1.85678e-24	1.54834e-23
FOXB1	26.1494	-0.665475	0.324586	0.0150209	0.0270508
TMEM208	226.692	-0.664725	0.131679	2.12274e-07	6.52506e-07
DHRS4	169.411	-0.664712	0.142446	1.44673e-06	4.13021e-06
RIMOC1	778.213	-0.664462	0.0756452	7.74605e-19	4.91533e-18
RIN3	277.068	-0.664267	0.114093	2.79759e-09	9.89782e-09
TIMM22	653.088	-0.664099	0.0807261	9.44029e-17	5.29752e-16
C1ORF174	362.121	-0.664098	0.105007	1.23173e-10	4.80448e-10
DAXX	643.284	-0.663782	0.0791253	2.40598e-17	1.3918e-16
FOXRED2	2157.35	-0.662539	0.0578363	1.09551e-30	1.17398e-29
TICAM1	139.026	-0.662473	0.1656	2.94423e-05	7.46628e-05
EBP	653.85	-0.662417	0.0850188	3.25305e-15	1.67393e-14
CNBP	3650.24	-0.662365	0.0479074	8.84388e-44	1.43018e-42
VPS72	1066.31	-0.661944	0.0690877	4.7439e-22	3.54334e-21
ID2	806.201	-0.661788	0.0736414	1.2593e-19	8.33224e-19
NUDT11	445.849	-0.661529	0.0950555	1.67307e-12	7.38536e-12
PLEKHM2	1234.14	-0.661486	0.0631893	5.99243e-26	5.31513e-25
OPTN	53.3561	-0.661035	0.238571	0.00241738	0.00492063
NPRL3	590.878	-0.660739	0.0852428	4.48315e-15	2.2906e-14
SELENOH	324.027	-0.6607	0.108104	4.80154e-10	1.78836e-09
DNASE1L1	300.247	-0.660332	0.116645	7.29788e-09	2.50607e-08
TMEM248	1304.43	-0.660298	0.0608758	1.02989e-27	9.86058e-27
GAP43	43.1074	-0.659509	0.2697	0.00601401	0.0115205
LRFN1	465.659	-0.659273	0.0991387	1.43901e-11	5.96055e-11
SFXN3	63.2705	-0.658803	0.230313	0.00185749	0.00383651
DTD1	338.314	-0.658319	0.113244	2.99049e-09	1.05606e-08
C8ORF33	1233.07	-0.658122	0.0649842	2.08589e-24	1.73652e-23
SIRT6	190.639	-0.657954	0.134134	4.49912e-07	1.34672e-06
SMIM26	249.035	-0.657575	0.126279	9.29406e-08	2.94881e-07
SCAMP3	1259.57	-0.657142	0.0611821	3.28305e-27	3.066e-26
TOMM40	3020.97	-0.65685	0.0487262	1.02668e-41	1.56371e-40
MDFIC	323.857	-0.656734	0.111465	1.87331e-09	6.70427e-09
TMEM158	104.267	-0.656684	0.179616	0.00011935	0.000283487
ATG101	308.111	-0.656331	0.111211	1.76654e-09	6.33262e-09
RELA	741.383	-0.656138	0.0773113	1.05926e-17	6.27088e-17
NIPSNAP2	713.048	-0.655947	0.0773512	1.1239e-17	6.63544e-17
HOXC13	81.9852	-0.655911	0.203457	0.000576584	0.00126817
CDCA5	1085.53	-0.655504	0.0676602	1.69911e-22	1.30045e-21
SHKBP1	660.753	-0.65509	0.0791067	6.10478e-17	3.46287e-16
MT-ND2	4355.29	-0.654831	0.271853	0.00670641	0.0127551
INSIG1	1923.99	-0.6545	0.0604188	1.21495e-27	1.15813e-26
MORN4	143.407	-0.654303	0.157059	1.48116e-05	3.87449e-05
NSG1	90.4082	-0.654268	0.189911	0.000264803	0.000605304
PRDX3	2443.67	-0.654125	0.0509728	5.43512e-38	7.46899e-37
PTPA	1828.97	-0.654004	0.0566136	3.64232e-31	3.98191e-30
RTN4RL2	43.3083	-0.653763	0.260701	0.00518802	0.0100536
CYC1	1165.13	-0.653724	0.0648769	3.54416e-24	2.91855e-23
MED29	790.702	-0.653665	0.0769046	9.54712e-18	5.67146e-17
TMEM11	309.664	-0.653311	0.114521	5.74798e-09	1.98687e-08
OGFRL1	507.663	-0.653092	0.0970323	8.41467e-12	3.53854e-11
PROK2	24.3141	-0.652593	0.332372	0.0187985	0.0332582
PCTP	365.994	-0.65256	0.100757	4.67254e-11	1.87606e-10
EIF2AK1	2305.1	-0.652552	0.0560239	1.19499e-31	1.32355e-30
HPRT1	769.618	-0.65212	0.076567	8.25267e-18	4.92597e-17
CHCHD3	849.454	-0.652103	0.0708833	1.81341e-20	1.24657e-19
MAP3K11	572.706	-0.651896	0.0858099	1.52236e-14	7.56446e-14
TMEM216	56.4918	-0.651702	0.230753	0.00211492	0.00433811
WDR18	1030.27	-0.650861	0.0692494	2.7965e-21	2.01255e-20
RMI2	358.517	-0.650509	0.102739	1.21171e-10	4.72761e-10
PRPS1	1924.04	-0.650178	0.0585621	6.2221e-29	6.25712e-28
SLC35F2	277.958	-0.649795	0.122034	5.00298e-08	1.61984e-07
MAST1	50.3785	-0.649615	0.249684	0.00406023	0.00799049
PLGRKT	87.0992	-0.649538	0.193042	0.000358169	0.000806705
CMTM8	74.4093	-0.649324	0.206081	0.000751349	0.00163199
RAB43	169.081	-0.648818	0.144178	3.31722e-06	9.22395e-06
DDIT4	138.353	-0.648742	0.16383	3.60741e-05	9.0738e-05
SCAND1	394.616	-0.648403	0.0992042	3.17613e-11	1.2906e-10
TUBG1	1589.36	-0.648325	0.0604863	4.25741e-27	3.9589e-26
EVI5L	296.058	-0.648234	0.109264	1.49041e-09	5.3732e-09
PAQR3	699.21	-0.648148	0.0865792	3.58892e-14	1.74896e-13
MFSD5	349.339	-0.648119	0.105963	4.79588e-10	1.78669e-09
BAALC	2.62138	-0.647503	0.798325	0.0231209	0.0401752
LYSMD2	26.0005	-0.647406	0.328492	0.0188684	0.0333663
NANS	639.841	-0.647305	0.086716	4.23473e-14	2.05576e-13
SRA1	331.283	-0.647285	0.103943	2.38567e-10	9.10212e-10
BNIP3	367.522	-0.647269	0.102002	1.11483e-10	4.3642e-10
ATG13	1034.14	-0.646653	0.0672397	3.46402e-22	2.60273e-21
NDUFC1	268.85	-0.646437	0.116746	1.53738e-08	5.15231e-08
WDR54	380.077	-0.646217	0.0976816	1.87158e-11	7.71022e-11
YIF1B	489.438	-0.646182	0.0940734	3.27688e-12	1.41805e-11
LRRC59	4827.9	-0.646047	0.0463292	1.74759e-44	2.88761e-43
C1QBP	4758.28	-0.646001	0.0465351	4.1981e-44	6.86941e-43
SLC39A1	1580.44	-0.645967	0.0584317	1.06473e-28	1.0588e-27
AKT1S1	1389.99	-0.645843	0.0636678	1.8096e-24	1.50983e-23
SRF	748.319	-0.645679	0.0753445	5.30473e-18	3.20033e-17
HOXA1	56.0627	-0.64564	0.239231	0.00311658	0.00622701
MRPL16	475.754	-0.645568	0.0937109	2.8515e-12	1.24033e-11
PTGES2	588.063	-0.645494	0.0834929	5.43413e-15	2.76718e-14
UBE2E2	363.699	-0.645277	0.106857	7.83244e-10	2.87632e-09
ITPA	294.478	-0.645141	0.111689	3.84214e-09	1.34369e-08
GATD3	1687.37	-0.645096	0.0581263	6.59232e-29	6.61628e-28
CLTA	768.395	-0.644501	0.0813675	1.20597e-15	6.34754e-15
CMBL	620.609	-0.644401	0.0844001	1.15272e-14	5.7769e-14
PLPP4	22.7964	-0.644382	0.341298	0.022436	0.0390656
HNRNPAB	4096.73	-0.64429	0.0476451	5.94542e-42	9.11932e-41
SLX9	519.315	-0.644023	0.0882543	1.49761e-13	7.04281e-13
LRRC4B	109.525	-0.643685	0.178414	0.000148305	0.000348716
UQCRFS1	1108.71	-0.643394	0.0659929	9.56178e-23	7.38909e-22
NDUFB3	393.121	-0.643359	0.0971603	1.80777e-11	7.4514e-11
RAB4A	691.091	-0.643313	0.0762519	1.67706e-17	9.80598e-17
COQ9	664.378	-0.642931	0.0788945	1.88065e-16	1.03695e-15
ZCCHC10	215.249	-0.642787	0.126547	1.89665e-07	5.84783e-07
PHYH	124.898	-0.642707	0.161051	3.21872e-05	8.1352e-05
SLC35A2	538.02	-0.642201	0.0877955	1.32137e-13	6.23331e-13
RPS6KA1	593.172	-0.642037	0.0865607	6.1352e-14	2.95193e-13
PTTG1	907.272	-0.641829	0.0724061	3.97302e-19	2.5618e-18
NQO1	44.2484	-0.641725	0.257393	0.00558775	0.0107568
SURF1	136.972	-0.641352	0.156921	2.14757e-05	5.51884e-05
RNF38	491.178	-0.641308	0.0883433	1.99741e-13	9.28679e-13
BCL2L1	293.104	-0.641139	0.111476	4.49094e-09	1.56231e-08
STRAP	2172.99	-0.64089	0.0524847	1.41333e-34	1.74483e-33
MICALL1	1443.73	-0.640536	0.0619383	2.37465e-25	2.04301e-24
RNF114	943.297	-0.639882	0.0690734	1.02357e-20	7.15274e-20
PPP1CC	2768.03	-0.639629	0.0560319	1.82508e-30	1.93939e-29
LARP6	231.412	-0.639224	0.122643	9.45139e-08	2.99811e-07
NR2F6	668.668	-0.639201	0.0817803	2.81761e-15	1.45232e-14
ALG3	734.093	-0.638718	0.0785991	2.29401e-16	1.2562e-15
SCAP	2150.73	-0.638706	0.0512304	5.88526e-36	7.61224e-35
SIPA1	240.266	-0.6387	0.120839	6.35685e-08	2.03905e-07
HOXC10	101.402	-0.638619	0.180606	0.000196937	0.000456773
TSC22D3	56.4028	-0.638422	0.230821	0.0026119	0.00528599
CD151	876.312	-0.638281	0.0724143	6.26249e-19	3.99899e-18
EMC10	1533.68	-0.638061	0.0605226	2.87308e-26	2.58611e-25
COA6	324.68	-0.638025	0.107543	1.52511e-09	5.49436e-09
PRSS23	169.465	-0.638017	0.145485	5.78242e-06	1.57387e-05
F12	25.77	-0.637936	0.319945	0.0186041	0.0329449
EVL	790.839	-0.637701	0.0778875	1.38608e-16	7.69283e-16
RFC2	1182.74	-0.637685	0.0691238	1.4745e-20	1.01867e-19
LRRC51	49.2399	-0.637427	0.246565	0.00440089	0.00861956
FAM219A	265.827	-0.637136	0.115986	2.01462e-08	6.70878e-08
ZNRD2	266.08	-0.636872	0.124408	1.55895e-07	4.85992e-07
METTL5	282.366	-0.636625	0.117054	2.74021e-08	9.04174e-08
TRAPPC2L	558.723	-0.63654	0.0926702	3.34832e-12	1.44732e-11
CAMLG	287.402	-0.636508	0.112945	8.93459e-09	3.04899e-08
CAPZA2	717.475	-0.636466	0.0779408	1.6602e-16	9.17067e-16
RNF135	152.465	-0.636291	0.150303	1.15023e-05	3.04078e-05
EIF5A2	150.732	-0.636262	0.149127	9.92723e-06	2.64048e-05
SLC25A22	403.152	-0.636042	0.0993548	7.93167e-11	3.13816e-10
GAREM2	331.596	-0.63596	0.105075	7.34478e-10	2.7005e-09
EMP2	684.47	-0.635937	0.0767944	6.37032e-17	3.60542e-16
RPS29	1483.14	-0.635392	0.0704785	1.02691e-19	6.82138e-19
PMP22	204.576	-0.635197	0.135077	1.30147e-06	3.73166e-06
CENPH	447.47	-0.635035	0.09748	3.77665e-11	1.52685e-10
ARSB	353.393	-0.634806	0.102515	3.06355e-10	1.16039e-09
CXCL12	20.1815	-0.634716	0.359144	0.0289419	0.0494301
ERF	558.984	-0.634541	0.0902216	1.05046e-12	4.67914e-12
B3GAT3	453.274	-0.634256	0.095323	1.48357e-11	6.13881e-11
PCBP4	69.9944	-0.634212	0.211821	0.00130637	0.00275518
DCLRE1B	572.751	-0.633571	0.0831178	1.30043e-14	6.49573e-14
DUSP14	320.16	-0.633021	0.107539	2.04143e-09	7.29392e-09
SLC25A38	627.128	-0.63264	0.0834936	1.85098e-14	9.16139e-14
CMC4	79.1547	-0.632622	0.199047	0.000715071	0.00155787
HOXA7	114.984	-0.632618	0.168641	8.7321e-05	0.000210672
TMEM9B	119.002	-0.632564	0.164951	6.2557e-05	0.000153115
TPMT	209.344	-0.632541	0.127207	3.38252e-07	1.02236e-06
TCEA2	99.912	-0.632058	0.186564	0.000344469	0.000777577
MEGF9	260.301	-0.631989	0.118308	4.73946e-08	1.53681e-07
TUSC1	314.294	-0.631831	0.112776	1.09234e-08	3.70251e-08
ZMIZ2	980.676	-0.631726	0.0797418	1.22726e-15	6.45734e-15
EPN1	1687.42	-0.631541	0.0592172	7.87536e-27	7.23019e-26
RGL2	149.085	-0.631316	0.149494	1.21819e-05	3.2087e-05
CALHM2	77.2862	-0.631229	0.210204	0.00127964	0.00270105
RPL31	2601.22	-0.631199	0.0587018	3.05353e-27	2.85692e-26
DDAH2	171.977	-0.631176	0.140021	3.33532e-06	9.27087e-06
DHRSX	74.1462	-0.630833	0.209172	0.0012288	0.00259915
DNPEP	418.87	-0.630686	0.0939452	9.95895e-12	4.16602e-11
MPP2	759.26	-0.630647	0.0736205	5.64963e-18	3.40165e-17
BID	296.264	-0.630441	0.110539	6.10081e-09	2.105e-08
SLC9A3R1	567.93	-0.630174	0.0836655	2.62976e-14	1.29191e-13
MPND	199.368	-0.630064	0.13591	1.81827e-06	5.15217e-06
GPN1	700.466	-0.630049	0.0797451	1.46202e-15	7.65808e-15
MRPL22	386.323	-0.629576	0.100123	1.6824e-10	6.49398e-10
CDC42SE1	1428.1	-0.629497	0.065883	6.57587e-22	4.88047e-21
CSRP2	451.706	-0.629441	0.0939322	1.08644e-11	4.53603e-11
UBB	9480.2	-0.629392	0.0480501	1.78905e-39	2.57505e-38
NDUFB5	528.451	-0.629102	0.0927386	6.16024e-12	2.61659e-11
WASHC3	79.1196	-0.628666	0.1971	0.000695002	0.00151589
ECSIT	530.157	-0.628576	0.0910893	2.72565e-12	1.18763e-11
NIPA2	723.711	-0.628486	0.0754274	4.20245e-17	2.40718e-16
ZFAND3	345.736	-0.628441	0.102892	5.29074e-10	1.96286e-09
TARBP2	488.69	-0.628257	0.0943873	1.47869e-11	6.12157e-11
TCF19	1162.61	-0.62824	0.0651681	2.87652e-22	2.16989e-21
TMEM126B	217.474	-0.628211	0.132264	1.04912e-06	3.03273e-06
THOC3	2157.11	-0.627732	0.0520129	8.26311e-34	9.87217e-33
CCDC12	223.694	-0.626567	0.131138	9.15839e-07	2.66622e-06
STAC	65.7303	-0.626493	0.217479	0.00190405	0.00392626
PRMT1	3764.57	-0.626051	0.0506479	2.28676e-35	2.90581e-34
RTN2	60.106	-0.626022	0.223563	0.0024367	0.00495333
SSR3	2318.7	-0.626016	0.0515898	3.72419e-34	4.50971e-33
AAMP	1586.06	-0.62591	0.0577385	1.1874e-27	1.1333e-26
FOXD1	438.946	-0.625891	0.0965482	4.75891e-11	1.90872e-10
EN2	1009.38	-0.625873	0.0688409	5.21562e-20	3.51527e-19
DCPS	410.32	-0.625501	0.0979834	9.12802e-11	3.59463e-10
CSTPP1	176.882	-0.625284	0.143688	6.94531e-06	1.87659e-05
ADI1	1365.74	-0.625101	0.0625299	8.43899e-24	6.84907e-23
CRAT	182.97	-0.62497	0.137303	2.74893e-06	7.69589e-06
ERAL1	1276.75	-0.624911	0.0630007	1.84434e-23	1.47869e-22
HSPE1-MOB4	209.574	-0.624633	0.127987	5.50652e-07	1.63729e-06
PEF1	1323.59	-0.624509	0.0641756	1.19066e-22	9.16382e-22
SAMD10	33.9302	-0.624496	0.299584	0.016014	0.0286828
SENP2	889.571	-0.624246	0.071911	2.10446e-18	1.30062e-17
BNIP1	135.436	-0.624066	0.156576	3.43454e-05	8.65617e-05
CMPK1	804.827	-0.623834	0.0732838	9.1126e-18	5.42434e-17
CDC123	1274.01	-0.623827	0.0608252	5.9805e-25	5.07624e-24
DUT	625.438	-0.62381	0.0884141	9.15379e-13	4.08944e-12
POLR2G	463.65	-0.62376	0.0898521	2.05615e-12	9.05792e-12
ESRRA	314.318	-0.623447	0.109494	6.54771e-09	2.25356e-08
YJU2	321.228	-0.623398	0.107921	4.02724e-09	1.40616e-08
DIRAS1	431.903	-0.623366	0.0989345	1.57032e-10	6.08453e-10
GNA12	838.697	-0.62335	0.0706591	6.03922e-19	3.86454e-18
C2ORF72	68.3024	-0.623074	0.21991	0.00222151	0.0045457
CNEP1R1	122.189	-0.622931	0.163067	6.79155e-05	0.00016567
HAUS2	303.827	-0.622833	0.108297	4.68309e-09	1.62767e-08
STOM	404.986	-0.622708	0.0972993	8.26229e-11	3.26302e-10
PAFAH1B2	1754.76	-0.622654	0.0588332	1.92041e-26	1.73271e-25
EEF1AKMT1	74.1942	-0.622542	0.206684	0.00127053	0.00268256
PSMB3	1455.34	-0.622411	0.0616145	2.92904e-24	2.42252e-23
ORMDL3	511.702	-0.622302	0.0876058	6.50259e-13	2.93089e-12
OCEL1	47.625	-0.622115	0.246907	0.00549934	0.0106041
TMEM203	549.506	-0.622088	0.0834277	4.75417e-14	2.30057e-13
NPTX2	546.641	-0.621987	0.083828	6.28205e-14	3.02068e-13
SOX12	1024.26	-0.621963	0.0703745	5.25147e-19	3.36755e-18
[truncated: 2,424 more rows]

## Sheet: Enriched in pellet
	baseMean	log2FoldChange	lfcSE	pvalue	padj
PSG4	30.166	5.99575	1.15951	1.073e-10	4.2037e-10
TAS2R30	43.0002	5.92455	0.853195	3.66096e-15	1.87937e-14
TAS2R43	10.2357	5.2694	1.23512	1.51103e-08	5.06846e-08
IQGAP1	5691.98	5.26391	0.144056	2.35982e-294	3.58339e-291
FLNB	12742.1	5.03383	0.161004	2.21932e-216	8.86853e-214
SPTBN1	15204.4	5.01902	0.13154	0	0
TAS2R50	13.983	4.85254	1.25045	7.85125e-08	2.50307e-07
SYNE2	3522.43	4.84152	0.176711	6.96633e-167	1.37382e-164
TAS2R13	19.622	4.79359	0.871945	3.08715e-10	1.16874e-09
CGN	712.675	4.62696	0.127628	3.20786e-289	4.05928e-286
PLEC	3973.15	4.47402	0.161326	1.34696e-170	2.88079e-168
TAS2R31	17.5587	4.4056	0.79551	4.04409e-10	1.51479e-09
UTRN	5103.07	4.38949	0.135593	3.71198e-231	1.81827e-228
DBN1	3420.16	4.36163	0.181694	1.39674e-128	1.41396e-126
PAPOLB	22.6418	4.27184	0.626031	3.07723e-13	1.41771e-12
AHNAK	3327.14	4.23041	0.120342	7.37917e-272	6.59133e-269
LIMCH1	516.823	4.22165	0.132058	2.17553e-225	1.00107e-222
POU5F2	51.5157	4.14001	0.38946	1.51466e-27	1.43751e-26
OR10H1	46.5451	4.00947	0.39425	2.16683e-25	1.87057e-24
PPP1R9A	396.839	3.8779	0.235223	5.01214e-62	1.34946e-60
MACF1	12377.1	3.86426	0.119451	1.60564e-230	7.61926e-228
SPTAN1	9664.04	3.83866	0.132662	5.03542e-185	1.36541e-182
GPR52	25.8541	3.79099	0.530811	4.21229e-14	2.04553e-13
TAS2R10	14.1674	3.66475	0.752099	5.44181e-09	1.88447e-08
DST	3289.39	3.65591	0.162185	2.24742e-113	1.81527e-111
TAS2R14	34.0119	3.6257	0.434378	4.62056e-18	2.79757e-17
MAB21L3	768.799	3.62298	0.22688	2.78927e-58	6.68061e-57
TAS2R20	38.8669	3.61712	0.396409	5.79278e-21	4.11428e-20
TAS2R19	19.6253	3.56801	0.593736	2.70509e-11	1.10392e-10
IGFL4	260.095	3.56754	0.297482	4.43678e-34	5.35553e-33
DIAPH1	9312.83	3.56248	0.0626492	0	0
ADAM20	8.09632	3.55346	1.60796	7.24811e-06	1.95528e-05
LMO7	619.414	3.54385	0.117226	1.40897e-201	4.55219e-199
CCDC144A	246.838	3.49509	0.15791	2.22493e-109	1.68928e-107
OR6A2	9.79694	3.47838	1.14096	1.42227e-06	4.06268e-06
MYLK	515.361	3.46371	0.113929	7.89163e-204	2.72351e-201
LIMA1	1517.49	3.45762	0.136681	5.207e-142	6.8755e-140
EZHIP	11.6008	3.45715	0.91117	1.73557e-07	5.37522e-07
TAS2R3	31.418	3.45516	0.428598	3.39196e-17	1.95102e-16
ZNF66	211.484	3.43887	0.3194	4.46776e-28	4.33779e-27
TAS2R4	119.639	3.43254	0.230434	4.40737e-51	8.75994e-50
TMEM212	15.0829	3.42655	0.6865	2.24681e-09	8.00136e-09
NMNAT3	530.654	3.4094	0.196575	2.94066e-68	9.15039e-67
CRYBG1	52.1857	3.40013	0.331234	7.85934e-26	6.94264e-25
SHISA9	643.74	3.39659	0.176397	1.76826e-83	7.85118e-82
SVIL	1141.85	3.39583	0.0963332	5.15694e-273	4.89426e-270
DYNC1H1	37152.5	3.38981	0.119653	2.20961e-177	5.41176e-175
OR52N1	12.1315	3.38926	0.843058	7.7998e-08	2.48719e-07
TES	801.456	3.38576	0.0993717	2.99077e-255	2.16261e-252
TAS2R46	9.19573	3.3836	1.4577	7.44101e-06	2.00482e-05
CASR	373.494	3.36234	0.143609	4.51052e-122	4.12604e-120
WDR97	4.71398	3.3427	1.73237	1.32395e-05	3.47762e-05
FLNA	21534.9	3.28102	0.138584	8.49764e-125	8.0147e-123
PTCHD4	12.803	3.27107	0.785612	3.96679e-08	1.29206e-07
ABCC9	390.613	3.26645	0.141014	1.33616e-119	1.16606e-117
PCDHA4	16.4288	3.25999	0.644683	1.11789e-09	4.06689e-09
TDRD6	23.3864	3.24649	0.502248	8.38201e-13	3.7546e-12
TSSK1B	4.39081	3.22487	1.72813	1.68472e-05	4.38205e-05
HAVCR2	109.328	3.2211	0.227275	1.11693e-46	1.95849e-45
SULT1B1	360.999	3.20549	0.133674	5.10862e-128	5.07022e-126
SLC25A2	7.05457	3.20143	1.65184	1.63784e-05	4.26377e-05
SPTBN2	3356.52	3.18786	0.115936	2.1839e-167	4.36348e-165
RNF225	12.6719	3.16997	0.809679	8.13076e-08	2.59055e-07
ANKRD36C	687.79	3.16955	0.211915	1.03989e-51	2.10543e-50
GPR135	203.945	3.14467	0.164826	3.18917e-82	1.36032e-80
GPRASP1	72.6723	3.12186	0.266876	5.23454e-33	6.05842e-32
KIAA1671	1625.97	3.12117	0.0839651	1.90722e-303	3.62015e-300
SLC9A4	143.704	3.11256	0.210955	1.64062e-50	3.20217e-49
AHNAK2	402.725	3.09761	0.123232	1.61387e-140	2.05938e-138
ANLN	3183.96	3.07376	0.0709464	0	0
PARP15	201.29	3.06114	0.177313	4.64001e-68	1.435e-66
ASPM	3743.77	3.05956	0.206344	4.23985e-51	8.44911e-50
SPTY2D1OS	15.9498	3.04639	0.659502	3.92357e-09	1.3709e-08
OR2L2	36.3358	3.04474	0.387862	2.91828e-17	1.68175e-16
FBXO34	1124.01	2.9915	0.0954835	9.27706e-217	3.80735e-214
MYO18A	1682.25	2.99104	0.129755	6.25299e-119	5.39498e-117
AMOT	3085.76	2.98857	0.0701906	0	0
OR10K1	29.9273	2.97764	0.431117	1.37741e-14	6.86218e-14
MGAT4C	27.5629	2.97443	0.446047	6.19267e-14	2.97864e-13
IQGAP2	607.335	2.95049	0.107809	2.41715e-166	4.64613e-164
ANKRD36B	520.411	2.9479	0.23419	3.65849e-38	5.05497e-37
B3GALT4	10.7643	2.94292	0.942461	9.45872e-07	2.74974e-06
AKAP9	694.478	2.90963	0.254222	2.12018e-32	2.40261e-31
NKAIN3	8.95951	2.87705	1.1342	5.79239e-06	1.5763e-05
ANKRD36	694.101	2.86654	0.219702	5.0125e-41	7.52122e-40
ACTN4	9117.4	2.84004	0.0601109	0	0
ANKRD20A1	120.424	2.83736	0.199998	7.29417e-48	1.3186e-46
FOXD4L5	19.7603	2.83665	0.566154	3.14218e-10	1.1881e-09
SPINK9	11.8748	2.82543	0.834525	3.3547e-07	1.01436e-06
MICAL3	3078.32	2.82112	0.0743443	0	0
GAS2L3	701.462	2.78592	0.101432	3.28079e-168	6.73227e-166
ANKRD18A	324.559	2.78434	0.132614	4.2574e-100	2.77462e-98
NEXN	35.7885	2.78368	0.387491	5.55158e-16	2.98409e-15
TAS2R5	23.8586	2.75256	0.503535	2.03041e-11	8.33966e-11
OR2G6	15.6797	2.74787	0.662853	1.34354e-08	4.51662e-08
TPRN	760.379	2.73395	0.169178	2.28656e-61	5.98645e-60
APC	1435.41	2.67101	0.147388	2.42754e-76	8.96673e-75
MKI67	10636.1	2.66759	0.113295	1.84073e-125	1.74697e-123
KANTR	37.1763	2.66444	0.373896	3.4341e-16	1.86305e-15
C6ORF163	28.7577	2.64612	0.453168	1.41474e-12	6.25633e-12
PHKG1	9.2518	2.60897	1.03136	6.08818e-06	1.65324e-05
AKAP12	3918.09	2.60763	0.0673476	0	0
TTC34	112.606	2.60399	0.215561	4.15641e-37	5.51706e-36
TBC1D8B	596.699	2.59002	0.191541	3.28747e-45	5.51604e-44
LRRC70	10.6333	2.56355	0.941839	3.17647e-06	8.85041e-06
TBC1D3L	57.537	2.55921	0.290145	1.79942e-22	1.37584e-21
CTNNB1	15077.5	2.53608	0.100095	2.16588e-145	3.07373e-143
TIGD1	642.617	2.53591	0.101922	2.05529e-140	2.6008e-138
FAM241A	1830.73	2.51246	0.137982	4.91345e-78	1.89849e-76
CENPE	417.731	2.50379	0.33293	5.86579e-18	3.529e-17
CFAP44	149.065	2.46692	0.199837	3.2491e-39	4.63699e-38
CEP350	2385.24	2.46163	0.132466	2.44129e-81	1.02124e-79
B4GALNT2	6.54406	2.43497	1.49326	7.32352e-05	0.000177989
LRP1B	92.5322	2.43276	0.23437	1.52175e-29	1.57302e-28
DENND2C	581.701	2.42766	0.0976856	8.54779e-141	1.10939e-138
IQGAP3	2413.77	2.40978	0.0719837	2.77885e-250	1.7582e-247
POLR2J3	2279.74	2.40216	0.121836	4.12927e-91	2.19241e-89
SIPA1L1	1357.86	2.39778	0.0765625	6.07937e-220	2.56431e-217
FSD1L	154.874	2.38972	0.195047	5.01793e-39	7.12124e-38
ARHGAP11B	59.4011	2.38527	0.297531	5.51033e-20	3.70568e-19
PNMA8B	3.46893	2.37008	1.70528	9.68602e-05	0.000232468
CMYA5	9.93104	2.35714	0.948584	7.66562e-06	2.06278e-05
EID3	30.5312	2.35444	0.443214	1.17757e-11	4.9071e-11
KCNIP2	33.9098	2.35153	0.409793	8.62227e-13	3.85426e-12
FMN2	563.22	2.34868	0.0980196	1.01302e-131	1.10667e-129
TRNT1	1258.21	2.33986	0.153194	1.99106e-57	4.69476e-56
ADGRV1	1004.28	2.33528	0.0905968	2.02591e-151	3.23826e-149
ANK3	939.089	2.31828	0.0799932	1.20427e-189	3.45035e-187
PHLDB2	266.429	2.31568	0.133517	2.968e-72	1.00601e-70
ZC3H13	1089.18	2.31413	0.0767324	8.3807e-205	2.95956e-202
FIGNL2	11.4803	2.31083	0.804457	1.87802e-06	5.3185e-06
RAB40A	17.6819	2.3095	0.595766	2.4415e-08	8.07893e-08
SLC25A27	100.224	2.30888	0.23907	1.23591e-26	1.12649e-25
SPINK5	23.9923	2.30754	0.489415	3.38379e-10	1.27627e-09
XNDC1N	64.9088	2.30556	0.279886	6.41854e-21	4.54597e-20
NEK5	47.3292	2.29267	0.327138	1.23215e-16	6.85608e-16
ITPKB	781.934	2.28434	0.0951979	2.86893e-132	3.15687e-130
PDCD11	6621.98	2.27795	0.0655142	5.38424e-270	4.5422e-267
TRIM73	110.094	2.27659	0.204961	2.26019e-33	2.64618e-32
NPIPB11	328.636	2.27087	0.128232	3.87438e-75	1.39744e-73
FAM83E	12.5707	2.25459	0.745517	1.06193e-06	3.06916e-06
ZNF594	226.312	2.24893	0.142129	2.48891e-61	6.505e-60
CEP290	352.387	2.24768	0.299	2.33681e-18	1.44246e-17
KIAA1328	269.978	2.2321	0.151669	6.22411e-54	1.35212e-52
ARHGEF17	296.752	2.22193	0.133204	1.95822e-67	6.03157e-66
OR5AS1	3.30736	2.217	1.67373	0.000132777	0.000313712
GOLGA6L9	88.0643	2.21316	0.227297	5.05565e-27	4.68396e-26
NPIPB5	704.416	2.20161	0.0995278	1.76009e-113	1.42925e-111
NPIPB13	540.482	2.19761	0.101627	9.53818e-109	7.13484e-107
ZNF493	139.392	2.18121	0.184014	3.71719e-37	4.94703e-36
UBAP1L	19.7489	2.17376	0.567845	3.34595e-08	1.09595e-07
ATP9B	553.965	2.16501	0.111031	1.20464e-89	6.22192e-88
PPP1R9B	4660.11	2.15895	0.113147	4.11038e-86	1.91461e-84
AXDND1	8.21565	2.15652	0.99086	2.57437e-05	6.57199e-05
PEAK1	2170.89	2.15578	0.0659204	1.24222e-239	6.50453e-237
KCNMB3	38.7736	2.1522	0.358398	1.58806e-13	7.45201e-13
GOLGA6L4	123.802	2.15121	0.193313	2.02949e-33	2.38301e-32
SLC15A2	13.0506	2.14813	0.716274	1.30717e-06	3.74657e-06
CHD6	2002.75	2.14437	0.0628369	2.79748e-260	2.12398e-257
ITPKA	41.663	2.1438	0.343489	3.34358e-14	1.6336e-13
DNAH6	98.0501	2.13353	0.215987	1.52668e-27	1.44711e-26
VWDE	162.306	2.12321	0.184197	2.33143e-35	2.9601e-34
GOLGA6L10	97.4532	2.11883	0.217809	7.46631e-27	6.86295e-26
HOXD9	302.014	2.11723	0.130033	2.2005e-64	6.31657e-63
COL7A1	34.2024	2.11448	0.383832	4.13853e-12	1.77926e-11
OPHN1	670.545	2.0976	0.102134	1.62677e-98	1.03358e-96
RAB40AL	8.65399	2.08114	0.943608	2.59337e-05	6.61633e-05
ATRX	1237.89	2.06941	0.148985	2.08444e-48	3.832e-47
CD226	25.4251	2.06205	0.457451	1.44356e-09	5.20922e-09
COL27A1	473.07	2.05756	0.118441	3.62445e-72	1.22577e-70
GOLGA8A	557.797	2.05315	0.10619	7.28268e-88	3.52189e-86
CCDC14	1670.58	2.05111	0.158911	1.49365e-42	2.33585e-41
KMT2A	4515.72	2.05025	0.0626992	3.61342e-239	1.82899e-236
NPIPB4	98.8507	2.04934	0.209645	7.40869e-27	6.81411e-26
GPR21	13.6775	2.04845	0.685116	1.60255e-06	4.55791e-06
ZNF519	269.576	2.04388	0.134906	2.57622e-56	5.9634e-55
NPIPB7	208.093	2.03517	0.141445	2.38574e-51	4.77934e-50
CBWD1	254.064	2.03184	0.146172	2.61783e-48	4.79515e-47
CEP295	704.112	2.02845	0.0920042	3.38705e-112	2.67877e-110
NPIPB12	30.928	2.02808	0.398139	6.69747e-11	2.66303e-10
ELMO3	24.6209	2.0244	0.462191	3.18013e-09	1.11912e-08
PTBP2	798.866	2.01626	0.0952371	7.00543e-104	4.8797e-102
FBXO46	954.27	2.01128	0.0879656	4.32697e-120	3.8424e-118
CLK4	237.579	2.00544	0.160855	6.77749e-40	9.86732e-39
AGAP6	139.226	2.00525	0.172629	2.1902e-35	2.78778e-34
CYP26C1	3.04126	2.00333	1.61584	0.000209374	0.000484067
AGAP9	234.522	2.0033	0.148467	9.97833e-46	1.69676e-44
TPH1	22.6897	2.00191	0.481863	1.06255e-08	3.60635e-08
NABP1	542.191	2.00044	0.106314	2.81518e-83	1.2284e-81
CENPF	3040.03	1.99709	0.130083	1.97792e-57	4.67102e-56
CHRM3	120.11	1.99695	0.188779	2.8589e-30	3.01475e-29
KCNJ15	10.6833	1.99365	0.80925	1.26614e-05	3.33096e-05
DUX4	28.6729	1.99127	0.435934	1.38587e-09	5.007e-09
ZNF577	88.5042	1.98939	0.229821	4.93882e-22	3.68712e-21
ZNF782	165.976	1.98887	0.167126	8.84514e-37	1.16389e-35
AGAP4	155.192	1.98733	0.166329	5.05701e-37	6.68909e-36
CCDC150	132.39	1.98568	0.17967	1.77127e-32	2.01173e-31
ZNF721	705.284	1.97493	0.105094	6.23376e-83	2.68919e-81
CCDC168	5.93481	1.97472	1.25991	0.000170348	0.000397898
GOLGA8B	523.502	1.9708	0.101303	1.99061e-88	9.84604e-87
SYCP2	15.7048	1.96238	0.629221	1.18541e-06	3.41436e-06
POLR2J2	503.228	1.95823	0.104297	1.0732e-82	4.59056e-81
ANKRD26	410.68	1.95648	0.106389	1.4583e-79	5.92094e-78
URB1	4794.21	1.9551	0.0580258	6.17121e-253	4.25954e-250
ANKRD18B	233.131	1.94049	0.140055	1.47645e-47	2.64385e-46
NES	70.1564	1.93102	0.247021	1.05209e-18	6.6208e-18
DYNC2H1	1521.74	1.92993	0.073853	2.02422e-154	3.37778e-152
TTC14	671.042	1.9286	0.0906267	2.28975e-104	1.60971e-102
CHD4	7871.43	1.92812	0.0547086	5.59224e-276	5.66121e-273
RANBP2	3307.45	1.92593	0.0659042	1.32953e-191	3.95861e-189
PCDHGC5	15.8927	1.92469	0.682354	4.14589e-06	1.14174e-05
C10ORF62	18.0021	1.92296	0.555176	3.29158e-07	9.95869e-07
UNC13A	60.9612	1.91738	0.275082	7.75805e-16	4.135e-15
AASS	774.342	1.91377	0.0857544	4.18801e-114	3.41908e-112
NBPF19	201.643	1.91363	0.144934	1.51053e-43	2.42468e-42
WDPCP	319.819	1.90967	0.140585	9.43575e-46	1.6063e-44
LRRIQ1	18.7515	1.90411	0.52275	1.65839e-07	5.14879e-07
AHI1	538.15	1.90253	0.106147	1.53713e-75	5.59743e-74
ZSCAN23	67.8219	1.90157	0.253398	1.65537e-17	9.68664e-17
NEB	21.698	1.89555	0.499831	8.95264e-08	2.84274e-07
HECTD1	2843.96	1.88604	0.0620467	1.4867e-206	5.50624e-204
SLFN12L	4.47531	1.88468	1.50396	0.000283366	0.000645212
SYT15B	138.696	1.87823	0.171246	1.61854e-31	1.78876e-30
GOLGA4	429.035	1.87361	0.108211	1.10682e-70	3.59124e-69
ANKRD12	180.326	1.8678	0.168223	4.10013e-32	4.61188e-31
TRMT11	440.215	1.86701	0.117369	1.87619e-60	4.81249e-59
ODF2L	295.99	1.86617	0.126202	5.98692e-53	1.26794e-51
ANKRD11	4280.62	1.85148	0.0586546	4.53248e-222	2.02428e-219
FAM227A	153.809	1.85099	0.159745	2.00187e-34	2.45148e-33
TIMM23B-AGAP6	83.4506	1.84514	0.225572	1.32469e-19	8.74203e-19
COLQ	51.0839	1.84438	0.282552	3.36172e-14	1.64194e-13
NKTR	1313.1	1.84194	0.07475	2.17482e-137	2.64197e-135
SEC31B	70.8013	1.83911	0.240648	1.07666e-17	6.364e-17
CSMD3	7.12532	1.83709	1.04699	0.000146322	0.000344213
NPIPB15	228.263	1.83618	0.142292	2.15726e-41	3.2595e-40
CLHC1	123.832	1.82962	0.181806	4.39151e-27	4.0761e-26
ZNF891	844.534	1.82603	0.0823422	3.49478e-112	2.74965e-110
TBC1D32	425.654	1.82592	0.115595	1.95391e-59	4.81659e-58
LRIT3	7.27694	1.818	0.963007	0.000108615	0.00025896
KLHL33	10.6803	1.81587	0.744481	2.13516e-05	5.49252e-05
CCDC18	254.763	1.81112	0.133088	2.52778e-45	4.26493e-44
SRRM2	32730.8	1.8063	0.0545793	2.81267e-243	1.58187e-240
MSS51	41.8381	1.80468	0.332841	4.53378e-11	1.82179e-10
PTPN23	1718.98	1.80328	0.0627858	1.73483e-184	4.62166e-182
RNF133	5.92887	1.80256	1.20056	0.000268941	0.000614209
SLC10A5	17.6822	1.79516	0.573374	2.08383e-06	5.88486e-06
CBWD3	99.8117	1.78945	0.203232	1.14754e-21	8.39781e-21
ZNF638	2336.71	1.7883	0.0622975	3.3114e-184	8.52266e-182
DNHD1	101.228	1.7857	0.198417	2.07795e-22	1.58164e-21
ZFYVE16	1091.91	1.78209	0.0844918	1.03244e-101	6.93699e-100
RBM41	345.777	1.77884	0.239923	1.17697e-16	6.55382e-16
BOD1L1	1342.15	1.77642	0.0772507	6.13105e-120	5.3815e-118
DRP2	58.8869	1.76756	0.275574	1.50237e-13	7.06299e-13
ZNF248	378.632	1.76557	0.120087	8.0401e-52	1.64762e-50
NOTCH2NLR	13.1162	1.76504	0.629163	7.55479e-06	2.03403e-05
ZNF117	126.284	1.75806	0.188247	1.24082e-23	1.00116e-22
ZNF26	187.344	1.75703	0.146852	7.51326e-36	9.68497e-35
GOLGB1	1059.63	1.75504	0.0894563	1.64385e-88	8.15749e-87
RBBP6	2206.51	1.755	0.0687138	1.10341e-146	1.62673e-144
ZNF91	97.4687	1.75402	0.207553	3.75605e-20	2.5451e-19
CBWD5	111.397	1.74457	0.189981	6.23041e-23	4.88178e-22
CEACAM19	25.332	1.7421	0.419065	4.32463e-08	1.40409e-07
MYL5	106.245	1.742	0.19304	2.75463e-22	2.08312e-21
MAPK13	20.0928	1.74067	0.484206	4.63021e-07	1.38541e-06
ACTN2	144.059	1.74056	0.164903	7.81955e-29	7.81183e-28
AQP1	21.6671	1.73587	0.452696	1.80124e-07	5.56723e-07
CEP83	338.641	1.73113	0.117222	4.67306e-52	9.65447e-51
ZNF780B	175.354	1.7309	0.158621	1.85278e-30	1.96744e-29
MSH4	9.92664	1.72839	0.758181	4.59273e-05	0.000114104
CPLANE1	919.382	1.72803	0.0865753	2.66371e-91	1.42927e-89
INMT	11.2559	1.72723	0.681278	2.12096e-05	5.45877e-05
KIAA1109	951.367	1.72476	0.0821595	1.72775e-100	1.14069e-98
PJVK	29.0397	1.71714	0.378696	9.22664e-09	3.14352e-08
TPR	2227.13	1.71524	0.0744664	5.50349e-120	4.85875e-118
ABCA10	7.92223	1.71352	0.916466	0.0001471	0.00034599
CNTNAP3	188.333	1.70419	0.144551	1.1312e-34	1.39994e-33
CUBN	18.9114	1.69802	0.501373	1.31963e-06	3.78087e-06
PILRB	405.324	1.69783	0.104313	4.34125e-62	1.1709e-60
CNTF	26.8096	1.6948	0.394579	3.28351e-08	1.07712e-07
AGAP5	132.363	1.69178	0.190277	1.59178e-21	1.15486e-20
FOXD4L1	15.7373	1.68694	0.536186	3.34697e-06	9.29815e-06
TEX15	519.918	1.68493	0.111421	3.92983e-54	8.58652e-53
LTB4R	273.072	1.68257	0.117928	1.19562e-48	2.2195e-47
ZNF430	270.69	1.67802	0.124618	8.91569e-44	1.44026e-42
GNRH1	21.5685	1.67666	0.499945	1.68736e-06	4.79376e-06
MPDZ	758.434	1.6763	0.0784864	1.30527e-103	8.96857e-102
TMEM91	65.6037	1.67414	0.252411	8.93097e-14	4.24599e-13
ZNF235	120.325	1.67285	0.195533	3.70973e-20	2.51483e-19
CCDC171	79.7207	1.66712	0.223806	2.92193e-16	1.58974e-15
FSBP	123.223	1.66668	0.173629	2.86938e-24	2.37836e-23
NPIPB9	8.74851	1.66502	0.789724	9.14668e-05	0.000220184
MAPK8IP2	648.91	1.66468	0.101496	8.04793e-63	2.23007e-61
RGPD4	104.092	1.6609	0.187591	3.07342e-21	2.2087e-20
ZNF226	294.794	1.65848	0.128413	1.60243e-40	2.37859e-39
KIF20B	514.144	1.65766	0.102015	1.04955e-61	2.7669e-60
LUC7L3	2088.41	1.65655	0.12033	1.82175e-45	3.09088e-44
CENPC	573.235	1.65213	0.0971548	3.72505e-67	1.14042e-65
ACTN1	2759.8	1.64874	0.0573052	2.67973e-184	7.01582e-182
PNISR	994.181	1.64682	0.0896872	1.40462e-77	5.30577e-76
CAPNS2	2.82265	1.64644	1.49935	0.000468358	0.00104053
RGPD3	119.416	1.64451	0.174921	2.38154e-23	1.90135e-22
SLC28A2	14.8275	1.64083	0.576751	1.1648e-05	3.07554e-05
CEP152	315.747	1.63881	0.120112	1.18159e-44	1.95665e-43
ZNF292	880.926	1.63675	0.0804156	2.56377e-94	1.46356e-92
COL24A1	33.6492	1.63601	0.353539	1.13543e-08	3.83997e-08
HOXD4	68.2631	1.63327	0.23045	5.74708e-15	2.92458e-14
UACA	451.679	1.6329	0.107676	3.5436e-54	7.77596e-53
ENSG00000285827	775.299	1.63061	0.0805771	2.94291e-93	1.64294e-91
CACNG8	295.434	1.62944	0.118458	2.80122e-45	4.7158e-44
UGGT2	575.487	1.62281	0.0873682	3.48619e-79	1.39677e-77
LY6G5B	152.039	1.62135	0.160749	3.6524e-26	3.26822e-25
NBEA	467.129	1.61982	0.104143	1.00539e-56	2.33795e-55
DNAH11	71.3119	1.61787	0.24593	2.19378e-13	1.01811e-12
ERV3-1	90.5646	1.61517	0.205117	1.83133e-17	1.06833e-16
ABCA5	433.351	1.61462	0.11529	1.00006e-46	1.75762e-45
RNPC3	321.593	1.60611	0.137432	1.05175e-33	1.25065e-32
ZNF37A	678.745	1.60566	0.100335	9.37005e-60	2.33636e-58
POLQ	1067.7	1.60397	0.0789988	9.69552e-94	5.45283e-92
VPS13C	1191.11	1.60386	0.0729926	4.29268e-109	3.22695e-107
PLAC8L1	25.7011	1.60336	0.402585	2.45835e-07	7.52471e-07
MAP7D3	1029.83	1.60149	0.0774047	3.57034e-97	2.19496e-95
ADGRB3	167.17	1.60143	0.160042	9.89095e-26	8.68174e-25
TUBA8	69.5832	1.59987	0.235082	5.62862e-14	2.71594e-13
STARD9	684.652	1.59963	0.0881382	1.08785e-75	3.97093e-74
ZNF431	827.143	1.59882	0.0856127	6.65913e-80	2.71825e-78
ZNF814	172.56	1.59876	0.14735	1.46291e-29	1.51323e-28
ZNF846	53.9945	1.59841	0.257801	2.97878e-12	1.29384e-11
CLK1	438.361	1.59769	0.108208	2.00806e-51	4.03339e-50
RESF1	312.868	1.59654	0.130193	1.12252e-36	1.47453e-35
FANCL	929.047	1.59643	0.0773597	1.12747e-96	6.76702e-95
MCOLN3	215.109	1.59577	0.146622	1.04307e-29	1.08191e-28
ATM	732.741	1.59538	0.080169	3.55128e-90	1.85313e-88
MFSD4B	1338.56	1.59085	0.0665624	2.84595e-128	2.85989e-126
ENSG00000269825	107.987	1.58792	0.183275	3.31795e-20	2.25226e-19
PMFBP1	42.5468	1.58715	0.315358	2.37082e-09	8.42718e-09
DIDO1	6601.91	1.5866	0.0585087	6.00796e-164	1.14039e-161
AKAP6	85.2209	1.58568	0.207948	1.67644e-16	9.25699e-16
CATSPER2	29.6798	1.58507	0.354991	3.61239e-08	1.18017e-07
ENSG00000285733	106.887	1.58402	0.193844	2.22229e-18	1.37232e-17
CCDC57	556.408	1.58107	0.0906924	4.4975e-70	1.44386e-68
LYG1	6.16609	1.58095	0.981917	0.00037662	0.000846128
ZNF407	366.099	1.58003	0.12738	2.26225e-37	3.03466e-36
EFHC1	206.394	1.57957	0.134635	7.82386e-34	9.35475e-33
KYNU	5.7874	1.5794	1.03991	0.000445948	0.000993446
HMCN1	224.534	1.57785	0.130613	1.23503e-35	1.58529e-34
HEMK1	429.273	1.57526	0.101957	7.54202e-56	1.72738e-54
VPS13A	1634.09	1.57444	0.0668361	1.14855e-124	1.07659e-122
PRPF39	480.377	1.57147	0.116404	1.56902e-43	2.51324e-42
DCAF4L1	24.1902	1.57016	0.39464	3.19695e-07	9.69363e-07
TCHH	5.06417	1.56809	1.15784	0.000581362	0.00127738
LTB4R2	262.497	1.56805	0.123558	6.76806e-39	9.56028e-38
JMJD1C	854.212	1.56421	0.0818825	2.71491e-83	1.18807e-81
ANKAR	50.1223	1.56265	0.289148	4.18557e-10	1.56585e-09
BAZ2B	274.098	1.56152	0.118754	1.87005e-41	2.82836e-40
IL18BP	125.102	1.55016	0.175569	1.08033e-20	7.52516e-20
PIGN	844.311	1.5467	0.094033	1.10828e-62	3.03776e-61
NAALAD2	80.8766	1.54603	0.214848	5.81678e-15	2.95906e-14
ZNF559	266.307	1.54376	0.118622	1.27641e-40	1.89651e-39
DDR2	19.0332	1.54073	0.492892	8.39131e-06	2.24889e-05
SNORC	44.8547	1.53892	0.280469	3.25729e-10	1.22978e-09
DENND2B	420.167	1.53605	0.106271	3.23032e-49	6.10105e-48
NSRP1	224.541	1.53538	0.13862	2.09115e-30	2.21746e-29
COL19A1	38.203	1.5351	0.311487	6.14977e-09	2.1214e-08
HOXD10	872.091	1.53338	0.0785728	1.19139e-86	5.61839e-85
SYTL2	20.6552	1.52691	0.441156	3.01131e-06	8.4041e-06
CSPP1	301.616	1.52681	0.12355	6.25054e-37	8.24626e-36
CCDC66	249.602	1.52634	0.121193	3.24136e-38	4.49909e-37
GCNA	38.6935	1.52581	0.309142	6.39683e-09	2.20363e-08
ENSG00000284906	267.403	1.52423	0.120526	1.69996e-38	2.38135e-37
ERC2	94.1085	1.5239	0.214723	1.42287e-14	7.08403e-14
KNTC1	1968.66	1.52271	0.0617072	3.11265e-136	3.63581e-134
ZNF221	75.6832	1.51967	0.218974	4.4608e-14	2.16413e-13
MYO6	1000.21	1.51688	0.0698992	3.37595e-106	2.44113e-104
ZNF717	443.419	1.51662	0.103101	8.86655e-51	1.74402e-49
NOTCH2NLC	446.875	1.51635	0.100138	1.35996e-53	2.92921e-52
RRBP1	1424.72	1.51548	0.0625268	1.54272e-131	1.66144e-129
MDN1	9188.6	1.51465	0.0508308	7.27666e-197	2.302e-194
BDP1	895.732	1.51162	0.0821698	2.41315e-77	9.04783e-76
ATAD5	960.406	1.51118	0.0853868	7.43129e-72	2.50209e-70
NOTCH2NLA	615.131	1.50951	0.0897746	3.29132e-65	9.6484e-64
CCSER1	180.323	1.50797	0.150694	2.16811e-25	1.87061e-24
ZNF474	6.12057	1.50475	0.932554	0.000470112	0.00104412
MYO3A	170.916	1.50106	0.147811	5.07449e-26	4.51913e-25
TNFRSF13C	452.777	1.50104	0.201317	1.23444e-15	6.49289e-15
PGGHG	53.6156	1.50051	0.267039	2.13918e-10	8.20084e-10
RAD51B	144.276	1.5002	0.169396	1.27006e-20	8.81039e-20
PALM2AKAP2	1702.05	1.4991	0.0670532	1.97736e-112	1.57205e-110
BCL2L15	13.5692	1.49868	0.555611	3.85328e-05	9.65546e-05
HFM1	69.5925	1.49742	0.224745	3.54095e-13	1.62298e-12
ZNF334	74.5864	1.49617	0.221252	1.82781e-13	8.5401e-13
TAF1D	486.761	1.49535	0.108325	4.42073e-45	7.39304e-44
KCNT2	67.6294	1.49494	0.228777	8.45159e-13	3.78353e-12
EBLN2	76.1173	1.48997	0.215596	6.90335e-14	3.30895e-13
PRRC2C	15471.8	1.48838	0.0582022	6.42041e-146	9.28513e-144
CWF19L2	162.309	1.48502	0.152643	4.06958e-24	3.33495e-23
P2RY4	7.90149	1.48464	0.790608	0.00030088	0.00068345
TVP23C	228.929	1.48332	0.128571	1.6481e-32	1.87464e-31
NIPBL	1425.7	1.47952	0.0704228	1.17922e-99	7.58749e-98
NBEAL1	577.652	1.4793	0.0848294	8.98915e-70	2.86164e-68
RSRP1	586.711	1.47908	0.0933193	2.98534e-58	7.12773e-57
SHROOM2	230.369	1.47873	0.129209	4.95432e-32	5.53987e-31
KNL1	1085.57	1.47683	0.141051	2.30723e-27	2.17341e-26
ZGRF1	352.89	1.47662	0.114174	6.05779e-40	8.82798e-39
CFLAR	894.679	1.47375	0.0742559	2.63854e-89	1.34903e-87
FAT4	583.16	1.47349	0.0826511	9.58911e-73	3.30183e-71
DNAH7	24.769	1.47229	0.373376	7.62734e-07	2.23723e-06
C1S	21.3621	1.47045	0.406466	2.58608e-06	7.25066e-06
GOLGA8N	4.97267	1.46722	1.0879	0.000776319	0.00168382
SPICE1	266.847	1.46692	0.122233	7.62575e-35	9.49155e-34
NAIP	261.812	1.46439	0.122562	1.46481e-34	1.80545e-33
HYPK	127.049	1.46434	0.173508	6.20946e-19	3.96679e-18
ZNF789	305.658	1.46263	0.11568	2.74041e-38	3.81772e-37
ZFC3H1	786.619	1.46261	0.0895761	1.47598e-61	3.87765e-60
ARL17A	1120.46	1.46225	0.0689859	2.52261e-101	1.68008e-99
ANKRD31	76.9807	1.4608	0.218436	3.95938e-13	1.80876e-12
MYH15	11.5781	1.45698	0.584729	8.32276e-05	0.00020118
VPS13B	786.667	1.45549	0.0801995	3.32733e-75	1.20299e-73
GSN	179.469	1.45143	0.146036	6.43329e-25	5.44838e-24
COL11A2	14.117	1.45019	0.516222	3.75482e-05	9.4243e-05
ARL17B	1059.13	1.44658	0.069879	9.09427e-97	5.50185e-95
ADAMTS20	150.293	1.44649	0.162702	1.37581e-20	9.52653e-20
CCDC15	180.637	1.44497	0.162226	1.19683e-20	8.31758e-20
ZNF418	14.4634	1.44461	0.50205	3.21431e-05	8.1254e-05
SERPINB9	5.70256	1.44412	0.949405	0.000665388	0.00145317
REL	948.504	1.44287	0.086138	1.50919e-64	4.34859e-63
GNGT1	20.5363	1.44112	0.410421	4.60573e-06	1.26562e-05
RYR2	154.622	1.44051	0.159919	4.97474e-21	3.54322e-20
FBN1	1411.76	1.43892	0.0632536	4.23048e-116	3.54916e-114
REELD1	4.80757	1.43851	1.11133	0.000888544	0.00191411
FANCM	517.746	1.43822	0.105368	5.47893e-44	8.9172e-43
CRYBG3	900.594	1.43805	0.0794604	9.31744e-75	3.34481e-73
CCNL1	454.264	1.43675	0.11525	3.04182e-37	4.06602e-36
CLIP1	584.433	1.43655	0.0865178	1.82435e-63	5.14921e-62
SREK1	1043.56	1.43558	0.0750599	4.4084e-83	1.90717e-81
PLGLB1	25.1259	1.43528	0.382616	2.05703e-06	5.81134e-06
VWA8	553.146	1.43527	0.0972646	7.78256e-51	1.53878e-49
TRIP11	425.964	1.43456	0.115195	3.6289e-37	4.838e-36
ANKRD23	34.285	1.43432	0.329266	1.87164e-07	5.77426e-07
UNC5CL	25.0032	1.4342	0.373482	1.49218e-06	4.25597e-06
ZNF107	315.492	1.43272	0.126946	4.11579e-31	4.49628e-30
KCNAB3	14.4127	1.43115	0.516007	4.64394e-05	0.000115301
CHD9	1020.82	1.42849	0.0884123	2.96994e-60	7.56686e-59
HOXA2	29.0081	1.42766	0.353821	7.38835e-07	2.17006e-06
CACNA1D	97.8236	1.4272	0.191179	1.96856e-15	1.02267e-14
L3MBTL1	95.8114	1.42706	0.195749	7.23471e-15	3.65831e-14
ZNF432	142.877	1.42705	0.163287	5.98192e-20	4.01216e-19
MAPK10	45.171	1.42605	0.295225	2.29946e-08	7.62552e-08
GRK7	5.92253	1.42599	0.901871	0.000643967	0.00140862
KIAA0825	39.269	1.42505	0.297677	2.84622e-08	9.37322e-08
SH3D21	102.392	1.4246	0.197617	1.3328e-14	6.65088e-14
ITPR2	745.276	1.42444	0.0769527	5.17244e-78	1.99349e-76
ZNF816-ZNF321P	44.0351	1.42363	0.286077	1.14759e-08	3.88023e-08
ZNF700	222.971	1.42358	0.13065	3.38017e-29	3.44483e-28
TUBGCP6	1328.82	1.42354	0.0662721	7.39421e-104	5.12699e-102
SPEN	16207.3	1.42113	0.0503811	1.50734e-176	3.5764e-174
DLG4	104.339	1.42111	0.185051	3.99673e-16	2.16057e-15
OXTR	46.9812	1.4193	0.272829	3.76329e-09	1.31642e-08
SPRYD4	969.351	1.41855	0.0839885	1.67394e-65	4.92612e-64
KPNA5	941.545	1.4183	0.0760329	3.72652e-79	1.48914e-77
LRRC37A	324.634	1.41718	0.110068	1.87676e-39	2.69618e-38
EIF3A	5100.93	1.41452	0.0565	8.25695e-140	1.01936e-137
ZNF605	131.99	1.4145	0.166106	4.54159e-19	2.91973e-18
CHD2	1589.35	1.41394	0.0698715	1.53547e-92	8.41737e-91
FREM2	648.295	1.41264	0.0856207	1.21086e-62	3.31296e-61
CATSPERE	28.0093	1.41032	0.350986	8.94619e-07	2.60695e-06
N4BP2L2	801.683	1.4091	0.0795648	1.1664e-71	3.89269e-70
LYST	451.358	1.40691	0.0932695	6.78967e-53	1.43196e-51
THADA	1247.68	1.40682	0.0723673	1.20285e-85	5.5016e-84
KLHL31	54.1013	1.40287	0.260951	1.68408e-09	6.04701e-09
UBR5	2914.31	1.39983	0.0548434	3.82447e-145	5.37727e-143
CCDC82	259.243	1.39976	0.127936	2.3842e-29	2.44457e-28
PIBF1	393.97	1.3987	0.105153	7.71499e-42	1.17859e-40
FLNC	907.081	1.39869	0.08265	1.06932e-65	3.15908e-64
TTLL3	460.436	1.39771	0.0991529	1.38023e-46	2.41183e-45
EEA1	440.595	1.39756	0.106304	6.07531e-41	9.08008e-40
C1QTNF3	15.2366	1.39429	0.485685	4.48702e-05	0.000111661
RSKR	90.7253	1.39356	0.199916	8.96297e-14	4.25986e-13
XRCC2	1238.64	1.3925	0.0731764	3.5905e-82	1.52722e-80
MYH3	42.1506	1.39092	0.284981	2.31364e-08	7.67087e-08
ZNF765	283.367	1.38858	0.117035	6.38671e-34	7.65448e-33
SMG1	5866.73	1.3874	0.0560191	7.89981e-137	9.44556e-135
ZNF701	116.318	1.38502	0.175255	8.70032e-17	4.89159e-16
CALML4	357.591	1.38471	0.107921	4.04037e-39	5.75005e-38
SYNE3	184.191	1.3836	0.145756	7.76174e-23	6.0442e-22
ZKSCAN8P1	41.7064	1.38229	0.286282	3.16177e-08	1.03786e-07
MPP3	134.411	1.38203	0.168667	8.35343e-18	4.98416e-17
FAM229A	55.2082	1.3816	0.248297	6.92469e-10	2.55036e-09
ZSCAN12	657.45	1.38142	0.0867313	1.56956e-58	3.79518e-57
ARID4A	166.723	1.38063	0.147705	3.139e-22	2.3632e-21
DRD4	32.9738	1.38048	0.334771	7.25863e-07	2.1332e-06
XDH	30.0505	1.38024	0.332646	6.553e-07	1.93481e-06
ZNF692	168.98	1.38013	0.166351	3.5979e-18	2.19414e-17
EPO	7.3978	1.37797	0.751356	0.000502947	0.00111249
INTS6	926.398	1.37682	0.0889664	1.99193e-55	4.51456e-54
ANKS1B	44.7027	1.37314	0.280271	2.38611e-08	7.9008e-08
COL4A5	530.917	1.37185	0.0931671	1.80131e-50	3.50228e-49
DND1	18.2302	1.37133	0.431528	2.16666e-05	5.56414e-05
CDH26	19.8521	1.37012	0.408258	1.257e-05	3.30807e-05
PSMG4	657.259	1.36964	0.0917527	8.89124e-52	1.81226e-50
WDR27	573.353	1.36873	0.0895452	3.92995e-54	8.58652e-53
ULK4	134.623	1.36852	0.17128	4.77963e-17	2.73057e-16
MYLK2	30.9873	1.36839	0.333541	8.59356e-07	2.50852e-06
PHF14	915.903	1.36774	0.082701	8.08284e-63	2.23566e-61
PCDH9	2334.42	1.36761	0.0741573	2.5441e-77	9.51532e-76
CHRNA10	13.2103	1.36696	0.517243	9.59417e-05	0.000230409
DNTTIP2	1035.3	1.36688	0.0823087	2.60704e-63	7.31755e-62
ARID4B	636.381	1.36506	0.0842244	1.88201e-60	4.81927e-59
SHPRH	1716.53	1.36491	0.0627411	2.69462e-106	1.95779e-104
ZNF708	200.713	1.36468	0.137833	1.60205e-24	1.34034e-23
SUPT20HL2	12.5003	1.36314	0.540963	0.000131842	0.000311648
OR2D2	2.376	1.36265	1.35039	0.00100495	0.00214871
CEP128	283.242	1.36166	0.125003	5.03195e-29	5.07709e-28
LRP2	227.208	1.36096	0.124803	4.43585e-29	4.49056e-28
ZBED8	162.557	1.35993	0.147524	1.18038e-21	8.63393e-21
LAIR1	8.37756	1.35951	0.716621	0.000486871	0.00107866
CEP112	140.058	1.35727	0.171289	8.67932e-17	4.88326e-16
C5ORF63	103.819	1.35715	0.188169	1.99002e-14	9.84313e-14
PPFIA2	36.7173	1.35658	0.319975	5.31251e-07	1.58053e-06
ACAD10	543.4	1.3544	0.0886428	4.65707e-54	1.01606e-52
NOTCH2NLB	371.94	1.35191	0.104805	1.99666e-39	2.86572e-38
ATAD2B	497.897	1.35189	0.0977627	7.63912e-45	1.26776e-43
PDPR	2183.17	1.34925	0.0567597	3.11498e-126	2.99373e-124
COL25A1	472.35	1.34847	0.0930584	6.31688e-49	1.18422e-47
SETD4	376.589	1.34768	0.101143	7.53134e-42	1.15286e-40
MSANTD1	8.30892	1.34752	0.695612	0.000478567	0.0010615
TAMALIN	31.9437	1.34698	0.317862	5.71641e-07	1.69605e-06
BTAF1	1901.19	1.34457	0.0603911	3.92661e-111	3.04212e-109
MYCBP2	4684.57	1.34455	0.0546106	3.6554e-135	4.17348e-133
TMEM269	24.4363	1.34411	0.369294	5.80199e-06	1.57863e-05
SMC4	2901.04	1.34338	0.0688616	4.46123e-86	2.07168e-84
HAL	7.2114	1.34078	0.748284	0.000634663	0.00138987
PHF3	2451.26	1.34009	0.124554	2.43288e-28	2.38652e-27
IGIP	47.3446	1.33978	0.26085	9.03627e-09	3.08073e-08
CNTNAP3B	124.637	1.33865	0.166855	4.35252e-17	2.49032e-16
BCO2	7.72711	1.33812	0.72899	0.000596742	0.00130966
ORC4	1322.99	1.33576	0.0741915	8.92303e-74	3.14376e-72
DSP	5632.39	1.33432	0.0496905	4.00036e-160	7.06343e-158
MRE11	970.947	1.33425	0.0728416	3.01791e-76	1.10961e-74
FKBP11	116.739	1.33352	0.174094	7.92973e-16	4.22205e-15
SCAPER	286.422	1.33317	0.121453	2.33014e-29	2.39075e-28
DMXL2	905.48	1.33309	0.0745407	7.87358e-73	2.72969e-71
CALD1	800.502	1.33279	0.0748183	2.77458e-72	9.42551e-71
NEMF	445.663	1.33266	0.11634	1.06048e-31	1.17629e-30
SPOCK2	34.1376	1.33262	0.32365	1.031e-06	2.98317e-06
TRIM66	116.958	1.33242	0.170534	2.40532e-16	1.31573e-15
NBPF11	180.523	1.33138	0.141	1.67769e-22	1.28471e-21
TF	141.236	1.32914	0.158773	2.56509e-18	1.5808e-17
PBRM1	2378.97	1.32843	0.0552332	4.21762e-129	4.35469e-127
CCDC17	4.77888	1.32673	1.02133	0.00126649	0.0026744
ATR	1449.34	1.3259	0.0634887	3.92731e-98	2.47453e-96
BRCA2	716.545	1.3247	0.195748	5.55357e-13	2.51434e-12
ZNF318	1277.57	1.32367	0.0665773	3.0992e-89	1.57396e-87
CWC27	318.721	1.32283	0.131509	4.10862e-25	3.50699e-24
PRPF4B	1592.05	1.32145	0.0636293	4.52671e-97	2.76057e-95
TMEM272	23.1169	1.32128	0.405819	2.38986e-05	6.11663e-05
VN1R1	17.9521	1.32081	0.440643	5.09727e-05	0.000125972
ARHGAP21	1828.75	1.31737	0.0604101	1.08694e-106	7.97353e-105
SLC16A11	7.49767	1.31605	0.713465	0.000649785	0.00142073
VCAN	1265.14	1.3156	0.0690913	4.23572e-82	1.79663e-80
BCLAF3	169.164	1.31417	0.160359	1.21231e-17	7.14078e-17
RBM15	2865	1.31399	0.0551769	1.3312e-126	1.29579e-124
CACNB4	153.554	1.31394	0.15452	9.03681e-19	5.72243e-18
AMY2B	18.8227	1.31238	0.40891	2.91861e-05	7.40503e-05
SYNE1	1018.91	1.31212	0.0725965	2.83326e-74	1.00287e-72
MON2	1590.49	1.31154	0.0584429	8.7505e-113	6.99349e-111
APOL1	4.71028	1.3096	1.04766	0.00138253	0.00290489
TNC	1178.14	1.30843	0.0635961	2.67483e-95	1.55028e-93
CCDC146	19.9003	1.30716	0.402004	2.65829e-05	6.77163e-05
TRPM6	33.7086	1.30699	0.304496	5.89424e-07	1.74676e-06
ZNF354B	138.447	1.30689	0.16296	5.30265e-17	3.02369e-16
ZNF112	126.188	1.30672	0.179955	1.84935e-14	9.1563e-14
ZNF841	266.68	1.30633	0.128035	1.02754e-25	9.01399e-25
CCNL2	1480.56	1.30386	0.0688708	3.61227e-81	1.5028e-79
ENSG00000188897	20.6327	1.30322	0.408427	3.27871e-05	8.27992e-05
ZNF564	225.603	1.30207	0.124986	1.12769e-26	1.0297e-25
PRKDC	17789.5	1.30136	0.050862	1.2973e-145	1.85844e-143
RBM12B	1309.76	1.29796	0.064288	7.22228e-92	3.93083e-90
PKD1L1	24.3959	1.29691	0.365528	1.09083e-05	2.88879e-05
AOPEP	213.825	1.29595	0.131775	4.4615e-24	3.64628e-23
FN1	1233.21	1.29594	0.0676057	4.03753e-83	1.75171e-81
CEP162	136.379	1.2958	0.197371	2.54325e-12	1.11135e-11
MST1	23.3663	1.29562	0.379808	1.73411e-05	4.50435e-05
CRABP2	72.416	1.29513	0.223437	3.11451e-10	1.17881e-09
RGPD8	175.327	1.29365	0.147417	9.3558e-20	6.22286e-19
FAM185A	166.623	1.29344	0.151298	6.78751e-19	4.32022e-18
PAXBP1	881.983	1.29335	0.0788562	1.1296e-61	2.97278e-60
MYO15A	3.45836	1.29326	1.2436	0.00137117	0.00288262
OR2B6	6.58149	1.29308	0.765418	0.000915107	0.0019677
TRPC3	56.8495	1.29253	0.240334	3.34476e-09	1.1757e-08
FRAS1	2326.68	1.29129	0.0536731	4.24428e-129	4.35469e-127
SETD2	2300.42	1.29065	0.0538237	2.86272e-128	2.85989e-126
HMMR	848.425	1.2906	0.174106	6.55669e-15	3.3221e-14
TPM2	15.3437	1.28903	0.477464	0.000135395	0.000319449
OR56A4	7.7689	1.28862	0.701403	0.000747484	0.00162429
TOP2A	6313.81	1.28839	0.0505467	1.6435e-144	2.24833e-142
ADAMTS4	12.8227	1.28742	0.49908	0.000181385	0.000422314
TOGARAM1	521.411	1.2871	0.0971012	2.56872e-41	3.87349e-40
FUBP1	2649.24	1.28707	0.0550856	6.1664e-122	5.57362e-120
SACS	3216.28	1.28641	0.0624773	2.12938e-95	1.23887e-93
AOC2	106.545	1.286	0.178488	3.11803e-14	1.52782e-13
PPIG	602.671	1.28513	0.0869646	1.27152e-50	2.48815e-49
CENPJ	458.607	1.28486	0.0974263	6.33714e-41	9.46209e-40
SETX	1543.38	1.28184	0.0616666	3.69914e-97	2.26498e-95
CGNL1	130.457	1.28169	0.168961	1.84934e-15	9.62708e-15
ZNF658	117.992	1.28058	0.179777	5.79923e-14	2.79648e-13
PATJ	509.694	1.27866	0.0932186	5.13219e-44	8.37982e-43
MAPK8IP3	788.705	1.27812	0.0946313	9.14817e-43	1.43656e-41
PCLO	368.018	1.27782	0.112627	4.87948e-31	5.31527e-30
LAMA3	542.1	1.27778	0.0889665	5.7173e-48	1.03848e-46
MSANTD2	420.195	1.27638	0.0949139	2.03912e-42	3.17579e-41
PPFIA4	49.7182	1.27571	0.258805	3.7858e-08	1.23523e-07
ZNF84	344.664	1.27494	0.111526	1.84107e-31	2.03322e-30
CREBZF	1588.36	1.27361	0.0722773	1.12811e-70	3.65252e-69
PDK1	474.022	1.27228	0.100573	7.25128e-38	9.93779e-37
HUS1B	9.34036	1.27221	0.597907	0.000498094	0.00110192
GEN1	868.342	1.27141	0.0786965	6.89424e-60	1.72754e-58
FBN2	6277.2	1.27121	0.0476105	3.19352e-158	5.57398e-156
ZSCAN30	189.956	1.27033	0.144112	7.3992e-20	4.94529e-19
NBPF10	94.3237	1.2703	0.195443	4.49761e-12	1.93036e-11
RPAP2	669.98	1.26866	0.0951144	9.22972e-42	1.40716e-40
BIRC6	5063.5	1.26863	0.0517435	6.60748e-134	7.4322e-132
MLH3	257.797	1.26771	0.120641	5.13465e-27	4.75424e-26
PNN	1123.61	1.26567	0.0635759	2.40509e-89	1.23383e-87
IL9R	31.5707	1.26447	0.316998	2.65891e-06	7.45073e-06
RGPD6	186.01	1.26378	0.140382	1.41397e-20	9.78628e-20
TIMM23B	361.431	1.26302	0.109407	5.30368e-32	5.9218e-31
MIA3	1041.1	1.26207	0.0723083	2.24724e-69	7.10923e-68
YTHDC2	1427.3	1.2619	0.0627402	3.99725e-91	2.12976e-89
ABCD2	9.62661	1.2619	0.581251	0.000487704	0.00108035
RGPD5	173.423	1.26065	0.148327	1.22555e-18	7.68371e-18
COL13A1	58.794	1.26	0.238918	7.03166e-09	2.41683e-08
NAPB	194.525	1.25992	0.138567	6.33259e-21	4.49138e-20
XKR6	110.43	1.25945	0.182588	3.19507e-13	1.47111e-12
PPP1R3E	168.538	1.25756	0.156262	5.41379e-17	3.08243e-16
NEURL2	42.9393	1.25476	0.304428	1.65544e-06	4.70482e-06
YJEFN3	21.4039	1.25351	0.382805	3.51072e-05	8.84232e-05
LRP1	974.472	1.25333	0.0671322	6.39768e-79	2.54983e-77
C21ORF58	992.422	1.25209	0.0832796	3.14855e-52	6.53615e-51
GUCA1B	14.6828	1.25154	0.467601	0.000181262	0.000422091
GBP4	9.36774	1.2515	0.642129	0.000753463	0.00163635
KIF27	153.581	1.25	0.157792	1.55215e-16	8.58945e-16
PIF1	177.299	1.24921	0.138031	9.80773e-21	6.85999e-20
SYCP2L	71.349	1.24789	0.225775	1.88146e-09	6.73028e-09
LRRC39	16.7823	1.24546	0.448625	0.000148028	0.000348119
CHD1	1437.73	1.24441	0.0639168	1.52609e-85	6.95906e-84
TASOR2	4213.62	1.24339	0.0565686	3.41358e-108	2.54095e-106
RELN	316.708	1.24169	0.109507	6.21909e-31	6.73587e-30
JARID2	1292.38	1.24147	0.0656257	6.30354e-81	2.60815e-79
ARMCX4	180.925	1.24093	0.142018	1.68521e-19	1.10779e-18
LRRC37A2	300.847	1.24067	0.115571	5.12623e-28	4.96124e-27
RIF1	3405.44	1.24061	0.0707187	5.19202e-70	1.66331e-68
ITPR1	724.021	1.2398	0.0780353	5.92968e-58	1.40471e-56
TRMT13	261.298	1.23701	0.129087	6.94281e-23	5.42039e-22
DLGAP5	1280.03	1.23602	0.0673451	2.43286e-76	8.96673e-75
DNM3	130.445	1.23548	0.170931	3.3919e-14	1.65614e-13
SYNM	621.918	1.23332	0.0836689	2.78507e-50	5.38743e-49
NOL8	780.73	1.23196	0.0823174	9.70856e-52	1.97355e-50
SCN8A	242.284	1.23118	0.122719	8.34933e-25	7.05534e-24
FANCB	2212.52	1.2297	0.0686735	8.48199e-73	2.93392e-71
MSH5	126.253	1.22929	0.163017	3.36833e-15	1.73266e-14
LRBA	2052.94	1.22849	0.0524685	2.53508e-122	2.33304e-120
EPB41L2	2581.52	1.2281	0.0502983	9.42959e-133	1.04517e-130
NEIL1	63.7229	1.22669	0.234776	1.08852e-08	3.69118e-08
GVQW3	328.732	1.2259	0.113351	2.29914e-28	2.25825e-27
ATP8A1	361.665	1.22539	0.105628	3.24311e-32	3.65874e-31
SSH2	1470.08	1.22516	0.0717508	1.86664e-66	5.61287e-65
NOPCHAP1	968.252	1.22344	0.073071	5.24974e-64	1.50127e-62
NPIPB6	16.0321	1.22317	0.432581	0.000149874	0.000352296
ASCC3	2610.19	1.22249	0.0569301	2.30872e-103	1.57919e-101
SMC5	454.924	1.22202	0.100607	4.86279e-35	6.10765e-34
FRYL	1130	1.22201	0.0647635	1.72094e-80	7.06283e-79
SPATA25	12.6075	1.2209	0.490045	0.0003321	0.000750997
COL6A6	7.84675	1.22048	0.636054	0.000928612	0.00199533
DHH	8.67462	1.21919	0.617149	0.000858063	0.00185265
ZDHHC21	191.264	1.21881	0.13454	1.03883e-20	7.24935e-20
RGPD1	19.1369	1.21754	0.391559	7.22038e-05	0.000175595
DCDC1	14.7154	1.21651	0.458746	0.000239317	0.000549778
NBPF14	114.694	1.21546	0.172847	1.53499e-13	7.2119e-13
MINDY4	94.0074	1.21545	0.18609	4.78714e-12	2.05115e-11
SCART1	14.3422	1.2153	0.458014	0.000240273	0.000551805
SMIM10L2B	61.4176	1.21326	0.23289	1.26498e-08	4.26577e-08
MCF2L2	18.9117	1.21161	0.418809	0.000136194	0.000321198
TUT7	498.765	1.21091	0.0937552	3.14836e-39	4.49745e-38
ZNF587B	853.356	1.21087	0.0743393	1.03822e-60	2.67506e-59
MAGI2	111.816	1.21064	0.183833	3.41982e-12	1.47612e-11
LAMB2	722.206	1.2103	0.0807588	7.80456e-52	1.60152e-50
EPPK1	13.9107	1.20985	0.483602	0.000347884	0.000784702
SLC35A3	518.22	1.20895	0.0955939	1.00568e-37	1.36716e-36
OGT	3526.6	1.20726	0.0552863	9.35717e-107	6.89751e-105
KMT2C	2308.64	1.20716	0.0597174	6.52077e-92	3.56179e-90
CEP295NL	6.5643	1.20546	0.725145	0.00141296	0.00296556
SIPA1L2	723.507	1.20459	0.0790159	1.58608e-53	3.41141e-52
KRBOX5	95.0098	1.20395	0.190508	2.01026e-11	8.25915e-11
HOXB4	188.481	1.20343	0.141431	1.46687e-18	9.15511e-18
RBM5	1612.33	1.20217	0.056018	3.34006e-103	2.27438e-101
GPC5	24.0425	1.20157	0.365833	4.70266e-05	0.000116683
BRWD1	2254.82	1.20081	0.0624867	2.44045e-83	1.07415e-81
COL14A1	61.1231	1.20029	0.231364	1.51454e-08	5.07911e-08
DNAH1	298.798	1.19886	0.11708	1.15815e-25	1.01363e-24
XKR9	17.814	1.19863	0.42394	0.000174965	0.00040818
ANK2	890.155	1.19859	0.0722629	8.01183e-63	2.22413e-61
PHIP	1596.88	1.19767	0.0732791	4.4253e-61	1.15065e-59
OR1A1	4.56982	1.19666	0.96935	0.00209774	0.00430579
PRPF38B	1094.64	1.19641	0.0668476	1.14404e-72	3.91266e-71
ABCC2	49.7118	1.19527	0.253811	1.70848e-07	5.29453e-07
CHD8	3377.34	1.19523	0.0468537	1.45134e-144	2.00351e-142
SLC35E3	435.5	1.19452	0.0954942	6.11649e-37	8.07642e-36
HOXB3	764.997	1.19393	0.0767021	1.15824e-55	2.64082e-54
FBXO22	1129.05	1.19373	0.0797411	1.07163e-51	2.1668e-50
PI15	9.28516	1.19322	0.587254	0.000907967	0.00195345
ITSN2	381.896	1.19205	0.0987007	1.28189e-34	1.58385e-33
LAMA1	861.341	1.18977	0.07161	5.19713e-63	1.44539e-61
PLCB4	72.6118	1.18862	0.209893	1.17247e-09	4.25832e-09
LINS1	260.352	1.18792	0.118399	1.00076e-24	8.43317e-24
NIPSNAP3B	42.5739	1.18594	0.275628	1.13832e-06	3.28433e-06
LRRK2	31.5272	1.18495	0.308714	7.57326e-06	2.03864e-05
SVEP1	199.216	1.18226	0.134132	1.11255e-19	7.38378e-19
NBPF12	313.175	1.1819	0.114859	7.38601e-26	6.53212e-25
KCNC4	840.652	1.18015	0.0766043	1.47587e-54	3.27169e-53
THOC2	1798.39	1.18011	0.0578516	1.70777e-93	9.56921e-92
HSPG2	1389.21	1.17999	0.0628921	1.53279e-79	6.20679e-78
CHST5	15.3371	1.17985	0.433216	0.000254215	0.000582768
PPP1R18	181.274	1.17916	0.142489	1.18216e-17	6.96857e-17
ARGLU1	771.845	1.17895	0.0812279	9.74171e-49	1.81507e-47
MGA	3038.45	1.17869	0.0591961	3.23214e-89	1.636e-87
ZMAT1	27.4057	1.17831	0.341789	3.18502e-05	8.0527e-05
EIF5B	1004.28	1.17713	0.0759113	3.12377e-55	7.06922e-54
SAPCD1	12.2692	1.17511	0.486506	0.000514789	0.00113736
MYSM1	1164.2	1.17503	0.0799334	6.46231e-50	1.23902e-48
ZNF518A	735.691	1.17416	0.0935811	4.11322e-37	5.4645e-36
ZMYM5	110.272	1.17307	0.172991	1.07875e-12	4.80234e-12
ZNF711	1150.31	1.17269	0.0775825	1.30012e-52	2.72309e-51
ODR4	353.404	1.17243	0.10625	2.58036e-29	2.6368e-28
GPR75	85.7315	1.1718	0.208913	1.72821e-09	6.20106e-09
SHROOM3	870.667	1.17113	0.0749239	4.58269e-56	1.05757e-54
TTC21B	700.075	1.17094	0.0775961	1.91832e-52	4.00683e-51
MLYCD	378.65	1.17072	0.110628	3.57016e-27	3.33208e-26
RGPD2	15.925	1.17029	0.421244	0.000235999	0.000542566
TRIM74	5.41796	1.16996	0.786185	0.00199596	0.00410742
TSTD3	42.4696	1.16987	0.278254	1.88635e-06	5.34109e-06
ATP6V1FNB	27.923	1.16984	0.323955	1.90092e-05	4.9154e-05
CD180	4.63167	1.16916	0.887025	0.00226188	0.00462332
GLI4	92.6951	1.16849	0.184852	2.34383e-11	9.59585e-11
ZFP14	127.497	1.16803	0.163121	7.54668e-14	3.61047e-13
TNKS1BP1	869.194	1.16729	0.0769653	6.11743e-53	1.29378e-51
SLC5A3	1931.19	1.16629	0.0560274	3.24219e-97	2.01773e-95
TAGLN	17.2165	1.16464	0.411896	0.00021584	0.000498483
RMDN2	50.86	1.16308	0.250511	2.75295e-07	8.38925e-07
ZNF586	52.8418	1.16272	0.244088	1.5511e-07	4.83645e-07
OVGP1	34.9083	1.1608	0.302726	8.7695e-06	2.34445e-05
MZF1	203.922	1.16027	0.13369	4.0356e-19	2.60105e-18
CNTRL	163.763	1.15864	0.147416	3.84391e-16	2.08018e-15
ENSG00000286185	37.4344	1.15846	0.287513	4.12969e-06	1.13748e-05
RAD50	503.718	1.15808	0.107743	6.31683e-28	6.07865e-27
UCP3	16.7722	1.15758	0.425099	0.000291958	0.000663978
GCC2	395.26	1.1575	0.101302	3.27312e-31	3.58861e-30
ZNF169	234.319	1.15689	0.121962	2.49924e-22	1.8947e-21
NR2C1	462.706	1.15552	0.0937262	6.80873e-36	8.79172e-35
OR6C74	4.67703	1.15534	0.866651	0.00237797	0.00484495
NOS1AP	163.117	1.15531	0.144691	1.43136e-16	7.92963e-16
CCDC170	13.7622	1.15413	0.453487	0.00044786	0.000997471
SLCO6A1	15.6358	1.15373	0.44224	0.000390063	0.000874002
ENSG00000283782	397.113	1.15346	0.11028	1.41359e-26	1.28304e-25
REV3L	1049.59	1.1525	0.0884228	8.55144e-40	1.23906e-38
PABPC1L	173.671	1.15224	0.139786	1.73949e-17	1.01593e-16
KNDC1	56.6037	1.15161	0.247424	2.7574e-07	8.40109e-07
DTWD1	228.461	1.15143	0.130422	1.11393e-19	7.3897e-19
ENSG00000284773	31.7518	1.15057	0.316314	1.92436e-05	4.97386e-05
FNBP4	830.005	1.1505	0.0722684	5.13673e-58	1.21877e-56
TPX2	4809.52	1.14962	0.0550108	6.27968e-98	3.94037e-96
ZBED6	1403.75	1.14898	0.0647206	1.83949e-71	6.09884e-70
EXPH5	174.588	1.14866	0.140012	2.43947e-17	1.40956e-16
FAM184A	134.378	1.14832	0.15975	6.71049e-14	3.21752e-13
GABBR1	203.573	1.14831	0.134254	1.2668e-18	7.93905e-18
EGFL8	37.7479	1.14816	0.290524	5.93366e-06	1.61301e-05
ZDHHC11	65.9941	1.14743	0.225464	3.26995e-08	1.07291e-07
STAG3	36.7667	1.14644	0.29706	8.60305e-06	2.30239e-05
HERC1	1813.59	1.1459	0.0617043	6.30069e-78	2.40997e-76
ASTN2	121.326	1.14465	0.173649	4.41563e-12	1.89571e-11
ESR2	57.0365	1.14394	0.240683	1.78707e-07	5.52794e-07
SARM1	292.338	1.14324	0.116928	1.55204e-23	1.24631e-22
EPM2AIP1	104.819	1.14307	0.186919	9.63023e-11	3.78161e-10
EPHA6	221.716	1.14221	0.140947	5.72685e-17	3.25579e-16
CCDC39	4.36287	1.14217	0.958958	0.00262157	0.00530355
AGPAT4	603.965	1.14215	0.0890636	1.36532e-38	1.91967e-37
PCDHGA6	14.1157	1.1421	0.468664	0.000604215	0.0013251
FNDC1	363.529	1.14208	0.108647	8.49609e-27	7.79536e-26
ZNF571	115.668	1.1419	0.168667	1.33135e-12	5.91298e-12
SMARCC2	2771.4	1.13913	0.0609428	6.751e-79	2.6766e-77
MYH10	5026.07	1.13905	0.0451467	2.21824e-141	2.90379e-139
PLIN1	17.7548	1.13668	0.404958	0.000269442	0.000615259
ATAD2	1378.75	1.13651	0.0690148	7.37303e-62	1.96765e-60
NR2E3	3.98003	1.13624	1.04943	0.00259797	0.00526073
ADCK5	30.1967	1.13531	0.314705	2.3253e-05	5.95744e-05
EPRS1	3565.87	1.13462	0.0493258	5.26394e-118	4.49061e-116
MYO15B	31.2732	1.13374	0.312109	2.14396e-05	5.51103e-05
ZNF514	317.168	1.13299	0.106708	2.85483e-27	2.67762e-26
GON4L	2036.86	1.13259	0.0570691	1.43444e-88	7.14164e-87
TMEM138	343.783	1.13203	0.10721	5.36397e-27	4.96053e-26
NBPF8	191.092	1.13196	0.135465	7.30359e-18	4.37495e-17
LRRC37A3	422.333	1.13182	0.0977343	6.06147e-32	6.76293e-31
TRIM61	10.2248	1.13156	0.520724	0.00104212	0.00222224
ENSG00000285458	32.8867	1.13106	0.30446	1.60864e-05	4.19063e-05
CAPRIN2	266.774	1.1299	0.118099	1.2706e-22	9.77412e-22
COL12A1	36.9556	1.12931	0.300358	1.37323e-05	3.60333e-05
CCDC180	46.0686	1.12918	0.280832	4.96185e-06	1.3588e-05
GLDN	50.834	1.12866	0.262631	1.55582e-06	4.43083e-06
GDPD3	15.2266	1.12818	0.430813	0.000445988	0.000993446
KHDC4	1956.55	1.128	0.0594508	3.4362e-81	1.43348e-79
RUFY2	310.5	1.12797	0.108674	3.62531e-26	3.2459e-25
NBAS	1234.58	1.12759	0.0674469	1.17735e-63	3.34796e-62
CAPN3	15.8109	1.12722	0.43358	0.000468195	0.00104032
SENP7	118.705	1.12643	0.16796	2.19669e-12	9.64624e-12
POLK	334.565	1.12629	0.1134	3.5658e-24	2.93319e-23
FMNL2	1045.94	1.12619	0.0775603	1.09774e-48	2.04029e-47
MAN2A1	957.79	1.12434	0.0673821	2.04135e-63	5.751e-62
MAP7D2	598.393	1.12431	0.086492	1.50779e-39	2.17433e-38
TECTA	52.8332	1.12346	0.249723	6.49674e-07	1.91969e-06
GARNL3	84.9117	1.12333	0.194277	7.88175e-10	2.89372e-09
DOP1A	561.966	1.1226	0.0887783	1.45744e-37	1.97248e-36
ODAD4	24.0531	1.12236	0.35155	9.91628e-05	0.000237731
SPRY3	37.3566	1.12224	0.302757	1.73615e-05	4.50887e-05
RTTN	757.104	1.12149	0.084612	5.23418e-41	7.84611e-40
CCDC7	36.0085	1.12136	0.304997	1.94854e-05	5.03292e-05
TRAF1	23.3316	1.12015	0.361784	0.000134198	0.000316821
RALGAPA1	818.771	1.12013	0.0739319	9.33807e-53	1.96125e-51
CACNA2D3	95.6225	1.11899	0.181915	8.54034e-11	3.36757e-10
FGD4	172.513	1.11774	0.139554	1.36603e-16	7.58437e-16
ZDBF2	1581.99	1.1174	0.0692533	1.82889e-59	4.52309e-58
NEK10	34.9595	1.11681	0.295712	1.37418e-05	3.60522e-05
CFAP70	27.7575	1.1143	0.325082	4.85589e-05	0.000120288
ZYG11A	1112.45	1.11418	0.0700423	7.21673e-58	1.70695e-56
FOXD4	16.8972	1.11381	0.409482	0.000383202	0.00085977
WDR90	375.036	1.11195	0.107542	5.84277e-26	5.18845e-25
RAPGEF6	484.105	1.11181	0.0949184	1.38153e-32	1.57733e-31
PCNX2	963.606	1.11126	0.0815281	3.38906e-43	5.37752e-42
BAZ1A	1492.22	1.10969	0.0602184	1.02654e-76	3.80196e-75
APBB3	106.298	1.10792	0.175306	3.06733e-11	1.24805e-10
VAMP1	238.787	1.10774	0.124071	5.42481e-20	3.64979e-19
ALMS1	1782.7	1.10632	0.0620553	5.66878e-72	1.9129e-70
RPS6KA5	585.729	1.10589	0.0937822	5.56284e-33	6.4286e-32
PPP1R12A	927.474	1.10566	0.0707345	5.89509e-56	1.35427e-54
RUFY3	999.088	1.10525	0.0747378	2.29684e-50	4.44866e-49
ANXA2R	29.6181	1.10501	0.31862	4.44497e-05	0.000110687
PUM3	431.957	1.10483	0.110479	1.9488e-24	1.62418e-23
SPEF2	35.2973	1.1048	0.302409	2.30968e-05	5.9184e-05
PCM1	983.145	1.10476	0.0761151	1.29705e-48	2.40484e-47
IFT74	102.24	1.10458	0.182431	1.65093e-10	6.38384e-10
KIF15	480.071	1.10404	0.0933074	3.47274e-33	4.0502e-32
PDIA2	8.72901	1.10307	0.554269	0.0016255	0.00338543
TEX22	25.8339	1.1029	0.338058	8.86862e-05	0.00021383
LAMB1	1577.9	1.10246	0.0590268	1.01721e-78	4.01203e-77
ARHGEF4	441.795	1.10116	0.0937559	9.89449e-33	1.13652e-31
DCLRE1C	248.67	1.10116	0.127987	9.88079e-19	6.23089e-18
MIPOL1	159.876	1.09923	0.15083	3.94971e-14	1.92171e-13
NOXA1	3.7272	1.09674	1.03277	0.00300727	0.0060189
PLA2G6	232.002	1.09635	0.126296	5.12991e-19	3.29099e-18
CSAD	112.716	1.09591	0.175645	5.39294e-11	2.15391e-10
KIAA2026	232.321	1.09573	0.135948	9.88271e-17	5.53148e-16
PLGLB2	13.7231	1.09529	0.441111	0.000731631	0.00159258
ABCB1	201.789	1.09415	0.134717	5.98964e-17	3.40137e-16
LARP1B	307.984	1.09255	0.107817	5.29281e-25	4.50008e-24
CD109	1062.56	1.09202	0.0694681	1.53831e-56	3.5663e-55
ZRSR2	68.0123	1.09168	0.216809	5.54427e-08	1.78861e-07
SCGB2B2	76.6969	1.09161	0.207045	1.59427e-08	5.33239e-08
DNAJC2	508.118	1.09113	0.0991947	5.22139e-29	5.26123e-28
UNC80	35.7333	1.09111	0.288634	1.54037e-05	4.01969e-05
SGO2	316.114	1.09048	0.112571	4.6285e-23	3.653e-22
ZDHHC17	531.064	1.09036	0.0901044	1.43622e-34	1.77165e-33
KIN	219.421	1.09012	0.135715	1.26399e-16	7.03067e-16
OFD1	150.222	1.08984	0.171501	2.63916e-11	1.07817e-10
LRGUK	19.3685	1.08951	0.385293	0.000336682	0.000760792
BRICD5	15.0034	1.08729	0.423901	0.00064342	0.00140783
PAQR6	22.2699	1.08707	0.370845	0.000258573	0.000592044
WDFY3	2846.97	1.08668	0.0499628	9.92596e-106	7.1097e-104
TYW1B	195.044	1.08665	0.130257	9.81495e-18	5.82415e-17
GLDC	159.562	1.0866	0.147567	2.36781e-14	1.16586e-13
SORL1	1016.25	1.08595	0.0700504	4.74205e-55	1.06521e-53
ACOT12	6.5795	1.08418	0.661379	0.00267595	0.00540854
MAP3K14	249.913	1.08417	0.120558	3.30595e-20	2.24512e-19
C6ORF141	58.7568	1.08294	0.230103	2.95216e-07	8.9711e-07
ERCC6	618.849	1.08293	0.0849489	4.54293e-38	6.26561e-37
LIME1	59.2003	1.08263	0.229944	2.92933e-07	8.90351e-07
CNPY1	11.9267	1.08195	0.472661	0.00115576	0.00245388
FGD6	267.138	1.08179	0.115547	1.08592e-21	7.97378e-21
ASH1L	2710.62	1.08096	0.0583048	1.43432e-77	5.40449e-76
AQP6	3.64541	1.08061	1.03788	0.00315583	0.00629962
SLIT2	20175.6	1.07904	0.0393161	1.16709e-166	2.27209e-164
SLC11A1	2.94888	1.07868	1.11582	0.0028378	0.00570831
SLC6A1	17.6157	1.07748	0.406009	0.000556018	0.00122471
ZNF268	256.972	1.07746	0.126881	2.84628e-18	1.74912e-17
GIGYF2	2116.76	1.07718	0.0538782	9.38929e-90	4.86609e-88
HOXD11	792.22	1.0761	0.0759681	2.20604e-46	3.82406e-45
ESF1	157.667	1.07609	0.147796	4.55441e-14	2.20784e-13
SMCHD1	1475.39	1.07434	0.0609467	2.25167e-70	7.27479e-69
RICTOR	734.113	1.07431	0.0762975	7.37444e-46	1.25963e-44
FAT1	4100.31	1.07426	0.0512332	1.91549e-98	1.21195e-96
UBR1	866.722	1.07417	0.0750305	2.5512e-47	4.54694e-46
DOCK3	499.474	1.07397	0.0989433	2.76167e-28	2.70032e-27
CORO6	41.1195	1.07396	0.282157	1.51413e-05	3.95705e-05
FPGT-TNNI3K	29.546	1.0732	0.32172	8.1696e-05	0.000197698
USP34	2005.51	1.07222	0.0609427	4.11014e-70	1.32511e-68
VCPKMT	74.6603	1.07117	0.203473	1.8121e-08	6.0503e-08
NIBAN1	38.7967	1.07028	0.285318	1.90109e-05	4.9154e-05
WASHC4	757.459	1.0696	0.0773898	2.85473e-44	4.69145e-43
ZNF606	124.939	1.06944	0.169318	3.67127e-11	1.48543e-10
CCDC30	30.602	1.06929	0.305855	4.8349e-05	0.000119827
NAA16	291.171	1.06921	0.109327	2.01514e-23	1.61222e-22
PGBD4	137.257	1.06874	0.155433	8.61454e-13	3.85194e-12
PCF11	920.632	1.06868	0.0733834	7.28944e-49	1.35983e-47
CA5B	299.847	1.06824	0.109881	3.58358e-23	2.83864e-22
SCN11A	38.8501	1.06801	0.28075	1.57003e-05	4.09426e-05
ZNF680	214.584	1.06754	0.134386	2.82215e-16	1.53765e-15
CCL5	23.5498	1.06721	0.36	0.000262952	0.000601526
DZIP1L	202.563	1.06622	0.132583	1.28199e-16	7.12814e-16
SPECC1	1019.6	1.06585	0.0731476	6.51954e-49	1.2192e-47
ZNF75A	133.475	1.06362	0.162557	8.51117e-12	3.57813e-11
TMEM106A	7.83557	1.06214	0.581161	0.00252251	0.00511542
TRIO	2949.97	1.06183	0.0568917	1.51368e-78	5.93932e-77
CPS1	1435.93	1.06173	0.0591518	7.57228e-73	2.63124e-71
GSDMB	31.2455	1.05799	0.318923	9.37154e-05	0.000225312
WDR35	979.005	1.0576	0.0714007	1.91789e-50	3.72419e-49
IGF2R	9496.77	1.05718	0.0450435	1.30794e-122	1.21104e-120
PMS1	391.956	1.05716	0.0973563	2.80362e-28	2.73958e-27
WRN	624.2	1.05712	0.0863262	2.76288e-35	3.4962e-34
DMTF1	620.934	1.0565	0.0860511	1.86799e-35	2.38565e-34
C1QTNF6	49.6158	1.05643	0.245666	2.14188e-06	6.04319e-06
CAPS2	26.5263	1.05609	0.33349	0.000153097	0.000359428
TMEM67	201.591	1.0552	0.137228	2.21889e-15	1.14918e-14
APC2	28.4233	1.05496	0.330431	0.000142048	0.000334625
INCENP	2482.67	1.05433	0.0545767	6.03559e-84	2.6877e-82
KIF5A	298.985	1.05411	0.111774	6.2958e-22	4.67948e-21
CNTLN	241.39	1.05315	0.129372	6.00162e-17	3.4069e-16
ZC3H11A	1443.46	1.05293	0.0604981	1.22679e-68	3.83308e-67
ENO3	14.7575	1.05166	0.425271	0.00096895	0.00207759
AHCTF1	869.493	1.05113	0.0833329	2.83514e-37	3.79643e-36
KIAA0408	31.4831	1.05094	0.300149	5.18737e-05	0.000128103
LPIN3	212.288	1.05025	0.127338	2.49267e-17	1.43976e-16
CCNT2	783.422	1.04959	0.0774786	1.33131e-42	2.08626e-41
ADAM22	512.188	1.04929	0.0893845	1.28622e-32	1.47073e-31
FAT3	915.622	1.04927	0.0698413	8.32291e-52	1.70328e-50
CKAP5	5051.83	1.04807	0.0425409	8.39678e-135	9.51531e-133
EIF4G3	3153.49	1.04805	0.0536757	1.08992e-85	5.00012e-84
UBR4	12020.1	1.04787	0.0410307	1.20915e-144	1.68449e-142
SLC26A7	9.62518	1.04747	0.521928	0.00221833	0.00454049
UBR3	1043.08	1.04631	0.0698525	1.65254e-51	3.32809e-50
TSEN2	416.216	1.04586	0.0948895	4.83238e-29	4.88222e-28
CEP95	464.628	1.04491	0.0943161	2.57449e-29	2.63257e-28
NPHP3	223.09	1.04474	0.127475	3.92393e-17	2.25018e-16
DDX46	1867.3	1.04193	0.0564167	6.18377e-77	2.30149e-75
ZNF75D	190.442	1.04177	0.132677	6.48375e-16	3.4692e-15
AOC3	48.2561	1.04138	0.250645	4.28326e-06	1.17807e-05
CLTC	17223.8	1.04136	0.0391886	2.33883e-156	3.99047e-154
SYT15	61.0891	1.04116	0.232687	1.04688e-06	3.02682e-06
ALPK3	20.8195	1.04092	0.364412	0.000408209	0.000912776
ZNF852	85.3485	1.04016	0.198933	2.48941e-08	8.23207e-08
SLF1	397.006	1.03996	0.0995246	2.4226e-26	2.18192e-25
ZNF266	440.313	1.03986	0.0983572	6.58448e-27	6.06707e-26
FHOD3	160.325	1.03966	0.153642	2.05182e-12	9.04148e-12
ZMYND10	7.61232	1.03895	0.577376	0.00297734	0.00596529
ZNF540	24.6356	1.03778	0.344488	0.000267567	0.000611253
IQUB	8.7397	1.03763	0.538694	0.00260867	0.00528028
ZNF736	382.942	1.03718	0.0975905	3.66868e-27	3.41982e-26
SF3B1	8138.55	1.03704	0.0401101	3.66694e-148	5.45907e-146
FOXD4L6	4.37662	1.03678	0.835873	0.00415543	0.00816408
NOP58	1079.48	1.03633	0.0731637	2.56911e-46	4.44327e-45
N6AMT1	559.006	1.03622	0.0874398	3.58009e-33	4.16579e-32
PLA2G4B	26.6922	1.03563	0.352633	0.000336201	0.000759818
CACNA1C	245.858	1.03556	0.122256	3.99822e-18	2.43144e-17
CLEC4A	7.7518	1.03529	0.595297	0.0032232	0.00642482
PCDHGB4	1.94831	1.03512	1.15066	0.0028958	0.00581496
RAET1E	1.94831	1.03512	1.15066	0.0028958	0.00581496
MYO9A	1506.52	1.03489	0.0580923	9.3103e-72	3.11403e-70
MTERF1	205.083	1.03423	0.130011	2.92164e-16	1.58974e-15
SAMD9	93.6316	1.03375	0.209008	1.11227e-07	3.50556e-07
ZSCAN26	140.182	1.03372	0.156628	6.52762e-12	2.76954e-11
CCDC142	529.752	1.03368	0.0858954	3.98187e-34	4.81407e-33
SKOR1	32.1093	1.03352	0.303074	7.73387e-05	0.000187512
RAD52	285.109	1.03337	0.11147	3.08661e-21	2.21608e-20
CES3	154.382	1.03295	0.148885	6.3859e-13	2.88001e-12
STK33	90.5571	1.0323	0.188117	6.2221e-09	2.14441e-08
ZFP62	399.256	1.0318	0.0989989	3.31204e-26	2.97241e-25
ZNF300	263.328	1.03144	0.126625	6.23079e-17	3.53171e-16
ZNF445	1920.78	1.03046	0.055415	6.10281e-78	2.34018e-76
BTNL9	116.678	1.0303	0.173097	4.15708e-10	1.55596e-09
ZBTB11	922.311	1.03012	0.0705942	5.45501e-49	1.02391e-47
SLC6A4	5.63172	1.02892	0.700425	0.00404487	0.0079613
KRBA2	279.542	1.02801	0.117732	4.22456e-19	2.71822e-18
TBCK	222.004	1.02768	0.125409	4.21045e-17	2.41085e-16
SMC3	1198.13	1.02759	0.0760663	2.4043e-42	3.72925e-41
EIF4A2	1809.02	1.02759	0.077146	3.07896e-41	4.6337e-40
MYOM2	3804.37	1.02757	0.0461798	1.91951e-110	1.47958e-108
MDM1	161.1	1.02588	0.146096	3.61186e-13	1.65498e-12
CUZD1	8.13621	1.0253	0.552925	0.00305	0.0060996
UBA7	5.54202	1.0248	0.704856	0.00416462	0.00818001
UFSP1	120.159	1.02464	0.185055	4.85168e-09	1.68433e-08
ZRANB3	430.476	1.02372	0.100822	5.53437e-25	4.70282e-24
EID2B	136.044	1.02324	0.155727	8.24804e-12	3.46943e-11
QRICH2	138.678	1.0228	0.157012	1.20451e-11	5.0166e-11
ITGA2	247.336	1.02182	0.12009	3.02258e-18	1.85296e-17
DPYD	269.362	1.02056	0.118068	9.39728e-19	5.94326e-18
ADAMTSL3	46.7781	1.02034	0.252395	7.49797e-06	2.01945e-05
NRDE2	1173.4	1.01852	0.0645373	7.47818e-57	1.74702e-55
RAPGEF4	145.312	1.01602	0.150574	2.55506e-12	1.11586e-11
KALRN	146.738	1.01547	0.160344	4.04691e-11	1.6322e-10
TRIM52	235.37	1.01494	0.119171	2.89266e-18	1.77618e-17
GTF2IRD2B	55.0226	1.01398	0.233034	2.04496e-06	5.78047e-06
OAZ3	32.1645	1.01391	0.303063	0.000105545	0.000252274
MRNIP	314.225	1.01297	0.107497	7.8396e-22	5.79009e-21
AGO3	1628.23	1.01256	0.0598238	5.37584e-65	1.57287e-63
KIDINS220	1467.9	1.01252	0.0612094	3.38156e-62	9.15311e-61
ATF7IP2	95.2826	1.01214	0.18331	5.55431e-09	1.92211e-08
PCBD2	236.711	1.01192	0.120573	8.45128e-18	5.03858e-17
WDR19	616.494	1.01183	0.0835312	1.64501e-34	2.02427e-33
ENSG00000273217	314.776	1.00997	0.10802	1.58721e-21	1.15209e-20
FERMT3	5.7451	1.00994	0.68587	0.00447269	0.00875228
ANKRD50	519.996	1.00967	0.0888396	1.14531e-30	1.22562e-29
KRIT1	348.802	1.00913	0.108019	1.71182e-21	1.24076e-20
DMXL1	1004.71	1.00869	0.0679185	1.26783e-50	2.48413e-49
MICU3	68.7454	1.0075	0.211783	3.15384e-07	9.57054e-07
ITGA1	204.439	1.0071	0.140567	1.38387e-13	6.5241e-13
ZNF587	1707.24	1.00622	0.0605628	1.03319e-62	2.84222e-61
ZNF888	153.439	1.00416	0.145258	8.46205e-13	3.7871e-12
LRPPRC	5211.26	1.00358	0.045243	9.80956e-110	7.48534e-108
STXBP5L	90.0836	1.00255	0.191264	2.68799e-08	8.87329e-08
SLX4	911.726	1.0021	0.0723536	2.42028e-44	3.99044e-43
EPHA7	1031.94	1.00192	0.0740669	2.05451e-42	3.19649e-41
SLTM	341.89	1.00053	0.104849	2.60817e-22	1.97531e-21
BICD1	379.581	1.00044	0.104883	2.71163e-22	2.05265e-21
ZBED9	152.301	1.00039	0.157341	3.63819e-11	1.47244e-10
RIMS2	26.3286	0.999977	0.322906	0.000250752	0.000575177
SMARCAD1	1134.52	0.999852	0.0705811	2.85277e-46	4.92265e-45
ZNF44	104.397	0.999611	0.17775	3.2521e-09	1.14366e-08
UBR2	801.474	0.999401	0.0748583	2.25289e-41	3.40061e-40
DHX9	10069.3	0.998514	0.0404474	2.89755e-135	3.33328e-133
ZNF83	149.696	0.998038	0.150709	6.39773e-12	2.71595e-11
DIS3	1947.73	0.997772	0.059118	1.27648e-64	3.69208e-63
UFL1	563.558	0.996763	0.0906585	7.7637e-29	7.76115e-28
UTP20	2903.7	0.996692	0.0552644	2.02156e-73	7.10586e-72
NPIPB3	9.30583	0.996563	0.524584	0.00345229	0.00685178
MRPS25	1664.35	0.996198	0.0582004	2.17697e-66	6.50733e-65
RBM25	1704.64	0.99545	0.0678693	2.04018e-49	3.86287e-48
SMC6	743.666	0.995167	0.0856449	6.325e-32	7.05177e-31
CCDC88A	847.781	0.99511	0.169119	7.15507e-10	2.63266e-09
MEIS1	320.118	0.994186	0.108199	7.60439e-21	5.34843e-20
DSG3	1.9483	0.992752	1.12776	0.00334103	0.00664225
DIAPH3	856.848	0.992661	0.0729699	7.47036e-43	1.17552e-41
ADORA2A	25.3868	0.991109	0.330187	0.000348488	0.000785948
PCNT	3659.65	0.991088	0.0570775	3.07656e-68	9.5537e-67
PTCD2	364.04	0.990879	0.106397	2.40133e-21	1.73309e-20
CHSY3	245.126	0.990586	0.11801	9.00071e-18	5.35984e-17
ZC3H8	230.762	0.990488	0.13206	1.2052e-14	6.03593e-14
CLIP4	221.737	0.990302	0.124021	2.68167e-16	1.46269e-15
XRN1	1365.58	0.99009	0.061657	9.99641e-59	2.42873e-57
EPG5	695.527	0.990048	0.0805712	2.07499e-35	2.64556e-34
MPHOSPH8	362.946	0.989518	0.102718	1.1253e-22	8.67395e-22
NIN	1526.83	0.989407	0.0680924	1.54796e-48	2.86656e-47
POLG2	257.131	0.989257	0.121796	8.78111e-17	4.93308e-16
C9ORF153	3.78847	0.988941	0.884369	0.00506878	0.00983384
CHKB	172.374	0.988575	0.138538	1.82202e-13	8.51565e-13
RAD54B	227.382	0.987675	0.123618	2.60442e-16	1.42209e-15
RASGEF1B	314.751	0.986492	0.107168	6.69185e-21	4.73072e-20
AFDN	4635.98	0.986354	0.0445824	3.74233e-109	2.82723e-107
ZNF527	139.686	0.985469	0.161208	1.82402e-10	7.02987e-10
COL4A1	2014.08	0.985329	0.0631137	1.2194e-55	2.77195e-54
EME2	397.726	0.985156	0.105716	2.31807e-21	1.67379e-20
DLG2	19.9408	0.984382	0.380134	0.00108684	0.00231338
ZNF337	332.647	0.984259	0.107497	1.06195e-20	7.4005e-20
C11ORF71	54.7826	0.983462	0.245998	1.05078e-05	2.78757e-05
SLC22A13	3.53492	0.983114	0.954485	0.00484551	0.00943079
HERC2	5204.94	0.982815	0.0463927	2.70998e-100	1.77375e-98
ZBTB37	1323.86	0.982508	0.0655653	1.86974e-51	3.76053e-50
TERT	88.504	0.981723	0.186843	2.71624e-08	8.96459e-08
EFCAB6	36.0942	0.981508	0.283216	8.07424e-05	0.000195546
ZCCHC8	569.848	0.980937	0.0834803	1.42391e-32	1.62328e-31
CENATAC	83.2762	0.980438	0.202686	2.36104e-07	7.23706e-07
EFL1	321.606	0.979673	0.11142	2.92095e-19	1.8955e-18
UPK3BL2	45.4367	0.979613	0.255712	2.08597e-05	5.37418e-05
YEATS2	2188.48	0.979398	0.0551474	3.00072e-71	9.88414e-70
LRRC66	7.29152	0.979369	0.619968	0.00503255	0.00976479
PLEKHA5	377.243	0.979189	0.103432	5.80353e-22	4.31993e-21
COL4A2	3557.15	0.977537	0.0480372	9.7647e-93	5.39189e-91
SSUH2	14.1919	0.977225	0.450639	0.0026644	0.005388
SULF1	246.239	0.977156	0.117219	1.53961e-17	9.02664e-17
TMEM161B	303.123	0.976958	0.113843	1.88283e-18	1.16697e-17
CARF	97.5428	0.976473	0.182067	1.53091e-08	5.13177e-08
LBHD1	388.106	0.976037	0.107256	1.83198e-20	1.25762e-19
SPIN3	221.224	0.975122	0.129946	1.23563e-14	6.18425e-14
SLC2A11	78.5715	0.97506	0.198324	1.62018e-07	5.04046e-07
KIAA1614	20.9148	0.97477	0.367383	0.000978235	0.00209484
BBS12	54.1813	0.974728	0.247758	1.41039e-05	3.69446e-05
CDC42BPA	1432.9	0.974269	0.0654949	9.95495e-51	1.95558e-49
DNA2	811.052	0.974236	0.0706195	5.66073e-44	9.20324e-43
CTSK	22.6968	0.974027	0.361078	0.000878012	0.00189303
PCSK5	481.024	0.973626	0.0956882	5.28941e-25	4.4997e-24
ZNF215	201.37	0.973269	0.136591	2.07195e-13	9.62745e-13
FAAH2	34.3628	0.972026	0.290299	0.000126221	0.000298965
RFC1	1656.45	0.971709	0.0598374	5.64121e-60	1.42059e-58
ZNF589	584.834	0.971292	0.0858883	2.48296e-30	2.62561e-29
AMH	125.151	0.971095	0.168963	1.75862e-09	6.30569e-09
BTBD8	65.3623	0.970593	0.216854	1.38058e-06	3.94952e-06
LRIG2	1415.45	0.970402	0.0622287	1.69479e-55	3.84684e-54
PTGR2	226.008	0.967539	0.122316	5.30103e-16	2.85245e-15
PKD2	530.265	0.967228	0.0850587	1.23243e-30	1.31607e-29
ZNF608	511.508	0.966186	0.0929641	5.64338e-26	5.01432e-25
BPTF	3167.95	0.965862	0.0556496	3.82972e-68	1.18682e-66
ERCC5	385.096	0.964015	0.0994506	6.82903e-23	5.33704e-22
RRAGB	141.617	0.963789	0.162569	6.12586e-10	2.26549e-09
DAAM1	318.048	0.962421	0.10876	1.87115e-19	1.22524e-18
LARS2	1935	0.962306	0.0542411	4.40398e-71	1.44126e-69
DOCK4	773.145	0.962085	0.0732996	5.11291e-40	7.47972e-39
GARIN1A	31.5052	0.961789	0.306525	0.000263339	0.00060232
UHRF2	457.615	0.960959	0.0907335	7.07595e-27	6.51202e-26
CCDC38	7.12185	0.959964	0.565976	0.00523579	0.0101384
PEX1	453.797	0.959457	0.094827	9.94095e-25	8.38164e-24
COL4A6	592.835	0.958169	0.0807184	3.68785e-33	4.2879e-32
PCDH7	1514.49	0.958033	0.059037	7.11363e-60	1.77958e-58
MED23	923.414	0.957831	0.0714442	1.21666e-41	1.8512e-40
ZNF761	204.56	0.957372	0.13367	1.67496e-13	7.84684e-13
PLEKHG3	1154.4	0.957121	0.0660364	2.93313e-48	5.35977e-47
KTN1	1068.32	0.957099	0.0757305	2.86275e-37	3.83004e-36
ADAMTS3	286.558	0.956786	0.114988	1.87799e-17	1.09513e-16
VCL	2395.48	0.956725	0.0578185	3.73924e-62	1.01033e-60
ZNF160	86.2282	0.956367	0.195351	1.92829e-07	5.94059e-07
GPATCH2	377.938	0.956019	0.103718	6.6064e-21	4.67466e-20
USP47	611.01	0.955761	0.0813009	1.45371e-32	1.65477e-31
CNKSR2	75.1801	0.954871	0.205285	6.42318e-07	1.89869e-06
ZNF417	697.814	0.954712	0.0791359	3.61736e-34	4.38385e-33
FOXN4	32.4274	0.954459	0.295329	0.000200928	0.000465744
HERC4	518.92	0.954133	0.0875536	2.61154e-28	2.55517e-27
ARAP2	203.132	0.954004	0.13041	5.49146e-14	2.65144e-13
HECTD4	2418.9	0.952978	0.0509389	9.57089e-79	3.78474e-77
EPHA4	642.119	0.952563	0.0787401	2.42828e-34	2.96648e-33
SYTL4	145.954	0.952416	0.148581	3.07322e-11	1.25012e-10
RPGRIP1L	372.408	0.952043	0.101272	1.19306e-21	8.7183e-21
CCAR1	1388.97	0.95201	0.0673932	5.88928e-46	1.00821e-44
GTF2IRD2	53.797	0.951525	0.23532	9.87093e-06	2.62642e-05
HLTF	2297.21	0.951143	0.0575407	5.06023e-62	1.35999e-60
LSM8	646.909	0.950692	0.0928751	3.03792e-25	2.60185e-24
PGAP1	1114.06	0.950601	0.065853	7.02464e-48	1.27138e-46
KIF14	536.486	0.949979	0.0931899	4.70559e-25	4.00753e-24
ANKRD10	661.288	0.949898	0.0858288	4.05042e-29	4.11409e-28
RNF148	5.23414	0.949596	0.662932	0.00636193	0.012138
COX19	334.672	0.949282	0.126428	1.3046e-14	6.51441e-14
C15ORF40	773.509	0.949277	0.0745073	7.93595e-38	1.08468e-36
LTBP1	896.305	0.948965	0.0712171	3.75556e-41	5.64636e-40
SGK2	3.4421	0.948792	0.956901	0.00544327	0.0105107
SLC22A15	81.5561	0.94839	0.193924	2.03643e-07	6.26483e-07
PTPRZ1	137.711	0.947619	0.172152	7.73397e-09	2.64863e-08
TIGD2	214.7	0.946701	0.133192	2.57723e-13	1.19242e-12
JUP	545.111	0.946596	0.0882047	1.63304e-27	1.54696e-26
HELLS	3191.8	0.946427	0.0555035	7.81662e-66	2.31375e-64
KIF21A	440.982	0.945938	0.101162	1.95685e-21	1.41634e-20
PRORP	350.538	0.945406	0.103876	2.00616e-20	1.37409e-19
PIK3R4	1231.77	0.944915	0.0628131	8.80687e-52	1.79748e-50
CEP192	1194.73	0.944242	0.0649977	1.87729e-48	3.46796e-47
PRRT2	27.608	0.943514	0.323332	0.000556175	0.00122488
PTRH2	751.789	0.943328	0.0778293	1.89247e-34	2.32126e-33
BRCA1	1210.15	0.943209	0.0634246	1.17224e-50	2.29981e-49
PERM1	4.34061	0.941636	0.779209	0.0066696	0.0126899
ENSG00000268750	49.5536	0.941449	0.24327	2.08133e-05	5.36404e-05
LENG8	2581.39	0.941109	0.0578433	3.76822e-60	9.52088e-59
PILRA	7.36219	0.940596	0.55369	0.00588364	0.0112877
MCM8	715.927	0.940521	0.0802757	2.44221e-32	2.76547e-31
CEMIP	34.6031	0.940229	0.290218	0.000208091	0.00048132
HCFC2	200.083	0.940174	0.132493	2.86835e-13	1.32348e-12
TACC2	116.984	0.940065	0.169626	6.42476e-09	2.21275e-08
ZNF546	125.35	0.939791	0.165007	2.66029e-09	9.42523e-09
POLA1	4213.38	0.939607	0.0487768	2.56743e-83	1.12678e-81
L3HYPDH	268.91	0.939605	0.125356	1.48754e-14	7.39386e-14
ZBTB20	142.438	0.938708	0.155936	3.82728e-10	1.43535e-09
ZNF559-ZNF177	55.5557	0.937824	0.238559	1.65024e-05	4.29458e-05
MKRN3	260.236	0.937027	0.118361	5.57094e-16	2.99344e-15
RSPH6A	3.36383	0.936984	0.923188	0.00596958	0.0114397
LAMA5	1116.69	0.936955	0.0654092	3.63086e-47	6.42595e-46
LTN1	1712.13	0.936684	0.059903	9.70089e-56	2.2185e-54
GFM1	1120.91	0.936282	0.0661449	4.11346e-46	7.08195e-45
ZNF793	39.3538	0.93574	0.272301	0.000108431	0.000258604
NFXL1	727.26	0.93532	0.080714	1.11575e-31	1.23669e-30
TTF1	346.392	0.935049	0.108884	2.0573e-18	1.27199e-17
AKR7A3	23.7651	0.934768	0.33786	0.000885501	0.00190836
AFP	2.9167	0.934427	1.04106	0.00478605	0.00932224
YAF2	356.348	0.933999	0.110194	5.41031e-18	3.26143e-17
ZMYM6	307.862	0.933269	0.114438	8.07963e-17	4.55416e-16
TIAM2	472.137	0.932891	0.0885823	1.4638e-26	1.32624e-25
OBSCN	218.915	0.932011	0.126208	3.52225e-14	1.71813e-13
CEP135	382.287	0.931756	0.110681	8.92087e-18	5.31646e-17
USP15	617.123	0.931157	0.0891579	3.71095e-26	3.31865e-25
MTNR1A	46.4122	0.930999	0.252332	4.37376e-05	0.000109057
LVRN	6.3148	0.930031	0.607754	0.00691522	0.013121
TPP2	1701	0.92999	0.0601119	1.31757e-54	2.93362e-53
VPS13D	2220.54	0.929613	0.0570105	2.16975e-60	5.54675e-59
C10ORF95	8.36594	0.929222	0.518119	0.00582739	0.0111898
ENSG00000289346	483.896	0.929219	0.0940986	1.27376e-23	1.02719e-22
SRBD1	486.634	0.928913	0.0944312	1.86127e-23	1.49147e-22
ZAR1	4.03074	0.928219	0.768819	0.00716431	0.0135699
CLTCL1	509.297	0.927616	0.0976587	5.0849e-22	3.79431e-21
ERBB4	63.2638	0.927213	0.217118	4.09008e-06	1.12739e-05
CSPG4	62.8434	0.927033	0.22087	5.63788e-06	1.53618e-05
AMER1	1328.43	0.926351	0.0680896	9.13348e-43	1.43573e-41
NLRP14	17.3585	0.926345	0.397449	0.00262262	0.00530498
CHD7	2317.16	0.925786	0.0575752	8.70199e-59	2.12102e-57
AKAP13	2747.68	0.925447	0.0572673	2.36722e-59	5.81654e-58
GLMN	341.644	0.925417	0.101485	1.82322e-20	1.25218e-19
R3HCC1L	261.928	0.925134	0.116541	4.87063e-16	2.62551e-15
PLCH1	192.83	0.92356	0.145226	4.7104e-11	1.89026e-10
SASS6	609.049	0.923401	0.0858301	1.31817e-27	1.25495e-26
SPG11	934.987	0.922763	0.0733825	7.15559e-37	9.42391e-36
GLYCTK	179.872	0.922297	0.14277	2.45182e-11	1.00245e-10
ZNF836	62.9747	0.921974	0.219642	5.73272e-06	1.5609e-05
TENM3	1280.56	0.921037	0.0630759	6.77064e-49	1.2646e-47
ALG13	860.566	0.921004	0.073964	3.37001e-36	4.38506e-35
NCAPG	1966.07	0.920591	0.0594283	9.97803e-55	2.22818e-53
SRRM1	4365.4	0.91943	0.0512381	1.33461e-72	4.55416e-71
NOXRED1	4.58159	0.919388	0.696106	0.00766484	0.0144531
RANBP17	283.882	0.91877	0.133391	1.35352e-12	6.00442e-12
STRC	9.57043	0.918218	0.503539	0.00605412	0.0115885
PROB1	122.385	0.917793	0.161525	3.10068e-09	1.09294e-08
ZNF695	74.3871	0.916994	0.202907	1.37486e-06	3.93392e-06
NSUN6	186.982	0.916545	0.152293	4.16387e-10	1.55812e-09
LRRC49	124.414	0.916303	0.16196	3.59138e-09	1.25918e-08
KCTD19	35.1628	0.916099	0.28377	0.000238869	0.000548832
RBM45	139.011	0.915599	0.158127	1.65447e-09	5.94771e-09
TMEM74B	61.7962	0.915476	0.232639	1.7666e-05	4.58325e-05
CDCA2	842.678	0.915113	0.0704597	3.6212e-39	5.15834e-38
B3GNT7	4.62538	0.914956	0.6857	0.00786553	0.0148076
MTERF2	246.951	0.91488	0.127756	1.94459e-13	9.04673e-13
LNPEP	1364.76	0.914464	0.0647918	7.90147e-46	1.34662e-44
MTR	4799.88	0.912963	0.0571087	4.05889e-58	9.66055e-57
CTSS	2.65431	0.9129	1.01645	0.00537644	0.0103909
PTPRD	453.383	0.912462	0.0942171	8.79433e-23	6.82032e-22
ZNF224	296.655	0.911511	0.120213	8.38146e-15	4.22131e-14
ZNF607	312.062	0.91151	0.110981	5.36025e-17	3.05538e-16
ZNF17	282.34	0.911413	0.111982	9.92257e-17	5.55174e-16
L2HGDH	526.823	0.911331	0.101831	8.95743e-20	5.96573e-19
ENSG00000283128	18.7769	0.911115	0.392375	0.0028916	0.00580883
ZGLP1	23.766	0.909943	0.353749	0.00164711	0.00342715
TEP1	339.447	0.909466	0.105466	1.63585e-18	1.01805e-17
USP45	283.57	0.909358	0.115779	1.00408e-15	5.31437e-15
TMBIM4	333.382	0.909086	0.111753	1.03457e-16	5.78425e-16
PTPN13	1623.44	0.908977	0.0560425	9.5082e-60	2.36692e-58
CDK5RAP2	747.522	0.908878	0.0787042	1.93437e-31	2.13469e-30
NUP35	260.665	0.908578	0.119862	8.60742e-15	4.32794e-14
ZNF404	34.135	0.908335	0.292005	0.000360813	0.000812537
CPD	2968.25	0.907644	0.0546862	1.89283e-62	5.14178e-61
CDC5L	1142.07	0.907606	0.0646698	2.48254e-45	4.19326e-44
HDX	137.336	0.907392	0.154638	1.07061e-09	3.90329e-09
EHBP1L1	13.6301	0.907132	0.440592	0.00477105	0.00929541
IARS2	3165.58	0.906787	0.0498838	2.01135e-74	7.15278e-73
FAM118A	705.183	0.906536	0.077514	3.48388e-32	3.92744e-31
ZNF131	431.273	0.906086	0.103771	6.38977e-19	4.07683e-18
CEP57L1	679.16	0.905742	0.0820566	6.46603e-29	6.49813e-28
LYZ	6.33075	0.905291	0.584618	0.00798702	0.0150196
SLC4A7	815.007	0.904767	0.0710429	9.77432e-38	1.33234e-36
ZNF138	213.217	0.903602	0.128801	5.76288e-13	2.60522e-12
NDUFA9	1417.99	0.903558	0.0724318	2.68212e-36	3.49597e-35
BRIP1	1095.2	0.90305	0.0690495	1.14753e-39	1.65797e-38
AQR	1280.18	0.903013	0.0638982	6.32707e-46	1.08194e-44
MCOLN2	331.547	0.902724	0.104509	1.47297e-18	9.1894e-18
METTL22	217.179	0.902349	0.145231	1.29128e-10	5.02772e-10
VPS50	333.81	0.902191	0.110813	9.99872e-17	5.59228e-16
ZNF510	380.645	0.901849	0.102108	2.64614e-19	1.72231e-18
ZNF616	299.935	0.901475	0.112496	2.86251e-16	1.55908e-15
TRPM7	912.871	0.900989	0.0694525	4.60277e-39	6.54429e-38
MDM4	2344.51	0.899529	0.0530983	5.99471e-65	1.74721e-63
NPIPA2	14.8246	0.898031	0.404497	0.00379125	0.0074922
DDX60	23.9655	0.897905	0.359513	0.00209031	0.00429168
CELF5	13.166	0.897563	0.439031	0.00515239	0.0099884
NUDCD1	314.235	0.896695	0.10636	8.97921e-18	5.34913e-17
CCNB3	46.7536	0.896655	0.247768	6.50763e-05	0.000159128
CEP170	1772.93	0.896075	0.0587256	3.8732e-53	8.23733e-52
NPIPA3	17.8806	0.895511	0.374921	0.00271513	0.00548189
PHF20L1	577.475	0.895154	0.0892197	2.89376e-24	2.39595e-23
PIK3C3	723.516	0.89492	0.0739506	2.77482e-34	3.38439e-33
PCDHGC4	66.9945	0.894901	0.212236	5.81845e-06	1.58254e-05
RIMKLB	601.018	0.894716	0.0854136	2.99546e-26	2.6929e-25
KCTD13	670.482	0.894692	0.0803284	2.19118e-29	2.25275e-28
TFRC	3452.57	0.894209	0.0488943	2.76442e-75	1.00185e-73
OR5H14	2.546	0.893016	0.992444	0.00601885	0.0115283
UTS2R	125.031	0.892877	0.170634	4.16472e-08	1.3542e-07
ROBO2	351.007	0.892335	0.106474	1.39273e-17	8.1781e-17
OTOG	14.3638	0.891645	0.415586	0.00450006	0.00879905
SMIM10L2A	133.915	0.890112	0.166528	2.28262e-08	7.573e-08
EFCAB7	127.233	0.88831	0.161052	8.87944e-09	3.03135e-08
SH3YL1	100.674	0.888204	0.187942	5.67292e-07	1.68479e-06
NFAT5	1910.63	0.886671	0.0598618	3.38704e-50	6.52693e-49
DNAJC28	36.7019	0.886513	0.277859	0.000304511	0.000691387
CEP63	145.582	0.886324	0.157112	4.35565e-09	1.51594e-08
IFT172	920.763	0.886284	0.0757821	3.70616e-32	4.17184e-31
CACNA2D1	648.745	0.8861	0.0843258	2.17034e-26	1.95705e-25
ZNF283	268.031	0.885661	0.124046	2.49391e-13	1.15457e-12
PLEKHH2	140.076	0.885528	0.153744	2.18751e-09	7.79751e-09
RNASE10	14.8975	0.885366	0.401486	0.00416886	0.00818729
PRSS53	12.8498	0.884155	0.432965	0.00557635	0.010739
PCMTD1	270.75	0.883905	0.12644	7.32137e-13	3.2892e-12
RECQL	734.474	0.88365	0.0837664	1.41599e-26	1.28446e-25
HEATR5B	1408.4	0.883331	0.0583301	2.32961e-52	4.85255e-51
ALDH18A1	4027.44	0.88324	0.0497411	4.28021e-71	1.40378e-69
METTL14	306.561	0.882961	0.106462	2.9916e-17	1.72335e-16
OGA	2901.99	0.882653	0.0533642	5.28246e-62	1.41471e-60
PARD3B	169.757	0.882642	0.138132	4.4165e-11	1.77607e-10
TCP10L	9.23448	0.881666	0.483749	0.00757337	0.0142824
NBPF20	154.383	0.881311	0.143649	2.26032e-10	8.64993e-10
TREX1	7.57751	0.880348	0.527761	0.00874676	0.0163651
ARSG	408.121	0.879919	0.0997729	3.18362e-19	2.06331e-18
TEKT5	7.24652	0.879897	0.557804	0.00924375	0.0172292
MS4A4E	79.9659	0.879339	0.195148	1.66601e-06	4.73398e-06
MAP7	402.847	0.878973	0.0971495	4.05383e-20	2.74565e-19
ZNF630	29.22	0.878939	0.313806	0.00103218	0.0022026
GPATCH2L	896.142	0.878708	0.0750479	3.2355e-32	3.65287e-31
PRKG1	365.713	0.878461	0.101962	1.92831e-18	1.19467e-17
LCORL	386.526	0.877482	0.124398	4.75662e-13	2.16061e-12
HHIPL2	4.85411	0.877218	0.678357	0.00978171	0.0181739
RFPL2	5.84314	0.877055	0.59758	0.00976801	0.0181515
BNIPL	19.7914	0.876854	0.360113	0.00267475	0.00540754
PDS5B	728.914	0.876807	0.08767	4.22736e-24	3.45865e-23
CLSPN	2228.97	0.876265	0.0541839	2.26787e-59	5.58147e-58
HIVEP1	451.136	0.876193	0.0943022	4.27011e-21	3.0485e-20
CSKMT	10.557	0.87494	0.46381	0.00732308	0.0138455
PLSCR4	32.3474	0.874709	0.298062	0.000711997	0.00155184
RBM28	2715.84	0.874634	0.0546013	2.72067e-58	6.5266e-57
OR14J1	3.67487	0.874105	0.814771	0.00888095	0.0165958
SMC2	1089.75	0.873381	0.0718974	1.68912e-34	2.07519e-33
N4BP2	831.594	0.872921	0.0775917	6.59999e-30	6.89751e-29
GDAP1	166.396	0.872641	0.141987	2.17136e-10	8.31998e-10
ZRANB2	1785.28	0.872461	0.0634698	1.54725e-43	2.48099e-42
KANK1	535.701	0.872398	0.0873315	4.82176e-24	3.93225e-23
C1ORF162	3.69453	0.872137	0.767614	0.00944831	0.0175932
ATG14	409.35	0.870858	0.0977647	1.4804e-19	9.75687e-19
RBM26	2014.91	0.870781	0.0588579	4.59601e-50	8.84542e-49
ADAMTS6	31.5589	0.870298	0.304841	0.000916752	0.00197096
HOXA6	169.192	0.870113	0.14274	2.99473e-10	1.13546e-09
HELQ	257.631	0.869831	0.11684	2.73412e-14	1.34144e-13
YLPM1	4009.7	0.869483	0.0520898	4.36887e-63	1.22176e-61
ZNF774	208.044	0.869445	0.132233	1.35221e-11	5.60865e-11
TOPORS	334.928	0.869068	0.105374	4.59707e-17	2.62825e-16
DNAJC30	308.136	0.867931	0.115633	1.72669e-14	8.56576e-14
RBM39	2915.13	0.867804	0.0548051	5.2765e-57	1.23457e-55
SELENOO	709.88	0.867699	0.0756823	5.73915e-31	6.22492e-30
KIAA0753	344.814	0.86752	0.100958	2.42792e-18	1.49809e-17
SPECC1L	1186.32	0.867267	0.0656839	2.4408e-40	3.60541e-39
DACH2	145.83	0.866975	0.15378	4.73211e-09	1.64433e-08
ALDH8A1	14.4003	0.866972	0.41489	0.00566377	0.0108921
NNT	1864.41	0.866849	0.0577949	2.19509e-51	4.40323e-50
ARFGEF1	648.065	0.866179	0.0766401	3.74237e-30	3.93273e-29
ZNF23	96.0184	0.866095	0.178286	3.18159e-07	9.64898e-07
ENSG00000282936	57.7156	0.865591	0.229306	4.00942e-05	0.000100335
TMCO6	180.224	0.865423	0.137425	8.48207e-11	3.34633e-10
CPT1B	169.772	0.865421	0.139592	1.58285e-10	6.13152e-10
KMT2B	2053.24	0.865218	0.0587091	1.09225e-49	2.08364e-48
EIF4G1	32235.3	0.864819	0.0415918	1.48503e-96	8.77441e-95
TCIRG1	18.1794	0.864494	0.372641	0.00366767	0.00725556
JAK2	80.9804	0.864066	0.20308	5.47101e-06	1.49259e-05
MRM1	210.711	0.864064	0.132542	1.99786e-11	8.21042e-11
WDHD1	903.757	0.863312	0.0714181	3.59478e-34	4.35996e-33
NEK1	300.784	0.863168	0.112709	5.41648e-15	2.75911e-14
DGKH	957.925	0.862961	0.0738983	4.88312e-32	5.4683e-31
MSH6	4128.26	0.862515	0.0489548	5.28236e-70	1.68869e-68
EEF1AKMT2	292.947	0.862227	0.117958	7.70084e-14	3.67843e-13
AASDH	381.954	0.861939	0.101118	4.48279e-18	2.71633e-17
YY2	131.53	0.861357	0.170447	1.19039e-07	3.74323e-07
DOCK7	1447.02	0.860413	0.0601097	5.33847e-47	9.41518e-46
SOGA3	16.2212	0.860336	0.389544	0.0047077	0.00918377
PRH2	3.37027	0.860126	0.815322	0.00943451	0.0175697
GOSR2	1177.13	0.860044	0.0779508	7.84105e-29	7.82816e-28
KLHDC4	677.192	0.860023	0.081814	2.25313e-26	2.03049e-25
C5AR2	6.08208	0.859771	0.576709	0.0108358	0.0200075
RNF20	983.465	0.859667	0.070807	1.90776e-34	2.33812e-33
B3GNT4	31.2924	0.859625	0.297262	0.000859254	0.00185493
ATP2B1	1171.93	0.859525	0.0625517	1.7237e-43	2.7552e-42
GPR156	21.0114	0.859293	0.347774	0.00266473	0.005388
DDX10	323.369	0.859143	0.1104	2.08016e-15	1.07917e-14
COL4A4	23.8674	0.858305	0.334277	0.00210749	0.00432404
PLEKHD1	5.30395	0.858165	0.643007	0.0110589	0.0203984
SRSF5	1736.37	0.857809	0.0779829	1.1411e-28	1.13326e-27
PLS3	3194.14	0.857271	0.0596389	2.25907e-47	4.03102e-46
MAPK15	2.54021	0.857258	0.97876	0.00687066	0.0130414
CFAP69	41.7453	0.857089	0.272017	0.000388144	0.000869957
BCL2L2	313.733	0.856868	0.116648	5.97936e-14	2.8806e-13
TRMT44	328.439	0.856827	0.109098	1.18666e-15	6.25025e-15
OR2AG2	8.22365	0.856729	0.520146	0.010288	0.0190563
TNXB	21.9664	0.855446	0.341683	0.00250373	0.00507937
TLN2	480.812	0.855017	0.0880285	7.94713e-23	6.18224e-22
ZBTB8B	167.421	0.854601	0.144769	1.02464e-09	3.74017e-09
ZNF397	340.069	0.854535	0.106148	2.44603e-16	1.33752e-15
SEMA6C	262.128	0.854402	0.118266	1.47975e-13	6.96529e-13
ZNF10	167.766	0.85429	0.143799	8.16306e-10	2.99555e-09
PROCA1	22.545	0.853988	0.358205	0.00334341	0.00664611
S100PBP	821.286	0.85366	0.0712736	1.41738e-33	1.68148e-32
ANKLE1	24.0038	0.853623	0.334713	0.00224717	0.00459512
CCDC191	20.1681	0.853604	0.354925	0.00319229	0.00636822
MKLN1	1356.02	0.85323	0.06414	6.80288e-41	1.01475e-39
ZNF182	142.776	0.852468	0.154607	1.00623e-08	3.41978e-08
MCF2L	194.32	0.852385	0.132736	3.94135e-11	1.59132e-10
CAD	9571.32	0.852052	0.0414045	1.30998e-94	7.50642e-93
PLCE1	445.085	0.85201	0.0920519	6.4081e-21	4.54069e-20
CDK10	350.735	0.851919	0.11703	9.93131e-14	4.71124e-13
ABCC8	20.9278	0.850819	0.348394	0.00296422	0.00594136
SYN3	35.4223	0.849903	0.28752	0.000736609	0.00160226
GJB1	5.07565	0.848137	0.644171	0.0117394	0.0215658
YTHDC1	1268.45	0.847947	0.0660628	3.20398e-38	4.45128e-37
WDR49	3.11098	0.847568	0.887612	0.00878148	0.0164227
DIS3L2	546.015	0.84742	0.0888195	4.32958e-22	3.24025e-21
RNF213	1684.6	0.847409	0.0619009	3.62066e-43	5.73302e-42
KIF3A	646.525	0.847174	0.0823564	2.48502e-25	2.13554e-24
DEPDC4	40.6936	0.846919	0.26786	0.000389045	0.00087185
IRS4	49.998	0.846545	0.241787	0.000120503	0.000286001
PRPF40A	2572.17	0.846511	0.0558503	2.12697e-52	4.43655e-51
G2E3	433.64	0.846414	0.0944991	1.02147e-19	6.78821e-19
PIAS2	595.483	0.845283	0.0843068	3.60427e-24	2.96323e-23
IDO1	8.67481	0.8447	0.492894	0.0105382	0.0194936
ASB3	575.493	0.844621	0.087438	1.38013e-22	1.05899e-21
ZNF572	19.6823	0.843717	0.365661	0.00415803	0.00816813
ZNF385D	7.45703	0.842958	0.521497	0.0114384	0.021051
MUSTN1	7.58765	0.842478	0.526338	0.0115779	0.0212871
ARMC2	68.0603	0.842464	0.21645	2.721e-05	6.92563e-05
OXCT2	28.9786	0.842442	0.30439	0.0013169	0.00277583
MANBA	115.134	0.841359	0.164918	9.85914e-08	3.12288e-07
THSD7A	28.5716	0.840537	0.326433	0.00223205	0.00456603
HSP90B1	6933.42	0.840248	0.0556711	5.69915e-52	1.17424e-50
SLC22A4	9.72957	0.839897	0.494449	0.0109935	0.0202888
PANK2	492.202	0.83952	0.0949067	2.83443e-19	1.84092e-18
DYNC2I1	213.121	0.839487	0.125006	5.72039e-12	2.43795e-11
KDM4C	279.794	0.839469	0.114793	8.04511e-14	3.83684e-13
DNASE1L2	8.70374	0.839423	0.502975	0.0112883	0.0207925
STAG1	1272.54	0.838996	0.0642912	2.01589e-39	2.89058e-38
PCDHGA7	4.65083	0.838649	0.649721	0.0123865	0.022675
HIGD2B	11.0506	0.838636	0.460719	0.00980813	0.0182208
C20ORF204	4.00713	0.838624	0.709405	0.0118416	0.0217456
MYBL1	221.567	0.838202	0.127044	1.27754e-11	5.31054e-11
FANCD2	2322.81	0.838191	0.0551404	1.10973e-52	2.32751e-51
TSNAXIP1	14.5992	0.838166	0.403724	0.00674229	0.0128153
NPIPB2	3.02391	0.837846	0.883741	0.009167	0.0170988
ENPEP	186.81	0.837498	0.139449	5.77924e-10	2.14043e-09
ZNF251	207.668	0.836777	0.126024	9.66048e-12	4.04786e-11
KIAA1586	367.414	0.836652	0.101805	6.46802e-17	3.65935e-16
SPRED3	32.6213	0.83602	0.291157	0.00100117	0.00214149
PREX2	196.911	0.835957	0.133622	1.20906e-10	4.71849e-10
TUT4	1485.72	0.83591	0.0665869	1.21221e-36	1.58958e-35
ZNF33A	733.025	0.835721	0.0788444	9.50996e-27	8.70456e-26
ZNF525	26.6565	0.835308	0.325227	0.00232009	0.00473466
ACCS	41.7004	0.83487	0.264972	0.000421539	0.000941195
SPACA6	15.824	0.834729	0.391155	0.00617278	0.0117993
TAF1	1028.66	0.834718	0.0683751	9.03211e-35	1.12144e-33
SEMA3A	69.4428	0.83443	0.209096	1.86725e-05	4.83119e-05
PHKA2	1141.92	0.834368	0.0631728	2.54454e-40	3.755e-39
RASEF	627.513	0.834368	0.0804588	1.08106e-25	9.47797e-25
MTREX	1337.07	0.833783	0.0677001	2.39159e-35	3.03394e-34
U2SURP	3205.54	0.833612	0.0575359	4.61734e-48	8.39692e-47
EXOC1	514.376	0.833188	0.0922384	5.31049e-20	3.57763e-19
ZNF345	49.3394	0.833085	0.241454	0.00015182	0.000356706
ADAMTS19	86.8835	0.832839	0.201392	1.01921e-05	2.70856e-05
NPAT	295.629	0.832665	0.109195	7.65797e-15	3.86719e-14
HELZ2	400.669	0.831809	0.096338	1.88152e-18	1.16663e-17
DZIP3	685.122	0.83177	0.0779312	4.37173e-27	4.06023e-26
BTD	362.327	0.830391	0.0995371	2.32002e-17	1.34515e-16
SHANK2	17.6229	0.830336	0.371991	0.00519227	0.010058
DICER1	3417.64	0.83027	0.0536124	1.39468e-54	3.09623e-53
TAF1L	65.5144	0.830064	0.217839	3.93362e-05	9.84702e-05
DDHD1	636.529	0.829744	0.0827426	3.70422e-24	3.04376e-23
LAMC1	4203.24	0.829562	0.0434656	1.09249e-81	4.59544e-80
DLG1	855.078	0.829391	0.0752842	1.02796e-28	1.02291e-27
ZMYM2	1290.42	0.829365	0.0672989	2.19907e-35	2.79673e-34
PCDHGA12	9.34838	0.828763	0.481487	0.0115349	0.0212157
ZMYND8	1051.85	0.828612	0.0655722	4.32627e-37	5.7325e-36
DCHS2	24.8974	0.828508	0.333601	0.00295586	0.00592694
NKX2-8	18.1312	0.828203	0.365442	0.0048807	0.00949282
LAMA4	1596.43	0.828063	0.0577232	3.73016e-47	6.594e-46
GTF3C3	1131.91	0.827851	0.0644202	2.78424e-38	3.87522e-37
ADAT2	843.967	0.827756	0.077062	2.11582e-27	1.99681e-26
ZNF326	1131.62	0.827656	0.0641399	1.39976e-38	1.96627e-37
SLITRK5	1277.05	0.827604	0.0707746	4.49076e-32	5.04008e-31
IGSF1	8.44887	0.827422	0.517804	0.0127549	0.0232849
STUM	49.6321	0.827379	0.245295	0.000203764	0.000471958
CELSR3	956.14	0.826211	0.0718294	4.202e-31	4.58716e-30
BLM	1252.41	0.826096	0.0664869	6.28444e-36	8.12164e-35
SMC1A	6628.37	0.825952	0.0470639	1.98255e-69	6.28497e-68
ZNF136	170.153	0.825058	0.144919	3.90149e-09	1.3635e-08
KIFC1	972.106	0.824649	0.0681164	3.21663e-34	3.91069e-33
RBM6	951.453	0.824439	0.071532	3.23253e-31	3.54667e-30
ERAP1	145.388	0.824031	0.1481	8.25148e-09	2.82077e-08
ZNF324	714.484	0.823899	0.0795417	1.26343e-25	1.10323e-24
SPATA5	558.884	0.823884	0.0820506	3.29656e-24	2.7176e-23
PVRIG	17.325	0.823706	0.380405	0.00613167	0.0117281
PTPRM	235.9	0.823678	0.123097	7.07638e-12	2.9915e-11
HEATR1	6172.57	0.822861	0.0441964	7.62538e-78	2.90204e-76
GLG1	4140.8	0.822645	0.0462997	4.18778e-71	1.37644e-69
DHX36	1288.74	0.822623	0.0672451	6.84945e-35	8.53932e-34
PHC3	1171.39	0.822524	0.0660047	4.0113e-36	5.21503e-35
PRRC2B	12464	0.821602	0.0394993	1.43988e-96	8.54082e-95
PRDM5	111.175	0.821486	0.186634	3.25349e-06	9.06001e-06
ZFP69B	80.2482	0.820696	0.197727	9.92556e-06	2.64048e-05
RP1L1	11.5297	0.82056	0.470981	0.0118732	0.0217991
EML6	87.7785	0.820488	0.195514	8.14046e-06	2.18513e-05
CD101	55.8922	0.820462	0.234728	0.000134673	0.000317893
ZNF81	479.624	0.820264	0.0928658	3.36442e-19	2.17677e-18
HMGCR	2108.12	0.820053	0.0507577	3.44746e-59	8.45714e-58
USP9X	5244.01	0.819271	0.0526343	4.21205e-55	9.48961e-54
KIAA0586	622.914	0.818612	0.0834074	3.2407e-23	2.57644e-22
MFSD8	225.957	0.818381	0.135386	4.81018e-10	1.79114e-09
WDR44	335.298	0.818298	0.10619	4.2674e-15	2.1833e-14
LPXN	33.0382	0.817871	0.292734	0.00134476	0.00283102
UGGT1	3382.18	0.817724	0.0474203	4.18736e-67	1.27938e-65
USP24	3640.51	0.817626	0.0547142	5.79205e-51	1.1482e-49
PKN2	1962.5	0.816843	0.0524777	4.22754e-55	9.51039e-54
CENPI	670.868	0.816142	0.0788686	1.43273e-25	1.24748e-24
HNRNPU	18174.8	0.81607	0.0501784	6.10068e-60	1.53376e-58
NRP1	584.787	0.815097	0.0832647	4.20807e-23	3.3281e-22
SCAF11	1397.45	0.814919	0.0675169	5.16094e-34	6.2099e-33
KLHL17	198.032	0.81449	0.142483	3.51525e-09	1.23334e-08
STXBP5	636.507	0.814341	0.0802805	1.1919e-24	1.00105e-23
PTCD3	1436.56	0.814325	0.0609833	3.85568e-41	5.79115e-40
GOLGA8H	9.24385	0.814219	0.49831	0.013541	0.0245839
RFX3	94.354	0.814019	0.182157	2.44584e-06	6.8676e-06
NUP107	1497.56	0.813861	0.0581055	4.84023e-45	8.08569e-44
TJP1	1971.55	0.813841	0.0543511	3.71767e-51	7.42801e-50
PRMT9	213.632	0.813383	0.131621	2.10011e-10	8.06123e-10
AKAP11	939.128	0.813057	0.0805469	1.98271e-24	1.65154e-23
ANO2	20.0709	0.812669	0.352538	0.00480878	0.00936531
ARHGAP11A	550.177	0.812654	0.0859435	1.08413e-21	7.96442e-21
WDR5B	180.214	0.812632	0.137111	1.00771e-09	3.67926e-09
CD14	8.31313	0.811589	0.534368	0.0146436	0.0264214
ADAM17	554.678	0.810639	0.0852589	6.60677e-22	4.90102e-21
HAUS3	632.108	0.81057	0.0791127	4.21483e-25	3.59413e-24
CHPF2	1108.42	0.810538	0.0737847	1.53929e-28	1.52076e-27
TRIP12	4848.21	0.810211	0.0483579	1.81399e-63	5.12952e-62
COL5A1	543.196	0.809853	0.0852481	7.15071e-22	5.29676e-21
ZCWPW2	7.841	0.809625	0.503451	0.0141785	0.0256433
TTC37	1629.42	0.809173	0.065292	9.80062e-36	1.25907e-34
TFAP2E	15.3581	0.809051	0.411351	0.00941328	0.0175344
FNIP1	601.201	0.808992	0.0839254	1.86127e-22	1.4217e-21
TBX19	32.775	0.808549	0.299327	0.0018101	0.00374525
ENSG00000260007	184.242	0.80744	0.136246	1.02625e-09	3.74515e-09
INTS1	6875.3	0.807394	0.0453346	2.07077e-71	6.85067e-70
NPW	7.17833	0.80729	0.518209	0.0148044	0.0266799
FASTKD1	451.29	0.807283	0.0902724	1.2984e-19	8.57597e-19
ZMYM1	630.497	0.807051	0.0806082	4.64224e-24	3.78788e-23
C2	30.5461	0.806894	0.295848	0.00169334	0.00351757
ACOT11	44.192	0.806737	0.252971	0.000410509	0.000917647
ZNF582	70.4546	0.806692	0.206466	2.87809e-05	7.31077e-05
ROCK1	724.405	0.806588	0.0837383	2.0094e-22	1.5333e-21
MMS22L	1038.46	0.805623	0.0679609	7.10708e-33	8.19446e-32
MMP16	512.655	0.805572	0.0882793	2.46169e-20	1.67777e-19
ELP4	321.603	0.805379	0.118214	3.23145e-12	1.39919e-11
UPF2	586.332	0.804724	0.0826157	6.99963e-23	5.46194e-22
ARL9	3.8661	0.804561	0.689214	0.0144968	0.026169
DIRAS3	10.3984	0.80451	0.453628	0.0126075	0.0230407
BMS1	1535.56	0.804355	0.0671237	1.51743e-33	1.79736e-32
FHAD1	31.4654	0.80401	0.299612	0.00193419	0.0039857
TARBP1	1591.43	0.80393	0.0578672	2.45703e-44	4.04664e-43
CIT	1558.4	0.803811	0.0567419	5.20605e-46	8.93263e-45
SPIN2A	52.6445	0.803672	0.236191	0.00019892	0.000461301
KIF11	1918.51	0.803145	0.0609227	3.85264e-40	5.66334e-39
PCCA	233.53	0.803012	0.120069	7.68516e-12	3.23894e-11
DENND4C	504.102	0.80262	0.10309	2.38507e-15	1.23272e-14
CEBPZ	895.932	0.801761	0.0722746	4.73831e-29	4.79036e-28
FTCDNL1	42.5695	0.801659	0.257964	0.000545829	0.00120296
ITFG2	422.494	0.801319	0.0952587	1.397e-17	8.20002e-17
DGKE	1001.3	0.801107	0.0672753	3.78595e-33	4.39524e-32
CCDC77	273.329	0.800492	0.113325	5.57032e-13	2.52117e-12
DNAJC13	1299.84	0.800072	0.068711	8.67542e-32	9.65101e-31
SLC25A35	59.488	0.799965	0.228689	0.000142774	0.000336284
ZBTB25	322.912	0.799799	0.110857	1.86365e-13	8.69417e-13
AP3B1	1191.71	0.799705	0.0623924	4.63737e-38	6.37849e-37
TTF2	2614.5	0.799561	0.0529726	6.30634e-52	1.29758e-50
RSRC2	366.819	0.799039	0.097644	9.62898e-17	5.40141e-16
DDX11	1918.28	0.799014	0.0650737	4.17707e-35	5.25072e-34
WDR7	574.722	0.798983	0.0916572	9.97951e-19	6.29053e-18
TFB1M	391.99	0.798727	0.103602	4.38578e-15	2.24236e-14
SLC37A2	33.8909	0.798502	0.291664	0.00169736	0.00352494
IGSF10	23.6803	0.798262	0.329292	0.00387556	0.0076449
PLEKHG4	496.138	0.798251	0.0932029	3.79386e-18	2.30994e-17
SAXO2	22.9499	0.798208	0.340766	0.00470395	0.00917881
KCNG3	337.919	0.797962	0.107376	3.73051e-14	1.81622e-13
KAZALD1	83.4014	0.79795	0.194704	1.33432e-05	3.50427e-05
LMOD1	34.8365	0.79778	0.289968	0.00163795	0.00340995
AGL	1323.29	0.797128	0.0653193	1.05828e-34	1.31077e-33
ZNF552	181.307	0.797112	0.139179	3.47002e-09	1.2186e-08
KIFC2	46.0378	0.796723	0.258724	0.000608158	0.00133336
MSH3	733.536	0.796352	0.0760516	4.15692e-26	3.71529e-25
IQCA1	40.9101	0.796349	0.273606	0.00103149	0.00220143
CLCN6	249	0.796128	0.118248	5.77001e-12	2.45772e-11
ARHGEF28	83.5066	0.796078	0.194661	1.3927e-05	3.65189e-05
SAGE1	89.3285	0.795244	0.183669	4.88349e-06	1.33807e-05
ENSG00000288841	298.941	0.795209	0.108088	6.57587e-14	3.15397e-13
INTS2	1222.86	0.795156	0.0658724	5.36371e-34	6.44366e-33
USP48	1010.63	0.795153	0.0673741	1.36088e-32	1.55492e-31
ITGAV	1054.62	0.794919	0.0740136	2.35053e-27	2.21283e-26
TBX18	432.023	0.794756	0.0979368	1.71179e-16	9.4453e-16
XPC	574.65	0.794596	0.0835389	6.66404e-22	4.94109e-21
ABCC5	1485.95	0.794594	0.058493	1.77853e-42	2.77278e-41
PARP4	1180.56	0.794414	0.061545	1.45872e-38	2.04719e-37
C5	36.3157	0.794289	0.277445	0.00119905	0.00253977
CRYZL1	260.55	0.794128	0.118053	6.03847e-12	2.56774e-11
TRRAP	8836.67	0.793598	0.0470624	3.05804e-64	8.76156e-63
ANO7	57.8277	0.793275	0.230704	0.000181088	0.000421751
TMEM86A	55.0881	0.793032	0.228099	0.000157854	0.000370024
CAGE1	9.71246	0.792925	0.468088	0.0146588	0.0264458
EGFLAM	87.1026	0.792735	0.198398	2.08869e-05	5.38029e-05
NBPF15	247.294	0.792618	0.11928	1.05977e-11	4.42589e-11
RAB3GAP2	1058.41	0.792456	0.0772328	3.79952e-25	3.24863e-24
SUPT6H	3789.19	0.79201	0.0558733	4.7268e-46	8.11951e-45
DNAJB13	4.46073	0.791648	0.635888	0.0164792	0.0294501
NHS	380.885	0.791586	0.0979073	2.20812e-16	1.21136e-15
PDE4D	151.888	0.791265	0.147961	3.05206e-08	1.00315e-07
NPC1	747.252	0.791181	0.0722687	2.45435e-28	2.40448e-27
SPG7	939.223	0.790716	0.071852	1.30784e-28	1.29463e-27
RSF1	525.041	0.790253	0.0856181	9.7189e-21	6.80099e-20
POLN	63.8543	0.790224	0.217033	8.64386e-05	0.000208609
LRP2BP	7.12816	0.789891	0.523174	0.0168973	0.0301228
SPTB	178.586	0.789682	0.137142	2.95575e-09	1.0442e-08
C1ORF112	865.304	0.78965	0.0710729	4.04207e-29	4.10836e-28
ZNF320	448.585	0.789612	0.0940071	1.60542e-17	9.40523e-17
PRKCA	2483.34	0.788348	0.0506177	3.96853e-55	8.95424e-54
TMX3	505.715	0.788187	0.0926179	6.25155e-18	3.75513e-17
CCDC9B	67.264	0.78773	0.212892	6.94545e-05	0.000169207
ZFP37	80.1288	0.787651	0.19534	1.82119e-05	4.71683e-05
MYEF2	232.614	0.78752	0.11967	1.65783e-11	6.84082e-11
TTN	4.22774	0.787347	0.648179	0.0166916	0.0298015
RHBDL1	22.12	0.787233	0.336773	0.00497945	0.00966671
NFKBID	50.1072	0.786805	0.252122	0.000550337	0.00121255
ANKHD1	1507.65	0.786387	0.0616714	1.12483e-37	1.52368e-36
ALS2	567.384	0.785678	0.082508	6.15721e-22	4.58095e-21
SNED1	44.3645	0.785677	0.261548	0.000802898	0.00173824
ZNF440	219.802	0.785644	0.134009	1.60454e-09	5.77506e-09
SZT2	1580.49	0.78552	0.0579094	2.3877e-42	3.70728e-41
TRMT9B	83.7181	0.785106	0.20012	2.88396e-05	7.32324e-05
FBXW10B	5.17232	0.784967	0.599409	0.0176384	0.0313372
PRPF3	1243.39	0.784891	0.0641092	6.73096e-35	8.39849e-34
ZNF202	356.092	0.784588	0.0993783	1.05061e-15	5.55039e-15
DSC3	607.72	0.784484	0.0882815	2.30296e-19	1.50475e-18
CROT	187.074	0.78446	0.13325	1.38915e-09	5.01766e-09
MADCAM1	12.7782	0.784384	0.42267	0.0126673	0.0231389
MCTS2	163.335	0.7838	0.147411	3.69022e-08	1.20507e-07
RELCH	515.519	0.783564	0.0857548	2.34111e-20	1.59774e-19
ZNF181	102.901	0.783274	0.185088	7.82233e-06	2.10308e-05
NLGN3	33.4111	0.783058	0.296966	0.00237775	0.00484495
CTTNBP2	313.461	0.782808	0.114734	3.21421e-12	1.39292e-11
ADAM8	23.3832	0.782759	0.354191	0.00674051	0.0128136
MIA2	370.319	0.781696	0.0998847	1.83567e-15	9.5592e-15
TNRC6A	1686.21	0.781668	0.0661433	1.17061e-32	1.34055e-31
ZNF214	43.4245	0.781636	0.25571	0.000688666	0.00150293
ZBBX	13.0667	0.781507	0.416565	0.0124848	0.0228356
TMEM87B	191.192	0.781339	0.135315	2.7518e-09	9.73807e-09
TNFRSF6B	5.81755	0.781337	0.568565	0.018264	0.0323881
CWC22	348.814	0.780926	0.104304	2.56667e-14	1.26214e-13
ANKHD1-EIF4EBP3	1416.85	0.780721	0.0626514	4.51167e-36	5.85553e-35
DNASE1	234.207	0.780538	0.119971	2.78356e-11	1.13442e-10
MMUT	431.676	0.780499	0.0964796	2.18971e-16	1.20169e-15
DDX5	9265.43	0.780486	0.0399943	3.07251e-85	1.39272e-83
NCAM1	319.59	0.780466	0.106424	8.16395e-14	3.88741e-13
ZNF14	87.0144	0.779901	0.190606	1.44981e-05	3.79574e-05
KIF23	1359.5	0.779446	0.0601292	7.42253e-39	1.0475e-37
GPR137C	84.927	0.779331	0.189094	1.27912e-05	3.36337e-05
ZNF106	2033.52	0.779227	0.0607693	4.57231e-38	6.2947e-37
NID2	819.273	0.778516	0.0713241	3.63629e-28	3.54183e-27
MED12L	558.352	0.778231	0.085965	5.16084e-20	3.4799e-19
FAAH	57.5283	0.777951	0.226104	0.000188761	0.000438613
TRIM46	27.2026	0.777557	0.315104	0.0037801	0.00747114
CD8A	27.2178	0.777557	0.316868	0.00391229	0.00771234
ZNF239	174.469	0.777149	0.143496	2.18107e-08	7.244e-08
TIGD7	15.4008	0.777104	0.390078	0.0105711	0.0195472
NBPF9	344.72	0.776572	0.107402	1.76945e-13	8.27759e-13
PDE6A	4.14284	0.776063	0.662709	0.0174845	0.0311104
SFXN2	561.345	0.775508	0.0830803	3.79552e-21	2.71223e-20
BUB1B	1361.9	0.775256	0.0586438	2.55058e-40	3.76025e-39
CCDC93	827.477	0.775074	0.0715434	8.97316e-28	8.60755e-27
DNAAF4	15.72	0.774993	0.390302	0.0108012	0.0199533
SON	12303	0.77446	0.0451929	3.00067e-66	8.9519e-65
TIGIT	4.27155	0.774009	0.639702	0.0181849	0.0322553
ADAMTS1	2095.47	0.773328	0.0519596	1.61182e-50	3.15001e-49
ANAPC4	466.965	0.77321	0.0915834	1.16119e-17	6.85029e-17
KDM5A	2333.5	0.772657	0.0570829	3.66485e-42	5.67286e-41
SYN2	131.11	0.772434	0.153973	1.8858e-07	5.81676e-07
HSPA2	26.6729	0.772088	0.314598	0.00399256	0.00786445
SCN2A	33.4712	0.771946	0.282303	0.00188682	0.00389337
NUP133	3722.46	0.771453	0.0455889	1.18808e-64	3.44293e-63
DHX29	521.785	0.770922	0.0903966	5.60156e-18	3.37405e-17
STXBP4	806.512	0.770758	0.08374	1.30276e-20	9.02894e-20
PIGG	972.808	0.770706	0.0674003	1.06851e-30	1.14586e-29
TCERG1	2009.91	0.770545	0.0549082	3.73288e-45	6.25649e-44
KLC1	1311.92	0.770413	0.0598551	2.49793e-38	3.48631e-37
UNC79	10.0434	0.770027	0.452553	0.0166096	0.029669
MIS18BP1	444.653	0.769496	0.105525	1.14449e-13	5.41574e-13
TYW1	449.703	0.76941	0.0897372	3.78225e-18	2.30379e-17
CERT1	521.677	0.769382	0.0853315	7.37556e-20	4.93166e-19
DCAF16	1723.35	0.769156	0.0547183	2.69621e-45	4.54406e-44
KIAA0232	563.979	0.768831	0.0840619	2.24617e-20	1.53432e-19
KIF18A	182.608	0.768749	0.144236	3.59168e-08	1.17365e-07
ACACA	4344.19	0.768701	0.0478393	1.63909e-58	3.957e-57
CHST12	972.775	0.768016	0.0696543	1.09661e-28	1.08979e-27
LIPG	6.50896	0.767828	0.543051	0.0199689	0.0351243
VPS45	904.579	0.767723	0.0694206	7.61068e-29	7.61319e-28
NRG1	1321.24	0.767452	0.0774903	1.53325e-23	1.23187e-22
ARSA	148.663	0.767153	0.152107	1.66537e-07	5.16939e-07
PPP4R4	65.4081	0.767013	0.219238	0.000158307	0.000370891
PARG	899.331	0.766217	0.0694008	9.39152e-29	9.35762e-28
UCN	22.1871	0.766042	0.336864	0.00628057	0.0119933
IFRD1	362.475	0.764733	0.110174	1.47245e-12	6.5073e-12
SLC52A1	2.76154	0.764724	0.854168	0.0127686	0.0233071
CAND1	4731.93	0.76438	0.0459482	1.4994e-62	4.09504e-61
MARCHF7	1131.7	0.764031	0.0702804	6.12528e-28	5.90555e-27
EML5	281.645	0.763535	0.109904	1.41483e-12	6.25633e-12
DDX31	438.711	0.763024	0.0971206	1.51467e-15	7.9284e-15
AFG1L	116.071	0.762988	0.17267	3.5859e-06	9.92923e-06
ENSG00000288645	24.1926	0.762881	0.32507	0.00537425	0.010388
ZNF791	533.831	0.762843	0.085084	1.18926e-19	7.87227e-19
NRP2	625.222	0.762806	0.0796465	3.85142e-22	2.88666e-21
JAG1	273.938	0.762673	0.117911	3.75633e-11	1.51904e-10
CDCP2	3.13267	0.762053	0.774901	0.0155178	0.0278663
ANKRD44	167.924	0.761965	0.14611	6.82467e-08	2.18496e-07
SLC27A1	62.9754	0.76143	0.223285	0.000221877	0.00051157
NOL4	30.8206	0.760841	0.301728	0.00350699	0.00694763
ZBED5	417.903	0.760302	0.0948319	4.17544e-16	2.25397e-15
THAP9	183.032	0.759943	0.133983	5.32286e-09	1.84454e-08
KCNJ14	83.9773	0.759714	0.193552	3.08835e-05	7.81741e-05
NLGN1	208.358	0.759657	0.129907	1.88597e-09	6.74481e-09
TOP3B	701.126	0.759346	0.0743173	6.47156e-25	5.47774e-24
ENSG00000214558	42.1135	0.758969	0.254825	0.000951585	0.0020418
PCDH18	57.5497	0.75891	0.241488	0.000561361	0.00123594
ZDHHC23	253.917	0.758462	0.121204	1.49232e-10	5.79118e-10
DSEL	308.179	0.757747	0.106068	3.50405e-13	1.60704e-12
KDM3A	956.559	0.757699	0.0684192	6.58197e-29	6.61027e-28
DCHS1	142.748	0.757422	0.152275	2.45035e-07	7.50171e-07
UBA6	1280.74	0.757323	0.0659192	5.93825e-31	6.43629e-30
DHX57	921.168	0.756925	0.0713828	1.12877e-26	1.03007e-25
FBXL8	82.0147	0.756884	0.19264	3.06482e-05	7.76174e-05
ZNF583	73.2965	0.756254	0.210027	0.000111861	0.000266366
C5ORF34	225.133	0.756199	0.124663	5.02826e-10	1.86913e-09
WDFY2	561.898	0.755887	0.0916285	6.23014e-17	3.53171e-16
RRM1	2568.2	0.755631	0.052477	2.08286e-47	3.72097e-46
ODF2	779.318	0.755382	0.0755592	6.1929e-24	5.03961e-23
BRF2	190.495	0.755279	0.131653	3.68537e-09	1.29005e-08
COG3	270.698	0.755206	0.113944	1.31813e-11	5.46878e-11
HELB	331.191	0.754628	0.109915	2.57462e-12	1.12344e-11
ZNF100	210.757	0.754618	0.141654	3.78859e-08	1.23587e-07
MAMDC4	5.87262	0.754571	0.554237	0.0218369	0.0381273
SFI1	382.088	0.754208	0.108058	1.1526e-12	5.12663e-12
BCLAF1	4667.58	0.754125	0.0536521	2.83598e-45	4.76903e-44
MT-ND6	3332.1	0.754106	0.220159	0.000214944	0.000496566
TMEM81	30.985	0.753752	0.296631	0.00342032	0.006791
SALL4	21.8617	0.753724	0.35885	0.00958171	0.0178285
NHLRC3	155.429	0.753408	0.147007	1.12891e-07	3.5558e-07
NDUFAF5	162.708	0.753086	0.141609	3.99989e-08	1.30228e-07
PEX7	105.437	0.753003	0.1781	8.69629e-06	2.3257e-05
ARMCX5	328.834	0.752366	0.104057	1.89012e-13	8.80682e-13
CDK5RAP3	597.281	0.752151	0.0824861	3.02453e-20	2.05584e-19
AMOTL1	2564.07	0.752112	0.0581334	1.10613e-38	1.55668e-37
ZUP1	418.568	0.751885	0.0970512	3.70223e-15	1.89991e-14
HACE1	293.455	0.751534	0.117378	5.95248e-11	2.37115e-10
CEP85L	380.525	0.751499	0.100313	2.68265e-14	1.31704e-13
LARS1	3688.86	0.751491	0.0496276	3.41511e-52	7.06518e-51
TEKT3	6.11084	0.751295	0.559676	0.0222836	0.0388313
KIF4B	109.992	0.751252	0.169651	3.55002e-06	9.83705e-06
MED17	303.046	0.750958	0.111287	5.87865e-12	2.50189e-11
IP6K2	853.544	0.750901	0.0701894	4.15662e-27	3.86754e-26
C3ORF62	112.191	0.75061	0.167259	2.7009e-06	7.56282e-06
SULT4A1	191.608	0.750259	0.139332	2.79314e-08	9.20638e-08
COL2A1	1007.04	0.749627	0.0719655	8.37383e-26	7.38853e-25
GAD1	72.7489	0.749595	0.228714	0.00036682	0.000825575
SMARCA1	401.873	0.749477	0.0939505	5.9433e-16	3.18901e-15
XPO1	6584.32	0.749226	0.0460938	8.43735e-60	2.10726e-58
BCHE	41.1289	0.748665	0.267878	0.00171749	0.00356333
MCCC1	368.146	0.747944	0.104844	3.86945e-13	1.77082e-12
ITGA6	294.387	0.747896	0.108296	1.97243e-12	8.6992e-12
COG5	655.366	0.747781	0.0851977	6.73281e-19	4.29029e-18
RBAK	516.515	0.747528	0.0905436	6.02887e-17	3.42109e-16
RANBP6	488.727	0.747527	0.0932885	4.47115e-16	2.41273e-15
PLK3	34.627	0.747204	0.289966	0.00318329	0.00635194
HSPA5	4993.72	0.74677	0.0501793	1.75783e-50	3.42213e-49
GTF3C1	8605.77	0.746462	0.0406054	7.30431e-76	2.67913e-74
MIOS	460.549	0.745612	0.0908314	8.98745e-17	5.04713e-16
GRID2	7.47414	0.745455	0.508959	0.0228583	0.0397371
TSNARE1	84.0319	0.74514	0.197915	6.13608e-05	0.000150357
NBPF26	55.1779	0.744985	0.234585	0.000525488	0.00115982
TMEM44	171.752	0.744424	0.138601	3.06122e-08	1.00594e-07
SLC44A5	390.491	0.744325	0.0969431	6.4994e-15	3.29637e-14
C17ORF107	11.6655	0.743036	0.433163	0.0189724	0.0335191
ALPK1	159.044	0.742994	0.141608	6.05619e-08	1.94467e-07
MYO5C	307.881	0.74295	0.113321	2.20618e-11	9.04449e-11
EHBP1	624.664	0.741969	0.0818959	5.32159e-20	3.58352e-19
MST1R	10.1543	0.741967	0.466959	0.0217079	0.0379414
PPP1R3F	123.777	0.741639	0.162532	1.94432e-06	5.49907e-06
GABRA2	1.53012	0.741271	0.951787	0.00992355	0.0184284
ANKMY1	292.258	0.741232	0.125537	1.40765e-09	5.08205e-09
CCNH	564.192	0.740897	0.0935857	9.90347e-16	5.24352e-15
MBTD1	754.205	0.740471	0.0725253	7.36113e-25	6.22376e-24
RNF207	25.3131	0.740209	0.318415	0.00617959	0.0118093
DCLK2	58.5688	0.739521	0.242121	0.000796104	0.00172451
MACC1	5.07589	0.73949	0.604935	0.0231787	0.0402617
BAZ1B	4025.66	0.739363	0.0532808	3.63571e-44	5.96201e-43
PARP14	122.957	0.73906	0.163829	2.49981e-06	7.0165e-06
PRDM12	6.30656	0.738876	0.535681	0.0242706	0.0420574
ZNF621	841.7	0.738663	0.0714895	2.07428e-25	1.79374e-24
CEP43	1048.65	0.737381	0.0687108	2.99666e-27	2.80717e-26
VRK1	764.071	0.737329	0.0793735	6.40687e-21	4.54069e-20
ZNF714	1382.54	0.737194	0.0644911	1.21693e-30	1.30043e-29
CDKN2AIP	194.441	0.736938	0.140556	6.28247e-08	2.01605e-07
ZNF776	512.354	0.736522	0.0868881	9.55017e-18	5.67146e-17
CFAP119	193.041	0.73652	0.141323	7.45026e-08	2.37823e-07
KCP	4.30492	0.736113	0.615214	0.0233533	0.0405326
TIA1	808.528	0.73583	0.0777206	1.18688e-21	8.67732e-21
LRRC75A	21.5828	0.735607	0.335116	0.00845616	0.0158468
TRIM56	534.309	0.735598	0.0848934	1.8678e-18	1.1586e-17
CFAP251	16.4243	0.735496	0.374489	0.0134609	0.0244502
NINL	214.139	0.735312	0.12424	1.31364e-09	4.75964e-09
NAV2	217.733	0.735057	0.126365	2.42127e-09	8.60449e-09
CNTN1	144.191	0.734926	0.155028	8.41636e-07	2.45916e-06
KCND2	27.2084	0.734907	0.319336	0.00666038	0.0126739
TOP1	2103.71	0.73466	0.0647656	3.34452e-30	3.51951e-29
LRRD1	2.98059	0.734439	0.754865	0.0183109	0.0324561
ZNF649	87.6614	0.733957	0.19361	5.71933e-05	0.000140531
ZNF446	274.307	0.733545	0.112359	2.71743e-11	1.10836e-10
SCN9A	54.6608	0.732979	0.237522	0.000733503	0.00159619
DELE1	512.243	0.732974	0.084315	1.46595e-18	9.15318e-18
FAM214A	147.816	0.73275	0.146003	2.08162e-07	6.40254e-07
ZNF551	500.862	0.732047	0.0924833	1.02383e-15	5.41324e-15
MTBP	232.406	0.731717	0.123587	1.30869e-09	4.74488e-09
VIRMA	1128.49	0.731632	0.0643231	2.36474e-30	2.50409e-29
SCNN1D	42.3424	0.729653	0.262185	0.00189314	0.00390535
TLN1	6561.7	0.729092	0.0452754	1.02803e-58	2.49372e-57
KIF13B	220.177	0.729034	0.126831	3.70016e-09	1.29493e-08
WNK4	37.3686	0.728777	0.268769	0.00233437	0.00476124
IGSF9B	496.281	0.728326	0.0916408	7.9777e-16	4.2461e-15
FCGBP	16.6423	0.728104	0.371806	0.0140506	0.02543
HOXC5	27.1862	0.727339	0.325442	0.00798838	0.0150203
ADAMTS7	26.0716	0.727112	0.311702	0.00636393	0.0121402
NUP62CL	187.036	0.727083	0.135542	3.32641e-08	1.09026e-07
KCTD16	23.3254	0.72648	0.325146	0.00802546	0.0150881
IQCD	18.4843	0.726477	0.372303	0.0143311	0.0259039
INTS6L	169.937	0.726385	0.155688	1.24071e-06	3.56686e-06
ZNF177	46.2828	0.726233	0.254627	0.00155839	0.00325325
KLF14	24.2799	0.725085	0.326943	0.00837492	0.0156984
TRPV1	186.475	0.724798	0.131049	1.31671e-08	4.42743e-08
SMARCA2	847.816	0.724448	0.0735332	2.87062e-23	2.28581e-22
LTK	26.5388	0.724192	0.323218	0.00798104	0.0150102
GPAM	659.465	0.724053	0.0780647	7.57766e-21	5.3321e-20
CAPN7	692.271	0.72396	0.0763825	1.10625e-21	8.1152e-21
NSD1	4694.86	0.723552	0.0462026	1.21826e-55	2.77195e-54
RNF165	208.806	0.722108	0.127744	6.57894e-09	2.26379e-08
PPIP5K2	831.118	0.722052	0.0731147	2.28218e-23	1.82298e-22
ZNF655	871.558	0.721486	0.076141	1.13918e-21	8.34065e-21
FBXO43	2.67377	0.721249	0.812048	0.0167911	0.0299474
TMEM260	197.327	0.720904	0.135395	4.20826e-08	1.36777e-07
GSPT2	380.926	0.719459	0.10243	9.19796e-13	4.10797e-12
UBN2	1558.29	0.719035	0.0597475	1.0173e-33	1.21254e-32
SNX13	708.319	0.718947	0.0896883	4.69234e-16	2.5303e-15
UPF3B	154.656	0.718748	0.143783	2.39415e-07	7.33558e-07
PNPLA3	274.883	0.7187	0.112896	8.23274e-11	3.25388e-10
ZC2HC1A	97.3663	0.718672	0.181876	3.1156e-05	7.88112e-05
LRRC37B	189.35	0.718531	0.136362	5.72046e-08	1.8431e-07
CORIN	8.63887	0.718156	0.501701	0.0275315	0.0471703
LGALS9	16.3912	0.718062	0.374822	0.0158435	0.0284076
HSFX1	4.05294	0.717635	0.625094	0.0256284	0.0441584
HSFX2	4.05294	0.717635	0.625094	0.0256284	0.0441584
ZFP28	51.4791	0.71753	0.251577	0.00160184	0.00333937
ZZEF1	3340.14	0.717027	0.0455274	3.04531e-56	7.03851e-55
CATSPERG	4.3429	0.716563	0.619057	0.0260302	0.0447592
IQCN	2.10882	0.71646	0.877571	0.0139535	0.0252694
ENOSF1	451.861	0.71632	0.0925758	4.37281e-15	2.23648e-14
ZNF470	39.7485	0.716166	0.277887	0.00353665	0.00700365
SPSB2	43.6354	0.716139	0.253761	0.00176043	0.00364844
KATNAL2	57.6716	0.716028	0.233191	0.000811996	0.00175689
SLC9A8	349.954	0.716026	0.105826	5.67749e-12	2.42103e-11
STRIP2	286.192	0.716005	0.111287	5.31935e-11	2.1262e-10
SHISA4	5.00613	0.715846	0.574017	0.0276903	0.0474311
ZNF780A	317.02	0.715539	0.105535	5.15773e-12	2.2062e-11
TBC1D19	159.026	0.714452	0.14698	4.89e-07	1.46027e-06
ZNF347	3.67074	0.714166	0.662077	0.0244933	0.0424047
GIGYF1	1566.23	0.71394	0.0648209	1.43763e-28	1.42125e-27
CEP126	65.6785	0.713921	0.217949	0.000410829	0.000918229
CNKSR1	10.3803	0.713717	0.454492	0.0259507	0.0446325
C13ORF46	6.25972	0.713563	0.529916	0.0287737	0.0491759
TAF1C	695.71	0.713434	0.0775206	1.52234e-20	1.05076e-19
SEPTIN14	4.68712	0.71333	0.590038	0.0276288	0.0473312
MEGF10	19.2905	0.712652	0.35049	0.0129972	0.0236844
FREM1	21.4096	0.711868	0.354614	0.0137185	0.024871
PLA2G4A	185.811	0.711479	0.13392	4.59797e-08	1.49188e-07
GNRH2	2.93157	0.711177	0.752496	0.0204259	0.0358616
OR2M3	2.93157	0.711177	0.752496	0.0204259	0.0358616
TSPYL2	340.916	0.711092	0.104876	5.2093e-12	2.22701e-11
TGFB2	28.6567	0.710822	0.31489	0.0080674	0.0151632
MORC3	424.591	0.710654	0.0934861	1.27869e-14	6.39133e-14
SYNPO	37.6223	0.710377	0.274302	0.00348339	0.0069054
C9ORF72	171.638	0.710326	0.143766	3.29606e-07	9.97025e-07
FLT1	84.4674	0.71006	0.207637	0.000249755	0.000573063
LYSMD4	230.899	0.710057	0.121328	2.08853e-09	7.45693e-09
COL21A1	12.1972	0.709816	0.423896	0.0237252	0.0411545
ZBTB49	98.9206	0.709351	0.17558	2.20708e-05	5.6641e-05
TUG1	2286.87	0.709173	0.0590242	1.32142e-33	1.56886e-32
KIF24	367.996	0.709171	0.0968864	1.09002e-13	5.16441e-13
FASN	30143.1	0.708661	0.0414296	6.08752e-66	1.80545e-64
METTL4	128.668	0.70842	0.166264	8.50564e-06	2.27792e-05
COL23A1	8.99876	0.708153	0.482833	0.0288659	0.0493225
RRP12	2309	0.707803	0.0512032	8.2496e-44	1.33693e-42
SPOCK3	18.4382	0.707668	0.360658	0.0152195	0.0273858
HSP90AA1	19843.5	0.707433	0.0513037	1.32899e-43	2.13552e-42
DDX55	559.039	0.707229	0.0824775	4.40142e-18	2.67022e-17
CEP78	997.448	0.70717	0.072892	1.32185e-22	1.01581e-21
CNKSR3	1054.3	0.706804	0.0648213	4.93868e-28	4.78277e-27
PYROXD2	16.8026	0.706768	0.381084	0.018496	0.032765
MYH9	7179.49	0.706562	0.0472597	6.93966e-51	1.37391e-49
LIG1	1927.28	0.705437	0.0556033	3.14336e-37	4.19806e-36
FAM161A	220.883	0.705233	0.123514	4.92558e-09	1.70921e-08
HUWE1	24105.7	0.704695	0.0484485	2.82762e-48	5.17319e-47
SCIN	18.5341	0.704684	0.355396	0.0148151	0.0266896
CTR9	1022.53	0.704662	0.072026	5.94386e-23	4.65965e-22
ENPP2	39.0291	0.70456	0.266221	0.00303382	0.00607124
MLLT10	633.435	0.704456	0.0825981	6.6056e-18	3.96467e-17
GDF9	33.6498	0.704327	0.281938	0.00454191	0.00887744
ZNF484	208.716	0.704321	0.128997	2.07007e-08	6.89041e-08
ZNF480	159.163	0.70425	0.157043	3.10934e-06	8.6729e-06
NAPEPLD	172.559	0.704193	0.139958	2.0994e-07	6.45595e-07
FBXW7	261.68	0.704096	0.118046	1.07461e-09	3.91598e-09
HSPA4L	583.683	0.70393	0.0832312	1.22029e-17	7.18501e-17
MAGI3	881.365	0.70379	0.0758529	7.71861e-21	5.41873e-20
SLMAP	1206.27	0.703433	0.0718935	5.90678e-23	4.63777e-22
HDAC8	520.975	0.703166	0.10161	1.99952e-12	8.81611e-12
SLC22A1	4.43712	0.70289	0.618531	0.0281863	0.0482317
CAVIN4	47.436	0.702841	0.256413	0.00232951	0.00475259
ZFHX4	1590.52	0.702524	0.0633306	6.1334e-29	6.17201e-28
SYNRG	987.679	0.702118	0.0651398	1.96326e-27	1.85399e-26
DGCR8	1586.66	0.70123	0.0557756	1.36199e-36	1.78292e-35
LENEP	3.30421	0.7012	0.746926	0.0216493	0.0378433
GPR155	107.432	0.701033	0.175035	2.61408e-05	6.66579e-05
NAA35	682.545	0.700616	0.0757717	1.04901e-20	7.31705e-20
ABCC4	1459.09	0.69991	0.0608243	5.53003e-31	6.00669e-30
UGT8	436.672	0.699871	0.0923082	1.52953e-14	7.59764e-14
NAA25	1990.82	0.699818	0.0595247	2.96846e-32	3.35387e-31
FAM13A	548.368	0.699679	0.0821913	7.66589e-18	4.58474e-17
ARHGEF37	13.2257	0.699563	0.416539	0.0248299	0.0429287
LRRC63	12.547	0.699241	0.420797	0.0254337	0.0438578
KCNMB1	3.35441	0.698926	0.690483	0.0250019	0.0431964
ZNF77	123.314	0.698573	0.159494	5.10801e-06	1.39682e-05
CLDN15	308.269	0.698434	0.11548	6.51973e-10	2.40413e-09
PALS1	484.999	0.698297	0.0864259	2.93496e-16	1.59625e-15
HIP1	1200.22	0.697846	0.0648648	2.46873e-27	2.31978e-26
ZNF502	14.4923	0.697801	0.400562	0.0229833	0.0399498
UNC5C	953.101	0.697608	0.0690524	2.45483e-24	2.03809e-23
TMEM131L	638.755	0.697443	0.0802716	1.66783e-18	1.03753e-17
HSF4	14.8214	0.69736	0.390956	0.0216322	0.0378178
WDR3	2183.41	0.696978	0.0540557	2.24267e-38	3.13294e-37
PRPF8	29599.1	0.69692	0.0424104	5.13518e-61	1.33295e-59
KIFAP3	692.972	0.696735	0.0803537	1.95161e-18	1.20832e-17
LTBP2	60.1291	0.696724	0.220797	0.000649558	0.00142044
CCR10	13.8018	0.696703	0.405715	0.0239353	0.0415048
GDF7	421.379	0.696701	0.0916465	1.31942e-14	6.58624e-14
PHYKPL	268.25	0.696529	0.121877	4.88068e-09	1.69402e-08
NDC80	354.571	0.696416	0.101599	3.22351e-12	1.39615e-11
ADAMTS13	66.7463	0.696306	0.210811	0.000392876	0.000880045
ZNF189	340.658	0.696224	0.10465	1.29368e-11	5.37175e-11
PDE5A	95.0794	0.696171	0.186444	7.95327e-05	0.000192647
SHLD3	48.0409	0.696024	0.248187	0.00197423	0.00406437
EXOC6	353.492	0.695874	0.0999631	1.52239e-12	6.7241e-12
CCPG1	192.076	0.695732	0.132108	6.1592e-08	1.97691e-07
ICE1	1184.63	0.695238	0.0734525	1.34264e-21	9.79719e-21
SPATA17	22.1672	0.6945	0.333947	0.0126918	0.023178
NCBP1	1655.25	0.693556	0.0574334	6.55384e-34	7.8424e-33
ZNF646	1594.54	0.693362	0.0692499	6.19033e-24	5.03961e-23
PURG	48.1749	0.692957	0.252027	0.00234282	0.00477719
PAN2	620.542	0.69288	0.083681	5.64593e-17	3.21099e-16
LANCL3	15.3666	0.692552	0.386538	0.0218329	0.0381247
PCDH19	274.031	0.692265	0.112765	3.75341e-10	1.40869e-09
RHOXF1	3.29475	0.692101	0.692319	0.0257624	0.044359
ENSG00000285253	45.6601	0.690811	0.250546	0.00230567	0.00470713
TICRR	3560.77	0.690734	0.0493462	7.50871e-45	1.24748e-43
FRY	116.593	0.690257	0.165346	1.30327e-05	3.4245e-05
LEMD3	1104.54	0.689617	0.0667039	2.19537e-25	1.89198e-24
LARP4	1666.2	0.689479	0.0586099	2.79568e-32	3.16102e-31
POLR3B	759.675	0.689249	0.075299	2.55784e-20	1.74174e-19
DNAJB4	169.895	0.689143	0.136287	1.9134e-07	5.8959e-07
OCA2	114.901	0.688459	0.163843	1.1619e-05	3.06843e-05
ATP11C	890.589	0.688133	0.0731908	2.49464e-21	1.79958e-20
ZDHHC11B	49.8344	0.687618	0.240236	0.00170108	0.00353123
CCNT1	2290.84	0.687027	0.0504809	1.65066e-42	2.57608e-41
KDM5B	1776.17	0.686868	0.0572311	1.6355e-33	1.93269e-32
SUPT16H	3716.48	0.686785	0.0566067	3.33468e-34	4.04773e-33
NFKBIZ	72.2988	0.686591	0.216283	0.000627198	0.00137412
SNRNP200	13349.4	0.686272	0.0425732	8.74084e-59	2.12708e-57
SLC38A2	2515.44	0.685098	0.0528522	9.42424e-39	1.32876e-37
CIP2A	729.936	0.685036	0.0741134	1.12262e-20	7.81257e-20
BRD8	1468.78	0.684022	0.0594355	5.63737e-31	6.11891e-30
ANKZF1	376.543	0.683903	0.100417	4.51022e-12	1.93523e-11
FRMD3	23.3281	0.683761	0.325418	0.0126188	0.0230557
MAP1B	2883.21	0.683492	0.0687636	1.31785e-23	1.06162e-22
DUOXA1	2.60729	0.683402	0.79783	0.0202368	0.0355708
GDAP2	791.146	0.683246	0.0711036	3.44687e-22	2.59113e-21
SULT1A3	123.025	0.6832	0.15868	7.43944e-06	2.00475e-05
ZNF207	4677.17	0.683014	0.0473564	1.7661e-47	3.1588e-46
ZNF596	17.288	0.683005	0.377027	0.0220443	0.0384497
BIVM-ERCC5	495.741	0.682784	0.0877958	3.47958e-15	1.78867e-14
ZKSCAN1	1712.03	0.682458	0.0619784	1.59779e-28	1.57753e-27
MECOM	373.894	0.682352	0.09705	9.57409e-13	4.27093e-12
CDKL2	74.9988	0.682306	0.199972	0.000277346	0.000632286
SULT1A4	122.358	0.682179	0.15907	8.04728e-06	2.16088e-05
ERCC6L2	1067.44	0.681974	0.0777436	8.2652e-19	5.24256e-18
ZNF12	424.446	0.681958	0.0933016	1.25782e-13	5.9446e-13
CHD3	3301.6	0.681273	0.0539163	6.3844e-37	8.41555e-36
ZNF143	244.958	0.681224	0.119962	6.26728e-09	2.15949e-08
[truncated: 2,475 more rows]

## Sheet: Pellet,log2 FC>2 Padj<E-150
	baseMean	log2FoldChange	lfcSE	pvalue	padj
IQGAP1	5691.98	5.26391	0.144056	2.35982e-294	3.58339e-291
FLNB	12742.1	5.03383	0.161004	2.21932e-216	8.86853e-214
SPTBN1	15204.4	5.01902	0.13154	0	0
SYNE2	3522.43	4.84152	0.176711	6.96633e-167	1.37382e-164
CGN	712.675	4.62696	0.127628	3.20786e-289	4.05928e-286
PLEC	3973.15	4.47402	0.161326	1.34696e-170	2.88079e-168
UTRN	5103.07	4.38949	0.135593	3.71198e-231	1.81827e-228
AHNAK	3327.14	4.23041	0.120342	7.37917e-272	6.59133e-269
LIMCH1	516.823	4.22165	0.132058	2.17553e-225	1.00107e-222
MACF1	12377.1	3.86426	0.119451	1.60564e-230	7.61926e-228
SPTAN1	9664.04	3.83866	0.132662	5.03542e-185	1.36541e-182
DIAPH1	9312.83	3.56248	0.0626492	0	0
LMO7	619.414	3.54385	0.117226	1.40897e-201	4.55219e-199
MYLK	515.361	3.46371	0.113929	7.89163e-204	2.72351e-201
SVIL	1141.85	3.39583	0.0963332	5.15694e-273	4.89426e-270
DYNC1H1	37152.5	3.38981	0.119653	2.20961e-177	5.41176e-175
TES	801.456	3.38576	0.0993717	2.99077e-255	2.16261e-252
SPTBN2	3356.52	3.18786	0.115936	2.1839e-167	4.36348e-165
KIAA1671	1625.97	3.12117	0.0839651	1.90722e-303	3.62015e-300
ANLN	3183.96	3.07376	0.0709464	0	0
FBXO34	1124.01	2.9915	0.0954835	9.27706e-217	3.80735e-214
AMOT	3085.76	2.98857	0.0701906	0	0
IQGAP2	607.335	2.95049	0.107809	2.41715e-166	4.64613e-164
ACTN4	9117.4	2.84004	0.0601109	0	0
MICAL3	3078.32	2.82112	0.0743443	0	0
GAS2L3	701.462	2.78592	0.101432	3.28079e-168	6.73227e-166
AKAP12	3918.09	2.60763	0.0673476	0	0
IQGAP3	2413.77	2.40978	0.0719837	2.77885e-250	1.7582e-247
SIPA1L1	1357.86	2.39778	0.0765625	6.07937e-220	2.56431e-217
ANK3	939.089	2.31828	0.0799932	1.20427e-189	3.45035e-187
ZC3H13	1089.18	2.31413	0.0767324	8.3807e-205	2.95956e-202
PDCD11	6621.98	2.27795	0.0655142	5.38424e-270	4.5422e-267
PEAK1	2170.89	2.15578	0.0659204	1.24222e-239	6.50453e-237
CHD6	2002.75	2.14437	0.0628369	2.79748e-260	2.12398e-257
KMT2A	4515.72	2.05025	0.0626992	3.61342e-239	1.82899e-236
