# Supplementary material for: Common cell lysis procedures distort ribosome profiling analyses of gene expression
Source: Genome Biol. 2025 Aug 11;26:241. doi: 10.1186/s13059-025-03651-1 (PMC12341276; doi:10.1186/s13059-025-03651-1)
Supplement: Supplementary file 5 — Additional file 5: Table S5. RNAseq analysis, differential expression (DEseq2) of RNA in the soluble fraction vs RNA isolated from the cell debris pellet of Huh7 cells. Source data were used to generate the plot in Fig. 2A. [file 13059_2025_3651_MOESM5_ESM.xlsx]

## Sheet: delta RNAseq Huh 1%T S vs P
	baseMean	log2FoldChange	lfcSE	pvalue	padj
DYNC1H1	41900.4	2.73622	0.0577847	0	0
DSP	6285.13	2.22314	0.0475062	0	0
MYLK	1837.36	2.98759	0.0686298	0	0
SPTBN2	7308.74	3.12075	0.0618657	0	0
DST	7364.92	3.53206	0.06846	0	0
SPTAN1	44025.5	3.70439	0.0609484	0	0
SYNE2	1812.25	3.83602	0.0796286	0	0
MACF1	10846.4	4.19664	0.0561574	0	0
PLEC	12056.5	3.99588	0.0745887	0	0
POLR2J3	1214.1	3.64472	0.0875276	0	0
LMO7	7005.79	3.85656	0.0540304	0	0
ADGRV1	2131.13	2.42026	0.0632736	0	0
DIAPH1	11025.2	3.15552	0.0582855	0	0
IQGAP1	8513.47	4.2043	0.0631432	0	0
PPL	1002.86	4.06451	0.0955457	0	0
DBN1	6797.35	2.78299	0.0619631	0	0
PPP1R9A	1320.45	2.85527	0.0761857	0	0
CGN	2382.81	3.53977	0.0695015	0	0
MICAL3	5594.41	2.9747	0.0603997	0	0
MKI67	10148.6	2.27353	0.0564552	0	0
SHISA9	1033.25	4.45247	0.106916	0	0
FAM241A	2732.95	3.55621	0.0778641	0	0
NMNAT3	1031.15	3.29667	0.0887107	5.1206e-303	3.31236e-300
EPPK1	3873.84	2.66648	0.0719489	2.3437e-302	1.4529e-299
SRRM2	14356.4	1.63263	0.0450837	2.81834e-289	1.67725e-286
MT-CO3	15340.7	-1.86722	0.0528129	4.29521e-277	2.45785e-274
SHANK2	5378.6	2.02223	0.0573504	3.59874e-276	1.98304e-273
SPTBN1	87338.9	5.3212	0.150775	1.59709e-274	8.48625e-272
NABP1	1348.4	3.01757	0.0857411	3.22717e-272	1.65565e-269
MAB21L3	1707.85	2.97973	0.0847688	1.30493e-271	6.47158e-269
EPB41L2	4089.73	1.94849	0.0557475	2.92745e-271	1.40498e-268
TTN	1872.06	2.81203	0.0812207	6.57253e-264	3.05582e-261
OPHN1	860.428	3.82401	0.110847	1.14753e-261	5.17364e-259
CASR	572.761	4.74805	0.141246	4.5754e-249	2.00214e-246
FTL	35161	-1.73988	0.0524034	2.27385e-244	9.66581e-242
UTRN	6569.2	2.37942	0.0720996	6.58325e-242	2.72071e-239
SMG1	5670.61	1.80764	0.0547678	6.83107e-242	2.74683e-239
URB1	2243.24	2.15545	0.0654901	2.10028e-241	8.22315e-239
MT-CO1	84245.5	-1.89277	0.0583402	2.67292e-234	1.01968e-231
FTH1	18938.4	-1.72328	0.05355	8.85228e-230	3.2926e-227
ABCC9	750.767	3.33978	0.10426	6.81704e-226	2.47375e-223
TRNT1	1921.09	2.44786	0.0767669	7.59219e-226	2.68944e-223
NPIPB5	594.81	3.81085	0.119289	8.27389e-225	2.86277e-222
ARHGEF17	1657.54	2.33662	0.0736771	5.35297e-224	1.81004e-221
SULT1B1	526.701	4.2262	0.13302	1.41489e-222	4.67793e-220
ANKRD11	3662.83	1.79698	0.0584439	1.53435e-210	4.96262e-208
BIRC6	3360.73	1.64496	0.0535248	1.37351e-209	4.34787e-207
RBM4	3887.59	2.28642	0.0748518	2.12824e-208	6.59667e-206
WSB1	2510.56	2.10713	0.0698327	6.99935e-204	2.12523e-201
LENG8	1398.61	2.25812	0.0749341	4.47194e-203	1.33067e-200
CHD6	1983.14	1.84683	0.0612628	7.88744e-203	2.30097e-200
MYO18A	3793.52	1.77358	0.059661	5.07347e-197	1.4516e-194
AHNAK	121924	5.19905	0.174791	5.03995e-196	1.4148e-193
FLNB	25670.6	4.32033	0.145807	4.72571e-194	1.30202e-191
NPIPB13	433.953	3.92915	0.133507	2.70502e-191	7.31732e-189
CCNL2	1517.14	2.77957	0.0947578	1.7078e-190	4.53727e-188
ERC1	1795.2	2.04741	0.0707315	4.59399e-188	1.19911e-185
PDCD11	2623.54	1.90161	0.0656984	1.23274e-187	3.16219e-185
MDN1	6409.6	1.63129	0.0563057	1.1304e-186	2.85051e-184
CHD4	3858.44	1.49803	0.0522471	2.32021e-182	5.75335e-180
SPEN	2704.34	1.64057	0.0575994	1.33393e-180	3.25348e-178
PALM2AKAP2	5906.8	1.71278	0.060994	5.11037e-176	1.22632e-173
SUGP2	4055.08	1.62965	0.0581224	4.2947e-175	1.01423e-172
RPLP0	9090.08	-1.40709	0.0500741	5.2574e-175	1.22218e-172
HECTD4	3049.2	1.48573	0.0533076	1.80898e-172	4.14061e-170
VPS13B	1328.2	1.89529	0.0684543	4.02385e-172	9.07072e-170
CREBZF	1220.14	2.2489	0.0814762	2.60675e-171	5.78854e-169
NLRP1	1261.57	2.39146	0.0866311	9.37723e-171	2.05168e-168
CD24	8388.25	-1.36471	0.0493615	2.13988e-169	4.61408e-167
ASPM	3551.83	2.13396	0.0779978	1.19091e-168	2.5312e-166
CD63	2908.86	-1.5866	0.0576559	1.27547e-168	2.67275e-166
MT-CO2	9368.96	-1.76984	0.0646013	4.78448e-168	9.88661e-166
NFKBIZ	1277.49	2.14263	0.0786762	3.77485e-167	7.69345e-165
KPNA5	967.258	2.34275	0.0860232	1.48071e-166	2.97702e-164
KNTC1	1587.64	1.81332	0.0667518	1.60618e-165	3.18623e-163
RBM14	4378.8	2.03848	0.0754534	1.45449e-164	2.84735e-162
MT-ND4	7665.77	-1.58672	0.0583903	1.5705e-164	3.03453e-162
FN1	130351	1.3987	0.051434	4.35753e-164	8.31171e-162
TBC1D8B	1424.85	2.04402	0.0760687	7.29549e-163	1.37395e-160
DIDO1	4183.07	1.52854	0.0565885	2.25721e-162	4.19784e-160
SVIL	669.515	2.91611	0.108542	4.83037e-160	8.87237e-158
RBP4	5709.64	-1.39474	0.0527728	3.7169e-155	6.7439e-153
KMT2A	2529.63	1.57459	0.059907	3.96812e-154	7.11298e-152
VMP1	2696.8	1.877	0.0721836	2.21961e-152	3.93135e-150
KMT2C	3636.15	1.47508	0.0566265	4.48074e-151	7.84288e-149
ZNF66	823.309	2.3121	0.0894104	8.0988e-151	1.40109e-148
NKTR	1417.32	2.35497	0.0919164	5.82679e-148	9.96448e-146
MYO18B	1671	2.00189	0.0784033	1.53333e-147	2.59237e-145
AFDN	5978.73	1.18135	0.0458077	2.03669e-147	3.40471e-145
RPLP1	2672.9	-1.56605	0.0610807	8.24287e-147	1.36264e-144
RPS2	12653.3	-1.37095	0.0533528	8.83121e-147	1.44385e-144
LRBA	1531.28	1.61115	0.0630152	3.28234e-146	5.30812e-144
CHD2	1542.9	1.84243	0.072425	6.51393e-146	1.04209e-143
EPM2AIP1	1144.06	2.16284	0.0855275	6.7304e-145	1.06526e-142
PARP15	303.103	4.01096	0.157038	7.519e-145	1.17755e-142
RPL35	3340.08	-1.35224	0.0529954	9.93799e-145	1.54018e-142
TUBGCP6	792.643	2.29794	0.0912763	2.76243e-143	4.23706e-141
TNKS1BP1	1397.38	1.72116	0.0682521	7.13183e-143	1.08273e-140
PCNT	1119.52	1.95168	0.0776885	7.24944e-143	1.08947e-140
ANKRD36	328.199	3.60565	0.142567	6.44662e-142	9.59128e-140
KIAA1671	2279.35	1.48004	0.0588698	5.56599e-141	8.19909e-139
IGFL4	632.993	2.62076	0.104732	3.87045e-140	5.64554e-138
TTC21B	930.922	2.05589	0.082735	3.95383e-140	5.71118e-138
MAPK8IP3	567.977	3.07404	0.122856	4.9782e-139	7.1217e-137
ZNF445	2610.71	1.41455	0.0568698	7.35368e-138	1.04198e-135
RPS16	3589.58	-1.37182	0.0552007	1.68583e-137	2.3662e-135
ZNF519	427.104	2.97733	0.120327	3.91071e-136	5.43771e-134
KHDC4	985.652	2.22417	0.090818	3.97176e-136	5.47147e-134
FBXO34	961.883	1.96403	0.0803221	1.11571e-135	1.5229e-133
SURF4	7076.8	-1.15136	0.0466483	3.29347e-135	4.45456e-133
PIGN	1481.55	1.73834	0.0709872	4.52565e-135	6.066e-133
LIMA1	898.731	2.14745	0.0883044	1.88144e-134	2.49929e-132
TES	3000.35	1.53937	0.0628735	4.15612e-134	5.4721e-132
ORC4	1672.57	1.83973	0.0755842	5.33902e-134	6.96789e-132
COL27A1	943.811	2.19334	0.0906264	3.80011e-133	4.91636e-131
POLE	2277.22	1.51936	0.0626956	2.20215e-131	2.82444e-129
TRIO	2049.1	1.50355	0.0623438	4.26124e-130	5.41869e-128
SYNE3	586.969	2.56083	0.106479	5.11774e-130	6.45269e-128
MT-CYB	9344.5	-1.61819	0.0674843	4.03831e-129	5.04891e-127
BTAF1	1573.73	1.61265	0.0674642	2.58209e-128	3.20136e-126
EIF5A	2928.21	-1.3261	0.0553065	4.24644e-128	5.22137e-126
SYNM	1630.41	1.54754	0.0648269	1.04767e-127	1.27765e-125
SLC9A4	250.812	4.32377	0.182065	8.74125e-126	1.05734e-123
LIMCH1	298.846	3.71201	0.156461	2.93104e-125	3.51678e-123
RPS14	2504.42	-1.39889	0.0592306	1.4391e-124	1.71287e-122
PTBP2	435.032	2.90821	0.123064	1.4886e-124	1.75773e-122
RPS20	2676.87	-1.35337	0.0573059	1.96189e-124	2.29835e-122
SCN9A	4236.03	1.42597	0.0606614	1.62331e-123	1.88684e-121
ACTN4	18872.9	1.32063	0.0561504	2.34102e-123	2.69998e-121
CALM3	4667.11	-1.25586	0.0533671	2.40012e-123	2.74685e-121
AKAP13	3467.24	1.27358	0.0542442	7.84611e-123	8.91102e-121
PILRB	415.16	3.07639	0.13101	8.55002e-123	9.6369e-121
ACIN1	3237.49	1.35187	0.0576557	1.07262e-122	1.19988e-120
PEAK1	1674.44	1.60245	0.0687193	2.9217e-122	3.24395e-120
ANKRD36B	304.042	3.65416	0.155938	3.00294e-122	3.30946e-120
RPL39	1391.46	-1.64608	0.0707212	5.06686e-122	5.54299e-120
WDPCP	363.913	2.93561	0.125607	7.607e-122	8.26109e-120
REL	1099.62	1.95546	0.0846816	1.39914e-121	1.50843e-119
UBR4	10469.7	1.31015	0.0561234	1.52715e-121	1.6346e-119
RPL23A	3455.54	-1.27143	0.0547194	2.34857e-120	2.49586e-118
IQGAP3	2556.52	1.5586	0.0673602	2.99728e-120	3.16267e-118
APOA2	3395.2	-1.68454	0.0731504	1.02461e-119	1.07353e-117
HERC2	3091.71	1.30498	0.0563812	1.58983e-119	1.65409e-117
ANKRD36C	309.566	3.79379	0.163845	1.77306e-119	1.83192e-117
PPP1CA	5398.15	-1.15729	0.0501488	1.50118e-118	1.54031e-116
ZNF493	349.656	3.18132	0.138094	3.17506e-118	3.23551e-116
RBM12B	1164.96	1.63435	0.071421	4.98852e-118	5.04892e-116
TTC14	588.85	2.40323	0.105601	1.29406e-117	1.30088e-115
RPS8	4364.42	-1.27357	0.0554765	1.46102e-117	1.45887e-115
RPS12	2282.03	-1.60782	0.0704498	2.6737e-117	2.65195e-115
APOA1	4253.25	-1.30091	0.0571133	7.70577e-116	7.59248e-114
TAF1D	520.452	2.39126	0.106233	3.15292e-115	3.08612e-113
SREK1	769.137	2.0506	0.0916757	1.26779e-114	1.23282e-112
RPL41	5966.2	-1.3285	0.0586929	1.71698e-114	1.65879e-112
NPIPB11	227.049	3.8356	0.169383	2.0614e-114	1.97868e-112
MRPS25	1251.8	1.96665	0.0879591	2.33044e-114	2.22258e-112
SZT2	554.447	2.21291	0.099189	5.98475e-114	5.67141e-112
H4C14	3316.49	-1.31726	0.0583964	1.05556e-113	9.87711e-112
H4C15	3316.49	-1.31726	0.0583964	1.05556e-113	9.87711e-112
HERC1	1885.59	1.38553	0.061559	2.17329e-113	2.02089e-111
PFN1	5947.51	-1.26783	0.0564858	1.70405e-112	1.57472e-110
AHI1	501.808	2.46957	0.110932	1.91517e-112	1.75888e-110
FMNL2	1282.11	1.53181	0.068642	5.20421e-112	4.7502e-110
RPSAP58	3324.71	-1.20548	0.0538014	5.42984e-112	4.92592e-110
RAB1B	5495.9	-1.13333	0.0505714	6.48513e-112	5.84762e-110
RPL18	3644.02	-1.21713	0.0544171	1.25192e-111	1.12205e-109
RPL18A	3835.16	-1.24498	0.0559573	1.53788e-110	1.3701e-108
RBM15	1468.24	1.84743	0.0843035	1.29522e-109	1.14704e-107
RPS28	1820.55	-1.54661	0.0701567	1.86508e-109	1.64193e-107
TIGD1	350.858	3.84425	0.173859	3.18644e-109	2.7887e-107
NPIPB15	214.404	3.83013	0.173412	5.55188e-109	4.83046e-107
N4BP2L2	811.021	1.793	0.0822885	3.61656e-108	3.12832e-106
MDM4	1313.79	1.68069	0.0769603	4.42923e-108	3.80914e-106
RPS15	3480.55	-1.23316	0.0560741	4.85499e-108	4.1513e-106
MFSD4B	2175.01	1.45925	0.0665536	5.38669e-108	4.57961e-106
PPIA	11067.6	-1.02545	0.0465858	6.48713e-108	5.48384e-106
DOCK5	1512.16	1.42081	0.0650939	6.23702e-107	5.24262e-105
TMEM97	3066.25	-1.25497	0.0574156	8.31751e-107	6.95213e-105
DDX17	6123.17	0.998065	0.0455821	8.98422e-107	7.46744e-105
RSRP1	283.185	3.45687	0.158093	9.36753e-107	7.74279e-105
MDK	1623.09	-1.54822	0.0713348	3.27469e-106	2.69176e-104
RBM5	948.875	1.84148	0.0855106	5.27888e-106	4.31534e-104
RPL13A	7143.14	-1.14287	0.0524526	5.99228e-106	4.87176e-104
MT-ATP6	5022.66	-1.43942	0.0662976	6.79226e-106	5.49213e-104
INTS6	1249.35	1.57181	0.0726227	9.65285e-106	7.76298e-104
H4C2	2804.31	-1.23949	0.0570082	1.1095e-105	8.87479e-104
GIGYF1	1271.64	1.6606	0.0769427	1.4529e-105	1.15595e-103
CHCHD2	2622.07	-1.25209	0.0577968	5.79727e-105	4.58786e-103
H3C2	5204.46	-1.05451	0.0486117	6.51854e-105	5.13137e-103
TMSB10	1534.09	-1.55365	0.072168	1.39147e-104	1.08959e-102
RPS18	2542.16	-1.34743	0.0624932	3.23804e-104	2.52228e-102
AKAP9	1160.51	2.20109	0.103439	3.41295e-104	2.64468e-102
TMEM123	2318.56	-1.64991	0.0769778	4.02421e-104	3.10219e-102
ATP9B	1152.48	1.75234	0.0821265	1.00638e-103	7.71803e-102
TASOR2	2094.49	1.31205	0.061054	1.83592e-103	1.40076e-101
RBM39	2619.19	1.46041	0.0685226	3.128e-102	2.3744e-100
GPX4	1606.11	-1.45266	0.0682179	4.92973e-102	3.72307e-100
SON	7563.68	0.968073	0.0453129	9.84579e-102	7.39827e-100
H2BC17	3367.83	-1.17742	0.0552244	1.29189e-101	9.6587e-100
UBR5	2118.74	1.26918	0.0595955	1.44644e-101	1.07601e-99
RPSA	3475.14	-1.14283	0.0536654	2.52086e-101	1.86594e-99
NBEAL1	1558.78	1.37172	0.064598	3.06865e-101	2.26017e-99
SPECC1	2129.48	1.20453	0.0566294	3.37455e-101	2.47323e-99
RBM33	1885.61	1.34861	0.0635108	3.55968e-101	2.59612e-99
KANK1	1188.9	1.75732	0.0834574	3.68752e-101	2.67624e-99
PRKDC	15786.9	1.13163	0.0532217	5.2746e-101	3.80949e-99
THADA	889.212	1.60225	0.0758916	6.24943e-101	4.49174e-99
CCNL1	613.526	2.39816	0.114714	4.77247e-100	3.41369e-98
KDELR2	5030.61	-1.30489	0.0617932	5.46827e-100	3.89268e-98
PPIB	2409.73	-1.34641	0.0639926	2.20967e-99	1.5655e-97
PTMS	2372.09	-1.35539	0.0645241	4.29096e-99	3.02563e-97
H2AC19	5288.73	-1.14368	0.0543852	7.09565e-99	4.9563e-97
H2AC18	5288.73	-1.14368	0.0543852	7.09565e-99	4.9563e-97
SPICE1	302.228	2.69668	0.12916	1.7167e-98	1.19351e-96
HAVCR2	192.953	4.57413	0.219113	4.96504e-98	3.43581e-96
ZNF700	313.069	2.63715	0.126919	8.29399e-98	5.71287e-96
RNF213	2904.93	1.29848	0.0622026	9.20664e-98	6.31228e-96
GOLGA8B	440.762	2.38091	0.11555	2.0675e-97	1.40925e-95
TMED9	2241.05	-1.32478	0.0636016	2.07437e-97	1.40925e-95
VPS13A	1870.66	1.55069	0.0747545	2.34817e-97	1.588e-95
FLNA	34320.3	1.44612	0.0696952	5.02832e-97	3.38513e-95
FANCA	1295.77	1.53082	0.0739634	7.44213e-97	4.98757e-95
PHLDB2	3107.41	1.17679	0.0567029	2.01315e-96	1.34312e-94
RPS21	2127.24	-1.40538	0.0680674	5.60885e-96	3.72538e-94
CFL1	4287.79	-1.21923	0.0589188	5.91115e-96	3.90871e-94
H4C3	1772.52	-1.36783	0.0663279	1.19227e-95	7.84894e-94
ZNF431	981.78	1.76899	0.08675	3.21396e-95	2.10649e-93
FANCL	426.235	2.36566	0.116574	1.05456e-94	6.88148e-93
CFLAR	1743.54	1.48421	0.0725142	1.24875e-94	8.11306e-93
DGCR8	1224.46	1.56149	0.0764591	1.60055e-94	1.03534e-92
HDGF	6401.21	-1.00982	0.0492182	4.63549e-94	2.98558e-92
RPS7	3222.25	-1.10731	0.054024	5.24611e-94	3.3643e-92
ACACA	3490.36	1.15081	0.0561959	6.53468e-94	4.17266e-92
CTNND1	4232.36	1.15456	0.0565017	1.60184e-93	1.01847e-91
RPL8	5776.94	-1.0339	0.0505622	1.78667e-93	1.13116e-91
MYH10	3702.11	1.13675	0.0556763	2.41636e-93	1.52333e-91
ANK3	316.937	2.5071	0.124259	5.07847e-93	3.18808e-91
MYCBP2	2140.75	1.27219	0.062518	5.50325e-93	3.44023e-91
DNHD1	303.041	2.69989	0.133255	5.86274e-93	3.64962e-91
OGA	979.963	1.5705	0.0775951	6.09812e-93	3.78033e-91
RPS11	2528.85	-1.18685	0.0583012	6.80127e-93	4.19872e-91
FLNC	4284.62	1.40223	0.0691855	1.36464e-92	8.38972e-91
APOC1	940.147	-1.62633	0.0806526	1.58996e-92	9.73475e-91
MRFAP1	3312.64	-1.19417	0.0587923	1.67149e-92	1.0192e-90
WDR33	2415.64	1.11459	0.0548738	2.24481e-92	1.36319e-90
CFAP44	282.647	2.89409	0.143586	1.70563e-91	1.03156e-89
CHP1	2270.7	-1.28421	0.0636572	1.81855e-91	1.0954e-89
TLE5	1945.01	-1.22391	0.0606555	2.21882e-91	1.33112e-89
RPS6	4931.01	-1.03866	0.0514811	4.52089e-91	2.70128e-89
OAZ1	3324.98	-1.25781	0.062472	4.63799e-91	2.76016e-89
SH3PXD2A	2070.31	1.16788	0.0579643	5.09403e-91	3.01948e-89
DDX11	1045.71	1.4889	0.074268	6.09056e-91	3.59584e-89
LUC7L3	869.251	1.75548	0.0883222	1.24862e-90	7.34267e-89
ZFC3H1	711.578	1.8207	0.0918213	1.54304e-90	9.03833e-89
WDR27	394.101	2.2512	0.11397	2.02658e-90	1.18241e-88
NEB	505.398	2.32637	0.117752	3.44899e-90	2.00446e-88
H4C12	2325.94	-1.19	0.0593717	3.87907e-90	2.24563e-88
RPS5	3272.23	-1.15493	0.057656	5.64331e-90	3.25431e-88
EIF4EBP2	4484.37	-1.05711	0.0527426	6.21944e-90	3.57269e-88
ANLN	4213.66	1.51366	0.0760608	9.38467e-90	5.37019e-88
HMGA1	1876.95	-1.25708	0.0630471	2.34594e-89	1.33727e-87
H2AZ1	1914.63	-1.22999	0.0617612	4.24752e-89	2.41201e-87
H2BC12	3886.23	-1.12528	0.0565568	9.35141e-89	5.29012e-87
RPS4X	5154	-0.985152	0.04953	1.62517e-88	9.15883e-87
CST3	1050.79	-1.57354	0.0797707	1.75022e-88	9.82631e-87
RPL15	9627.82	-0.93987	0.047251	1.78415e-88	9.97917e-87
BSG	6338.59	-1.14596	0.0577591	2.65612e-88	1.48006e-86
TRMT11	374.759	2.37791	0.1217	4.11737e-88	2.28575e-86
H4C11	2284.05	-1.1864	0.059889	4.153e-88	2.29696e-86
NES	7028.91	1.16392	0.0588018	6.22458e-88	3.42998e-86
SELENOP	3032.53	-1.40993	0.0714709	6.55457e-88	3.59848e-86
NDUFA9	1260.56	1.57829	0.0803121	7.16788e-88	3.92073e-86
CCNI	2199.15	-1.26123	0.0638622	9.99543e-88	5.44733e-86
RPL10	5351.04	-1.0458	0.0529421	2.06397e-87	1.12072e-85
MPDZ	577.349	1.80039	0.0925896	3.70634e-87	2.0052e-85
H2AC20	2958.43	-1.1106	0.0563399	3.78835e-87	2.04214e-85
RPL24	2905.74	-1.15288	0.0585423	4.77497e-87	2.56469e-85
PHKA2	1411.28	1.39212	0.071079	1.20459e-86	6.44674e-85
FRY	978.836	1.58208	0.0811319	1.36201e-86	7.26309e-85
RBM28	1536.21	1.21613	0.0620092	1.83026e-86	9.7252e-85
NDUFA4	1626.36	-1.34607	0.0687967	2.36019e-86	1.24964e-84
RHOA	4689.59	-0.985442	0.0502289	3.47473e-86	1.83323e-84
H4C8	1899.38	-1.29329	0.0661725	4.83095e-86	2.53975e-84
HSPG2	12497.5	1.09487	0.0559612	7.30126e-86	3.82493e-84
TMED2	2360.65	-1.21923	0.0624149	8.33462e-86	4.35096e-84
FRAS1	4614.06	1.12827	0.0577874	1.4363e-85	7.47176e-84
MARCKSL1	2501.97	-1.23816	0.063497	1.50982e-85	7.82688e-84
CLIC1	3825.29	-1.08059	0.0553371	1.59155e-85	8.22188e-84
CALM2	2881.25	-1.13575	0.05821	1.81275e-85	9.33223e-84
MRPL11	1827.14	-1.2238	0.0628961	3.6585e-85	1.87693e-83
LRP1	19149.9	1.02589	0.0526684	4.91345e-85	2.51211e-83
TXN	1541.33	-1.28911	0.066366	5.13888e-85	2.61837e-83
ARGLU1	409.955	2.28479	0.119598	8.02271e-85	4.07378e-83
ABCC2	1191.96	1.42986	0.0739211	1.05628e-84	5.34533e-83
UBB	6480.4	-0.991649	0.0510621	1.66547e-84	8.39961e-83
H3C14	3702.47	-1.12817	0.0581838	1.98904e-84	9.99762e-83
LAMA5	9422.99	0.989122	0.0509572	2.02207e-84	1.01294e-82
H3C15	3702.16	-1.128	0.0581924	2.23214e-84	1.11442e-82
CHD8	3452.02	1.07019	0.0552175	2.84362e-84	1.41496e-82
ATM	1398.31	1.4698	0.0763962	5.82695e-84	2.88978e-82
MON2	1788.19	1.18197	0.0612607	1.04013e-83	5.1412e-82
HECTD1	12636.2	1.06975	0.0554087	1.21445e-83	5.98298e-82
RPL12	2558	-1.23092	0.0639148	1.67796e-83	8.23915e-82
APOE	6299.31	-0.929475	0.0481605	2.03514e-83	9.96011e-82
GSTP1	6126.02	-1.05829	0.0549467	3.0762e-83	1.50058e-81
CGNL1	1327.16	1.45779	0.0762729	7.26614e-83	3.53286e-81
H2BC12L	2880.24	-1.10418	0.0575371	1.01386e-82	4.91341e-81
RPS27A	2279.16	-1.242	0.0648394	1.17744e-82	5.68764e-81
ERH	1371.47	-1.33242	0.0697053	1.59598e-82	7.68446e-81
MT-ND1	3742.11	-1.18587	0.0619317	1.71099e-82	8.21163e-81
RPS23	3502.14	-1.14611	0.059964	3.875e-82	1.84783e-80
RPL7	4074.03	-1.12556	0.0588761	3.86289e-82	1.84783e-80
TRRAP	6224.52	0.989473	0.0517435	5.28585e-82	2.51255e-80
ASXL1	3836.8	1.0774	0.0564418	7.85449e-82	3.72163e-80
RPS19	3178.24	-1.26823	0.0667538	2.07315e-81	9.79184e-80
TCIRG1	1381.71	1.58893	0.0842289	2.59112e-81	1.21996e-79
H2BC18	3059.13	-1.06587	0.0560189	2.64371e-81	1.24079e-79
UBA52	2953.63	-1.18774	0.0628112	1.60139e-80	7.49231e-79
ZNF891	243.113	2.70981	0.144188	1.81568e-80	8.46826e-79
RUBCNL	217.041	2.9729	0.157528	1.82853e-80	8.50153e-79
LSM8	1093.46	1.60113	0.0855534	3.83232e-80	1.77624e-78
ATAD2B	638.299	1.68041	0.0900988	5.51571e-80	2.54853e-78
POLQ	1040.54	1.73606	0.0933276	7.38742e-80	3.40279e-78
NME2	1430.55	-1.34304	0.0715113	8.59977e-80	3.94899e-78
KIAA1328	460.624	2.06056	0.111822	1.33071e-79	6.09181e-78
TMED5	1713.08	-1.46213	0.0782163	1.98644e-79	9.06574e-78
RPL19	3225.19	-1.04922	0.0558224	2.2328e-79	1.01589e-77
MLF2	1610.03	-1.27408	0.0679648	2.39003e-79	1.08411e-77
CCDC141	281.561	2.37965	0.128856	3.06697e-79	1.38694e-77
NOTCH2NLA	353.467	2.06408	0.112324	3.39449e-79	1.5304e-77
RALGAPA1	752.857	1.54572	0.0830312	4.15992e-79	1.86983e-77
H3C3	5388.57	-0.989194	0.0527033	4.36658e-79	1.95681e-77
ALMS1	1365.72	1.27069	0.0679034	4.51008e-79	2.01505e-77
ARHGAP26	262.017	2.51094	0.135672	5.79076e-79	2.57949e-77
ERV3-1	286.455	2.56241	0.138367	7.97531e-79	3.54199e-77
RPS3A	5298.81	-0.978317	0.0522257	8.94958e-79	3.96285e-77
RPL21	2314.02	-1.14701	0.0613473	1.03534e-78	4.57087e-77
ARF1	3470.4	-1.03542	0.0554097	1.80743e-78	7.9559e-77
RPL29	2888.72	-1.03211	0.0553124	3.02881e-78	1.32928e-76
REEP6	863.481	-1.58126	0.0857017	6.42651e-78	2.81216e-76
CCDC150	211.383	3.00276	0.161767	6.72907e-78	2.93593e-76
RAC1	3838.78	-1.09486	0.0590901	2.86544e-77	1.24655e-75
CLDN1	11665.8	-0.963933	0.0520273	4.27775e-77	1.85552e-75
TTR	1082.72	-1.42316	0.0774068	8.11478e-77	3.50964e-75
CEP295	513.282	1.82371	0.100403	9.02232e-77	3.89084e-75
RPS10-NUDT3	1858.17	-1.15267	0.0625314	1.36918e-76	5.88749e-75
NME1-NME2	1216.27	-1.40381	0.0765059	1.81613e-76	7.78686e-75
RRBP1	7478.9	1.02719	0.0557102	1.89355e-76	8.09549e-75
SPINK1	1685.97	-1.26157	0.0687066	3.24528e-76	1.38348e-74
C1ORF43	1634.83	-1.19789	0.0651865	3.28862e-76	1.39794e-74
UGT8	167.424	3.28579	0.178963	4.49969e-76	1.9073e-74
TPI1	3995.93	-1.00759	0.0548761	8.24962e-76	3.48687e-74
CCDC14	1017.53	1.97745	0.110069	8.65029e-76	3.64587e-74
GON4L	1401.13	1.16914	0.0638066	9.81676e-76	4.12581e-74
ARL6IP1	2428.57	-1.16606	0.0637883	2.18947e-75	9.17603e-74
CPLANE1	840.143	1.52555	0.0841936	4.67911e-75	1.9555e-73
SSR2	2037.77	-1.17728	0.0646489	7.49915e-75	3.12528e-73
H3-3A	2598	-1.01451	0.055621	7.52883e-75	3.12888e-73
PRELID1	1573.95	-1.359	0.074849	8.20096e-75	3.39871e-73
ZNF117	376.908	2.1062	0.118268	9.86011e-75	4.07496e-73
POLR2J2	287.484	2.47044	0.137646	1.03342e-74	4.25907e-73
KCNMB3	249.118	2.6924	0.149074	1.16516e-74	4.78875e-73
PPDPF	740.6	-1.69032	0.0940352	1.20397e-74	4.93461e-73
ENSG00000260836	1085.4	-1.39099	0.0767772	1.37058e-74	5.60206e-73
RPS13	1528.36	-1.28737	0.0709509	1.51974e-74	6.19472e-73
ZNF789	391.455	2.16467	0.121755	1.83821e-74	7.47237e-73
RPL23	2760.59	-1.06488	0.0586912	3.7419e-74	1.51695e-72
PCBP2	8645.15	-0.875263	0.0482164	5.17527e-74	2.09233e-72
RPL27	1442.16	-1.21189	0.0669726	5.29054e-74	2.13313e-72
VWA8	946.139	1.43354	0.079557	6.05801e-74	2.43598e-72
SHPRH	739.032	1.46329	0.0813336	7.99454e-74	3.20601e-72
INTS1	4527.2	0.890011	0.0491091	8.5998e-74	3.43946e-72
AMBP	14640.8	-0.945914	0.0522467	1.05413e-73	4.20466e-72
NBAS	1392.9	1.24918	0.0692407	1.19566e-73	4.75644e-72
MOB1A	1871.32	-1.31757	0.0731793	1.63425e-73	6.48385e-72
PRRC2B	7484.67	0.833648	0.0462087	4.2992e-73	1.70116e-71
TMEM109	2436.07	-1.13183	0.0629345	5.39847e-73	2.13046e-71
UBE2S	1666.82	-1.16258	0.0646837	5.869e-73	2.31002e-71
GNAS	10592.4	-0.964841	0.0536057	6.83932e-73	2.68484e-71
RPL13	5762.87	-1.13466	0.0631431	6.94408e-73	2.71879e-71
RPL35A	2061.06	-1.24436	0.0694148	9.68944e-73	3.78371e-71
MYL12B	2956.91	-1.08497	0.0605014	1.59299e-72	6.20434e-71
TXNDC5	2939.97	-1.03405	0.0576779	2.03591e-72	7.90869e-71
PGAM1	2370.68	-1.09338	0.0610294	2.11833e-72	8.20742e-71
STOM	1829.41	-1.09869	0.0614872	4.8291e-72	1.86616e-70
H2BC3	1385.83	-1.31714	0.0739379	5.02512e-72	1.93688e-70
ERGIC1	2228.76	-1.05954	0.0593264	6.44272e-72	2.47687e-70
CERS2	4698.91	-0.916969	0.0512926	6.85477e-72	2.62848e-70
PDPR	2560.64	1.04717	0.058657	7.58155e-72	2.8997e-70
RPLP2	904.565	-1.47679	0.083509	1.74867e-71	6.67095e-70
SHISA5	1164.14	-1.30372	0.0734592	1.77048e-71	6.73688e-70
SNX3	1096.33	-1.37885	0.0778231	1.94149e-71	7.36874e-70
TPM4	4945.39	-1.0264	0.0576762	2.21429e-71	8.38275e-70
PRDX4	978.82	-1.37473	0.077657	2.61148e-71	9.86131e-70
GIGYF2	1675.98	1.09219	0.0614699	2.98357e-71	1.12379e-69
PLEKHG3	1389.35	1.2144	0.0684534	3.07526e-71	1.1554e-69
CLK1	380.373	2.43014	0.139133	3.47769e-71	1.3033e-69
DAP	1365.92	-1.33085	0.0751906	3.56846e-71	1.33396e-69
ZNF587	1232.14	1.22262	0.0689677	3.74958e-71	1.39815e-69
SUMO2	1494.87	-1.17319	0.0661819	4.65657e-71	1.73201e-69
ZNF721	511.003	1.97579	0.113925	5.48499e-71	2.03506e-69
MYBL2	2844.99	-0.964342	0.0543515	6.75855e-71	2.50133e-69
H2BC21	3305.32	-0.997705	0.0562982	8.98499e-71	3.31709e-69
EEF1B2	2556.44	-1.04885	0.0592704	1.22892e-70	4.5257e-69
ASH1L	2369.46	1.13848	0.0643966	1.23342e-70	4.53107e-69
TICRR	1289.4	1.18882	0.0673173	1.42907e-70	5.23686e-69
EP400	3269.5	0.935093	0.0528393	1.6387e-70	5.99033e-69
MOV10	1680.29	1.07133	0.0608252	4.95842e-70	1.80812e-68
TMX4	1307.06	-1.21623	0.069192	5.46892e-70	1.9894e-68
H3-3B	2932.55	-1.01602	0.0577529	8.44264e-70	3.06365e-68
ORM1	1102.34	-1.31159	0.0748463	8.88476e-70	3.21624e-68
PSMG4	238.215	2.73617	0.15686	9.54125e-70	3.4455e-68
RPS26	1378.56	-1.32577	0.075713	1.03909e-69	3.74324e-68
RBM14-RBM4	1107.03	1.5408	0.0885654	1.57243e-69	5.65089e-68
RPS15A	2531.18	-1.08	0.0615643	1.67871e-69	6.01827e-68
RREB1	2920.71	0.956767	0.054508	1.98778e-69	7.10917e-68
WDR19	321.118	2.10208	0.122853	2.06177e-69	7.3561e-68
ARPC4	1510.88	-1.13877	0.0652564	6.90472e-69	2.45762e-67
PNISR	607.29	1.93674	0.113502	8.95456e-69	3.17962e-67
EI24	903.884	-1.41407	0.0814844	9.25097e-69	3.27705e-67
ZNF646	844.356	1.50645	0.0870517	1.05622e-68	3.73265e-67
RPL30	1154.83	-1.41413	0.0815349	1.09963e-68	3.87684e-67
MGA	2449.99	0.981451	0.056253	1.19305e-68	4.19626e-67
ZNF91	1362.6	1.50348	0.0869693	1.47487e-68	5.17526e-67
PRRC2C	6631.24	1.21755	0.0700366	1.60574e-68	5.62124e-67
B2M	1788.51	-1.21386	0.0698281	1.65773e-68	5.77605e-67
COX6B1	917.245	-1.50491	0.0870896	1.65749e-68	5.77605e-67
ZNF26	282.016	2.22692	0.130944	1.74833e-68	6.0775e-67
MYL12A	2475.09	-1.04697	0.0601419	1.95788e-68	6.79006e-67
DOCK4	1450.09	1.11691	0.0643082	3.15522e-68	1.0917e-66
HIGD1A	1179.83	-1.21406	0.0700277	3.74106e-68	1.2914e-66
RPL11	1646.48	-1.17465	0.0677476	4.25829e-68	1.46655e-66
DYNLL1	1686.16	-1.11859	0.0645268	5.54736e-68	1.90609e-66
GAS2L3	1877.27	1.1425	0.0659291	5.66231e-68	1.9411e-66
SIPA1L1	1046.76	1.27683	0.0738219	5.67658e-68	1.94152e-66
MAT2A	3695.68	0.963151	0.0554832	5.78801e-68	1.97509e-66
RANBP1	1960.92	-1.13308	0.0653949	6.12228e-68	2.08438e-66
LSM4	1022.27	-1.31168	0.0759563	7.59585e-68	2.58016e-66
DAD1	744.779	-1.46994	0.0854439	8.28258e-68	2.80702e-66
GOLGA8A	445.47	1.83212	0.107892	9.53874e-68	3.22539e-66
ABCC6	1738.97	1.14752	0.0663649	1.0793e-67	3.64122e-66
H2AC11	2169.03	-1.1115	0.064279	1.20937e-67	4.07081e-66
TAS2R4	125.721	4.22823	0.245462	1.42838e-67	4.79718e-66
VPS13D	2152.93	1.12626	0.065239	1.87492e-67	6.28266e-66
FAT4	1322.25	1.21066	0.070334	3.2426e-67	1.08412e-65
ATRX	1082.31	1.47919	0.0864027	3.25629e-67	1.08626e-65
OGT	1241.78	1.1371	0.0660398	3.94209e-67	1.31209e-65
RPS10	1789.88	-1.14003	0.0662321	4.30696e-67	1.43033e-65
STARD7	4112.58	-0.883066	0.051277	7.6346e-67	2.52979e-65
BOD1L1	1261.1	1.34742	0.0786962	7.84584e-67	2.59401e-65
RPL32	5194.64	-0.99027	0.0576356	1.17419e-66	3.87354e-65
KLC1	993.196	1.32797	0.0776821	1.39148e-66	4.58017e-65
IRAK1	1461.77	-1.17751	0.0687743	1.80095e-66	5.91491e-65
ADIPOR1	1008.15	-1.29048	0.0756098	2.71776e-66	8.90636e-65
GNB1	4934.69	-0.897101	0.0523916	4.04084e-66	1.32131e-64
PTMA	6965.52	-0.974806	0.0570162	5.23288e-66	1.70734e-64
COPZ1	1632.8	-1.08007	0.0632763	6.23234e-66	2.02899e-64
ZNF407	590.741	1.68123	0.0999053	6.65196e-66	2.16087e-64
LAMB1	9419.34	0.826118	0.0483139	7.08407e-66	2.29623e-64
STOML2	1327.74	-1.18197	0.0694089	8.59891e-66	2.78119e-64
RPL26	1807.33	-1.06038	0.0622181	1.03733e-65	3.34781e-64
S100A10	1137.72	-1.29188	0.0760628	1.11958e-65	3.60542e-64
H2BC4	2634.14	-1.03658	0.060847	1.25914e-65	4.04612e-64
ITM2B	2272.28	-1.04256	0.0612785	1.81241e-65	5.81143e-64
PRDX1	5817.2	-0.984421	0.0578376	1.89273e-65	6.05594e-64
WSB2	1148.73	-1.23871	0.0730963	2.77186e-65	8.84972e-64
PARK7	1265.28	-1.24964	0.0738057	3.38382e-65	1.07804e-63
LRIG2	449.32	1.71237	0.102626	5.19845e-65	1.65262e-63
MT-ND2	3440.24	-1.14484	0.06767	6.57793e-65	2.0867e-63
FURIN	9115.54	-0.918313	0.0541704	7.12153e-65	2.25434e-63
NTS	3218.63	-1.3368	0.0793391	8.67536e-65	2.74038e-63
TMBIM6	8903.61	-0.98154	0.0580236	1.12439e-64	3.54421e-63
AP2M1	2663.28	-0.993935	0.0588028	1.3645e-64	4.29198e-63
EID3	130.674	4.17367	0.248635	2.73136e-64	8.57325e-63
POLDIP2	2185.84	-0.974707	0.0578526	3.62758e-64	1.13624e-62
UACA	689.855	1.5776	0.0947494	3.8686e-64	1.20918e-62
MLYCD	393.917	1.92085	0.116914	4.37215e-64	1.36371e-62
CEP192	2149.73	1.08945	0.0647827	4.39368e-64	1.36755e-62
NRAS	1816.77	-1.18345	0.0704614	4.48417e-64	1.39281e-62
TEP1	882.731	1.31356	0.0784065	4.98447e-64	1.54498e-62
CENPC	357.816	2.09384	0.128151	8.97036e-64	2.77466e-62
ENSG00000285976	4142.7	-1.09555	0.0653361	9.85987e-64	3.04347e-62
PRPF38B	448.763	1.66868	0.101128	1.82244e-63	5.61371e-62
GPX3	797.632	-1.41698	0.0851739	1.86266e-63	5.72576e-62
CMTM6	1690.49	-1.1912	0.0712975	1.91772e-63	5.88285e-62
ERGIC3	1794.2	-1.02552	0.0612806	2.13073e-63	6.52285e-62
RPS27	1636.13	-1.18009	0.0706647	2.27693e-63	6.9561e-62
PTP4A1	4147.28	-1.09382	0.0654549	2.57588e-63	7.85327e-62
YWHAQ	3161.36	-0.98571	0.0589214	2.61138e-63	7.94523e-62
ABCA5	428.068	1.76601	0.107676	3.23317e-63	9.81696e-62
ZNF638	1673.07	1.2737	0.0765594	4.31459e-63	1.30738e-61
FANCB	662.842	1.53288	0.0927843	5.05031e-63	1.5272e-61
RPL10A	2739.85	-0.909964	0.0545296	6.33542e-63	1.91193e-61
BTF3	1837.33	-1.14487	0.0688687	9.25992e-63	2.78885e-61
ATP6V0C	688.966	-1.47918	0.0896473	1.12633e-62	3.38535e-61
PTPRM	1184.95	1.16154	0.0699595	1.23343e-62	3.69981e-61
PTTG1IP	2976.8	-1.08339	0.0651944	1.26702e-62	3.7929e-61
RPL6	5884.49	-0.841729	0.0505587	1.40839e-62	4.19919e-61
WDFY3	1373.4	1.1026	0.0663904	1.40626e-62	4.19919e-61
HMGN2	2894.61	-0.976795	0.0587413	1.43659e-62	4.2747e-61
GABARAP	1101.88	-1.3175	0.0796374	1.6142e-62	4.79362e-61
SRP9	1840.29	-1.01944	0.0613887	1.86017e-62	5.51307e-61
TBC1D8	899.064	1.32868	0.0803853	1.94169e-62	5.74324e-61
ZNF292	1100.73	1.48128	0.0899707	2.00555e-62	5.92036e-61
MGST1	993.017	-1.33492	0.080897	2.95074e-62	8.69328e-61
ENC1	2766.91	1.09655	0.0662193	3.21409e-62	9.45045e-61
NOPCHAP1	1185.78	1.12881	0.0682691	4.33191e-62	1.27121e-60
RPL7A	12794.7	-0.868878	0.0524196	4.5025e-62	1.31866e-60
RPL9	3940	-0.940834	0.0567965	4.54677e-62	1.32902e-60
NAIP	275.408	2.36624	0.146239	4.86086e-62	1.41804e-60
CYP4F3	403.782	1.97718	0.12272	5.3875e-62	1.5686e-60
CAD	1450.72	1.15767	0.0701106	5.67551e-62	1.64922e-60
ARL5B	1281.18	-1.37142	0.0836148	1.23135e-61	3.57116e-60
TSPAN13	1181.6	-1.17308	0.0713075	1.46886e-61	4.2517e-60
SDC4	3836.13	-1.03612	0.0628966	1.61144e-61	4.65535e-60
AKT3	427.93	2.16168	0.135001	1.96395e-61	5.66273e-60
SNRPD2	968.542	-1.29994	0.0792914	2.0895e-61	6.01308e-60
TMX2	2464.61	-0.914332	0.0555093	2.2749e-61	6.53398e-60
ASCC3	2589.79	0.926048	0.0562345	2.36809e-61	6.78854e-60
ATP6V1F	663.914	-1.47189	0.0902165	2.50266e-61	7.16049e-60
SNRPB	2763.32	-0.990411	0.0601946	2.54321e-61	7.26254e-60
EIF4G2	11199.9	-0.90579	0.0550105	2.55833e-61	7.29172e-60
SRSF11	1492.66	1.24003	0.0756961	3.45931e-61	9.84084e-60
KIF13B	2149.69	0.999812	0.0609014	4.53491e-61	1.2876e-59
GLO1	1625.77	-1.09208	0.0666852	6.66902e-61	1.88994e-59
LYZ	1056.77	-1.27487	0.0782892	1.4514e-60	4.1053e-59
HUWE1	18100.8	0.916898	0.0560632	1.55294e-60	4.38418e-59
PRDX3	2110.48	-1.03269	0.0632461	1.77708e-60	5.00748e-59
ODC1	3168.71	-0.94493	0.057863	2.16169e-60	6.07971e-59
CHRM3	291.912	2.07721	0.131022	2.34952e-60	6.5955e-59
NDUFS8	1243.61	-1.13528	0.0697332	2.7891e-60	7.81473e-59
MT-ND5	4562.07	-1.01122	0.0620777	3.55311e-60	9.93668e-59
CLCN6	761.548	1.52565	0.0946747	4.16671e-60	1.16308e-58
GNB2	1547.83	-1.07619	0.0661649	4.36053e-60	1.2149e-58
H2BC5	1721.79	-1.02589	0.0630377	4.38392e-60	1.21914e-58
YIF1A	2345.9	-1.00012	0.0614549	4.71721e-60	1.30938e-58
EEF1G	5173.15	-0.914004	0.0561376	5.18702e-60	1.4371e-58
PERP	1639.1	-1.19822	0.0738757	5.91272e-60	1.63512e-58
KDELR1	1714.21	-1.23522	0.0762759	7.59214e-60	2.09566e-58
SLX4	570.187	1.45156	0.0900921	7.98305e-60	2.19948e-58
NQO1	8432.38	-0.765546	0.0470652	9.08965e-60	2.49974e-58
SRM	953.1	-1.28035	0.0792342	1.08087e-59	2.967e-58
DSTN	2022.22	-1.14417	0.0707002	1.30872e-59	3.58584e-58
B4GALT1	2197.12	-0.976862	0.0602929	1.62591e-59	4.44675e-58
ARHGDIA	2382.6	-1.00243	0.0619999	2.62808e-59	7.17443e-58
RPL28	3332.57	-0.987001	0.0611619	4.50396e-59	1.22729e-57
EIF4A2	3504.35	1.01795	0.0631556	5.65953e-59	1.53935e-57
NPIPB7	112.103	3.87454	0.241523	7.92132e-59	2.15061e-57
FSD1L	269.037	2.12435	0.135991	9.28711e-59	2.51682e-57
NME1	1001.7	-1.20377	0.0750259	9.76054e-59	2.64031e-57
HYPK	124.851	3.57407	0.222903	1.14063e-58	3.07992e-57
SF3B1	5743.46	0.910273	0.0566047	1.35279e-58	3.64616e-57
AGO3	566.085	1.42867	0.0896157	1.44985e-58	3.90069e-57
SUMO3	1124	-1.27548	0.0798977	2.57216e-58	6.90768e-57
CDK5RAP2	2510.21	1.01642	0.0634417	2.71303e-58	7.27286e-57
SPG11	998.87	1.13746	0.0711118	2.79946e-58	7.49108e-57
ZNF714	1827.3	1.09471	0.0685093	4.21096e-58	1.12479e-56
RTTN	370.987	1.70423	0.108479	4.39229e-58	1.17112e-56
CKS1B	1089.74	-1.22428	0.0768985	6.53916e-58	1.74042e-56
C21ORF58	258.029	2.28472	0.147085	7.36475e-58	1.95666e-56
ADAT2	264.415	2.24538	0.144737	7.72717e-58	2.04928e-56
GPATCH2L	815.499	1.24084	0.0780558	8.88543e-58	2.35227e-56
MPC2	1241.85	-1.17177	0.0736366	9.21119e-58	2.43418e-56
ZNF417	556.045	1.41318	0.0893385	1.16421e-57	3.07113e-56
TMED10	1906.51	-1.14603	0.0720771	1.24603e-57	3.28113e-56
MTOR	4237.33	0.851064	0.0533632	1.2996e-57	3.41614e-56
ANKMY1	259.081	2.09574	0.135688	1.44603e-57	3.79437e-56
ARPC3	1148.97	-1.20053	0.0756446	1.60941e-57	4.21564e-56
CDK4	2059.14	-0.978849	0.0615254	1.79682e-57	4.69827e-56
EBP	2571.74	-0.899274	0.0564828	1.8133e-57	4.73304e-56
PHF14	1079.78	1.2084	0.0762009	1.90158e-57	4.95476e-56
NECTIN2	2323.57	-0.97049	0.0610746	2.5041e-57	6.51329e-56
LRP1B	263.982	2.20336	0.142917	2.78817e-57	7.23952e-56
DDX31	766.507	1.37821	0.0875093	4.38136e-57	1.13564e-55
ZYG11A	360.127	1.88223	0.121894	4.57528e-57	1.18384e-55
PSMA7	2507.14	-0.940354	0.0593302	5.16493e-57	1.33409e-55
ATP5MF	585.685	-1.49773	0.095513	5.35793e-57	1.38155e-55
H2BC11	1991.77	-1.0042	0.0634339	5.91656e-57	1.52295e-55
CD164	3434.19	-1.05853	0.0669292	6.41147e-57	1.64749e-55
TRAM1	3141.89	-1.05454	0.0666767	6.47491e-57	1.66092e-55
ILF3	6531.88	0.765007	0.048244	6.60561e-57	1.69154e-55
DENND2B	802.883	1.2352	0.0783248	6.81625e-57	1.74248e-55
DMXL2	1586.77	1.15266	0.0730589	8.58444e-57	2.19073e-55
KDM5A	1569.77	0.957982	0.0605756	8.60861e-57	2.19313e-55
KIAA1109	1079.71	1.16804	0.0740808	9.48304e-57	2.41177e-55
H2AC13	1036.13	-1.16903	0.0741548	9.81306e-57	2.49145e-55
HSBP1	859.033	-1.27099	0.0807728	9.98819e-57	2.53159e-55
TPRN	736.081	1.33032	0.0847188	1.21834e-56	3.08274e-55
TOMM22	843.001	-1.2811	0.08152	1.30567e-56	3.29809e-55
HEATR1	2643.89	0.953559	0.0604736	1.81734e-56	4.58277e-55
YEATS2	1303.34	1.17261	0.0745983	1.99461e-56	5.02127e-55
DPH3	645.993	-1.4792	0.0948187	2.20955e-56	5.55299e-55
RPL17-C18ORF32	1436.95	-1.05587	0.0671367	2.62053e-56	6.57475e-55
GVQW3	200.449	2.36879	0.154408	2.91231e-56	7.29449e-55
PAXBP1	530.59	1.58549	0.102211	3.4066e-56	8.51822e-55
AIDA	1119.26	-1.22192	0.0780382	4.24774e-56	1.06037e-54
NOTCH2NLC	220.101	2.14958	0.141206	4.67688e-56	1.16554e-54
RAB8B	2420.11	-1.02922	0.0656559	6.36002e-56	1.58235e-54
RAPGEF5	765.969	1.3809	0.0886951	7.32016e-56	1.81819e-54
ZNF207	2952.44	0.912905	0.0582409	8.77277e-56	2.17536e-54
CLK4	211.663	2.72786	0.176192	9.48545e-56	2.34816e-54
SDHC	951.961	-1.1956	0.0766199	1.1038e-55	2.72795e-54
TMSB4X	886.245	-1.2837	0.0824315	1.20309e-55	2.96842e-54
KMT2B	2066.84	0.923664	0.0590212	1.26629e-55	3.11919e-54
PSMB6	836.191	-1.25265	0.0804067	1.27416e-55	3.13338e-54
LAPTM4B	1728.1	-1.26045	0.0809353	1.3367e-55	3.28174e-54
MCFD2	1580.21	-1.01511	0.0649643	1.45922e-55	3.57665e-54
MTPN	2111.87	-1.1776	0.0755731	1.67467e-55	4.09799e-54
CKAP5	3545.57	0.880661	0.0563232	1.73537e-55	4.23954e-54
ARHGAP11B	108.996	3.71775	0.238941	1.92344e-55	4.69131e-54
CCNT2	933.164	1.2593	0.0810732	2.53353e-55	6.16921e-54
BRMS1	2125.66	-0.906985	0.0582223	4.05258e-55	9.852e-54
TPTE	193.681	2.52755	0.166332	1.27812e-54	3.10211e-53
COX6A1	924.163	-1.20313	0.0779375	1.44518e-54	3.50185e-53
CTSB	2072.25	-0.928451	0.0599566	1.63269e-54	3.94978e-53
AP2S1	652.342	-1.37468	0.0894671	1.80414e-54	4.35746e-53
RPL34	940.444	-1.22616	0.0796593	2.6105e-54	6.29481e-53
DDX5	5178.33	0.71318	0.0460848	2.91938e-54	7.02824e-53
COX8A	470.05	-1.60591	0.105642	3.33274e-54	8.01041e-53
ARPP19	1719.28	-1.08918	0.0707906	4.87317e-54	1.1694e-52
RPS24	2390.63	-0.960618	0.0623721	5.54758e-54	1.3291e-52
MAZ	2159.88	-0.884116	0.0573811	6.0202e-54	1.44001e-52
HSPB1	804.763	-1.24397	0.0811401	6.20593e-54	1.48205e-52
BRD1	794.191	1.21261	0.0791056	7.3676e-54	1.75665e-52
LY6G5B	147.374	3.16393	0.206554	7.81731e-54	1.86089e-52
ZBED6	1398.71	1.05585	0.0687379	8.00712e-54	1.90303e-52
TRIM11	809.051	1.30924	0.0856261	8.3913e-54	1.99116e-52
H4C5	1571.46	-1.14349	0.0745916	9.55212e-54	2.263e-52
ZNF75A	378.264	1.61491	0.106787	1.00905e-53	2.38676e-52
SMC4	2748.93	1.00899	0.0658105	1.42838e-53	3.37324e-52
ALKBH5	2157.45	-0.939796	0.061265	1.5111e-53	3.56294e-52
DDOST	1897.13	-0.979628	0.0638934	1.53638e-53	3.61682e-52
SEPHS2	2649.96	-0.943207	0.0615052	1.60457e-53	3.77137e-52
MT-ND4L	879.201	-1.27742	0.0837313	1.66827e-53	3.91492e-52
PRPF39	353.369	1.79148	0.119727	1.69786e-53	3.97808e-52
RPL14	3125.46	-0.818144	0.0533258	1.89553e-53	4.43423e-52
CAPNS1	2177.6	-1.02876	0.0672253	2.09687e-53	4.89753e-52
SYNE1	864.952	1.19323	0.0781649	2.11936e-53	4.94229e-52
SLC25A5	3286.79	-0.875744	0.0571605	2.3469e-53	5.46435e-52
TTC6	229.272	2.27931	0.15351	2.49238e-53	5.79401e-52
TMEM106B	911.609	-1.28723	0.084552	2.5921e-53	6.01643e-52
EPG5	782.248	1.22323	0.0802726	2.82401e-53	6.5445e-52
H3C7	1402.35	-1.10274	0.0722331	2.928e-53	6.77493e-52
RBM12	3022.52	0.832474	0.0544307	3.86464e-53	8.92828e-52
MAN2C1	282.928	2.02317	0.137034	5.3728e-53	1.23933e-51
SPG7	878.054	1.29866	0.0856796	6.78281e-53	1.56215e-51
ZNF430	412.029	1.6786	0.112388	8.6941e-53	1.99924e-51
NACA	2130.44	-1.02672	0.0675021	8.76977e-53	2.01353e-51
H1-2	5594.9	-0.810677	0.0532085	9.86699e-53	2.26196e-51
DYSF	260.11	2.00607	0.136338	1.21454e-52	2.78e-51
COX5B	684.79	-1.32498	0.0876991	1.23541e-52	2.82342e-51
TANC1	936.751	1.12618	0.074255	1.24544e-52	2.84196e-51
MPZL1	1115.57	-1.10771	0.0730363	1.32356e-52	3.01561e-51
MYL6	3777.12	-0.832315	0.0547367	1.49732e-52	3.4063e-51
HELZ2	1146.44	1.05909	0.0698263	1.52741e-52	3.46945e-51
H2AC12	2316.85	-1.04654	0.0689896	1.54023e-52	3.49323e-51
TAGLN2	2041.35	-0.983509	0.0648185	1.73528e-52	3.92959e-51
SZRD1	1228.92	-1.07285	0.0707961	1.79755e-52	4.06444e-51
MYO6	1743.24	0.967121	0.0637434	1.84363e-52	4.1623e-51
EIF1	3087.6	-0.93032	0.0613826	2.57751e-52	5.81033e-51
ZZEF1	1506.69	0.930599	0.0614538	3.13996e-52	7.06752e-51
CMPK1	1978.97	-1.07775	0.0713091	3.2604e-52	7.32752e-51
POLR2E	1891.97	-0.938637	0.062002	3.28479e-52	7.3712e-51
RPL36	1135.92	-1.21616	0.0806707	3.47081e-52	7.77692e-51
CAPZA2	1218.94	-1.11517	0.0738603	3.63657e-52	8.13607e-51
SARAF	1129.04	-1.12635	0.0746427	3.97511e-52	8.88013e-51
EXOC3L4	134.639	2.93197	0.195345	4.34202e-52	9.68524e-51
ZNF276	218.335	2.0857	0.142775	4.64902e-52	1.03545e-50
CLDN6	1094.32	-1.15978	0.0769844	5.12276e-52	1.13926e-50
SLC25A1	1746.49	-1.02429	0.0678678	5.30413e-52	1.17783e-50
NIPSNAP1	2943.93	-0.850288	0.0562437	5.50062e-52	1.21965e-50
KIFC1	1053.47	1.10382	0.0732507	5.90136e-52	1.30655e-50
GAMT	1228.81	-1.05671	0.0700854	6.04415e-52	1.33618e-50
RBM26	1215.62	1.09851	0.0729218	6.46387e-52	1.42685e-50
ZMYND8	968.219	1.13612	0.0754914	7.05943e-52	1.556e-50
TSPAN3	1419.22	-1.04737	0.0695396	7.90602e-52	1.74003e-50
CLPTM1L	1064.11	-1.08906	0.0724741	1.17089e-51	2.57318e-50
ENSG00000284906	275.101	1.84768	0.126255	1.27267e-51	2.79274e-50
RACK1	8710.56	-0.703918	0.0466894	1.34496e-51	2.94702e-50
SLC16A7	2413.1	-1.09338	0.0728285	1.4228e-51	3.11301e-50
AGPAT1	739.941	-1.263	0.0844101	1.53724e-51	3.35845e-50
NDUFA13	972.558	-1.1568	0.077179	1.64538e-51	3.58944e-50
DCAF8	664.908	1.26218	0.0844	1.74077e-51	3.79198e-50
BICD1	420.644	1.60252	0.108377	1.78152e-51	3.87506e-50
ECPAS	3641.22	0.790311	0.052521	1.79752e-51	3.90417e-50
DUSP9	4516.72	-0.809994	0.0538652	2.01741e-51	4.37537e-50
RPS3	3722.48	-0.882421	0.0587449	2.21882e-51	4.80518e-50
FKBP8	949.618	-1.18712	0.0793655	2.32247e-51	5.02233e-50
MYSM1	700.684	1.57495	0.106584	2.70443e-51	5.83983e-50
FNBP4	780.211	1.23395	0.0826623	2.98237e-51	6.43068e-50
H2AC17	1790.13	-1.12884	0.0754818	3.01333e-51	6.48803e-50
RAB5IF	1072.9	-1.15966	0.0776224	3.38767e-51	7.2835e-50
XBP1	5825.87	-0.710402	0.0473496	4.02492e-51	8.64109e-50
CEP350	1559.01	1.20456	0.0807566	4.0449e-51	8.67147e-50
CEP250	1006.62	1.08165	0.0724173	4.68574e-51	1.00309e-49
RPL17	1851.85	-0.946395	0.0632918	5.35071e-51	1.14379e-49
SEC11A	801.04	-1.23824	0.0831856	5.5096e-51	1.17607e-49
GOLM2	686.292	-1.29891	0.0873909	5.68037e-51	1.21078e-49
NAA25	1480.51	0.933035	0.0624116	5.79588e-51	1.23363e-49
WRN	794.608	1.17218	0.0786804	6.03496e-51	1.28269e-49
ZNF841	370.375	1.70029	0.116197	6.19027e-51	1.31382e-49
TOMM5	1107.27	-1.17295	0.078786	7.00714e-51	1.48507e-49
ANKRD12	694.275	1.54341	0.104872	8.75066e-51	1.85195e-49
H2AC8	2087.08	-0.963368	0.064628	1.03029e-50	2.17737e-49
MRPL51	674.747	-1.32207	0.0893979	1.52186e-50	3.21166e-49
MSANTD2	199.43	2.35065	0.162729	1.6377e-50	3.45123e-49
ATP5MC3	1547.13	-1.01844	0.0685499	1.86153e-50	3.91185e-49
PKD1	1808.04	0.997857	0.0671473	1.86126e-50	3.91185e-49
FUCA2	1857.22	-0.952468	0.0641646	2.68301e-50	5.63017e-49
RAN	3649.96	-0.759544	0.0510989	2.98546e-50	6.25601e-49
ZNF69	306.904	1.79977	0.124566	3.14409e-50	6.57916e-49
PHPT1	850.333	-1.16336	0.0786842	3.3543e-50	7.00917e-49
CHD7	2466.11	0.955554	0.0644722	3.74724e-50	7.81928e-49
DPYD	593.533	1.31349	0.0891813	3.89931e-50	8.12521e-49
REEP3	546.016	-1.42952	0.0974034	4.04363e-50	8.41415e-49
EME2	218.645	2.17008	0.151779	4.66377e-50	9.69099e-49
BANF1	716.99	-1.26218	0.0857671	6.065e-50	1.25851e-48
GSTO1	1423.33	-1.0146	0.0686981	6.96757e-50	1.44378e-48
CENPF	1877.56	1.40225	0.0957661	8.04577e-50	1.66488e-48
FASN	31466.4	0.828287	0.0560317	8.85689e-50	1.83018e-48
SETD5	3198.18	0.780161	0.0528359	1.24512e-49	2.56934e-48
ANK2	321.107	1.68741	0.11697	1.45779e-49	3.00401e-48
CLTA	1427.78	-0.992496	0.0674254	1.5294e-49	3.14721e-48
ZNF827	582.021	1.41042	0.0967298	1.87475e-49	3.85255e-48
ARPC2	1610.77	-0.937579	0.0637247	1.9498e-49	4.00126e-48
BCAP31	1204.02	-1.11955	0.0763207	2.19375e-49	4.49569e-48
POLA1	1256.71	1.01987	0.0696595	4.55626e-49	9.32435e-48
SCFD2	513.436	1.55024	0.10736	4.77516e-49	9.7589e-48
ZNF736	565.785	1.36635	0.0940855	5.89553e-49	1.20321e-47
SMS	1805.67	-0.897094	0.0612751	6.24445e-49	1.27267e-47
KIAA1191	1533.21	-1.02612	0.0702123	6.57671e-49	1.33855e-47
ZNF300	249.559	2.04389	0.14484	6.71918e-49	1.36568e-47
CALR	11796.1	-0.876158	0.059859	6.87652e-49	1.39576e-47
WDFY2	620.692	1.24838	0.0858208	7.87157e-49	1.59555e-47
GABRE	105.278	3.3729	0.231693	8.15287e-49	1.65032e-47
ZNF141	552.52	1.46008	0.101054	8.98483e-49	1.81625e-47
CLIC4	1715.5	-1.06126	0.0727714	9.33754e-49	1.88499e-47
IGF2R	10025.9	0.78306	0.0535573	1.04899e-48	2.11475e-47
AHSG	10206.8	-0.842141	0.0576336	1.06764e-48	2.14944e-47
C15ORF40	498.686	1.51347	0.10513	1.24231e-48	2.49772e-47
SELENOT	793.342	-1.18866	0.0818065	1.29569e-48	2.60153e-47
RPL22	1467.64	-1.00309	0.0688509	1.36803e-48	2.74306e-47
CCDC142	279.728	1.99107	0.141457	1.37989e-48	2.76312e-47
TRIM66	219.714	2.02899	0.144452	1.77901e-48	3.55754e-47
CYB5R3	1573.84	-1.01688	0.0699028	1.81274e-48	3.62013e-47
NEU1	2297.21	-0.852515	0.0585191	1.98628e-48	3.96138e-47
ZXDC	856.894	1.21022	0.0835118	2.07615e-48	4.13508e-47
H3-7	1469.87	-0.960613	0.0660325	2.09306e-48	4.16318e-47
COX4I1	1575.5	-0.959389	0.065969	2.24393e-48	4.45375e-47
MAL2	1160.75	-1.1711	0.0807811	2.24513e-48	4.45375e-47
H2BC8	1572.13	-1.05284	0.0724903	2.29278e-48	4.5422e-47
NDUFV2	1889.7	-0.880236	0.0605689	3.13892e-48	6.21022e-47
TMEM230	1379.79	-1.0531	0.0726769	3.73998e-48	7.38956e-47
NUP205	3689.03	0.818657	0.0563565	3.91475e-48	7.72462e-47
TMBIM1	1891.6	-0.879389	0.0606017	4.32464e-48	8.52212e-47
APH1A	894.92	-1.19125	0.0824771	4.53077e-48	8.91652e-47
USP24	2931.95	0.764885	0.0526975	5.141e-48	1.01041e-46
RPS25	1062.57	-1.12621	0.0779598	5.58784e-48	1.09678e-46
EIF1AX	3371.07	-0.848598	0.0585553	6.06328e-48	1.18853e-46
COPE	1997.68	-0.91337	0.0631343	7.58522e-48	1.48491e-46
ANKS1B	189.926	2.17518	0.156052	7.82477e-48	1.52979e-46
SUPT6H	4300.84	0.772593	0.0533437	8.00169e-48	1.56233e-46
PEBP1	3318.55	-0.854778	0.0590791	8.47452e-48	1.65248e-46
WDR90	230.225	2.0788	0.149298	8.88255e-48	1.72977e-46
GPX1	666.786	-1.27601	0.0888011	9.01078e-48	1.75245e-46
RPL3	6125.86	-0.739763	0.0510975	9.22753e-48	1.79226e-46
PTGES3	4062.05	-0.937674	0.0649485	1.10527e-47	2.14396e-46
TRIM56	1619.7	0.865976	0.059952	1.17047e-47	2.26748e-46
ANKRD13D	901.323	1.133	0.0787241	1.19143e-47	2.30508e-46
TNRC6A	1084.95	1.08825	0.0756437	1.50693e-47	2.91171e-46
RASEF	793.845	1.16297	0.080966	1.60494e-47	3.09706e-46
CCDC93	1189.53	0.998398	0.0693559	1.73496e-47	3.34361e-46
UTP20	2783.63	0.890667	0.0617946	1.74181e-47	3.35248e-46
EIF5AL1	565.629	-1.38067	0.0967022	1.85678e-47	3.56915e-46
SLC5A3	1078.89	1.0635	0.0739936	1.98335e-47	3.80752e-46
GAPDH	18121.6	-0.683638	0.0473824	2.07154e-47	3.97169e-46
ZNF107	337.554	1.69357	0.120473	2.65883e-47	5.09114e-46
ZC3H11A	1360.85	0.986405	0.0687176	3.23046e-47	6.17774e-46
NSD1	2552.28	0.821727	0.057152	3.35993e-47	6.41707e-46
LTB4R2	101.742	3.45732	0.242061	4.35896e-47	8.31444e-46
DDAH1	1126.25	-1.10768	0.077473	5.08284e-47	9.68278e-46
LRRC59	2414.08	-0.86785	0.0605204	5.29844e-47	1.00806e-45
PRSS23	961.087	-1.11475	0.0780214	5.70886e-47	1.08476e-45
PGRMC1	773.959	-1.22095	0.0856668	6.26437e-47	1.18879e-45
CNIH1	1241.17	-1.1081	0.0775836	6.28604e-47	1.19138e-45
KIAA1217	842.104	1.11364	0.0779959	6.57568e-47	1.24469e-45
POMP	782.4	-1.26658	0.0889892	6.69381e-47	1.26544e-45
GRINA	863.68	-1.1156	0.0781522	6.87116e-47	1.29732e-45
RUFY3	648.488	1.23602	0.0868159	7.26348e-47	1.36966e-45
TNFRSF21	2961.81	-0.87299	0.0610441	9.15998e-47	1.72509e-45
DEK	1090.91	-1.13921	0.0800179	1.08444e-46	2.03974e-45
TPT1	6419.24	-0.80593	0.056372	1.11759e-46	2.09679e-45
PARP4	1033.35	1.07767	0.0756287	1.11743e-46	2.09679e-45
JPT2	2201.05	-0.858661	0.0601341	1.29273e-46	2.42232e-45
CDK2AP2	701.383	-1.26064	0.0888792	1.38876e-46	2.599e-45
GOLGA4	1149.5	1.13269	0.0796616	1.43859e-46	2.68886e-45
ATP6V0E1	623.871	-1.28644	0.0908382	1.66806e-46	3.11384e-45
ARPC1A	1134.22	-1.04613	0.0736093	2.10818e-46	3.93052e-45
ZNF606	315.365	1.68922	0.121429	2.18008e-46	4.05947e-45
S100P	605.114	-1.42769	0.101544	2.98818e-46	5.55728e-45
RTL10	847.612	1.10966	0.0783765	3.70725e-46	6.88594e-45
TAF1C	417.708	1.51332	0.10816	3.97833e-46	7.38024e-45
SRSF9	1060.59	-1.08486	0.0766941	4.82803e-46	8.94539e-45
ECH1	1648.88	-0.902358	0.0636502	5.06872e-46	9.37965e-45
KCNT2	177.15	2.39183	0.174088	5.14046e-46	9.48881e-45
CHST13	906.379	-1.11107	0.0786058	5.13945e-46	9.48881e-45
EIF3I	1398.18	-0.966568	0.0683076	6.3383e-46	1.16854e-44
ANKHD1	1290.97	0.955258	0.0676084	8.78504e-46	1.61762e-44
H2BC7	866.329	-1.12975	0.0802377	1.04537e-45	1.92249e-44
SNRNP200	8951.57	0.80394	0.0568905	1.18883e-45	2.18362e-44
HACD3	2460.1	-0.899138	0.0637109	1.26895e-45	2.32792e-44
PBRM1	1106.69	1.01254	0.0719233	1.55878e-45	2.8561e-44
PLCE1	1065.4	0.981104	0.0696689	1.5975e-45	2.92344e-44
DYNC1LI2	1621.4	0.962273	0.0683562	1.80175e-45	3.29317e-44
PTPN23	1879.82	0.875293	0.0621342	1.9241e-45	3.51249e-44
CNKSR3	2053.75	0.801485	0.0569173	2.41951e-45	4.41146e-44
GALNT1	1613.54	-1.26284	0.0904167	2.95129e-45	5.37446e-44
COX5A	670.253	-1.22931	0.0879842	3.21358e-45	5.84494e-44
VPS13C	1477.77	1.0821	0.0772879	3.75679e-45	6.8246e-44
ICMT	2794.23	-0.83276	0.0593117	4.07106e-45	7.3865e-44
ZRANB2	818.01	1.34191	0.0964544	4.14547e-45	7.51233e-44
ZNF226	211.013	2.12555	0.157704	4.18555e-45	7.57574e-44
CCDC82	303.111	1.7036	0.124543	4.6939e-45	8.48551e-44
ATP5MC2	954.689	-1.04984	0.075141	6.27401e-45	1.13282e-43
TPX2	6101.13	0.832765	0.0594506	6.45685e-45	1.16442e-43
NCOR1	3859.05	0.775773	0.0554372	8.76343e-45	1.57848e-43
VKORC1L1	1431.69	-0.975317	0.0698917	9.7999e-45	1.76303e-43
UBR2	999.393	1.0195	0.0731118	1.00444e-44	1.80485e-43
CENPJ	370.794	1.55291	0.113135	1.12364e-44	2.01659e-43
IL32	947.483	-1.10114	0.0791479	1.21939e-44	2.18579e-43
MGAT4B	1702.71	-0.879687	0.0630653	1.33736e-44	2.39438e-43
NSD2	5348.13	0.737161	0.0527777	1.3604e-44	2.4327e-43
ECHS1	1010.41	-1.03202	0.0741792	1.51184e-44	2.70026e-43
BRI3	826.471	-1.22476	0.0883968	1.67731e-44	2.9922e-43
ZDHHC20	1293.33	-1.1273	0.0812426	1.8593e-44	3.31289e-43
NRDE2	334.893	1.60427	0.117501	1.87539e-44	3.33756e-43
RPS17	2305.54	-0.885095	0.0635757	1.92658e-44	3.42456e-43
AK4	1478.45	-0.964011	0.0693263	2.01129e-44	3.57089e-43
ATAD2	2367.34	0.970466	0.0697976	2.01769e-44	3.57796e-43
FSIP2	101.977	3.36259	0.243007	2.30032e-44	4.0743e-43
TMEM106C	792.938	-1.15005	0.0830495	2.52673e-44	4.46999e-43
MYH9	22249.6	0.921656	0.0663521	2.75327e-44	4.86498e-43
IQGAP2	1734.72	1.20469	0.0871484	2.84856e-44	5.02738e-43
MSMO1	2742.61	-0.879972	0.0633659	3.16706e-44	5.58288e-43
ATP5F1D	689.043	-1.25328	0.0908246	3.21922e-44	5.66812e-43
FAU	966.126	-1.10935	0.0801627	3.31254e-44	5.82553e-43
ZNF324	269.195	1.76046	0.130498	3.35622e-44	5.89537e-43
UVSSA	768.306	1.17354	0.0849311	3.51116e-44	6.16027e-43
OSTC	678.023	-1.21955	0.0884564	4.42378e-44	7.75229e-43
ATP1B3	1056.09	-0.993099	0.0718247	5.58085e-44	9.76846e-43
LAPTM4A	1448.97	-0.907467	0.0655632	5.65523e-44	9.88702e-43
MORF4L1	3279.3	-0.723835	0.0522058	5.81343e-44	1.01517e-42
ZNF248	287.52	1.73881	0.129286	7.37184e-44	1.28579e-42
COX7A2	685.907	-1.25029	0.0910885	8.92464e-44	1.55481e-42
PTCD3	975.035	1.04858	0.0761207	9.72295e-44	1.69191e-42
STMN1	1935.85	-0.90153	0.0653151	9.76137e-44	1.69661e-42
SELENOF	788.961	-1.33264	0.0973616	9.87509e-44	1.71437e-42
FRYL	697.553	1.22007	0.0889478	1.16743e-43	2.02436e-42
TRAPPC1	459.927	-1.47964	0.108791	1.18458e-43	2.05171e-42
ATR	838.318	1.07534	0.0781794	1.18757e-43	2.0545e-42
KMT2D	8232.68	0.685345	0.0496136	1.26381e-43	2.18385e-42
TGIF2-RAB5IF	640.363	-1.22646	0.0894889	1.32972e-43	2.29508e-42
HEMK1	186.889	2.18979	0.165531	1.3814e-43	2.38151e-42
DHCR24	15160.3	-0.736383	0.0533613	1.40657e-43	2.4221e-42
ANKRD26	263.365	1.82723	0.137049	1.42034e-43	2.44298e-42
YWHAE	5089.05	-0.845904	0.0613727	1.44732e-43	2.48652e-42
PSMD8	1633.24	-0.952005	0.0691707	1.49927e-43	2.5728e-42
CD99	488.381	-1.43023	0.105171	1.76457e-43	3.02457e-42
BCAM	1803.16	-0.871845	0.0634052	2.15468e-43	3.68899e-42
ORM2	655.759	-1.25325	0.0917521	2.21494e-43	3.7878e-42
PSME2	678.57	-1.17666	0.0860455	2.48899e-43	4.25157e-42
SNU13	738.224	-1.19779	0.0876589	2.64298e-43	4.50943e-42
ZNF551	515.349	1.44561	0.106622	2.75154e-43	4.68928e-42
STRAP	1573.8	-0.99913	0.0729634	3.45962e-43	5.88927e-42
HNRNPAB	3111.68	-0.751859	0.0547934	4.04178e-43	6.87242e-42
PRDX5	708.691	-1.24475	0.0914194	4.16745e-43	7.078e-42
OR10H1	80.5742	4.63245	0.342178	4.50775e-43	7.64724e-42
MIF	552.683	-1.39125	0.102756	5.22418e-43	8.85255e-42
YBX1	3861.75	-0.770182	0.0562173	5.27089e-43	8.92153e-42
ANKHD1-EIF4EBP3	1217.81	0.953433	0.0697387	5.2829e-43	8.9317e-42
RIF1	2740.2	0.939007	0.0686778	5.39005e-43	9.10252e-42
TMEM50A	572.139	-1.31499	0.0969208	5.63195e-43	9.50025e-42
PABPC1L	87.271	3.49852	0.257198	5.87477e-43	9.89862e-42
DUSP3	2531.41	-0.812009	0.0593489	6.25506e-43	1.05275e-41
MTCH2	1131.05	-1.041	0.0763728	7.29997e-43	1.22722e-41
PSMB4	2313.57	-0.816909	0.059761	7.34129e-43	1.23277e-41
VMA21	658.15	-1.18107	0.0868865	7.47956e-43	1.25458e-41
H2AC16	780.704	-1.18777	0.087408	7.73871e-43	1.29658e-41
FADS1	4583.98	-0.766688	0.0561272	9.22636e-43	1.54409e-41
PSMB1	1399.78	-0.920761	0.067544	9.83489e-43	1.64408e-41
SRSF6	4937.53	0.696246	0.051004	1.17614e-42	1.96393e-41
UBE2J1	1227.31	-1.06801	0.0786038	1.21534e-42	2.02712e-41
ANKRD50	900.055	1.10729	0.0815938	1.33725e-42	2.22796e-41
REEP5	592.878	-1.2956	0.0959574	1.53138e-42	2.54854e-41
CNN2	5598.73	-0.823257	0.0605496	1.97701e-42	3.28648e-41
ZNF236	542.244	1.27093	0.0942104	2.03111e-42	3.37265e-41
NOTCH2NLB	182.958	1.993	0.152974	2.28108e-42	3.78349e-41
ANKRD10	479.932	1.32601	0.0985834	2.59178e-42	4.29405e-41
ELOVL2	883.715	-1.08712	0.0804138	2.89199e-42	4.7861e-41
UBE2E3	979.21	-1.01476	0.074998	3.08511e-42	5.10003e-41
PRPF3	642.177	1.15816	0.0858243	3.13646e-42	5.17917e-41
H3C10	1693.99	-0.914211	0.0675048	3.37252e-42	5.5628e-41
SCAMP3	859.121	-1.10978	0.0821939	3.37949e-42	5.56811e-41
SUMO1	665.407	-1.21894	0.0905127	3.55084e-42	5.84071e-41
TRIR	735.221	-1.11471	0.082589	3.55279e-42	5.84071e-41
TAX1BP3	663.765	-1.25913	0.093726	4.59954e-42	7.55319e-41
ZBTB40	868.813	1.00769	0.0747092	5.58637e-42	9.16362e-41
CLTCL1	477.7	1.29309	0.0964645	5.75699e-42	9.43309e-41
SDF4	1831.7	-0.829515	0.0613812	5.9901e-42	9.80426e-41
ZNF655	983.813	1.02688	0.0762089	6.36852e-42	1.04122e-40
ATP5MK	530.297	-1.29046	0.0963704	7.06924e-42	1.15451e-40
H1-1	1673.1	-0.860384	0.0637547	7.26639e-42	1.18541e-40
MRNIP	129.217	2.55119	0.194285	8.25249e-42	1.3448e-40
L2HGDH	648.332	1.33085	0.0995981	8.30391e-42	1.3517e-40
TIA1	1097	1.19177	0.0888557	8.328e-42	1.35414e-40
NUP214	2349.54	0.791741	0.058687	8.83598e-42	1.43517e-40
COLGALT1	1567.65	-0.913765	0.0678459	9.30541e-42	1.50977e-40
SMARCC2	1171.38	0.915571	0.0680222	1.03754e-41	1.68154e-40
IL18BP	144.571	2.47234	0.189383	1.07271e-41	1.73665e-40
USP34	2437.02	0.912538	0.0678654	1.25576e-41	2.03078e-40
PRDX2	1050.3	-1.06575	0.0794595	1.31039e-41	2.11682e-40
KATNIP	461.45	1.31299	0.0984608	1.31978e-41	2.12969e-40
H3C13	1028.83	-1.04784	0.0781608	1.5076e-41	2.43013e-40
LIMS1	803.194	-1.10978	0.0829083	1.629e-41	2.62297e-40
RAB1A	1229.69	-0.973471	0.0726034	1.81093e-41	2.91276e-40
ZNF587B	1014.54	0.99031	0.07388	1.82142e-41	2.92647e-40
RHOC	1342.82	-0.888736	0.0662125	1.82851e-41	2.93469e-40
DNAH6	128.332	2.72305	0.206814	2.26392e-41	3.62959e-40
CCDC57	135.276	2.51562	0.193095	2.28607e-41	3.66115e-40
RNF187	902.188	-1.0736	0.0803254	2.40354e-41	3.84515e-40
RBM19	1086.99	0.96787	0.0723495	2.7644e-41	4.4177e-40
AMOT	346.251	1.47398	0.111779	3.26301e-41	5.20891e-40
GEN1	509.14	1.2379	0.0931378	3.47387e-41	5.53957e-40
VAMP3	1024.18	-1.01302	0.0758776	3.52006e-41	5.60722e-40
ZNF106	2447.8	0.801748	0.0599099	3.74724e-41	5.96271e-40
CCNT1	1154.24	0.965029	0.072264	3.81828e-41	6.06927e-40
KANK2	750.726	1.21147	0.0911424	3.85402e-41	6.11954e-40
HMGN1	1715.57	-0.906578	0.0678946	4.49038e-41	7.12237e-40
KCTD13	191.743	1.99575	0.156009	4.89012e-41	7.74815e-40
PSMB2	2652.15	-0.771869	0.0577491	4.95646e-41	7.84492e-40
VOPP1	1216.33	-0.930178	0.0697632	5.5083e-41	8.70909e-40
POLR1A	3182.19	0.768746	0.0575898	6.28353e-41	9.92424e-40
TCERG1	1184.25	0.906231	0.0680035	6.41043e-41	1.01139e-39
TIMM17B	696.273	-1.21605	0.0917681	6.50799e-41	1.0257e-39
PNN	804.089	1.22947	0.0928279	6.70552e-41	1.05571e-39
ZNF692	143.562	2.26969	0.177869	9.41006e-41	1.47995e-39
SERF2	1579.21	-0.895442	0.0673559	1.00885e-40	1.58497e-39
SFPQ	6388.76	0.651479	0.0488942	1.05511e-40	1.65589e-39
MRE11	556.353	1.23761	0.0937536	1.15934e-40	1.81756e-39
PHB1	1445.67	-0.942579	0.0710061	1.17268e-40	1.83654e-39
GRHL1	497.751	1.27579	0.0968363	1.36013e-40	2.12787e-39
NINJ1	697.503	-1.15341	0.0874219	1.80815e-40	2.8258e-39
VAMP1	98.0876	3.12979	0.238171	2.14473e-40	3.34829e-39
ENSG00000285043	3133.76	-0.701095	0.0528625	2.22866e-40	3.47568e-39
KLHDC3	614.492	-1.22528	0.0932952	2.98433e-40	4.64931e-39
HEATR5B	601.616	1.1588	0.0881634	3.42868e-40	5.33598e-39
FLOT2	1252.88	-0.888891	0.0673233	3.43489e-40	5.34005e-39
CENPE	572.395	1.51082	0.116395	3.63568e-40	5.6463e-39
CSRP1	1789.97	-1.03792	0.0788225	3.75182e-40	5.82061e-39
SOD1	898.277	-1.06599	0.0810474	4.20508e-40	6.51699e-39
PSMB3	1175.23	-0.930305	0.0705837	4.2427e-40	6.56845e-39
LINS1	200.208	1.87508	0.14783	4.52024e-40	6.99087e-39
UGGT2	356.116	1.39921	0.107459	4.998e-40	7.72173e-39
RHOD	615.142	-1.20954	0.0923546	5.18635e-40	8.00441e-39
SLC22A15	205.544	1.99135	0.157962	5.45077e-40	8.4038e-39
PTP4A2	2051.79	-0.982494	0.0747774	6.4178e-40	9.88448e-39
SNX33	1406.25	0.859274	0.0653327	7.20357e-40	1.10832e-38
BRIP1	581.541	1.20556	0.0922441	7.57092e-40	1.16364e-38
RELN	5074.86	0.793465	0.0603031	7.62308e-40	1.16946e-38
ACTB	78033.9	-0.782808	0.0594864	7.62449e-40	1.16946e-38
MPRIP	3131.55	0.734178	0.0557704	7.79126e-40	1.1938e-38
CD302	662.943	-1.42357	0.109726	7.80085e-40	1.19404e-38
FAN1	459.797	1.28384	0.0985924	9.78419e-40	1.49609e-38
ATP5PO	504.273	-1.29944	0.0998505	1.00009e-39	1.52765e-38
NUS1	1067.12	-1.00459	0.0766878	1.0131e-39	1.54594e-38
YES1	1292.21	-1.03172	0.078823	1.08012e-39	1.64651e-38
H2AC4	1415.8	-0.934839	0.0713314	1.12461e-39	1.71259e-38
ZNF516	1318.12	0.892036	0.0680273	1.1281e-39	1.71614e-38
CHTF18	423.344	1.49271	0.115703	1.1813e-39	1.79523e-38
DHX15	3998.55	0.649545	0.0494409	1.26412e-39	1.91913e-38
BOLA2-SMG1P6	440.419	1.35174	0.1042	1.27394e-39	1.93207e-38
DNASE1	310.676	1.49012	0.115572	1.33529e-39	2.02305e-38
MAP1LC3B	930.216	-1.02326	0.0783152	1.5009e-39	2.27165e-38
DHX9	4522.65	0.82112	0.0626767	1.53514e-39	2.32112e-38
SMC1A	4665.3	0.701125	0.0534836	1.70512e-39	2.57551e-38
CAPRIN2	342.391	1.60996	0.125927	1.81831e-39	2.7437e-38
SHROOM3	866.891	1.07995	0.0828563	1.91685e-39	2.88945e-38
SRP14	660.679	-1.15004	0.0883686	1.94775e-39	2.93307e-38
ERP29	1681.88	-0.877995	0.0672124	2.2451e-39	3.37741e-38
FAM193A	1226.64	0.935498	0.0716764	2.28082e-39	3.42769e-38
YWHAH	1478.48	-0.877864	0.0672548	2.56719e-39	3.85415e-38
ZDHHC17	541.995	1.2125	0.0934703	2.62317e-39	3.93423e-38
LYST	600.193	1.3495	0.104477	2.66894e-39	3.99884e-38
PSMB5	1863.81	-0.853959	0.0654279	2.73431e-39	4.09266e-38
YLPM1	1751.8	0.842813	0.0646025	3.01804e-39	4.5128e-38
H2BC9	1029.55	-1.01638	0.0781085	3.08626e-39	4.61017e-38
ZNF726	256.181	1.76306	0.139722	3.10271e-39	4.6301e-38
GTF3C6	397.723	-1.46902	0.11455	3.86352e-39	5.75967e-38
ZNF594	150.185	2.35399	0.188102	3.90405e-39	5.81426e-38
YWHAZ	5927.27	-0.775579	0.0595208	4.22714e-39	6.28914e-38
ATP5F1B	7448.62	-0.663611	0.0508776	4.29741e-39	6.38729e-38
CABIN1	1861.44	0.796643	0.0611623	4.35696e-39	6.46935e-38
TSPAN6	729.269	-1.11959	0.0863855	4.3893e-39	6.51087e-38
BDP1	690.746	1.1083	0.0855071	4.50263e-39	6.67232e-38
COL4A5	721.573	1.02504	0.0789997	4.89398e-39	7.24505e-38
RSKR	100.821	2.74136	0.214965	5.48836e-39	8.11688e-38
RNF10	1628.36	-0.872725	0.0671624	5.58986e-39	8.25879e-38
BRWD1	878.915	1.15917	0.0896605	5.75696e-39	8.49722e-38
PGAP6	817.492	-1.04947	0.0810203	6.06704e-39	8.94603e-38
OST4	513.551	-1.29399	0.100539	6.63957e-39	9.78054e-38
SNAPC4	534.574	1.24068	0.0962537	6.74264e-39	9.92255e-38
CIT	993.246	1.00044	0.0772202	6.77186e-39	9.9557e-38
RANBP2	2682.9	1.12227	0.0868442	7.09379e-39	1.04187e-37
JMJD1C	762.041	1.15211	0.0892192	7.20555e-39	1.05724e-37
ZNF3	854.67	0.987325	0.0762453	7.61695e-39	1.1165e-37
TRAPPC14	433.361	1.34741	0.104985	7.85537e-39	1.15032e-37
DGAT2	671.564	-1.15097	0.0891816	7.95071e-39	1.16313e-37
SERP1	1072.41	-0.991632	0.0766336	8.51205e-39	1.24403e-37
NPIPB4	88.8472	3.02498	0.23605	1.10495e-38	1.61329e-37
BRK1	676.057	-1.25467	0.0978205	1.43373e-38	2.09128e-37
DNAH14	381.969	1.37746	0.107903	1.57597e-38	2.29651e-37
DENR	729.754	-1.08482	0.0842845	1.5789e-38	2.29852e-37
PRR13	1012.63	-0.976861	0.07576	1.60427e-38	2.33317e-37
ZCCHC8	584.931	1.10924	0.0863302	1.93743e-38	2.81496e-37
NEDD8	540.392	-1.22231	0.0953872	1.94327e-38	2.82068e-37
NHSL1	2788.8	0.724237	0.0560806	2.10518e-38	3.05271e-37
CNTNAP4	173.115	2.12826	0.173262	2.40556e-38	3.48489e-37
SCAMP4	1026.64	-0.959614	0.0746932	3.07217e-38	4.44628e-37
SMAD6	1085.66	1.2443	0.0974464	3.1408e-38	4.54119e-37
SRRM1	1898.47	0.809544	0.0630099	4.26396e-38	6.15915e-37
AGPAT2	1395.21	-0.942656	0.0735918	5.24492e-38	7.56877e-37
DCAF16	1335.46	0.942539	0.0735964	5.40976e-38	7.79908e-37
BEX3	709.501	-1.10033	0.0861876	5.74813e-38	8.27886e-37
SCOC	573.319	-1.2605	0.0991447	5.91161e-38	8.50608e-37
MED23	632.89	1.12236	0.0879811	6.04272e-38	8.68634e-37
ENSG00000289346	261.225	1.85103	0.150413	6.57508e-38	9.44247e-37
NUTF2	1816.25	-0.781018	0.0609507	6.97502e-38	1.00072e-36
ARHGEF28	615.611	1.07265	0.0841069	7.46629e-38	1.07017e-36
FHIP1B	418.201	1.29529	0.102194	8.14588e-38	1.16645e-36
RALGAPA2	2064.09	0.719167	0.0561475	8.33248e-38	1.19203e-36
CLU	8499.76	-0.743837	0.058101	8.63787e-38	1.23453e-36
ZYX	2580.15	-0.808727	0.0632247	8.85596e-38	1.26448e-36
FGD4	783.943	1.03569	0.0812809	9.67524e-38	1.38014e-36
PPP1R12B	915.427	1.15242	0.0906609	9.69853e-38	1.38213e-36
PLCG1	1882.26	0.758574	0.059317	1.00808e-37	1.43523e-36
IP6K2	856.544	1.10823	0.0872442	1.27234e-37	1.80973e-36
NINL	449.677	1.34453	0.106609	1.37582e-37	1.95505e-36
NFATC2IP	846.993	1.03742	0.0816335	1.48338e-37	2.1059e-36
PRDX6	1762.76	-0.806993	0.0632915	1.503e-37	2.13171e-36
DOCK1	771.838	0.989709	0.0778229	1.5095e-37	2.13889e-36
FANCM	351.933	1.37619	0.109409	1.72844e-37	2.44679e-36
SRSF2	3962.45	0.784916	0.0615996	1.74051e-37	2.46154e-36
ACAD10	383.206	1.32286	0.104993	1.82353e-37	2.57649e-36
C2CD3	642.944	1.06954	0.0843229	1.83585e-37	2.59144e-36
MZT2B	442.885	-1.3529	0.107646	2.27448e-37	3.20755e-36
SCAF8	1704.19	0.791103	0.0622453	2.61776e-37	3.68816e-36
LRCH3	1296.37	0.910474	0.071768	2.73887e-37	3.85515e-36
IDH2	1715.4	-0.827087	0.0651325	2.80691e-37	3.94718e-36
NDUFB10	333.795	-1.51781	0.121873	2.8514e-37	4.00596e-36
PRPF4B	877.809	1.34616	0.107262	2.97114e-37	4.17025e-36
PPP1R14B	699.981	-1.06405	0.0841669	3.17637e-37	4.4541e-36
C12ORF75	483.287	-1.33414	0.106421	3.78637e-37	5.30448e-36
CNBP	2195.61	-0.798855	0.0630123	3.86537e-37	5.41007e-36
MYDGF	542.228	-1.23243	0.0980543	4.25167e-37	5.94514e-36
CHMP4B	703.761	-1.08493	0.0860461	4.54187e-37	6.34497e-36
CLASRP	436.41	1.32171	0.105659	5.73401e-37	8.00287e-36
RPRD1B	1046.2	0.931354	0.0737774	5.77705e-37	8.05538e-36
ENOSF1	492.866	1.22191	0.0974466	6.48074e-37	9.02813e-36
ZNF160	336.313	1.42828	0.114897	7.73223e-37	1.07615e-35
SPRYD4	415.931	1.36171	0.109249	7.95314e-37	1.10586e-35
ENSG00000284779	1584.88	-1.05157	0.0837046	9.02062e-37	1.25312e-35
HSPE1	569.706	-1.16097	0.0926352	9.05778e-37	1.25711e-35
SYTL2	204.738	1.74908	0.143675	9.2464e-37	1.28209e-35
OSBPL3	1349.89	0.797834	0.0633341	1.07859e-36	1.49415e-35
SLC31A1	1688.97	-1.02542	0.0817476	1.24251e-36	1.71964e-35
COX7C	737.247	-1.1126	0.0889036	1.35887e-36	1.87893e-35
TMEM248	1969.84	-0.843891	0.0671399	1.40465e-36	1.94043e-35
RAB5C	864.334	-0.991338	0.0790849	1.52286e-36	2.10177e-35
ACSF3	295.743	1.44989	0.117301	1.58785e-36	2.18944e-35
METTL9	550.78	-1.16334	0.0931849	1.65388e-36	2.27837e-35
TRIP12	5524.73	0.659813	0.0524672	1.78745e-36	2.4601e-35
ARF3	2430.97	-0.807542	0.0643586	1.98433e-36	2.72854e-35
FNDC3B	5478.03	0.59608	0.0474116	2.03802e-36	2.79979e-35
PEDS1-UBE2V1	1310.8	-0.853551	0.0681008	2.15507e-36	2.95786e-35
MANF	409.234	-1.39673	0.112959	2.19394e-36	3.00843e-35
MLEC	4002.61	-0.645718	0.0514527	2.53488e-36	3.47275e-35
GNAI2	816.298	-1.04574	0.0837853	2.56878e-36	3.51595e-35
TLN2	851.313	0.989641	0.0792558	2.81542e-36	3.84998e-35
SALL4	121.626	2.3222	0.194186	2.9138e-36	3.98086e-35
SNRPG	676.849	-1.18094	0.0949886	2.94897e-36	4.02521e-35
SYNJ2	1990.59	0.718435	0.0573525	3.02923e-36	4.13097e-35
ARHGAP21	1463.54	0.874463	0.0699584	3.15786e-36	4.30244e-35
ZMYM2	1036.82	0.944302	0.0757332	3.9613e-36	5.39216e-35
ABCA7	145.592	2.0902	0.176154	3.9974e-36	5.43632e-35
SEC61G	414.03	-1.35609	0.109934	4.10084e-36	5.5719e-35
P4HB	11593.6	-0.695369	0.0556234	4.32447e-36	5.87039e-35
NDUFC2	604.065	-1.12838	0.0908876	4.47677e-36	6.07159e-35
FKBP1A	1723.42	-0.759325	0.0607979	4.51729e-36	6.12097e-35
TPM3	4388.58	-0.619871	0.0495734	4.6746e-36	6.32836e-35
SDC2	1332.13	-0.879505	0.0705452	4.69842e-36	6.35483e-35
NPC2	494.023	-1.31842	0.106841	4.83691e-36	6.5362e-35
S100A11	393.945	-1.42338	0.115869	4.94952e-36	6.68231e-35
CUL7	671.252	1.05563	0.0849532	4.97643e-36	6.71254e-35
PCBD1	387.019	-1.38011	0.112154	5.11394e-36	6.89178e-35
ITPR2	706.796	1.0584	0.0853114	6.3148e-36	8.50241e-35
AKAP1	2008.99	0.754564	0.060572	6.81051e-36	9.16155e-35
ZNF235	167.419	1.88774	0.158658	7.04816e-36	9.47268e-35
HTATIP2	777.213	-1.04986	0.084695	7.39102e-36	9.92452e-35
SLC25A36	461.403	1.29602	0.105275	7.85173e-36	1.05336e-34
CASTOR2	2618.99	-0.694661	0.0557859	8.01861e-36	1.07478e-34
EML6	209.38	1.77682	0.148449	8.39378e-36	1.12406e-34
CALM1	1616.6	-0.865925	0.0697287	8.91109e-36	1.19226e-34
NBPF12	240.164	1.62451	0.134334	9.02994e-36	1.20708e-34
STX16	1354.45	0.888661	0.0715903	9.06218e-36	1.2103e-34
SETD2	2078.96	0.82204	0.0661893	9.62913e-36	1.28486e-34
TECR	1088.42	-0.991553	0.080066	1.00924e-35	1.34547e-34
SHPK	130.524	2.39398	0.201195	1.03651e-35	1.37976e-34
FADS2	7379.1	-0.664598	0.0534438	1.03681e-35	1.37976e-34
PANK2	883.531	1.06272	0.0860582	1.27337e-35	1.69305e-34
CEP83	214.256	1.96869	0.166817	1.28423e-35	1.70596e-34
MGLL	1272.52	-0.846195	0.0682989	1.33237e-35	1.76833e-34
GLYCTK	826.054	1.27631	0.104002	1.40407e-35	1.86017e-34
ATP5PB	1045.41	-0.912322	0.0737307	1.404e-35	1.86017e-34
TMED7	878.766	-1.0027	0.0811886	1.4933e-35	1.97663e-34
PCNP	935.518	-1.07578	0.0872371	1.51248e-35	2.00024e-34
DAAM1	807.604	1.13124	0.0918698	1.56814e-35	2.072e-34
NCKAP5	244.431	1.58841	0.131552	1.61498e-35	2.132e-34
DTD2	808.017	-0.986432	0.0799224	1.7219e-35	2.27114e-34
LMAN2	1696.66	-0.765951	0.0618825	1.80888e-35	2.38374e-34
DNMT1	2588.2	0.749492	0.0605618	1.90546e-35	2.50659e-34
QPRT	1938.42	-0.766375	0.0619376	1.90397e-35	2.50659e-34
RBBP6	798.752	1.06331	0.0863993	2.13696e-35	2.80863e-34
ATAD5	603.737	1.19561	0.0974571	2.13953e-35	2.80952e-34
TTYH3	1050.96	-0.879999	0.0712863	2.1706e-35	2.84781e-34
NSUN6	149.009	2.10139	0.179357	2.37508e-35	3.11334e-34
FKBP1C	319.507	-1.50131	0.124034	2.46703e-35	3.23102e-34
NVL	571.771	1.13475	0.092452	2.52579e-35	3.30507e-34
EIF2AK1	1893.1	-0.752523	0.0609226	2.54064e-35	3.32159e-34
PLXNB1	2650.39	0.708173	0.0573125	2.59826e-35	3.39394e-34
RNF207	119.022	2.60343	0.217514	2.83345e-35	3.6979e-34
CHPF2	1058.7	0.844659	0.0685135	2.8625e-35	3.73254e-34
SYNGR2	523.766	-1.19861	0.0979801	3.24474e-35	4.22356e-34
COG3	659.882	1.0427	0.084922	3.24367e-35	4.22356e-34
RNF11	621.519	-1.12679	0.0919928	3.55063e-35	4.61768e-34
SSR4	444.61	-1.28105	0.105077	3.68969e-35	4.79434e-34
TRPV1	120.735	2.35971	0.200509	3.72509e-35	4.83612e-34
SLC9A3R1	2782.68	-0.681262	0.0552547	3.78596e-35	4.91086e-34
INTS4	464.348	1.37714	0.113417	3.87971e-35	5.02807e-34
PEA15	897.896	-0.975644	0.0794687	3.97788e-35	5.15082e-34
MTR	1546.51	0.863927	0.0702735	4.21895e-35	5.45822e-34
CYB5B	1994	-0.732774	0.0595343	4.52089e-35	5.84377e-34
PPRC1	1383.58	0.810183	0.0659076	4.77006e-35	6.1605e-34
RPL37A	3251.9	-0.735514	0.0597856	4.84154e-35	6.24739e-34
CEP152	184.505	2.05867	0.176631	5.16206e-35	6.65521e-34
NR2C1	470.277	1.17829	0.0965734	5.2454e-35	6.7568e-34
HACD2	2932.22	-0.719227	0.0584915	5.37702e-35	6.92036e-34
NDUFB11	485.548	-1.36301	0.112445	5.45671e-35	7.01684e-34
TVP23C	336.706	1.4401	0.11928	5.81255e-35	7.46798e-34
PHIP	2168.77	0.991599	0.0810124	6.01614e-35	7.72287e-34
RNASEK	429.078	-1.32385	0.109135	6.18607e-35	7.93417e-34
CEP85	768.905	0.963633	0.0787118	6.28473e-35	8.05376e-34
MST1	215.314	1.71657	0.144839	6.4241e-35	8.22528e-34
ARHGEF26	624.099	1.06897	0.0875304	6.72391e-35	8.60175e-34
SRPRB	1040.22	-0.953321	0.0779226	7.14896e-35	9.13765e-34
MRPS16	1047.88	-0.944065	0.0771574	7.19454e-35	9.18801e-34
SPCS3	1019.44	-0.961353	0.078594	7.20705e-35	9.1961e-34
RPL5	3361.39	-0.668727	0.0544615	7.22113e-35	9.20616e-34
ZNF621	762.638	0.969664	0.0792916	7.302e-35	9.30129e-34
CCSER1	187.028	1.82413	0.155267	7.41953e-35	9.44292e-34
TMA7	393.407	-1.33747	0.110469	7.58113e-35	9.64035e-34
RAI1	1844.35	0.775033	0.0632158	7.62467e-35	9.68744e-34
TOMM20	1738.01	-0.788619	0.0643506	7.91624e-35	1.00493e-33
GOLM1	745.829	-1.1356	0.093238	8.03232e-35	1.0188e-33
LTB4R	64.0801	3.95856	0.32661	8.79973e-35	1.11518e-33
DTYMK	732.772	-1.04153	0.0854207	9.31393e-35	1.17934e-33
H3C1	1596.25	-0.78982	0.0645491	9.9928e-35	1.26422e-33
CENATAC	99.1642	2.53166	0.214455	1.05391e-34	1.33221e-33
B4GAT1	1880.02	-0.914699	0.0749231	1.07734e-34	1.36066e-33
SLC40A1	1194.39	-0.837627	0.0685632	1.15086e-34	1.45229e-33
ARHGEF10L	788.664	0.985398	0.0808564	1.17468e-34	1.4811e-33
ZC3H13	739.202	1.17171	0.0967325	1.58197e-34	1.99294e-33
H1-5	2969.52	-0.712571	0.0583639	1.59229e-34	2.00424e-33
ACTR2	2799.04	-0.921256	0.0757093	1.73623e-34	2.18357e-33
TM9SF3	2019.04	-0.912569	0.0750263	1.88454e-34	2.36809e-33
TGFB1	641.946	-1.14836	0.094865	1.90168e-34	2.38761e-33
PCGF5	521.538	-1.21609	0.100651	1.90601e-34	2.39103e-33
ZNF780B	318.302	1.42122	0.118586	1.94602e-34	2.43916e-33
PHF3	2182.01	0.959029	0.078951	2.05083e-34	2.56837e-33
PRDM15	250.734	1.53146	0.128669	2.17408e-34	2.72044e-33
SPTBN5	104.019	2.62375	0.222237	2.33067e-34	2.91392e-33
ZNHIT1	587.259	-1.10377	0.0912633	2.54495e-34	3.17915e-33
RAD23B	4368.02	-0.640754	0.0526479	2.85471e-34	3.56312e-33
ZNF814	165.974	1.83214	0.157591	2.92274e-34	3.64497e-33
UBE2L3	1441.1	-0.937282	0.0773286	2.98768e-34	3.72284e-33
TMEM167A	1207.46	-0.937811	0.077388	3.07482e-34	3.82822e-33
LPGAT1	1758.78	-0.837227	0.0690113	3.26922e-34	4.06685e-33
PIAS2	985.991	0.979484	0.0809574	3.50878e-34	4.3612e-33
MAP2K2	931.132	-0.905863	0.0748652	4.15099e-34	5.15513e-33
LTO1	534.51	1.13857	0.0945374	4.16717e-34	5.1709e-33
SSR1	2889.48	-0.78893	0.0651075	4.28297e-34	5.31017e-33
PPP1R3E	98.1684	2.87825	0.241779	4.37121e-34	5.41506e-33
EIF4A1	8828.27	-0.580201	0.0477872	4.43131e-34	5.48494e-33
CSPP1	428.404	1.27369	0.106231	4.45307e-34	5.5073e-33
H4C1	438.575	-1.3236	0.110611	4.52833e-34	5.59572e-33
ARHGEF7	786.219	0.966973	0.0800458	4.5415e-34	5.60734e-33
DAZAP2	926.606	-0.930264	0.0770112	5.01775e-34	6.19022e-33
LIN7A	1088.82	-0.916166	0.0758392	5.14111e-34	6.33716e-33
FANCC	183.417	1.92348	0.167125	5.39576e-34	6.64554e-33
BRD8	567.35	1.06407	0.0883799	5.62797e-34	6.9258e-33
JRK	553.075	1.16868	0.0973214	5.68617e-34	6.99164e-33
NAPB	277.721	1.48917	0.12569	5.96664e-34	7.33044e-33
UBR3	2064.88	0.752714	0.0623447	7.80873e-34	9.58567e-33
HTT	5424.73	0.595203	0.0492231	7.93824e-34	9.73661e-33
TXNDC12	535.233	-1.20397	0.100617	8.21642e-34	1.00695e-32
PPP1CC	2410.73	-0.666496	0.055197	8.8349e-34	1.08186e-32
ZNF782	174.972	1.86388	0.162035	9.25993e-34	1.13297e-32
STARD10	577.187	-1.14144	0.0953324	9.64525e-34	1.17915e-32
SAMD4A	791.367	1.00426	0.0836718	1.05567e-33	1.28951e-32
ARF4	1243.88	-0.836507	0.0695067	1.06302e-33	1.29743e-32
SF3B5	452.831	-1.22471	0.102616	1.08943e-33	1.32857e-32
ARID2	1396.48	0.831764	0.0691283	1.1095e-33	1.35194e-32
CAMK2N1	557.954	-1.1224	0.0938367	1.19475e-33	1.45462e-32
YTHDC2	569.925	1.05792	0.0883198	1.20573e-33	1.46679e-32
TAF1	394.334	1.21799	0.102113	1.22044e-33	1.48347e-32
KRTCAP2	351.484	-1.56505	0.133454	1.28483e-33	1.56047e-32
GTF2A2	351.619	-1.38914	0.117377	1.45932e-33	1.77095e-32
LIN7C	2087.58	-0.860589	0.0717292	1.5845e-33	1.92129e-32
PDIA6	2293.64	-0.786771	0.0655554	1.75257e-33	2.12335e-32
GGH	578.344	-1.12331	0.0942037	1.85857e-33	2.24995e-32
ZNF217	1515.14	0.819918	0.0683764	1.86361e-33	2.25421e-32
H2BC15	797.13	-0.957267	0.0801191	2.30316e-33	2.78363e-32
LPIN1	528.139	1.12361	0.0943832	2.34515e-33	2.83207e-32
EDRF1	476.355	1.1604	0.0975701	2.35438e-33	2.84092e-32
PHB2	1497.95	-0.794688	0.066415	2.66986e-33	3.21898e-32
SLC35A2	874.873	-0.969266	0.0812368	2.72861e-33	3.28714e-32
ZNF738	278.575	1.48596	0.126886	3.10422e-33	3.73661e-32
LSM12	1022.8	-0.880026	0.0737276	3.1894e-33	3.83604e-32
NAA50	2780.76	-0.881795	0.0738834	3.22442e-33	3.87504e-32
RBM25	970.503	0.939726	0.0788171	3.25666e-33	3.91062e-32
ZNF44	204.626	1.67699	0.145156	3.27392e-33	3.92818e-32
RPL4	10458	-0.561436	0.0468704	3.27857e-33	3.93058e-32
CFL2	700.559	-1.03718	0.0871666	3.33627e-33	3.99654e-32
DHRS7	606.895	-1.12034	0.0943481	3.40462e-33	4.07513e-32
DYRK1A	1687.03	0.713095	0.05964	3.42986e-33	4.10205e-32
OR2L2	66.853	3.31143	0.279938	3.64529e-33	4.35619e-32
MRPL37	958.594	-0.989526	0.0831382	3.66991e-33	4.3821e-32
SLC39A1	1285.34	-0.941117	0.0790178	3.77824e-33	4.50783e-32
PPP1CB	1650.53	-0.773561	0.064815	4.01196e-33	4.78285e-32
PTDSS1	834.233	-0.967366	0.081406	4.88259e-33	5.8161e-32
CEP290	162.847	1.83693	0.161551	5.44513e-33	6.48102e-32
PPP4C	737.137	-1.0789	0.0910782	5.51673e-33	6.56098e-32
ATP5PD	497.241	-1.17042	0.0990955	6.01325e-33	7.14577e-32
CHST12	592.555	1.10265	0.0931955	6.04528e-33	7.17811e-32
MBNL3	5544.62	-0.819539	0.0689145	6.14141e-33	7.28643e-32
SKA2	524.612	-1.1376	0.0963322	6.97059e-33	8.26362e-32
JAG1	7019.99	0.730939	0.0614587	7.13306e-33	8.44949e-32
NDFIP1	627.028	-1.10973	0.0939389	7.33355e-33	8.68008e-32
CSTB	453.29	-1.20943	0.102702	7.74756e-33	9.16281e-32
IL13RA1	1481.59	-0.800858	0.0674489	7.95216e-33	9.39341e-32
CTSZ	1171.72	-0.860224	0.0725103	7.95516e-33	9.39341e-32
NDUFA12	379.961	-1.30765	0.111489	8.37249e-33	9.87835e-32
LSR	910.663	-0.905597	0.0764252	8.50412e-33	1.00257e-31
CD151	1155.96	-0.905731	0.0764392	8.54283e-33	1.00634e-31
RAB8A	903.426	-0.927654	0.0783597	9.20963e-33	1.08403e-31
TMEM147	543.366	-1.17495	0.0998223	9.56753e-33	1.12526e-31
EID1	448.46	-1.28037	0.109201	1.01494e-32	1.19276e-31
NAPA	959.496	-0.910385	0.0769448	1.03964e-32	1.22082e-31
POLR2C	1092.98	-0.864944	0.0730541	1.0451e-32	1.22626e-31
TIMM10	495.114	-1.22775	0.104562	1.07042e-32	1.25499e-31
RPN1	4471.65	-0.747191	0.0630222	1.08214e-32	1.26772e-31
LPCAT3	693.406	-1.00537	0.0851864	1.16121e-32	1.35928e-31
TRMT112	467.897	-1.30916	0.111906	1.18494e-32	1.38597e-31
ACAT2	2682.08	-0.737715	0.0622649	1.21005e-32	1.41423e-31
NCAPD3	1479.67	0.752664	0.0635517	1.2463e-32	1.45545e-31
H2AZ2	4227.35	-0.624519	0.0527001	1.40152e-32	1.63544e-31
ZNF440	183.074	1.67309	0.146388	1.43011e-32	1.66748e-31
HMGA2	1874.13	-0.867656	0.0734739	1.49786e-32	1.74511e-31
ENSG00000284292	904.263	-0.928725	0.0787543	1.58241e-32	1.84218e-31
ERG28	450.112	-1.24002	0.106001	1.69389e-32	1.97042e-31
KLHDC4	493.864	1.16596	0.0995328	1.92413e-32	2.2365e-31
BPNT2	1324.29	-0.99123	0.0842851	1.97617e-32	2.2952e-31
ZNF331	230.088	1.6132	0.140975	2.2242e-32	2.58125e-31
DOCK7	2118.44	0.746468	0.0632879	2.24511e-32	2.60349e-31
TBCK	212.489	1.63052	0.142692	2.26191e-32	2.62092e-31
ATP2B2	1627.94	0.758164	0.0643	2.29949e-32	2.66239e-31
UBE2V1	1312.64	-0.796016	0.0675823	2.49024e-32	2.88025e-31
TEX261	1223.19	-0.834217	0.070864	2.49152e-32	2.88025e-31
DDX24	1534.86	0.746328	0.0633285	2.52198e-32	2.9132e-31
RPS9	2779.58	-0.751257	0.0637557	2.54974e-32	2.94298e-31
DMTF1	478.921	1.13237	0.0967831	2.58458e-32	2.98088e-31
ZNF586	288.774	1.49005	0.129277	2.60427e-32	3.00127e-31
PRKCA	1642.74	0.794026	0.0674411	2.64715e-32	3.04832e-31
ZNF564	244.932	1.50067	0.130345	2.77517e-32	3.19327e-31
LAMB2	2297.22	0.73682	0.0625852	2.95442e-32	3.39689e-31
CLASP1	2123.27	0.702833	0.0596748	2.95854e-32	3.39901e-31
CAPZA1	1954.31	-0.777577	0.0661002	3.07369e-32	3.52858e-31
YAF2	351.945	1.4487	0.125554	3.1215e-32	3.5807e-31
CHTOP	1274.15	0.923295	0.0786725	3.1405e-32	3.59972e-31
TBX3	826.457	0.909529	0.077486	3.16655e-32	3.62679e-31
ATP5MC1	377.076	-1.30039	0.111939	3.24604e-32	3.71497e-31
ZNF335	633.584	1.10095	0.0941856	3.28039e-32	3.75139e-31
H2AC14	585.324	-1.06408	0.0909812	3.43361e-32	3.9236e-31
ARL17A	209.903	1.59479	0.13973	3.74963e-32	4.28143e-31
GOLGB1	1260.04	1.0789	0.0924242	4.25447e-32	4.85414e-31
MAFG	873.474	0.968221	0.0828185	4.77524e-32	5.44414e-31
ZNF131	559.345	1.0623	0.0910651	4.93082e-32	5.61721e-31
ITM2C	999.352	-0.873538	0.0746286	5.05982e-32	5.75975e-31
EMC7	378.857	-1.31489	0.113646	5.17854e-32	5.89039e-31
SETD4	157.887	1.84493	0.165255	5.33362e-32	6.06216e-31
MRPL3	1099.24	-0.830015	0.07091	5.54108e-32	6.29315e-31
PLEKHH1	353.495	1.2926	0.111707	5.76031e-32	6.53714e-31
SPATA5	624.011	1.0317	0.0884879	5.81141e-32	6.5901e-31
ALS2	1183.33	0.788533	0.0674048	6.50135e-32	7.36687e-31
ZNF100	470.151	1.14606	0.0987039	6.97563e-32	7.89828e-31
CLTC	11730	0.743722	0.0635809	7.15308e-32	8.09304e-31
ARPC5	1085.21	-0.894488	0.0766392	7.18211e-32	8.11971e-31
NUDT3	1313.91	-0.796093	0.06811	7.22166e-32	8.15822e-31
STRIP2	220.805	1.66028	0.146993	7.57816e-32	8.55447e-31
ALDOA	4317.8	-0.653361	0.0558328	7.80847e-32	8.80776e-31
C1QBP	1291.94	-0.868152	0.0744172	8.11224e-32	9.14348e-31
MMADHC	1213.6	-0.85246	0.0730554	8.13034e-32	9.15695e-31
ILRUN	1363.59	-0.779953	0.0667783	8.23645e-32	9.26943e-31
RAPGEF2	2105.88	0.66452	0.0568166	8.26381e-32	9.29319e-31
ZNF518A	1430.7	0.977073	0.0839432	8.51391e-32	9.56722e-31
ZNF550	165.64	1.7945	0.160771	8.75987e-32	9.83617e-31
GLRX5	360.003	-1.32575	0.1151	8.88406e-32	9.96811e-31
REV3L	988.399	0.974423	0.0837475	9.03022e-32	1.01245e-30
FKBP15	790.16	0.885117	0.0759544	9.07708e-32	1.01693e-30
YTHDC1	1131.6	0.823711	0.0706209	9.12795e-32	1.02186e-30
SYAP1	1427.98	-0.918581	0.0788782	9.20128e-32	1.0293e-30
SMCHD1	2036.31	0.748229	0.064132	1.01275e-31	1.13206e-30
GDE1	304.758	-1.40983	0.123017	1.02045e-31	1.13981e-30
TOGARAM1	280.977	1.42948	0.124999	1.17705e-31	1.31374e-30
MRPS15	420.444	-1.22811	0.10646	1.19308e-31	1.33063e-30
BCL2L2	399.146	1.2544	0.108951	1.36955e-31	1.5263e-30
APOC4-APOC2	254.71	-1.56125	0.137883	1.44595e-31	1.61024e-30
RPL36A-HNRNPH2	508.817	-1.12625	0.0974802	1.46741e-31	1.63292e-30
SEC62	1144.45	-0.960849	0.08286	1.47964e-31	1.6453e-30
ZRANB3	272.76	1.36958	0.119621	1.51363e-31	1.68183e-30
APOC2	347.655	-1.34444	0.117392	1.70247e-31	1.89025e-30
NHP2	418.889	-1.22093	0.106105	1.72542e-31	1.9143e-30
FAM3C	615.151	-1.2188	0.105988	1.89878e-31	2.10507e-30
TM2D1	263.088	1.44315	0.126771	1.93261e-31	2.14098e-30
FAM107B	1330.74	-0.781223	0.0673422	2.07327e-31	2.2951e-30
ABCC3	417.201	1.20013	0.104408	2.17741e-31	2.40859e-30
CD7	451.125	-1.1879	0.103336	2.26786e-31	2.50678e-30
RNF5	536.043	-1.19888	0.104336	2.29523e-31	2.53515e-30
FAM156A	119.123	2.22043	0.203049	2.33778e-31	2.58023e-30
DIS3L2	470.757	1.11721	0.0970557	2.48314e-31	2.73863e-30
APMAP	1457.96	-0.789086	0.0681209	2.49687e-31	2.75174e-30
UBE2N	1570.61	-0.745854	0.0643613	2.54883e-31	2.80693e-30
SH3GL1	1071.38	-0.860579	0.0743845	2.55576e-31	2.81247e-30
MSRB1	691.972	-1.06509	0.0924413	2.60803e-31	2.86787e-30
FAM156B	116.89	2.24591	0.205398	2.63027e-31	2.89019e-30
SUB1	797.346	-0.984551	0.0853401	2.77243e-31	3.04414e-30
TYMS	1523.31	-0.788697	0.0681585	2.87722e-31	3.15688e-30
SFI1	134.546	2.13336	0.195816	3.00093e-31	3.29018e-30
ZNF718	320.892	1.39051	0.122223	3.03817e-31	3.32856e-30
MEX3D	1258.17	-0.773699	0.066903	3.21053e-31	3.51481e-30
AQR	1226.94	0.797116	0.0689623	3.28701e-31	3.5959e-30
TM4SF1	2396.92	-0.6921	0.0598116	3.40729e-31	3.72473e-30
RAB7A	1915.31	-0.747529	0.0646972	3.78978e-31	4.13982e-30
SETX	2286.67	0.809222	0.0700975	3.80059e-31	4.14858e-30
THRAP3	2786.32	0.672619	0.0581846	4.00446e-31	4.36791e-30
PAPOLA	2675.84	-0.854927	0.0741422	4.04377e-31	4.40756e-30
CENPI	741.63	0.899274	0.0780662	4.19394e-31	4.5679e-30
DBI	889.533	-0.996663	0.0866916	4.27329e-31	4.65091e-30
TMCO1	821.492	-0.907266	0.0788141	4.51221e-31	4.90736e-30
NFIA	743.385	1.01826	0.0886515	4.5409e-31	4.93495e-30
KAZALD1	186.308	1.6731	0.150489	4.91797e-31	5.34084e-30
PHRF1	1458.18	0.747437	0.0648394	5.17292e-31	5.61362e-30
PTBP3	3458.94	-0.773882	0.0671693	5.2988e-31	5.74603e-30
RELCH	556.486	1.03188	0.0900057	5.59778e-31	6.06583e-30
TTF2	506.846	1.04923	0.0915786	5.78771e-31	6.26707e-30
SHROOM2	206.569	1.55833	0.139155	6.09019e-31	6.58981e-30
ZNF778	333.571	1.31661	0.116004	6.51487e-31	7.0442e-30
DENND4C	746.278	0.925467	0.0806689	6.79267e-31	7.33924e-30
TMEM176B	440.059	-1.17101	0.102702	7.14397e-31	7.71321e-30
RAD23A	853.944	-0.908515	0.0792241	7.46923e-31	8.05854e-30
NDUFB9	526.808	-1.14247	0.100153	7.49695e-31	8.08258e-30
HNRNPU	8959.75	0.580239	0.0504173	8.28294e-31	8.9235e-30
INCENP	1623.56	0.861358	0.0751145	8.33561e-31	8.97375e-30
ATRAID	411.717	-1.29229	0.113977	8.47749e-31	9.11989e-30
VDAC2	1242.9	-0.834924	0.072799	8.64673e-31	9.29523e-30
SCARB2	1830.56	-0.813526	0.0709121	8.67365e-31	9.31744e-30
YIPF3	692.222	-0.958138	0.0837311	8.79231e-31	9.4381e-30
NPTN	1550.37	-0.840363	0.0733082	9.10854e-31	9.7705e-30
NPM1	7842.72	-0.590156	0.0513231	9.16982e-31	9.82207e-30
POLR2L	544.324	-1.12792	0.0989885	9.16702e-31	9.82207e-30
COL12A1	359.976	1.37273	0.12159	9.21143e-31	9.85245e-30
ZGRF1	276.053	1.49666	0.133516	9.20563e-31	9.85245e-30
LSM2	376.702	-1.29369	0.114186	9.27852e-31	9.91709e-30
HJURP	1309.92	0.746568	0.0651071	1.04712e-30	1.11838e-29
NBPF19	108.973	2.25068	0.208196	1.0561e-30	1.12716e-29
COPS6	946.888	-0.865323	0.0756374	1.12669e-30	1.20164e-29
NF2	2496.87	-0.692975	0.0604276	1.13055e-30	1.20489e-29
PTPDC1	335.332	1.36757	0.121317	1.15572e-30	1.23084e-29
SORL1	735.163	0.912117	0.0798084	1.15912e-30	1.23358e-29
UQCRH	342.622	-1.40519	0.124902	1.16091e-30	1.23459e-29
TBC1D32	110.024	2.17865	0.202147	1.17272e-30	1.24627e-29
CYP51A1	2757.9	-0.75906	0.0662669	1.17899e-30	1.25204e-29
CCNC	1306.23	-0.861649	0.0753597	1.22541e-30	1.30041e-29
SENP7	254.638	1.49857	0.134034	1.25815e-30	1.3342e-29
HSD17B10	606.683	-1.05697	0.09282	1.26273e-30	1.3381e-29
PRPF8	9844.06	0.721671	0.0630112	1.27987e-30	1.3553e-29
THSD7A	271.619	1.42232	0.126941	1.72908e-30	1.82968e-29
MTERF2	189.856	1.64224	0.148907	1.81635e-30	1.92066e-29
HDAC6	1705.75	0.775189	0.0679563	1.9764e-30	2.08841e-29
RIC8B	409.74	1.12406	0.0992455	2.03282e-30	2.14651e-29
QDPR	491.026	-1.10932	0.0979235	2.08508e-30	2.20013e-29
ZNF451	1320.76	0.73701	0.064608	2.10938e-30	2.22419e-29
MRPL41	352.233	-1.2993	0.115455	2.1326e-30	2.24708e-29
EFHC1	170.165	1.67447	0.152484	2.21917e-30	2.33664e-29
FUBP1	2078.74	0.694297	0.0608797	2.34345e-30	2.46576e-29
PARPBP	488.501	1.30692	0.116276	2.39669e-30	2.51999e-29
POLD2	1050.6	-0.89082	0.0783503	2.40008e-30	2.52178e-29
PLD1	802.776	0.881314	0.0776004	2.83265e-30	2.97418e-29
NGRN	531.564	-1.07376	0.0949494	2.93928e-30	3.08397e-29
CARD18	97.618	2.43245	0.224995	3.51459e-30	3.685e-29
YWHAB	2781.33	-0.714294	0.062847	3.5405e-30	3.70955e-29
ATP6V0B	671.354	-1.06844	0.0946443	3.74305e-30	3.91901e-29
SHTN1	912.745	0.946601	0.083639	3.80837e-30	3.9846e-29
HIP1	253.449	1.43729	0.129266	4.06236e-30	4.24735e-29
GM2A	369.411	-1.24834	0.111264	4.06552e-30	4.24767e-29
SDC1	1387.4	-0.82941	0.0732436	4.61431e-30	4.81767e-29
EIF4EBP1	304.369	-1.45497	0.131138	4.64348e-30	4.84472e-29
CPSF1	1503.06	0.709911	0.0626057	4.81141e-30	5.01641e-29
ANKRD17	2377.41	0.678559	0.0598181	4.81492e-30	5.01655e-29
UHRF2	237.204	1.45578	0.131336	5.19082e-30	5.40441e-29
SAE1	2985.75	-0.611871	0.0539437	5.36449e-30	5.58132e-29
TAS2R30	57.3716	4.9144	0.44406	5.50658e-30	5.72515e-29
ULK4	144.718	1.89864	0.1774	5.71795e-30	5.94075e-29
SIKE1	613.022	-1.03551	0.0919654	5.7735e-30	5.99429e-29
SLC29A4	866.915	-0.883113	0.0782195	6.05147e-30	6.2785e-29
TMEM138	831.066	0.958613	0.085041	6.18768e-30	6.41535e-29
TMEM9	511.032	-1.10589	0.098484	6.51335e-30	6.7483e-29
NACC1	1683.15	-0.77342	0.0684328	6.61232e-30	6.84608e-29
UBE2M	660.761	-1.01407	0.0901568	7.03101e-30	7.2745e-29
PGAM5	869.199	-0.898167	0.0796773	7.14752e-30	7.38991e-29
UBL5	305.415	-1.39819	0.126047	7.17457e-30	7.41272e-29
ALPK2	167.167	1.68052	0.154626	7.23813e-30	7.4732e-29
LRRC58	1374.8	-0.844163	0.0748268	7.25933e-30	7.48989e-29
ROMO1	357.515	-1.33845	0.120424	8.20432e-30	8.45903e-29
ZNF780A	352.298	1.32753	0.119391	8.28937e-30	8.54081e-29
SLC35B1	437.379	-1.1855	0.106058	8.59878e-30	8.85347e-29
MCM3AP	1571.01	0.73592	0.0652175	8.65384e-30	8.904e-29
FBL	1225.99	-0.774458	0.0687441	9.94515e-30	1.02256e-28
TLN1	17278.1	0.696833	0.0618164	1.05172e-29	1.08062e-28
MRPL18	472.977	-1.10762	0.099049	1.09599e-29	1.12533e-28
TRIM73	55.7628	3.93195	0.354067	1.25964e-29	1.29248e-28
RAB32	402.403	-1.2167	0.109308	1.27552e-29	1.30786e-28
TMEM184B	757.817	-0.950342	0.0848327	1.39298e-29	1.42732e-28
PMS1	350.679	1.21598	0.109324	1.40245e-29	1.43604e-28
FBXO46	386.884	1.13093	0.101424	1.44619e-29	1.47981e-28
FCGRT	546.152	-1.04876	0.0939148	1.57913e-29	1.61473e-28
ZNF84	270.904	1.41564	0.128601	1.63181e-29	1.66745e-28
UBR1	565.97	0.994604	0.0889907	1.66308e-29	1.69824e-28
PLEKHA7	435.311	1.09602	0.0983077	1.66453e-29	1.69855e-28
ENSG00000270299	573.622	-1.03608	0.0927952	1.67566e-29	1.70873e-28
GSR	3240.54	-0.586965	0.0521978	1.68715e-29	1.71928e-28
RIMOC1	1134.72	-1.06679	0.0956293	1.70135e-29	1.73256e-28
GCLM	1157.2	-0.784596	0.0699634	1.74778e-29	1.77863e-28
FGD6	815.576	0.90129	0.0805444	1.80666e-29	1.83729e-28
BRCA2	1033.5	1.03084	0.0923744	1.81893e-29	1.8485e-28
ZNF875	249.021	1.427	0.12984	1.82692e-29	1.85535e-28
MORC2	1838.94	0.698891	0.0622768	1.85356e-29	1.88112e-28
PPIF	925.564	-0.850966	0.0760094	1.89543e-29	1.9223e-28
DMXL1	862.344	0.943853	0.0844575	1.92084e-29	1.94675e-28
HSD17B12	1066.82	-0.809401	0.0722566	1.92224e-29	1.94684e-28
SET	6231.71	-0.650307	0.0579979	2.22999e-29	2.25699e-28
TMEM59	716.631	-0.964279	0.0864364	2.27219e-29	2.29814e-28
ARL17B	193.76	1.58366	0.145965	2.31073e-29	2.33553e-28
USP48	656.878	0.926275	0.0830024	2.39764e-29	2.42174e-28
PRMT1	2669.61	-0.729901	0.0652074	2.43803e-29	2.46085e-28
RNPS1	1792.18	-0.692057	0.0618313	2.61994e-29	2.64268e-28
MRPS34	633.479	-1.02305	0.0919815	2.81852e-29	2.84105e-28
VCL	4831.01	0.765855	0.0685337	2.82484e-29	2.8455e-28
PLEKHA5	864.855	0.921449	0.0827041	2.97247e-29	2.99218e-28
HYDIN	101.03	2.17959	0.208061	3.0747e-29	3.093e-28
MSH6	1763.82	0.7273	0.065093	3.07784e-29	3.09406e-28
RGS12	772.557	0.903181	0.0811073	3.31473e-29	3.32995e-28
AURKAIP1	764.263	-0.917587	0.0824387	3.39325e-29	3.40653e-28
SRXN1	721.942	-1.00866	0.0908104	3.4782e-29	3.48945e-28
WDR81	1032.54	0.789494	0.0708622	3.9465e-29	3.9566e-28
PCF11	852.881	0.879768	0.0790828	3.9532e-29	3.96066e-28
KDELR3	260.496	-1.50018	0.138045	4.00658e-29	4.01143e-28
WDR6	2046.36	0.667478	0.0598357	4.15114e-29	4.15284e-28
RCN2	662.136	-1.0051	0.090612	4.1534e-29	4.15284e-28
CYC1	690.577	-0.927279	0.0835005	4.40965e-29	4.40609e-28
CXCL5	436.203	-1.26112	0.114651	4.47327e-29	4.46666e-28
SMIM15	557.656	-1.0426	0.0941536	4.60139e-29	4.59151e-28
EPB41L5	2386.49	0.645086	0.0578715	4.71189e-29	4.69863e-28
VAT1	1669.04	-0.757322	0.0680629	4.92366e-29	4.90651e-28
SLF2	897.156	0.813332	0.0731889	5.18752e-29	5.16599e-28
CNOT7	1171.95	-0.815502	0.0734114	5.40903e-29	5.38298e-28
CKS2	453.701	-1.13546	0.102974	5.66627e-29	5.63521e-28
TTC28	981.988	0.781252	0.070318	5.67205e-29	5.6372e-28
RAB34	745.75	-0.908667	0.0819637	5.69104e-29	5.65229e-28
CIRBP	1281.02	0.801725	0.0721881	5.72084e-29	5.67809e-28
ENSG00000269825	195.941	1.59276	0.1482	6.44955e-29	6.39709e-28
AP3M2	301.974	1.23982	0.11301	6.81399e-29	6.75407e-28
SLC30A10	1245.88	0.855708	0.0772481	7.06543e-29	6.99863e-28
PCDHGA11	61.3242	3.39599	0.309623	7.09816e-29	7.02637e-28
PSMA3	1077.72	-0.823462	0.0743033	7.1378e-29	7.06091e-28
TMEM141	625.223	-1.02477	0.0928736	7.52118e-29	7.43522e-28
NCBP1	1289.06	0.729263	0.0657579	7.79383e-29	7.69964e-28
ENSG00000286268	931.936	-0.836743	0.0756274	8.53456e-29	8.42583e-28
NIT2	666.04	0.976784	0.0885272	8.62181e-29	8.50631e-28
TUT7	453.527	1.0803	0.0981788	8.89334e-29	8.7684e-28
POU5F2	51.3284	3.80142	0.347664	9.35e-29	9.21253e-28
RICTOR	1547.1	0.835804	0.0756596	1.03458e-28	1.01869e-27
PSMC5	1166.3	-0.797179	0.0721217	1.04069e-28	1.02403e-27
KRBA2	218.385	1.46562	0.135675	1.07494e-28	1.05704e-27
PSME3	2164.44	-0.773878	0.0700318	1.12252e-28	1.1031e-27
C6ORF163	55.6121	3.39453	0.31072	1.1412e-28	1.12071e-27
GCN1	5705.11	0.676014	0.0611036	1.14464e-28	1.12335e-27
TOP3B	377.595	1.21282	0.110918	1.1521e-28	1.12992e-27
AMFR	1024	-0.8261	0.0748359	1.15464e-28	1.13167e-27
CCDC180	136.467	1.88653	0.180931	1.21044e-28	1.18557e-27
CDC42EP1	1984.24	-0.649693	0.0587669	1.30211e-28	1.27453e-27
YWHAG	3299.74	-0.605581	0.0547727	1.37267e-28	1.34271e-27
PRKACA	691.715	-0.931362	0.0846656	1.39986e-28	1.36841e-27
OPN3	626.959	-0.99877	0.090945	1.43955e-28	1.40628e-27
UBE2C	845.828	-0.9179	0.0834699	1.50634e-28	1.47056e-27
C1ORF112	448.82	1.05634	0.0963791	1.54803e-28	1.51026e-27
ATP7B	1787.56	0.676203	0.0612804	1.57774e-28	1.53825e-27
H4C4	406.485	-1.15618	0.10585	1.65372e-28	1.61127e-27
FDPS	2403.19	-0.644298	0.0584349	1.82262e-28	1.77467e-27
TET2	555.446	0.965006	0.0880248	1.94958e-28	1.89704e-27
LUC7L	280.206	1.46062	0.13587	1.97093e-28	1.91657e-27
DIP2A	675.603	0.989746	0.0903469	1.99258e-28	1.93635e-27
CLK2	312.485	1.29266	0.119169	2.03263e-28	1.97399e-27
IGHMBP2	895.503	0.914887	0.0834066	2.06345e-28	2.00261e-27
DCTPP1	332.064	-1.30721	0.120702	2.26822e-28	2.19991e-27
PKN1	795.133	-0.946832	0.0864427	2.27041e-28	2.20059e-27
EXOC5	1084.84	-0.858379	0.0782361	2.27475e-28	2.20337e-27
KRAS	1044.93	-0.808086	0.0735938	2.28907e-28	2.2158e-27
AKT1	1192.37	-0.794229	0.072322	2.31293e-28	2.23744e-27
TALDO1	1471.85	-0.72601	0.0660607	2.38668e-28	2.30728e-27
CD320	464.473	-1.10678	0.101579	2.66876e-28	2.5783e-27
VEGFA	782.401	0.925387	0.0845823	2.75114e-28	2.65617e-27
OR10K1	50.6822	3.88181	0.358648	2.93669e-28	2.83347e-27
GLDC	1849.98	0.650365	0.0592335	3.0159e-28	2.908e-27
MRPS24	286.447	-1.37989	0.128358	3.49112e-28	3.36404e-27
GNA11	1734.42	-0.729473	0.0665893	3.50398e-28	3.37426e-27
CCL20	487.022	-1.18096	0.108913	3.58963e-28	3.45449e-27
SLC25A39	629.094	-0.982945	0.0901792	3.72107e-28	3.57867e-27
FOXP4	1531.87	-0.732971	0.0669528	3.77227e-28	3.62557e-27
JPT1	798.857	-0.91589	0.0839478	3.93485e-28	3.77938e-27
STK40	1029.62	-0.830396	0.0760284	4.16204e-28	3.99502e-27
KDM2A	15868.9	0.477856	0.04357	4.28256e-28	4.10805e-27
CISD2	368.631	-1.21152	0.112031	4.32495e-28	4.14605e-27
BTBD2	684.43	-0.984576	0.0904664	4.44385e-28	4.25728e-27
FANCD2	1595.62	0.824925	0.0755677	4.48633e-28	4.29521e-27
ARF6	1636.11	-0.676096	0.0618123	4.60395e-28	4.40499e-27
ARF5	671.1	-1.08886	0.100343	4.60989e-28	4.40783e-27
PRPF19	5002.37	-0.608705	0.0556356	4.90983e-28	4.69161e-27
TARBP1	377.881	1.11414	0.102844	5.15046e-28	4.91839e-27
PDLIM1	2163.23	-0.806904	0.0740208	5.50256e-28	5.25125e-27
SLC35B2	618.847	-0.976929	0.0899506	5.81089e-28	5.54195e-27
TBC1D3L	49.0691	4.06328	0.378215	5.85905e-28	5.5843e-27
WDHD1	561.256	0.96589	0.0889399	6.02792e-28	5.74158e-27
COG5	877.835	0.826197	0.0758962	6.2548e-28	5.95386e-27
CBX1	745.272	-0.882903	0.0812352	6.71227e-28	6.38524e-27
CDK13	1473.96	0.714988	0.0656181	6.84545e-28	6.50777e-27
PPP2CB	1175.79	-0.845903	0.077858	7.57852e-28	7.20007e-27
ZNF224	180.084	1.56588	0.148565	7.66105e-28	7.27384e-27
GHITM	1856.06	-0.716184	0.0658168	8.02944e-28	7.61875e-27
ERN1	457.061	1.0331	0.0955622	8.56548e-28	8.12219e-27
ATXN2	1074.7	0.791103	0.072832	8.70152e-28	8.24594e-27
PCED1A	306.073	1.32948	0.124378	9.22078e-28	8.73244e-27
VBP1	450.573	-1.17154	0.108928	9.70671e-28	9.1868e-27
PAN2	424.236	1.0608	0.0983142	9.87785e-28	9.34283e-27
PON2	1735.5	-0.848759	0.0783355	1.0433e-27	9.86164e-27
SEC61B	437.109	-1.14373	0.106312	1.04633e-27	9.88399e-27
FAM136A	1063.63	-0.784149	0.0723294	1.10518e-27	1.04333e-26
FAM174C	316.162	-1.30225	0.121867	1.11256e-27	1.04963e-26
MYOF	1150.44	0.881561	0.0815446	1.26461e-27	1.19157e-26
GNPNAT1	727.027	-0.89545	0.0828511	1.26416e-27	1.19157e-26
SAP18	674.738	-0.964395	0.0893639	1.27453e-27	1.20016e-26
NUP133	1344.08	0.747662	0.0690379	1.34074e-27	1.26171e-26
BUB1B	1182.81	0.748647	0.0691409	1.36644e-27	1.28507e-26
TPP2	891.8	0.861073	0.0796771	1.37775e-27	1.29489e-26
GLIPR1	404.855	-1.22119	0.11414	1.4425e-27	1.35489e-26
HSD17B11	1282.95	-0.756587	0.0699582	1.55229e-27	1.45709e-26
PLSCR4	98.9454	2.1541	0.213348	1.56512e-27	1.46786e-26
STX7	903.684	0.860848	0.0797426	1.56573e-27	1.46786e-26
TOMM6	307.53	-1.30052	0.122075	1.58946e-27	1.48917e-26
ADIPOR2	1616.25	-0.7277	0.0672747	1.59708e-27	1.49536e-26
UBE2I	1492.48	-0.689296	0.0636947	1.61015e-27	1.50665e-26
COL5A2	7751.25	0.665539	0.0614892	1.63774e-27	1.53151e-26
KLHL17	93.1049	2.32635	0.229182	1.76875e-27	1.65298e-26
PIK3R4	829.329	0.829602	0.0769808	2.0456e-27	1.91051e-26
SAT1	1484.28	-0.728956	0.0675448	2.08506e-27	1.94615e-26
ACACB	340.022	1.2195	0.114397	2.20554e-27	2.0573e-26
AHCTF1	2397.9	0.743233	0.0689515	2.34636e-27	2.18729e-26
NDUFA5	370.243	-1.22443	0.115015	2.5179e-27	2.34573e-26
MEST	349.805	-1.23843	0.116414	2.56239e-27	2.38568e-26
ELOVL1	610.256	-0.962716	0.0897593	2.62563e-27	2.44304e-26
TAPBP	980.159	-0.787205	0.0731893	2.79143e-27	2.59568e-26
FAM234A	586.206	-0.984858	0.0919395	2.86523e-27	2.66264e-26
ZNF460	1559.44	0.731531	0.0679719	2.87367e-27	2.66882e-26
SETD7	2478.71	-0.614579	0.057026	2.92594e-27	2.71567e-26
CBWD1	162.016	2.04377	0.203563	2.9955e-27	2.7785e-26
LASP1	6332.37	-0.588848	0.0546356	3.01037e-27	2.79055e-26
RNF26	638.952	-0.934848	0.0872383	3.12146e-27	2.89172e-26
CALU	5078.37	-0.658524	0.0611758	3.15389e-27	2.91995e-26
SCN8A	93.5779	2.27661	0.226177	3.20861e-27	2.96876e-26
TNKS	1390.3	0.725371	0.0674774	3.32264e-27	3.07236e-26
WDR7	470.523	1.09081	0.102253	3.35186e-27	3.09745e-26
BIRC5	976.082	-0.803273	0.0748257	3.37943e-27	3.12099e-26
HAX1	563.759	-1.01826	0.0953071	3.53263e-27	3.26045e-26
LAMP1	2731.65	-0.612236	0.0568993	3.53729e-27	3.26273e-26
SCAP	1788.03	-0.665423	0.0618938	3.60968e-27	3.32744e-26
ARL2BP	345.626	-1.22742	0.115707	3.72334e-27	3.43009e-26
XRCC2	623.456	0.91271	0.0852669	3.74249e-27	3.44559e-26
FIS1	569.049	-1.01593	0.0952499	4.31649e-27	3.9716e-26
PRPS1	880.913	-0.819777	0.0766001	4.68508e-27	4.30807e-26
USP22	6766.69	-0.509102	0.0474187	5.1984e-27	4.77713e-26
MDC1	1786.61	0.737603	0.0689007	5.26818e-27	4.83827e-26
KIAA0232	1671.9	0.649271	0.0605935	5.45111e-27	5.00318e-26
PIK3R2	793.089	-0.868535	0.081407	6.03931e-27	5.53963e-26
CBX3	1261.7	-0.749779	0.070135	6.04953e-27	5.54559e-26
HINT3	265.271	-1.37773	0.131459	6.34537e-27	5.8132e-26
PSMA4	1851.64	-0.68454	0.0640026	6.38957e-27	5.8501e-26
FBN1	234.395	1.40598	0.134395	6.40246e-27	5.85829e-26
ATF5	442.055	-1.12876	0.106562	6.57816e-27	6.01166e-26
DESI2	1067.87	-0.783385	0.0733708	6.57782e-27	6.01166e-26
SELENOO	564.329	0.925297	0.0869153	6.79527e-27	6.20626e-26
ENSG00000258674	404.207	-1.13591	0.107347	7.18959e-27	6.56238e-26
SMARCD1	1892.61	-0.627549	0.0586962	7.26556e-27	6.62765e-26
PPM1G	1023.44	-0.763372	0.0715475	7.40841e-27	6.75382e-26
CTSD	2947.28	-0.712335	0.066719	7.48693e-27	6.82122e-26
TM7SF3	606.233	-0.972304	0.091505	7.49843e-27	6.82751e-26
EP300	3226.05	0.627436	0.0587159	7.71159e-27	7.01731e-26
TMEM14C	330.013	-1.24774	0.118513	7.90422e-27	7.1882e-26
STRN4	1166.91	-0.74663	0.0700992	9.30009e-27	8.45246e-26
ZNF532	707.244	0.851477	0.0801271	9.8813e-27	8.97521e-26
DHFR	1391.14	-0.693869	0.0651526	1.02845e-26	9.33579e-26
SLC25A3	5822.02	-0.58103	0.0545061	1.08679e-26	9.8593e-26
AP1M2	430.562	-1.14399	0.108553	1.10473e-26	1.0016e-25
RNF216	1315.43	0.698966	0.0657161	1.18256e-26	1.0715e-25
ANGPTL3	2280.11	-0.925801	0.0874501	1.28092e-26	1.15992e-25
H2AX	1337.58	-0.730423	0.0687622	1.29991e-26	1.1764e-25
NEMF	358.553	1.23475	0.117771	1.3397e-26	1.21167e-25
ZNF682	94.981	2.38409	0.238672	1.34273e-26	1.21368e-25
RTEL1	355.463	1.15903	0.110239	1.35494e-26	1.2238e-25
RAPGEF6	406.043	1.0629	0.10079	1.35558e-26	1.2238e-25
HOXC8	69.9585	2.78164	0.270976	1.68993e-26	1.52473e-25
PLIN3	971.691	-0.856733	0.0810196	1.70726e-26	1.53943e-25
SLC25A29	184.857	1.50687	0.1465	1.85282e-26	1.66967e-25
TRIM52	134.878	1.814	0.181559	2.03834e-26	1.83574e-25
GTF3C1	3082.68	0.664573	0.0627542	2.04279e-26	1.83753e-25
DCAF1	734.322	0.859062	0.0813729	2.04228e-26	1.83753e-25
ASTN2	151.334	1.78355	0.178054	2.08042e-26	1.87025e-25
PSMA2	554.931	-0.998937	0.0949398	2.11214e-26	1.89761e-25
UQCRC1	1850.74	-0.680509	0.0643171	2.20753e-26	1.98212e-25
H3C11	650.728	-0.976176	0.0927681	2.22399e-26	1.99569e-25
MDH2	1858.53	-0.636978	0.0601784	2.25112e-26	2.01882e-25
EIF3K	833.255	-0.820316	0.0777163	2.25655e-26	2.02247e-25
DGKH	441.857	1.00693	0.0958231	2.38399e-26	2.1354e-25
ERLIN1	1217.1	-0.771353	0.0730894	2.52387e-26	2.25933e-25
TRIB3	989.104	-0.792644	0.0751742	2.68201e-26	2.39945e-25
LSM3	617.847	-0.920325	0.0875296	2.79734e-26	2.50113e-25
PYCR1	671.28	-0.888289	0.0844461	2.87116e-26	2.56559e-25
SLC39A7	1337.18	-0.754467	0.0715698	2.9517e-26	2.63598e-25
ERLEC1	453.355	-1.06742	0.102	3.14173e-26	2.804e-25
CDC34	881.717	-0.820273	0.0779981	3.40413e-26	3.03637e-25
RPL36A	530.696	-1.00593	0.0960626	3.52223e-26	3.13983e-25
GTF3A	503.629	-1.01627	0.0971142	3.67785e-26	3.27659e-25
GUCD1	1905.95	-0.620186	0.0588579	3.83695e-26	3.41629e-25
AP3S1	348.855	-1.20155	0.115615	4.07405e-26	3.62523e-25
CELF1	2751.24	0.572136	0.05434	4.46203e-26	3.96809e-25
PIGT	760.12	-0.859327	0.0819862	4.5592e-26	4.05208e-25
LATS1	1405.27	0.716686	0.0682431	4.80247e-26	4.26574e-25
UHMK1	1779.27	-0.696275	0.0662962	4.93672e-26	4.38237e-25
H2BC13	409.927	-1.13569	0.109235	5.08373e-26	4.51018e-25
FKBP11	477.794	-1.02387	0.0982368	5.61464e-26	4.97822e-25
ZNF322	362.765	1.16054	0.111827	5.632e-26	4.99064e-25
SYPL1	780.888	-0.846972	0.081051	6.52556e-26	5.779e-25
HOXC6	92.7491	2.32667	0.237677	6.84115e-26	6.05488e-25
ENSG00000289027	2433.31	-0.705442	0.0674225	7.38541e-26	6.53271e-25
ABHD12	1194.49	-0.728291	0.0696585	7.72331e-26	6.82753e-25
TAS2R20	45.801	3.73401	0.362319	7.941e-26	7.01164e-25
CCDC69	621.226	-0.936209	0.0899171	7.94012e-26	7.01164e-25
NFX1	880.681	0.784085	0.0751218	8.41907e-26	7.42935e-25
EIF4G3	1403.24	0.701425	0.067123	8.54166e-26	7.53306e-25
MYL5	56.9433	3.24082	0.31515	8.57837e-26	7.56096e-25
PPP1R10	1195.41	0.710321	0.0679892	8.62397e-26	7.59665e-25
POGZ	1579.91	0.63948	0.0611685	8.951e-26	7.88006e-25
EIF4H	3709.42	-0.56134	0.0536499	9.0778e-26	7.98696e-25
MMD	1429.83	-0.702454	0.0672872	9.49432e-26	8.34849e-25
CDC25B	1418.35	-0.673856	0.0645395	9.79422e-26	8.60711e-25
NEK5	53.7249	3.282	0.319392	9.87037e-26	8.66891e-25
PCDHGB7	61.4716	2.86228	0.282407	1.02331e-25	8.98221e-25
SIGMAR1	499.776	-1.05826	0.102222	1.05249e-25	9.23285e-25
SKIV2L	1186.15	0.734418	0.0704824	1.10814e-25	9.71536e-25
KANSL2	546.168	1.00531	0.0970277	1.12678e-25	9.87295e-25
LRRC37A	104.548	2.04595	0.211391	1.14223e-25	1.00024e-24
TMX1	531.133	-1.02954	0.0994899	1.20207e-25	1.05203e-24
MCTS1	320.239	1.20896	0.117551	1.21718e-25	1.06462e-24
PCSK5	354	1.09386	0.105962	1.27245e-25	1.11231e-24
RBM8A	1143.09	-0.725661	0.0697217	1.27484e-25	1.11374e-24
VPS8	501.433	0.960087	0.0926696	1.28329e-25	1.12047e-24
LRP3	943.675	-0.832567	0.0801621	1.31488e-25	1.14738e-24
OTUD3	281.956	1.28114	0.125073	1.32315e-25	1.15392e-24
FAM219B	339.65	1.16357	0.113049	1.35321e-25	1.17944e-24
BAZ1B	2393.71	0.64001	0.0614689	1.39848e-25	1.21819e-24
USP4	501.444	0.952455	0.0919992	1.41462e-25	1.23152e-24
PPP6C	882.751	-0.904388	0.0872697	1.42843e-25	1.24282e-24
ACTG1	18569.9	-0.637237	0.0612398	1.50077e-25	1.30499e-24
LRP8	590.299	0.93489	0.0903348	1.53664e-25	1.33541e-24
CDCA2	888.416	0.791372	0.0762552	1.55211e-25	1.34806e-24
ZBTB43	542.221	0.92449	0.0893287	1.57382e-25	1.36612e-24
TAS2R14	45.7899	4.89215	0.484554	1.72132e-25	1.49329e-24
VDAC3	1457.71	-0.695586	0.0670104	1.79106e-25	1.55288e-24
SRSF5	1226.13	0.787868	0.0760713	1.94601e-25	1.68624e-24
MAPKAP1	1256.4	-0.724533	0.0698892	1.96456e-25	1.70132e-24
AMDHD2	264.247	1.27047	0.124444	1.98537e-25	1.71835e-24
PPP1R9B	396.059	1.06184	0.103242	2.10221e-25	1.81841e-24
RABGAP1	977.399	0.733582	0.0708236	2.12524e-25	1.83726e-24
CDK16	1114.64	-0.718783	0.0693895	2.16164e-25	1.86764e-24
ERO1A	688.086	-0.965334	0.0936574	2.20514e-25	1.90412e-24
ARRDC3	935.28	0.791128	0.0765063	2.29223e-25	1.97818e-24
SH3BGRL2	713.498	-0.862697	0.0835589	2.34943e-25	2.02636e-24
PSENEN	275.773	-1.31658	0.129498	2.39333e-25	2.06303e-24
HELLS	2515.03	0.624738	0.0603353	2.61076e-25	2.24915e-24
NRP1	3705.22	0.520228	0.0501889	2.65991e-25	2.29017e-24
SSR3	2244.88	-0.591924	0.0571719	2.75993e-25	2.37491e-24
FBXO31	622.283	0.921605	0.0895187	2.78662e-25	2.39649e-24
RHBDD2	504.632	-0.995006	0.0969018	3.04806e-25	2.61982e-24
RNF167	496.203	-0.992832	0.0967337	3.21717e-25	2.76357e-24
SERPINA1	29377.5	-0.624183	0.0604284	3.39655e-25	2.91598e-24
CLTB	461.751	-1.11363	0.108975	3.48591e-25	2.99096e-24
GABARAPL2	318.719	-1.23457	0.121399	3.54957e-25	3.04383e-24
MGST2	500.865	-1.05463	0.103027	3.55463e-25	3.04642e-24
ITGB5	1605.95	-0.706315	0.0685192	3.73126e-25	3.19595e-24
SH3GLB1	789.595	-0.883351	0.0859986	3.88252e-25	3.3236e-24
RETREG2	777.597	-0.820311	0.0797649	3.90156e-25	3.33798e-24
PCMT1	854.262	-0.810163	0.0788188	4.20571e-25	3.59613e-24
RASAL2	1422.55	0.646588	0.0627428	4.21899e-25	3.6054e-24
H2AC6	2625.59	-0.634804	0.0616092	4.36586e-25	3.72877e-24
INO80D	1539.43	0.667662	0.0648377	4.43932e-25	3.78934e-24
MAST4	953.25	0.753057	0.0732368	4.50399e-25	3.84233e-24
ISOC2	278.299	-1.33754	0.132545	4.5866e-25	3.91057e-24
SORBS3	628	-0.989019	0.0966783	4.59894e-25	3.91885e-24
PFAS	1478.29	0.72344	0.0703386	4.61461e-25	3.92995e-24
TADA3	917.954	-0.805905	0.0784838	4.723e-25	4.01995e-24
NDUFA10	979.019	0.797101	0.0776356	4.86528e-25	4.13869e-24
NOM1	878.254	0.753454	0.0733342	4.9029e-25	4.16592e-24
GRK2	3389.23	-0.534818	0.0518982	4.90229e-25	4.16592e-24
MGAT1	1456.3	-0.682306	0.0663468	4.9934e-25	4.2404e-24
RETREG3	800.468	-0.869993	0.0848928	5.10398e-25	4.33183e-24
NNT	851.334	0.788704	0.0768486	5.159e-25	4.37603e-24
DLG1	1600.6	0.674549	0.0656189	5.27577e-25	4.47253e-24
REV1	471.605	1.01272	0.099201	5.35667e-25	4.53853e-24
RPL38	710.74	-0.990745	0.0970206	5.52745e-25	4.68056e-24
ZNF397	237.34	1.33406	0.132422	5.56205e-25	4.70718e-24
KDM4C	199.129	1.41177	0.140828	5.57e-25	4.71122e-24
CCNG1	709.404	-0.903758	0.088336	5.65013e-25	4.77629e-24
ADRM1	3009.59	-0.617638	0.0600883	5.79282e-25	4.89412e-24
NUP210	2718.9	0.549083	0.0533992	6.09089e-25	5.14304e-24
COMMD7	367.787	-1.13845	0.112179	6.58009e-25	5.55295e-24
C20ORF27	523.664	-1.02964	0.101116	6.65871e-25	5.61611e-24
CHPT1	845.337	-0.806142	0.0787709	6.73997e-25	5.68143e-24
ENSG00000260272	342.275	-1.15182	0.113648	7.18552e-25	6.05357e-24
MARCHF7	1768.25	0.65048	0.0634407	7.19583e-25	6.05883e-24
RPS6KB2	1345.98	-0.70819	0.069131	7.23167e-25	6.08556e-24
ZNF530	259.523	1.28411	0.127482	7.44458e-25	6.26119e-24
DPY19L3	812.51	0.804995	0.0787354	7.48535e-25	6.29192e-24
ANXA2	9460	0.527851	0.0514289	7.59902e-25	6.38386e-24
PLPBP	499.492	-1.09712	0.108117	7.71087e-25	6.47417e-24
FAM111A	732.3	0.886361	0.0868623	7.74326e-25	6.4977e-24
UQCRB	427.994	-1.09677	0.108101	7.85798e-25	6.59025e-24
FAM120B	884.779	0.79227	0.077514	7.91769e-25	6.63659e-24
SLC25A16	398.605	1.06296	0.104736	8.49772e-25	7.11876e-24
SPCS2	607.108	-0.894777	0.0877918	8.61021e-25	7.20893e-24
SMURF1	1067.56	0.728514	0.0712711	8.81354e-25	7.37502e-24
RAB5B	1404.7	-0.674001	0.0659022	9.09055e-25	7.60254e-24
EHMT1	1673.27	0.640023	0.0625921	9.76382e-25	8.16102e-24
SF3B6	321.437	-1.20928	0.119959	9.8429e-25	8.22249e-24
CUX1	1658.86	0.6165	0.0602848	9.97544e-25	8.32854e-24
CREB3	457.402	-1.01797	0.10036	1.03465e-24	8.63345e-24
IL6ST	2604.82	-0.755654	0.0741327	1.12719e-24	9.40038e-24
CAND1	3949.35	0.526239	0.0514759	1.15935e-24	9.66319e-24
SYNRG	1101.8	0.721394	0.0707692	1.19177e-24	9.92789e-24
R3HDM4	725.674	-0.83903	0.082514	1.24017e-24	1.03253e-23
RHEB	933.083	-0.763478	0.0749975	1.27305e-24	1.05931e-23
PLAAT3	828.88	-0.837809	0.0824245	1.29255e-24	1.07493e-23
VKORC1	262.989	-1.30375	0.130284	1.30546e-24	1.08506e-23
FOXM1	1923.64	-0.59857	0.0586858	1.34866e-24	1.12034e-23
SSB	729.999	-0.892536	0.0879504	1.35761e-24	1.12715e-23
TERT	106.117	1.90263	0.200392	1.38041e-24	1.14544e-23
TUBA1B	13751.8	-0.557156	0.0546272	1.4275e-24	1.18386e-23
UBE2G1	1132.06	-0.788224	0.0775513	1.43533e-24	1.18969e-23
LAMTOR5	370.095	-1.14788	0.114021	1.4533e-24	1.20391e-23
DIP2B	4212.11	0.564304	0.0553535	1.48475e-24	1.22927e-23
BZW1	4320	-0.674451	0.0662812	1.5468e-24	1.27994e-23
ACBD6	265.456	1.29994	0.13012	1.57641e-24	1.30371e-23
ZNFX1	1106.26	0.721433	0.0710216	1.71906e-24	1.4209e-23
NABP2	270.855	-1.34304	0.134884	1.72205e-24	1.42258e-23
SDHD	329.896	-1.16538	0.116045	1.74571e-24	1.44132e-23
TMEM30A	2408.19	-0.79854	0.0787334	1.75553e-24	1.44862e-23
TCP1	3769.89	-0.619318	0.0608967	1.77705e-24	1.46557e-23
GLMP	770.026	-0.837487	0.0826614	1.81372e-24	1.49499e-23
TJP1	2985.17	0.65611	0.0645699	1.84319e-24	1.51844e-23
SH3BGRL3	289.012	-1.29525	0.129955	2.0453e-24	1.68401e-23
H2AC7	762.356	-0.85388	0.0844416	2.13801e-24	1.75937e-23
POP7	473.191	-1.00822	0.100123	2.24619e-24	1.84736e-23
NUCKS1	5657.79	-0.629276	0.0620389	2.30478e-24	1.89451e-23
PCDHA4	65.0875	2.63795	0.273007	2.3392e-24	1.92173e-23
ATP5PF	279.498	-1.28146	0.128673	2.38262e-24	1.95632e-23
VPS25	470.451	-0.988226	0.098163	2.44087e-24	2.00305e-23
ZFYVE16	1013.83	0.835992	0.0827508	2.44645e-24	2.00652e-23
SEC13	2114.34	-0.60617	0.0598002	2.5479e-24	2.08857e-23
RBM42	1035.9	-0.833502	0.0825365	2.55997e-24	2.09731e-23
OSBPL8	1192.12	-0.825615	0.081787	2.70651e-24	2.21615e-23
SNX17	824.942	-0.781147	0.0773278	2.74585e-24	2.24712e-23
KIF15	415.244	1.03219	0.102807	2.83412e-24	2.31809e-23
MED28	1806.89	0.632828	0.0625296	2.89499e-24	2.36657e-23
GNG12	343.462	-1.18971	0.119243	3.05487e-24	2.4959e-23
SNRPC	523.169	-0.974892	0.0970253	3.08042e-24	2.5154e-23
OLFM2	279.475	-1.34029	0.135403	3.14179e-24	2.5641e-23
MZT2A	266.001	-1.29431	0.130463	3.26302e-24	2.66158e-23
SFXN2	242.297	1.31596	0.132863	3.40652e-24	2.7771e-23
PRXL2A	1011.33	-0.730558	0.0724215	3.47306e-24	2.8298e-23
FAM210B	514.173	-0.96062	0.0956845	3.48106e-24	2.83477e-23
GMFB	1119.22	-0.748935	0.0742751	3.51563e-24	2.86135e-23
NPHP3	185.912	1.44783	0.147535	3.54099e-24	2.88041e-23
MLH3	336.737	1.20974	0.121539	3.55464e-24	2.88994e-23
KIN	178.75	1.45243	0.148096	3.63314e-24	2.95215e-23
CHD9	558.109	1.0158	0.101384	3.66759e-24	2.97851e-23
KIF1B	2836.07	0.558881	0.0553153	3.7971e-24	3.08201e-23
PRAG1	626.42	0.88955	0.0885461	3.864e-24	3.1346e-23
TNS3	4869.32	0.552719	0.0547142	3.89033e-24	3.15424e-23
FGFR4	3879.21	-0.528892	0.0523585	4.02628e-24	3.26269e-23
SH3RF2	504.568	0.939784	0.0937113	4.10088e-24	3.32133e-23
CSAD	73.0633	2.33005	0.248837	4.3672e-24	3.5351e-23
CDV3	3789.11	-0.586025	0.0581057	4.40926e-24	3.56721e-23
TMEM176A	208.517	-1.4827	0.151937	4.63527e-24	3.74802e-23
ENSG00000272772	541.358	-0.967886	0.0967153	4.71532e-24	3.81068e-23
NDC1	1136.38	-0.721492	0.0717525	4.89777e-24	3.95597e-23
JAGN1	541.88	-0.953747	0.0953466	5.12571e-24	4.13784e-23
CNTLN	269.733	1.29223	0.13087	5.25615e-24	4.24083e-23
LRRC37A3	98.6594	1.96965	0.21153	5.40294e-24	4.35691e-23
SELENON	594.003	-0.906645	0.0905821	5.40636e-24	4.35731e-23
SGTA	1285.71	-0.691558	0.0688308	5.58342e-24	4.49757e-23
CCDC144A	44.8782	3.60765	0.364933	5.85273e-24	4.71196e-23
SMIM14	471.437	-1.01883	0.102299	6.65607e-24	5.35581e-23
VAMP7	340.374	-1.18352	0.119612	7.16952e-24	5.76585e-23
URGCP-MRPS24	210.925	-1.42951	0.146691	7.95502e-24	6.3941e-23
JUND	1774.3	-0.714762	0.0714569	8.43545e-24	6.7766e-23
UBE2V2	573.919	-0.905371	0.0908574	8.47956e-24	6.80836e-23
ADI1	1231.28	-0.714558	0.0714482	8.58005e-24	6.88533e-23
ITPR1	266.779	1.21189	0.122913	8.97848e-24	7.20117e-23
CEACAM19	73.4727	2.30695	0.248824	9.24662e-24	7.41224e-23
CSNK2B	551.606	-0.919271	0.0923816	9.43855e-24	7.56202e-23
CCAR1	876.923	0.740614	0.07417	9.61686e-24	7.70073e-23
GIPC1	672.61	-0.860565	0.0863915	9.71465e-24	7.77486e-23
CTPS1	1348.97	0.716734	0.0718202	1.06191e-23	8.49415e-23
DNAH11	107.786	1.87325	0.20142	1.10282e-23	8.81664e-23
ESPL1	1605.09	0.663224	0.0664336	1.11398e-23	8.90109e-23
CNPY2	532.63	-0.938163	0.0944836	1.1174e-23	8.92363e-23
TRAK1	929.515	0.729921	0.0731969	1.12045e-23	8.93836e-23
ASF1B	504.373	-1.00358	0.101251	1.12021e-23	8.93836e-23
CDK2AP1	556.782	-0.909605	0.0915588	1.13571e-23	9.05522e-23
RAB6A	987.015	-0.795643	0.079896	1.13975e-23	9.08256e-23
PGAM4	598.23	-0.951107	0.0958463	1.14995e-23	9.15894e-23
CAPZB	1916.77	-0.612084	0.0612884	1.15557e-23	9.1988e-23
KIAA1143	814.702	-0.850233	0.0854868	1.15993e-23	9.22857e-23
SLC25A23	378.78	-1.13695	0.11528	1.18695e-23	9.43851e-23
CD81	277.218	-1.31154	0.134183	1.2724e-23	1.01126e-22
ST6GAL1	3389.45	-0.673891	0.0676086	1.284e-23	1.01994e-22
ENSG00000285827	422.214	0.98679	0.0996493	1.28652e-23	1.02139e-22
RBX1	267.304	-1.27903	0.130703	1.35295e-23	1.07356e-22
TCF20	1543.5	0.63117	0.0633182	1.35868e-23	1.07753e-22
SNX12	491.302	-0.961313	0.0970663	1.36251e-23	1.07999e-22
SPRING1	1236.58	-0.754584	0.075857	1.37397e-23	1.08849e-22
UNK	346.654	1.08276	0.109741	1.38104e-23	1.09351e-22
ZNF577	76.8873	2.36986	0.255846	1.43831e-23	1.13826e-22
DMAC2	643.551	-0.875057	0.0882507	1.48789e-23	1.17686e-22
THOC3	1370.76	-0.654162	0.0657069	1.48946e-23	1.17748e-22
MYADM	1389.92	-0.784192	0.0789455	1.49944e-23	1.18474e-22
TM4SF5	397.999	-1.14723	0.116649	1.5016e-23	1.18582e-22
H2BC6	535.407	-1.01423	0.102739	1.61765e-23	1.27678e-22
RNF126	767.725	-0.803458	0.0809993	1.66305e-23	1.31192e-22
GOLT1B	486.65	-1.12118	0.114024	1.68873e-23	1.33147e-22
HNRNPH1	4523.64	0.505184	0.0507092	1.69056e-23	1.3315e-22
OPLAH	358.578	1.16858	0.119066	1.69003e-23	1.3315e-22
NUP98	2870.05	0.595264	0.0598305	1.7291e-23	1.36114e-22
RAB10	966.627	-0.76818	0.0774344	1.75864e-23	1.38366e-22
NUDC	880.816	-0.755672	0.0761894	1.83631e-23	1.44401e-22
PARD3B	392.788	1.06054	0.107728	1.84492e-23	1.45001e-22
NME4	415.599	-1.02195	0.103745	1.95623e-23	1.53668e-22
NEURL4	459.991	0.968995	0.098226	1.96518e-23	1.5429e-22
CHCHD3	632.279	-0.868301	0.0878033	1.96687e-23	1.54341e-22
NDUFA1	229.566	-1.39864	0.144656	2.08569e-23	1.63579e-22
DENND4A	1993.54	0.655943	0.0661547	2.22933e-23	1.74752e-22
PFKFB3	1486.02	0.662537	0.0668386	2.26972e-23	1.77825e-22
JARID2	384.345	1.00981	0.102641	2.29028e-23	1.79341e-22
EXOC4	1242.85	0.680326	0.0686698	2.32882e-23	1.82263e-22
DCAF12	736.585	-0.838191	0.0848513	2.33591e-23	1.82721e-22
CYB5A	395.384	-1.10053	0.112226	2.36179e-23	1.84649e-22
SMARCB1	1574.89	-0.626515	0.0632212	2.45625e-23	1.91933e-22
LRRC8A	2150.26	-0.601704	0.0607236	2.56708e-23	2.00488e-22
ALG3	779.832	-0.826322	0.0837311	2.63347e-23	2.05565e-22
GOLPH3	1023.89	-0.70704	0.0714915	2.65374e-23	2.07039e-22
UPF1	4874.7	0.562767	0.0567989	2.72371e-23	2.12386e-22
TMTC3	729.525	-0.963451	0.0979929	2.77112e-23	2.1597e-22
SLC7A5	2579.98	-0.637439	0.0644334	2.86297e-23	2.23012e-22
PSMA6	694.573	-0.83369	0.0845822	2.92884e-23	2.28024e-22
UQCR11	518.582	-0.934813	0.0950805	2.98178e-23	2.32024e-22
DYNLT1	463.463	-1.107	0.113237	3.11885e-23	2.42563e-22
SYT15B	78.3021	2.22093	0.244176	3.36987e-23	2.61948e-22
DNA2	669.177	0.806246	0.0818695	3.37187e-23	2.61967e-22
POP1	509.765	0.913895	0.0930385	3.43163e-23	2.6647e-22
UBE2D2	659.389	-0.859709	0.0874689	3.65651e-23	2.83785e-22
LARP1B	382.135	1.03117	0.105418	3.76835e-23	2.92312e-22
KIAA0895L	110.183	1.77063	0.191188	3.81482e-23	2.95763e-22
SLC9A8	475.85	0.921317	0.0939225	3.85091e-23	2.98405e-22
ATP6V1E1	1375.02	-0.668135	0.0677996	4.01277e-23	3.10786e-22
ATP1B1	3105.39	-0.586576	0.0594627	4.07689e-23	3.15587e-22
FLOT1	1135.11	-0.716211	0.0727734	4.22468e-23	3.26858e-22
SNRPF	299.393	-1.18891	0.122435	4.32798e-23	3.34676e-22
ZNF320	408.769	0.969254	0.0990605	4.3633e-23	3.37232e-22
H1-4	2563.23	-0.634944	0.064465	4.43533e-23	3.42621e-22
HMGXB3	1425.57	0.658478	0.066887	4.49475e-23	3.47031e-22
TIMP3	733.476	-0.82985	0.0846449	4.97982e-23	3.84283e-22
ATG9A	998.77	-0.747746	0.0761598	5.05588e-23	3.8995e-22
KAT7	1192.54	0.769658	0.07845	5.22506e-23	4.0279e-22
PPFIBP1	1240.12	0.724424	0.0737947	5.33514e-23	4.11063e-22
STARD3NL	378.1	-1.14926	0.118415	5.34142e-23	4.11333e-22
ANAPC13	400.782	-1.04498	0.107276	5.39044e-23	4.14894e-22
DIAPH3	1005.89	0.730422	0.074454	5.62517e-23	4.32737e-22
SLC35D2	1230.58	-0.684654	0.0697528	5.76827e-23	4.43516e-22
CKAP4	3865.77	-0.537986	0.0547513	6.35972e-23	4.88739e-22
HP1BP3	2176.41	0.606357	0.0617885	6.60065e-23	5.06993e-22
AOPEP	341.201	1.10881	0.114327	6.62522e-23	5.08617e-22
EIF3A	3281.86	0.64357	0.0656466	6.90747e-23	5.30012e-22
NELFCD	1764.34	-0.600228	0.061215	7.21936e-23	5.53658e-22
ZNF7	243.599	1.33074	0.138854	7.31399e-23	5.60626e-22
OR52N1	38.8174	4.44008	0.465175	7.57031e-23	5.79974e-22
SSNA1	344.494	-1.13065	0.116858	7.68284e-23	5.88293e-22
CIZ1	1035.12	-0.713323	0.0729386	7.83657e-23	5.99756e-22
ERAL1	803.957	-0.783567	0.0802785	8.36223e-23	6.39657e-22
CLASP2	979.038	0.737168	0.0754665	8.44128e-23	6.45372e-22
ZNF10	142.451	1.55748	0.165892	8.71018e-23	6.65588e-22
MMGT1	402.915	-1.04206	0.107522	8.83228e-23	6.74572e-22
RFK	359.674	-1.12854	0.116849	9.1676e-23	6.99823e-22
ZSWIM6	558.551	0.873728	0.0897895	9.32314e-23	7.11332e-22
ARL8B	1129.09	-0.734428	0.0752944	9.74391e-23	7.43055e-22
MAML3	579.806	0.85779	0.0881759	9.91135e-23	7.55435e-22
CEP170B	1698.18	0.621171	0.0635795	9.93867e-23	7.5713e-22
SH2B1	491.58	0.924726	0.0952425	1.02466e-22	7.80191e-22
HMGN3	387.83	-1.07791	0.111533	1.02687e-22	7.81469e-22
MAPK1	3607.03	-0.54412	0.0556607	1.03899e-22	7.90293e-22
IMPA2	514.548	-0.912934	0.0940906	1.12304e-22	8.53788e-22
GORASP2	1693.28	-0.637976	0.0654507	1.21202e-22	9.20964e-22
THOC2	942.46	0.825609	0.084998	1.22686e-22	9.31761e-22
TMEM183A	750.248	-0.834717	0.0859936	1.28398e-22	9.74648e-22
SLIT2	581.865	0.985504	0.101914	1.28537e-22	9.752e-22
NCLN	1890.48	-0.598785	0.0614445	1.30946e-22	9.92972e-22
PSME1	643.074	-0.885309	0.0913486	1.33576e-22	1.0124e-21
ZSCAN30	250.798	1.33732	0.140562	1.37595e-22	1.04233e-21
EIF6	1781.8	-0.648895	0.0666846	1.4047e-22	1.06357e-21
HERC4	486.7	0.953145	0.0985737	1.409e-22	1.06628e-21
IL15	85.1729	2.22105	0.248488	1.445e-22	1.09297e-21
FGFRL1	1145.61	-0.749878	0.0772383	1.48252e-22	1.12078e-21
CUTA	367.316	-1.11471	0.11595	1.48436e-22	1.1216e-21
ACP1	815.062	-0.81621	0.0841921	1.50122e-22	1.13376e-21
NBPF8	132.851	1.64439	0.177897	1.51228e-22	1.14154e-21
GPATCH8	850.298	0.726086	0.0747911	1.55189e-22	1.17084e-21
MREG	70.3089	2.46754	0.271842	1.55447e-22	1.1722e-21
SRI	694.447	-0.882164	0.0911899	1.59837e-22	1.20469e-21
MAPRE1	3688.85	-0.515643	0.0529706	1.61156e-22	1.21401e-21
CLPTM1	2273.35	-0.642319	0.0661006	1.61952e-22	1.21939e-21
PKHD1	190.428	1.60355	0.172926	1.69207e-22	1.27338e-21
PCDHGA10	316.525	1.08538	0.112944	1.70416e-22	1.28182e-21
FABP5	324.836	-1.17541	0.122759	1.712e-22	1.28707e-21
PSMD13	922.273	-0.765386	0.0789953	1.74738e-22	1.31301e-21
POLR2A	6058.46	0.592539	0.0609852	1.75645e-22	1.31916e-21
C11ORF58	944.549	-0.738496	0.0761926	1.77161e-22	1.32987e-21
PITPNM1	1516.32	-0.633446	0.0652427	1.77853e-22	1.33439e-21
MTDH	1081.56	-0.747637	0.0772083	1.90609e-22	1.42937e-21
ZNF765	285.306	1.11257	0.116066	1.96286e-22	1.47121e-21
TET3	1636.34	0.594581	0.0612801	1.99824e-22	1.49697e-21
DDX42	1644.36	0.611553	0.0630541	2.02728e-22	1.51796e-21
PNMA3	548.446	0.882135	0.0914458	2.08792e-22	1.56258e-21
PWWP2A	388.445	0.963465	0.100107	2.12692e-22	1.59096e-21
ING5	653.797	0.883518	0.0916177	2.14353e-22	1.60259e-21
MRPS35	1187.09	-0.730963	0.0755611	2.15491e-22	1.61028e-21
PPP1R13B	380.548	1.01945	0.106132	2.18856e-22	1.63461e-21
ZNF506	587.243	0.854076	0.0885585	2.27138e-22	1.69562e-21
MTRFR	241.904	1.38475	0.146864	2.30532e-22	1.72009e-21
ACAD11	298.627	1.10397	0.115336	2.31405e-22	1.72573e-21
NDUFB7	227.869	-1.36892	0.145031	2.32291e-22	1.73148e-21
ST13	2159.03	-0.564934	0.0583011	2.35256e-22	1.7527e-21
CTNNBIP1	440.642	-1.01593	0.10584	2.35908e-22	1.75668e-21
BMS1	655.55	0.797129	0.0825886	2.36791e-22	1.76237e-21
[truncated: 17,778 more rows]

## Sheet: Enriched in supernatant
	baseMean	log2FoldChange	lfcSE	pvalue	padj
MT-CO1	84245.5	-1.89277	0.0583402	2.67292e-234	1.01968e-231
MT-CO3	15340.7	-1.86722	0.0528129	4.29521e-277	2.45785e-274
MORN2	21.3754	-1.8449	0.57033	4.43e-06	1.17591e-05
MT-CO2	9368.96	-1.76984	0.0646013	4.78448e-168	9.88661e-166
FTL	35161	-1.73988	0.0524034	2.27385e-244	9.66581e-242
FTH1	18938.4	-1.72328	0.05355	8.85228e-230	3.2926e-227
IFI6	11.1669	-1.70031	0.810757	0.000314909	0.000699109
PPDPF	740.6	-1.69032	0.0940352	1.20397e-74	4.93461e-73
APOA2	3395.2	-1.68454	0.0731504	1.02461e-119	1.07353e-117
TMEM123	2318.56	-1.64991	0.0769778	4.02421e-104	3.10219e-102
RPL39	1391.46	-1.64608	0.0707212	5.06686e-122	5.54299e-120
C4ORF48	70.0256	-1.63682	0.264814	4.29054e-12	1.84814e-11
APOC1	940.147	-1.62633	0.0806526	1.58996e-92	9.73475e-91
MT-CYB	9344.5	-1.61819	0.0674843	4.03831e-129	5.04891e-127
RPS12	2282.03	-1.60782	0.0704498	2.6737e-117	2.65195e-115
COX8A	470.05	-1.60591	0.105642	3.33274e-54	8.01041e-53
NENF	98.8962	-1.60242	0.22144	4.20267e-15	2.17411e-14
MT-ND4	7665.77	-1.58672	0.0583903	1.5705e-164	3.03453e-162
CD63	2908.86	-1.5866	0.0576559	1.27547e-168	2.67275e-166
MT2A	94.3506	-1.58609	0.227863	3.53292e-14	1.72677e-13
REEP6	863.481	-1.58126	0.0857017	6.42651e-78	2.81216e-76
CST3	1050.79	-1.57354	0.0797707	1.75022e-88	9.82631e-87
RPLP1	2672.9	-1.56605	0.0610807	8.24287e-147	1.36264e-144
KRTCAP2	351.484	-1.56505	0.133454	1.28483e-33	1.56047e-32
APOC4-APOC2	254.71	-1.56125	0.137883	1.44595e-31	1.61024e-30
TMSB10	1534.09	-1.55365	0.072168	1.39147e-104	1.08959e-102
MDK	1623.09	-1.54822	0.0713348	3.27469e-106	2.69176e-104
RPS28	1820.55	-1.54661	0.0701567	1.86508e-109	1.64193e-107
COMMD8	138.744	-1.52945	0.184993	2.42444e-18	1.49114e-17
NDUFB10	333.795	-1.51781	0.121873	2.8514e-37	4.00596e-36
COX6B1	917.245	-1.50491	0.0870896	1.65749e-68	5.77605e-67
NPW	57.8127	-1.50389	0.299344	9.1965e-09	3.0942e-08
FKBP1C	319.507	-1.50131	0.124034	2.46703e-35	3.23102e-34
KDELR3	260.496	-1.50018	0.138045	4.00658e-29	4.01143e-28
ATP5MF	585.685	-1.49773	0.095513	5.35793e-57	1.38155e-55
TMEM176A	208.517	-1.4827	0.151937	4.63527e-24	3.74802e-23
TRAPPC1	459.927	-1.47964	0.108791	1.18458e-43	2.05171e-42
DPH3	645.993	-1.4792	0.0948187	2.20955e-56	5.55299e-55
ATP6V0C	688.966	-1.47918	0.0896473	1.12633e-62	3.38535e-61
RPLP2	904.565	-1.47679	0.083509	1.74867e-71	6.67095e-70
MT-ND3	125.872	-1.47346	0.200673	5.64156e-15	2.89133e-14
ATP6V1F	663.914	-1.47189	0.0902165	2.50266e-61	7.16049e-60
DAD1	744.779	-1.46994	0.0854439	8.28258e-68	2.80702e-66
GTF3C6	397.723	-1.46902	0.11455	3.86352e-39	5.75967e-38
TMED5	1713.08	-1.46213	0.0782163	1.98644e-79	9.06574e-78
TFPI2	20.045	-1.45881	0.507512	7.84077e-05	0.000184961
HINT2	171.325	-1.45566	0.16323	1.56859e-20	1.06613e-19
EIF4EBP1	304.369	-1.45497	0.131138	4.64348e-30	4.84472e-29
GPX4	1606.11	-1.45266	0.0682179	4.92973e-102	3.72307e-100
CKLF	86.3532	-1.45133	0.230536	9.15481e-12	3.8411e-11
PI3	11.0693	-1.44838	0.720516	0.000841945	0.00177806
COX16	123.484	-1.44457	0.192928	2.37266e-15	1.24781e-14
S100A16	181.005	-1.44453	0.157491	1.67757e-21	1.19879e-20
MT-ATP6	5022.66	-1.43942	0.0662976	6.79226e-106	5.49213e-104
S100A6	156.139	-1.43788	0.170251	1.12172e-18	7.00336e-18
C17ORF49	168.604	-1.43659	0.166928	2.84734e-19	1.82441e-18
SLPI	83.4586	-1.43301	0.230627	1.7593e-11	7.22864e-11
CD99	488.381	-1.43023	0.105171	1.76457e-43	3.02457e-42
REEP3	546.016	-1.42952	0.0974034	4.04363e-50	8.41415e-49
URGCP-MRPS24	210.925	-1.42951	0.146691	7.95502e-24	6.3941e-23
S100P	605.114	-1.42769	0.101544	2.98818e-46	5.55728e-45
CD302	662.943	-1.42357	0.109726	7.80085e-40	1.19404e-38
S100A11	393.945	-1.42338	0.115869	4.94952e-36	6.68231e-35
TTR	1082.72	-1.42316	0.0774068	8.11478e-77	3.50964e-75
GPX3	797.632	-1.41698	0.0851739	1.86266e-63	5.72576e-62
RPL30	1154.83	-1.41413	0.0815349	1.09963e-68	3.87684e-67
EI24	903.884	-1.41407	0.0814844	9.25097e-69	3.27705e-67
SELENOP	3032.53	-1.40993	0.0714709	6.55457e-88	3.59848e-86
GDE1	304.758	-1.40983	0.123017	1.02045e-31	1.13981e-30
RPLP0	9090.08	-1.40709	0.0500741	5.2574e-175	1.22218e-172
RPS21	2127.24	-1.40538	0.0680674	5.60885e-96	3.72538e-94
UQCRH	342.622	-1.40519	0.124902	1.16091e-30	1.23459e-29
SDF2L1	197.895	-1.40486	0.158077	2.98988e-20	2.00647e-19
NME1-NME2	1216.27	-1.40381	0.0765059	1.81613e-76	7.78686e-75
RPS14	2504.42	-1.39889	0.0592306	1.4391e-124	1.71287e-122
NDUFA1	229.566	-1.39864	0.144656	2.08569e-23	1.63579e-22
UBL5	305.415	-1.39819	0.126047	7.17457e-30	7.41272e-29
MANF	409.234	-1.39673	0.112959	2.19394e-36	3.00843e-35
RBP4	5709.64	-1.39474	0.0527728	3.7169e-155	6.7439e-153
TIMM8B	207.457	-1.392	0.155566	1.89061e-20	1.28031e-19
MIF	552.683	-1.39125	0.102756	5.22418e-43	8.85255e-42
ENSG00000260836	1085.4	-1.39099	0.0767772	1.37058e-74	5.60206e-73
GTF2A2	351.619	-1.38914	0.117377	1.45932e-33	1.77095e-32
EIF5AL1	565.629	-1.38067	0.0967022	1.85678e-47	3.56915e-46
PCBD1	387.019	-1.38011	0.112154	5.11394e-36	6.89178e-35
MRPS24	286.447	-1.37989	0.128358	3.49112e-28	3.36404e-27
VAMP5	95.9916	-1.3797	0.219714	1.68089e-11	6.91602e-11
SNX3	1096.33	-1.37885	0.0778231	1.94149e-71	7.36874e-70
HINT3	265.271	-1.37773	0.131459	6.34537e-27	5.8132e-26
PRDX4	978.82	-1.37473	0.077657	2.61148e-71	9.86131e-70
AP2S1	652.342	-1.37468	0.0894671	1.80414e-54	4.35746e-53
RPS16	3589.58	-1.37182	0.0552007	1.68583e-137	2.3662e-135
ARL5B	1281.18	-1.37142	0.0836148	1.23135e-61	3.57116e-60
RPS2	12653.3	-1.37095	0.0533528	8.83121e-147	1.44385e-144
NDUFB7	227.869	-1.36892	0.145031	2.32291e-22	1.73148e-21
H4C3	1772.52	-1.36783	0.0663279	1.19227e-95	7.84894e-94
CD24	8388.25	-1.36471	0.0493615	2.13988e-169	4.61408e-167
NDUFB11	485.548	-1.36301	0.112445	5.45671e-35	7.01684e-34
TMEM126A	116.147	-1.36008	0.194603	1.63682e-13	7.68237e-13
PRELID1	1573.95	-1.359	0.074849	8.20096e-75	3.39871e-73
C19ORF33	31.5056	-1.35648	0.385979	1.70408e-05	4.29499e-05
SEC61G	414.03	-1.35609	0.109934	4.10084e-36	5.5719e-35
PTMS	2372.09	-1.35539	0.0645241	4.29096e-99	3.02563e-97
RPS20	2676.87	-1.35337	0.0573059	1.96189e-124	2.29835e-122
MZT2B	442.885	-1.3529	0.107646	2.27448e-37	3.20755e-36
RPL35	3340.08	-1.35224	0.0529954	9.93799e-145	1.54018e-142
RPS18	2542.16	-1.34743	0.0624932	3.23804e-104	2.52228e-102
PPIB	2409.73	-1.34641	0.0639926	2.20967e-99	1.5655e-97
NDUFA4	1626.36	-1.34607	0.0687967	2.36019e-86	1.24964e-84
GOLT1A	46.894	-1.34583	0.301269	3.95906e-07	1.15609e-06
APOC2	347.655	-1.34444	0.117392	1.70247e-31	1.89025e-30
NABP2	270.855	-1.34304	0.134884	1.72205e-24	1.42258e-23
NME2	1430.55	-1.34304	0.0715113	8.59977e-80	3.94899e-78
POLR2J	189.553	-1.34261	0.154095	2.10562e-19	1.35616e-18
OLFM2	279.475	-1.34029	0.135403	3.14179e-24	2.5641e-23
ROMO1	357.515	-1.33845	0.120424	8.20432e-30	8.45903e-29
ISOC2	278.299	-1.33754	0.132545	4.5866e-25	3.91057e-24
TMA7	393.407	-1.33747	0.110469	7.58113e-35	9.64035e-34
NTS	3218.63	-1.3368	0.0793391	8.67536e-65	2.74038e-63
MGST1	993.017	-1.33492	0.080897	2.95074e-62	8.69328e-61
C12ORF75	483.287	-1.33414	0.106421	3.78637e-37	5.30448e-36
SMIM3	66.8965	-1.3341	0.253763	8.79492e-09	2.96512e-08
SELENOF	788.961	-1.33264	0.0973616	9.87509e-44	1.71437e-42
ERH	1371.47	-1.33242	0.0697053	1.59598e-82	7.68446e-81
TOMM7	158.853	-1.33151	0.173486	1.20868e-15	6.45929e-15
DAP	1365.92	-1.33085	0.0751906	3.56846e-71	1.33396e-69
S100A9	106.127	-1.32861	0.205986	7.76953e-12	3.27836e-11
RPL41	5966.2	-1.3285	0.0586929	1.71698e-114	1.65879e-112
EIF5A	2928.21	-1.3261	0.0553065	4.24644e-128	5.22137e-126
RPS26	1378.56	-1.32577	0.075713	1.03909e-69	3.74324e-68
GLRX5	360.003	-1.32575	0.1151	8.88406e-32	9.96811e-31
COX5B	684.79	-1.32498	0.0876991	1.23541e-52	2.82342e-51
TMED9	2241.05	-1.32478	0.0636016	2.07437e-97	1.40925e-95
RNASEK	429.078	-1.32385	0.109135	6.18607e-35	7.93417e-34
H4C1	438.575	-1.3236	0.110611	4.52833e-34	5.59572e-33
TMEM179B	217.992	-1.32235	0.141492	7.44286e-22	5.41491e-21
MRPL51	674.747	-1.32207	0.0893979	1.52186e-50	3.21166e-49
REXO2	250.609	-1.32178	0.140516	4.20024e-22	3.08751e-21
MSRB2	99.2167	-1.31927	0.205259	9.52338e-12	3.98675e-11
NPC2	494.023	-1.31842	0.106841	4.83691e-36	6.5362e-35
MOB1A	1871.32	-1.31757	0.0731793	1.63425e-73	6.48385e-72
GABARAP	1101.88	-1.3175	0.0796374	1.6142e-62	4.79362e-61
H4C14	3316.49	-1.31726	0.0583964	1.05556e-113	9.87711e-112
H4C15	3316.49	-1.31726	0.0583964	1.05556e-113	9.87711e-112
H2BC3	1385.83	-1.31714	0.0739379	5.02512e-72	1.93688e-70
LAMTOR2	119.922	-1.317	0.192588	6.11369e-13	2.77909e-12
PSENEN	275.773	-1.31658	0.129498	2.39333e-25	2.06303e-24
TMEM50A	572.139	-1.31499	0.0969208	5.63195e-43	9.50025e-42
EMC7	378.857	-1.31489	0.113646	5.17854e-32	5.89039e-31
BCAS2	219.281	-1.31198	0.147554	5.15621e-20	3.41255e-19
LSM4	1022.27	-1.31168	0.0759563	7.59585e-68	2.58016e-66
ORM1	1102.34	-1.31159	0.0748463	8.88476e-70	3.21624e-68
CD81	277.218	-1.31154	0.134183	1.2724e-23	1.01126e-22
TRMT112	467.897	-1.30916	0.111906	1.18494e-32	1.38597e-31
CLIC2	40.9715	-1.309	0.324243	3.13214e-06	8.41916e-06
NDUFA12	379.961	-1.30765	0.111489	8.37249e-33	9.87835e-32
DCTPP1	332.064	-1.30721	0.120702	2.26822e-28	2.19991e-27
BOLA3	177.662	-1.30699	0.155853	4.35607e-18	2.64098e-17
KDELR2	5030.61	-1.30489	0.0617932	5.46827e-100	3.89268e-98
VKORC1	262.989	-1.30375	0.130284	1.30546e-24	1.08506e-23
SHISA5	1164.14	-1.30372	0.0734592	1.77048e-71	6.73688e-70
NMB	86.2312	-1.30303	0.218468	1.91254e-10	7.34508e-10
FAM174C	316.162	-1.30225	0.121867	1.11256e-27	1.04963e-26
APOA1	4253.25	-1.30091	0.0571133	7.70577e-116	7.59248e-114
TOMM6	307.53	-1.30052	0.122075	1.58946e-27	1.48917e-26
ATP5MC1	377.076	-1.30039	0.111939	3.24604e-32	3.71497e-31
SNRPD2	968.542	-1.29994	0.0792914	2.0895e-61	6.01308e-60
ATP5PO	504.273	-1.29944	0.0998505	1.00009e-39	1.52765e-38
SMIM30	131.6	-1.29941	0.179108	3.47281e-14	1.69851e-13
MRPL41	352.233	-1.2993	0.115455	2.1326e-30	2.24708e-29
GOLM2	686.292	-1.29891	0.0873909	5.68037e-51	1.21078e-49
REEP5	592.878	-1.2956	0.0959574	1.53138e-42	2.54854e-41
SH3BGRL3	289.012	-1.29525	0.129955	2.0453e-24	1.68401e-23
MZT2A	266.001	-1.29431	0.130463	3.26302e-24	2.66158e-23
OST4	513.551	-1.29399	0.100539	6.63957e-39	9.78054e-38
LSM2	376.702	-1.29369	0.114186	9.27852e-31	9.91709e-30
H4C8	1899.38	-1.29329	0.0661725	4.83095e-86	2.53975e-84
ENSG00000284969	58.6543	-1.29288	0.272468	1.50356e-07	4.52926e-07
ATRAID	411.717	-1.29229	0.113977	8.47749e-31	9.11989e-30
S100A10	1137.72	-1.29188	0.0760628	1.11958e-65	3.60542e-64
SNX10	214.056	-1.29173	0.147168	1.59777e-19	1.0358e-18
ADIPOR1	1008.15	-1.29048	0.0756098	2.71776e-66	8.90636e-65
ATP5MK	530.297	-1.29046	0.0963704	7.06924e-42	1.15451e-40
TXN	1541.33	-1.28911	0.066366	5.13888e-85	2.61837e-83
WDR83OS	127.942	-1.28883	0.182437	1.46312e-13	6.88652e-13
COPS9	104.672	-1.28859	0.205723	3.25465e-11	1.31583e-10
RPS13	1528.36	-1.28737	0.0709509	1.51974e-74	6.19472e-73
TMEM106B	911.609	-1.28723	0.084552	2.5921e-53	6.01643e-52
POLR2I	75.2801	-1.28686	0.239269	6.08246e-09	2.07986e-08
ATP6V0E1	623.871	-1.28644	0.0908382	1.66806e-46	3.11384e-45
CHP1	2270.7	-1.28421	0.0636572	1.81855e-91	1.0954e-89
TMSB4X	886.245	-1.2837	0.0824315	1.20309e-55	2.96842e-54
ATP5PF	279.498	-1.28146	0.128673	2.38262e-24	1.95632e-23
RND2	119.678	-1.28132	0.187044	6.88819e-13	3.11686e-12
TOMM22	843.001	-1.2811	0.08152	1.30567e-56	3.29809e-55
SSR4	444.61	-1.28105	0.105077	3.68969e-35	4.79434e-34
THOC7	136.373	-1.28082	0.178354	6.58745e-14	3.16768e-13
EID1	448.46	-1.28037	0.109201	1.01494e-32	1.19276e-31
SRM	953.1	-1.28035	0.0792342	1.08087e-59	2.967e-58
RBX1	267.304	-1.27903	0.130703	1.35295e-23	1.07356e-22
MT-ND4L	879.201	-1.27742	0.0837313	1.66827e-53	3.91492e-52
SPCS1	206.701	-1.27719	0.149867	1.60218e-18	9.91977e-18
NPPB	321.299	-1.2768	0.143295	5.27201e-20	3.48764e-19
GPX1	666.786	-1.27601	0.0888011	9.01078e-48	1.75245e-46
SUMO3	1124	-1.27548	0.0798977	2.57216e-58	6.90768e-57
LYZ	1056.77	-1.27487	0.0782892	1.4514e-60	4.1053e-59
PRADC1	120.202	-1.27429	0.192591	3.52492e-12	1.52764e-11
MLF2	1610.03	-1.27408	0.0679648	2.39003e-79	1.08411e-77
RPS8	4364.42	-1.27357	0.0554765	1.46102e-117	1.45887e-115
RPL23A	3455.54	-1.27143	0.0547194	2.34857e-120	2.49586e-118
HSBP1	859.033	-1.27099	0.0807728	9.98819e-57	2.53159e-55
TSPAN33	109.795	-1.27019	0.203256	3.94981e-11	1.58782e-10
RPS19	3178.24	-1.26823	0.0667538	2.07315e-81	9.79184e-80
PFN1	5947.51	-1.26783	0.0564858	1.70405e-112	1.57472e-110
OLFM3	17.3265	-1.26742	0.494903	0.000498818	0.00108105
POMP	782.4	-1.26658	0.0889892	6.69381e-47	1.26544e-45
APOC3	154.108	-1.26382	0.167696	5.12474e-15	2.6328e-14
AGPAT1	739.941	-1.263	0.0844101	1.53724e-51	3.35845e-50
GALNT1	1613.54	-1.26284	0.0904167	2.95129e-45	5.37446e-44
BANF1	716.99	-1.26218	0.0857671	6.065e-50	1.25851e-48
SPINK1	1685.97	-1.26157	0.0687066	3.24528e-76	1.38348e-74
CCNI	2199.15	-1.26123	0.0638622	9.99543e-88	5.44733e-86
CXCL5	436.203	-1.26112	0.114651	4.47327e-29	4.46666e-28
CDK2AP2	701.383	-1.26064	0.0888792	1.38876e-46	2.599e-45
SCOC	573.319	-1.2605	0.0991447	5.91161e-38	8.50608e-37
ABHD14A	57.2636	-1.26047	0.277381	4.6476e-07	1.34974e-06
LAPTM4B	1728.1	-1.26045	0.0809353	1.3367e-55	3.28174e-54
COTL1	93.8648	-1.26022	0.213505	3.52412e-10	1.32907e-09
TXNDC17	131.945	-1.25966	0.18358	7.15179e-13	3.23123e-12
TAX1BP3	663.765	-1.25913	0.093726	4.59954e-42	7.55319e-41
OAZ1	3324.98	-1.25781	0.062472	4.63799e-91	2.76016e-89
TAF9B	74.26	-1.2572	0.240361	1.58854e-08	5.23578e-08
HMGA1	1876.95	-1.25708	0.0630471	2.34594e-89	1.33727e-87
PFDN4	198.492	-1.25655	0.151344	1.15108e-17	6.80945e-17
CALM3	4667.11	-1.25586	0.0533671	2.40012e-123	2.74685e-121
TMEM97	3066.25	-1.25497	0.0574156	8.31751e-107	6.95213e-105
BRK1	676.057	-1.25467	0.0978205	1.43373e-38	2.09128e-37
RTL8A	163.53	-1.25368	0.166816	6.33714e-15	3.23888e-14
SAA2-SAA4	78.8752	-1.25346	0.227221	3.41354e-09	1.18966e-08
ATP5F1D	689.043	-1.25328	0.0908246	3.21922e-44	5.66812e-43
ORM2	655.759	-1.25325	0.0917521	2.21494e-43	3.7878e-42
PSMB6	836.191	-1.25265	0.0804067	1.27416e-55	3.13338e-54
CHCHD2	2622.07	-1.25209	0.0577968	5.79727e-105	4.58786e-103
COPRS	216.683	-1.25149	0.14213	1.53439e-19	9.95579e-19
COX7A2	685.907	-1.25029	0.0910885	8.92464e-44	1.55481e-42
PARK7	1265.28	-1.24964	0.0738057	3.38382e-65	1.07804e-63
GM2A	369.411	-1.24834	0.111264	4.06552e-30	4.24767e-29
TMEM14C	330.013	-1.24774	0.118513	7.90422e-27	7.1882e-26
CIAO2B	211.232	-1.24617	0.149515	9.2522e-18	5.49299e-17
BLOC1S2	209.146	-1.24604	0.14584	1.55639e-18	9.64427e-18
RPL18A	3835.16	-1.24498	0.0559573	1.53788e-110	1.3701e-108
PRDX5	708.691	-1.24475	0.0914194	4.16745e-43	7.078e-42
RPL35A	2061.06	-1.24436	0.0694148	9.68944e-73	3.78371e-71
HSPB1	804.763	-1.24397	0.0811401	6.20593e-54	1.48205e-52
AGR2	221.686	-1.24246	0.144635	1.0592e-18	6.62415e-18
RPS27A	2279.16	-1.242	0.0648394	1.17744e-82	5.68764e-81
ERG28	450.112	-1.24002	0.106001	1.69389e-32	1.97042e-31
H4C2	2804.31	-1.23949	0.0570082	1.1095e-105	8.87479e-104
WSB2	1148.73	-1.23871	0.0730963	2.77186e-65	8.84972e-64
MEST	349.805	-1.23843	0.116414	2.56239e-27	2.38568e-26
SEC11A	801.04	-1.23824	0.0831856	5.5096e-51	1.17607e-49
MARCKSL1	2501.97	-1.23816	0.063497	1.50982e-85	7.82688e-84
ATP5ME	229.549	-1.23709	0.143233	7.24966e-19	4.5607e-18
RIDA	99.2506	-1.23651	0.206124	2.22991e-10	8.51336e-10
PPIAL4A	219.135	-1.23621	0.144813	1.73739e-18	1.0748e-17
KDELR1	1714.21	-1.23522	0.0762759	7.59214e-60	2.09566e-58
RNF208	74.2394	-1.23503	0.236265	1.81811e-08	5.96337e-08
GABARAPL2	318.719	-1.23457	0.121399	3.54957e-25	3.04383e-24
RPS15	3480.55	-1.23316	0.0560741	4.85499e-108	4.1513e-106
MYDGF	542.228	-1.23243	0.0980543	4.25167e-37	5.94514e-36
RPL12	2558	-1.23092	0.0639148	1.67796e-83	8.23915e-82
GNG4	147.236	-1.23062	0.167807	2.78444e-14	1.37163e-13
CYSTM1	209.168	-1.23021	0.147762	1.07844e-17	6.38226e-17
SAA4	191.069	-1.23016	0.156	3.97227e-16	2.17038e-15
H2AZ1	1914.63	-1.22999	0.0617612	4.24752e-89	2.41201e-87
COX5A	670.253	-1.22931	0.0879842	3.21358e-45	5.84494e-44
BCL7C	105.871	-1.22909	0.202271	1.43944e-10	5.57271e-10
MRPS15	420.444	-1.22811	0.10646	1.19308e-31	1.33063e-30
TIMM10	495.114	-1.22775	0.104562	1.07042e-32	1.25499e-31
SMIM20	220.31	-1.22759	0.140085	2.49959e-19	1.60366e-18
ARL2BP	345.626	-1.22742	0.115707	3.72334e-27	3.43009e-26
HIGD2A	266.605	-1.22664	0.129287	3.1704e-22	2.34673e-21
TGIF2-RAB5IF	640.363	-1.22646	0.0894889	1.32972e-43	2.29508e-42
RPL34	940.444	-1.22616	0.0796593	2.6105e-54	6.29481e-53
KLHDC3	614.492	-1.22528	0.0932952	2.98433e-40	4.64931e-39
BRI3	826.471	-1.22476	0.0883968	1.67731e-44	2.9922e-43
SF3B5	452.831	-1.22471	0.102616	1.08943e-33	1.32857e-32
NDUFA5	370.243	-1.22443	0.115015	2.5179e-27	2.34573e-26
CKS1B	1089.74	-1.22428	0.0768985	6.53916e-58	1.74042e-56
TLE5	1945.01	-1.22391	0.0606555	2.21882e-91	1.33112e-89
MRPL11	1827.14	-1.2238	0.0628961	3.6585e-85	1.87693e-83
MYL6B	252.733	-1.22374	0.136469	4.09748e-20	2.72884e-19
LSM7	223.251	-1.22299	0.141223	6.33019e-19	3.9907e-18
NEDD8	540.392	-1.22231	0.0953872	1.94327e-38	2.82068e-37
AIDA	1119.26	-1.22192	0.0780382	4.24774e-56	1.06037e-54
GLIPR1	404.855	-1.22119	0.11414	1.4425e-27	1.35489e-26
PGRMC1	773.959	-1.22095	0.0856668	6.26437e-47	1.18879e-45
NHP2	418.889	-1.22093	0.106105	1.72542e-31	1.9143e-30
EIF4E3	49.9148	-1.22011	0.28376	1.72451e-06	4.74606e-06
OSTC	678.023	-1.21955	0.0884564	4.42378e-44	7.75229e-43
TMED2	2360.65	-1.21923	0.0624149	8.33462e-86	4.35096e-84
CFL1	4287.79	-1.21923	0.0589188	5.91115e-96	3.90871e-94
SUMO1	665.407	-1.21894	0.0905127	3.55084e-42	5.84071e-41
FAM3C	615.151	-1.2188	0.105988	1.89878e-31	2.10507e-30
SYNJ2BP-COX16	74.5464	-1.21814	0.234097	2.24765e-08	7.29507e-08
PPIC	148.228	-1.21795	0.170477	1.18404e-13	5.60667e-13
RPL18	3644.02	-1.21713	0.0544171	1.25192e-111	1.12205e-109
RAB32	402.403	-1.2167	0.109308	1.27552e-29	1.30786e-28
TMX4	1307.06	-1.21623	0.069192	5.46892e-70	1.9894e-68
RPL36	1135.92	-1.21616	0.0806707	3.47081e-52	7.77692e-51
MZT1	235.126	-1.21616	0.141812	1.35845e-18	8.42828e-18
PCGF5	521.538	-1.21609	0.100651	1.90601e-34	2.39103e-33
TIMM17B	696.273	-1.21605	0.0917681	6.50799e-41	1.0257e-39
HIGD1A	1179.83	-1.21406	0.0700277	3.74106e-68	1.2914e-66
B2M	1788.51	-1.21386	0.0698281	1.65773e-68	5.77605e-67
RPL27	1442.16	-1.21189	0.0669726	5.29054e-74	2.13313e-72
SNRNP25	176.415	-1.21164	0.156676	1.44233e-15	7.67216e-15
CISD2	368.631	-1.21152	0.112031	4.32495e-28	4.14605e-27
RHOD	615.142	-1.20954	0.0923546	5.18635e-40	8.00441e-39
CSTB	453.29	-1.20943	0.102702	7.74756e-33	9.16281e-32
SF3B6	321.437	-1.20928	0.119959	9.8429e-25	8.22249e-24
MRPL54	218.137	-1.20915	0.146364	2.03923e-17	1.19401e-16
PFDN2	100.163	-1.20821	0.202076	2.89335e-10	1.09591e-09
NBL1	48.8771	-1.20802	0.31025	9.82045e-06	2.53353e-05
CLPP	216.01	-1.20704	0.142369	3.28429e-18	2.00425e-17
RPSAP58	3324.71	-1.20548	0.0538014	5.42984e-112	4.92592e-110
TXNDC12	535.233	-1.20397	0.100617	8.21642e-34	1.00695e-32
LTB	10.5366	-1.20396	0.631898	0.00274343	0.0054062
NME1	1001.7	-1.20377	0.0750259	9.76054e-59	2.64031e-57
GNG10	159.356	-1.20315	0.169666	1.85892e-13	8.71111e-13
COX6A1	924.163	-1.20313	0.0779375	1.44518e-54	3.50185e-53
AP3S1	348.855	-1.20155	0.115615	4.07405e-26	3.62523e-25
ARPC3	1148.97	-1.20053	0.0756446	1.60941e-57	4.21564e-56
IGF2	11049.9	-1.19915	0.144873	1.86597e-17	1.09471e-16
RNF5	536.043	-1.19888	0.104336	2.29523e-31	2.53515e-30
SEC11C	204.617	-1.19867	0.147859	7.67126e-17	4.36455e-16
SYNGR2	523.766	-1.19861	0.0979801	3.24474e-35	4.22356e-34
PERP	1639.1	-1.19822	0.0738757	5.91272e-60	1.63512e-58
C1ORF43	1634.83	-1.19789	0.0651865	3.28862e-76	1.39794e-74
SNU13	738.224	-1.19779	0.0876589	2.64298e-43	4.50943e-42
NDUFB3	269.716	-1.19621	0.135154	1.3214e-19	8.59634e-19
SDHC	951.961	-1.1956	0.0766199	1.1038e-55	2.72795e-54
MRFAP1	3312.64	-1.19417	0.0587923	1.67149e-92	1.0192e-90
NDUFC2-KCTD14	180.193	-1.19293	0.155252	2.31047e-15	1.21596e-14
CNIH2	25.4182	-1.19262	0.413398	0.000314923	0.000699109
DBNDD1	241.459	-1.19143	0.138688	1.33296e-18	8.27705e-18
APH1A	894.92	-1.19125	0.0824771	4.53077e-48	8.91652e-47
CMTM6	1690.49	-1.1912	0.0712975	1.91772e-63	5.88285e-62
TIMP4	10.9882	-1.19001	0.654503	0.00338296	0.00659397
H4C12	2325.94	-1.19	0.0593717	3.87907e-90	2.24563e-88
LY75-CD302	87.1125	-1.18999	0.213247	3.27446e-09	1.1428e-08
GNG12	343.462	-1.18971	0.119243	3.05487e-24	2.4959e-23
SNRPF	299.393	-1.18891	0.122435	4.32798e-23	3.34676e-22
SELENOT	793.342	-1.18866	0.0818065	1.29569e-48	2.60153e-47
CD7	451.125	-1.1879	0.103336	2.26786e-31	2.50678e-30
GPR160	83.3503	-1.1879	0.219323	8.27463e-09	2.80113e-08
H2AC16	780.704	-1.18777	0.087408	7.73871e-43	1.29658e-41
UBA52	2953.63	-1.18774	0.0628112	1.60139e-80	7.49231e-79
FKBP8	949.618	-1.18712	0.0793655	2.32247e-51	5.02233e-50
RPS11	2528.85	-1.18685	0.0583012	6.80127e-93	4.19872e-91
H4C11	2284.05	-1.1864	0.059889	4.153e-88	2.29696e-86
MT-ND1	3742.11	-1.18587	0.0619317	1.71099e-82	8.21163e-81
SLC35B1	437.379	-1.1855	0.106058	8.59878e-30	8.85347e-29
NTAN1	103.43	-1.1848	0.203265	7.94171e-10	2.92033e-09
ERP27	23.1877	-1.18475	0.410214	0.000325394	0.000720312
ENSG00000280571	62.0906	-1.18456	0.255833	4.63979e-07	1.34773e-06
UBE2L6	137.914	-1.18411	0.182498	1.28771e-11	5.33963e-11
TMEM14A	194.761	-1.18402	0.151527	8.6547e-16	4.65527e-15
VAMP7	340.374	-1.18352	0.119612	7.16952e-24	5.76585e-23
NRAS	1816.77	-1.18345	0.0704614	4.48417e-64	1.39281e-62
STOML2	1327.74	-1.18197	0.0694089	8.59891e-66	2.78119e-64
CLDN2	64.1386	-1.18169	0.2492	2.76528e-07	8.18091e-07
CCDC167	116.464	-1.18109	0.186623	3.68561e-11	1.48522e-10
VMA21	658.15	-1.18107	0.0868865	7.47956e-43	1.25458e-41
CCL20	487.022	-1.18096	0.108913	3.58963e-28	3.45449e-27
SNRPG	676.849	-1.18094	0.0949886	2.94897e-36	4.02521e-35
IFI30	154.288	-1.18013	0.163113	7.25114e-14	3.46444e-13
RPS27	1636.13	-1.18009	0.0706647	2.27693e-63	6.9561e-62
TMEM160	248.67	-1.17886	0.131222	4.2925e-20	2.85616e-19
LAGE3	80.5727	-1.17878	0.224329	2.07289e-08	6.76622e-08
MTPN	2111.87	-1.1776	0.0755731	1.67467e-55	4.09799e-54
IRAK1	1461.77	-1.17751	0.0687743	1.80095e-66	5.91491e-65
H2BC17	3367.83	-1.17742	0.0552244	1.29189e-101	9.6587e-100
SSR2	2037.77	-1.17728	0.0646489	7.49915e-75	3.12528e-73
IL2RG	3.90815	-1.17701	1.09761	0.00731998	0.0135845
PSME2	678.57	-1.17666	0.0860455	2.48899e-43	4.25157e-42
C1ORF53	21.2669	-1.17664	0.420881	0.000437549	0.000953964
FABP5	324.836	-1.17541	0.122759	1.712e-22	1.28707e-21
MRPL12	226.621	-1.17522	0.138691	3.91823e-18	2.3794e-17
TMEM147	543.366	-1.17495	0.0998223	9.56753e-33	1.12526e-31
MT1X	39.1354	-1.17485	0.316594	2.34324e-05	5.83575e-05
RPL11	1646.48	-1.17465	0.0677476	4.25829e-68	1.46655e-66
SUMO2	1494.87	-1.17319	0.0661819	4.65657e-71	1.73201e-69
TSPAN13	1181.6	-1.17308	0.0713075	1.46886e-61	4.2517e-60
MRPL53	150.167	-1.17299	0.166796	3.23623e-13	1.49623e-12
TOMM5	1107.27	-1.17295	0.078786	7.00714e-51	1.48507e-49
NINJ2	72.9149	-1.17183	0.234534	8.22452e-08	2.53448e-07
MPC2	1241.85	-1.17177	0.0736366	9.21119e-58	2.43418e-56
VBP1	450.573	-1.17154	0.108928	9.70671e-28	9.1868e-27
MAL2	1160.75	-1.1711	0.0807811	2.24513e-48	4.45375e-47
TMEM176B	440.059	-1.17101	0.102702	7.14397e-31	7.71321e-30
ATP5PD	497.241	-1.17042	0.0990955	6.01325e-33	7.14577e-32
UQCR10	237.653	-1.1701	0.133577	3.31367e-19	2.1141e-18
EIF5A2	223.366	-1.16976	0.145753	1.6841e-16	9.4054e-16
H2AC13	1036.13	-1.16903	0.0741548	9.81306e-57	2.49145e-55
TWF1	1513.24	-1.1682	0.167655	5.22412e-13	2.38053e-12
TMED1	148.494	-1.1675	0.175454	4.58153e-12	1.96835e-11
ZCRB1	202.441	-1.16648	0.146572	2.94087e-16	1.61933e-15
ARL6IP1	2428.57	-1.16606	0.0637883	2.18947e-75	9.17603e-74
MPV17L2	220.551	-1.16576	0.140739	2.04595e-17	1.19747e-16
SDHD	329.896	-1.16538	0.116045	1.74571e-24	1.44132e-23
PHPT1	850.333	-1.16336	0.0786842	3.3543e-50	7.00917e-49
METTL9	550.78	-1.16334	0.0931849	1.65388e-36	2.27837e-35
DPY30	167.096	-1.16298	0.157282	2.39608e-14	1.18474e-13
UFC1	219.34	-1.16271	0.141102	2.96639e-17	1.72197e-16
UBE2S	1666.82	-1.16258	0.0646837	5.869e-73	2.31002e-71
COX20	340.097	-1.16142	0.123341	8.28393e-22	6.01211e-21
HSPE1	569.706	-1.16097	0.0926352	9.05778e-37	1.25711e-35
MANEAL	138.428	-1.16086	0.194942	4.15299e-10	1.55841e-09
CLDN6	1094.32	-1.15978	0.0769844	5.12276e-52	1.13926e-50
RAB5IF	1072.9	-1.15966	0.0776224	3.38767e-51	7.2835e-50
NXT2	231.007	-1.15732	0.137233	5.9554e-18	3.59013e-17
PPP1CA	5398.15	-1.15729	0.0501488	1.50118e-118	1.54031e-116
NUDT1	94.9526	-1.15728	0.207246	3.71542e-09	1.29215e-08
NDUFA13	972.558	-1.1568	0.077179	1.64538e-51	3.58944e-50
H4C4	406.485	-1.15618	0.10585	1.65372e-28	1.61127e-27
RPS5	3272.23	-1.15493	0.057656	5.64331e-90	3.25431e-88
NDUFA8	222.669	-1.1541	0.137686	9.31324e-18	5.52702e-17
NINJ1	697.503	-1.15341	0.0874219	1.80815e-40	2.8258e-39
RPL24	2905.74	-1.15288	0.0585423	4.77497e-87	2.56469e-85
RPS10-NUDT3	1858.17	-1.15267	0.0625314	1.36918e-76	5.88749e-75
RAB31	309.296	-1.15237	0.122458	9.0813e-22	6.57158e-21
CREG1	94.2844	-1.15222	0.205552	3.36251e-09	1.1727e-08
ENSG00000260272	342.275	-1.15182	0.113648	7.18552e-25	6.05357e-24
DLK1	122.639	-1.15156	0.185532	9.1033e-11	3.57736e-10
SURF4	7076.8	-1.15136	0.0466483	3.29347e-135	4.45456e-133
DGAT2	671.564	-1.15097	0.0891816	7.95071e-39	1.16313e-37
EEF1AKMT1	39.6438	-1.1509	0.313122	3.0106e-05	7.42445e-05
MT1F	24.2826	-1.15032	0.388024	0.000313425	0.000696199
TMEM106C	792.938	-1.15005	0.0830495	2.52673e-44	4.46999e-43
SRP14	660.679	-1.15004	0.0883686	1.94775e-39	2.93307e-38
NUDT15	312.959	-1.1495	0.122032	8.4105e-22	6.09209e-21
STARD3NL	378.1	-1.14926	0.118415	5.34142e-23	4.11333e-22
TGFB1	641.946	-1.14836	0.094865	1.90168e-34	2.38761e-33
PMVK	129.432	-1.14792	0.183764	7.1795e-11	2.83785e-10
LAMTOR5	370.095	-1.14788	0.114021	1.4533e-24	1.20391e-23
MXRA7	204.699	-1.14727	0.14424	3.29492e-16	1.80759e-15
TM4SF5	397.999	-1.14723	0.116649	1.5016e-23	1.18582e-22
RPL21	2314.02	-1.14701	0.0613473	1.03534e-78	4.57087e-77
RPS19BP1	202.657	-1.14658	0.145212	5.26136e-16	2.85376e-15
RPS23	3502.14	-1.14611	0.059964	3.875e-82	1.84783e-80
TMED10	1906.51	-1.14603	0.0720771	1.24603e-57	3.28113e-56
BSG	6338.59	-1.14596	0.0577591	2.65612e-88	1.48006e-86
SLC51B	83.5925	-1.14588	0.218961	2.6932e-08	8.68054e-08
BTF3	1837.33	-1.14487	0.0688687	9.25992e-63	2.78885e-61
MT-ND2	3440.24	-1.14484	0.06767	6.57793e-65	2.0867e-63
PDE6D	137.017	-1.14472	0.173408	7.18939e-12	3.03874e-11
DSTN	2022.22	-1.14417	0.0707002	1.30872e-59	3.58584e-58
AP1M2	430.562	-1.14399	0.108553	1.10473e-26	1.0016e-25
SEC61B	437.109	-1.14373	0.106312	1.04633e-27	9.88399e-27
H2AC19	5288.73	-1.14368	0.0543852	7.09565e-99	4.9563e-97
H2AC18	5288.73	-1.14368	0.0543852	7.09565e-99	4.9563e-97
H4C5	1571.46	-1.14349	0.0745916	9.55212e-54	2.263e-52
IER3IP1	301.623	-1.1432	0.132431	1.12835e-18	7.04175e-18
RPL13A	7143.14	-1.14287	0.0524526	5.99228e-106	4.87176e-104
RPSA	3475.14	-1.14283	0.0536654	2.52086e-101	1.86594e-99
NDUFA2	127.619	-1.14249	0.184748	1.09076e-10	4.26389e-10
NDUFB9	526.808	-1.14247	0.100153	7.49695e-31	8.08258e-30
TBCB	284.732	-1.1418	0.129987	2.99033e-19	1.91191e-18
C19ORF53	142.979	-1.14155	0.171355	4.84242e-12	2.07624e-11
STARD10	577.187	-1.14144	0.0953324	9.64525e-34	1.17915e-32
UXT	173.504	-1.14128	0.157018	6.66125e-14	3.2011e-13
SELENOM	307.902	-1.14036	0.122704	2.86594e-21	2.0151e-20
RPS10	1789.88	-1.14003	0.0662321	4.30696e-67	1.43033e-65
DEK	1090.91	-1.13921	0.0800179	1.08444e-46	2.03974e-45
ARPC4	1510.88	-1.13877	0.0652564	6.90472e-69	2.45762e-67
COMMD7	367.787	-1.13845	0.112179	6.58009e-25	5.55295e-24
SKA2	524.612	-1.1376	0.0963322	6.97059e-33	8.26362e-32
SLC25A23	378.78	-1.13695	0.11528	1.18695e-23	9.43851e-23
CEP20	352.638	-1.13677	0.119468	3.53962e-22	2.60964e-21
CXCL16	295.252	-1.13611	0.122387	3.21814e-21	2.25255e-20
ENSG00000258674	404.207	-1.13591	0.107347	7.18959e-27	6.56238e-26
CALM2	2881.25	-1.13575	0.05821	1.81275e-85	9.33223e-84
H2BC13	409.927	-1.13569	0.109235	5.08373e-26	4.51018e-25
GOLM1	745.829	-1.1356	0.093238	8.03232e-35	1.0188e-33
CKS2	453.701	-1.13546	0.102974	5.66627e-29	5.63521e-28
NDUFS8	1243.61	-1.13528	0.0697332	2.7891e-60	7.81473e-59
ENSG00000260643	63.714	-1.13498	0.248062	7.5471e-07	2.14695e-06
PTRHD1	89.8982	-1.13476	0.208439	8.97626e-09	3.02489e-08
RPL13	5762.87	-1.13466	0.0631431	6.94408e-73	2.71879e-71
RAB1B	5495.9	-1.13333	0.0505714	6.48513e-112	5.84762e-110
RANBP1	1960.92	-1.13308	0.0653949	6.12228e-68	2.08438e-66
TMEM109	2436.07	-1.13183	0.0629345	5.39847e-73	2.13046e-71
GPN3	214.299	-1.13135	0.143187	5.3516e-16	2.90164e-15
SSNA1	344.494	-1.13065	0.116858	7.68284e-23	5.88293e-22
H2BC7	866.329	-1.12975	0.0802377	1.04537e-45	1.92249e-44
H2AC17	1790.13	-1.12884	0.0754818	3.01333e-51	6.48803e-50
ATF5	442.055	-1.12876	0.106562	6.57816e-27	6.01166e-26
RFK	359.674	-1.12854	0.116849	9.1676e-23	6.99823e-22
NDUFC2	604.065	-1.12838	0.0908876	4.47677e-36	6.07159e-35
H3C14	3702.47	-1.12817	0.0581838	1.98904e-84	9.99762e-83
H3C15	3702.16	-1.128	0.0581924	2.23214e-84	1.11442e-82
POLR2L	544.324	-1.12792	0.0989885	9.16702e-31	9.82207e-30
ZDHHC20	1293.33	-1.1273	0.0812426	1.8593e-44	3.31289e-43
RNF11	621.519	-1.12679	0.0919928	3.55063e-35	4.61768e-34
SARAF	1129.04	-1.12635	0.0746427	3.97511e-52	8.88013e-51
RPL36A-HNRNPH2	508.817	-1.12625	0.0974802	1.46741e-31	1.63292e-30
RPS25	1062.57	-1.12621	0.0779598	5.58784e-48	1.09678e-46
RPL7	4074.03	-1.12556	0.0588761	3.86289e-82	1.84783e-80
H2BC12	3886.23	-1.12528	0.0565568	9.35141e-89	5.29012e-87
GGH	578.344	-1.12331	0.0942037	1.85857e-33	2.24995e-32
MOSPD3	111.144	-1.12296	0.195735	1.77555e-09	6.33643e-09
CAMK2N1	557.954	-1.1224	0.0938367	1.19475e-33	1.45462e-32
RPL39L	135.76	-1.12234	0.175627	3.16019e-11	1.27869e-10
CETN2	220.371	-1.12223	0.152427	3.57196e-14	1.74413e-13
ETNK2	99.3081	-1.12136	0.206665	1.04868e-08	3.50929e-08
GOLT1B	486.65	-1.12118	0.114024	1.68873e-23	1.33147e-22
COA3	235.594	-1.12117	0.13659	4.54645e-17	2.61368e-16
TNFAIP8L3	50.7909	-1.12084	0.272754	6.29163e-06	1.64917e-05
DHRS7	606.895	-1.12034	0.0943481	3.40462e-33	4.07513e-32
ENSG00000274944	34.2508	-1.11967	0.327795	8.81233e-05	0.000206961
TSPAN6	729.269	-1.11959	0.0863855	4.3893e-39	6.51087e-38
BCAP31	1204.02	-1.11955	0.0763207	2.19375e-49	4.49569e-48
TPMT	167.014	-1.11884	0.168628	6.34999e-12	2.69237e-11
DYNLL1	1686.16	-1.11859	0.0645268	5.54736e-68	1.90609e-66
IFT22	159.946	-1.11769	0.159549	4.90513e-13	2.2386e-12
C4ORF3	262.929	-1.11764	0.129919	1.61143e-18	9.97291e-18
FIBP	232.139	-1.11672	0.137935	1.16755e-16	6.57237e-16
GRINA	863.68	-1.1156	0.0781522	6.87116e-47	1.29732e-45
CAPZA2	1218.94	-1.11517	0.0738603	3.63657e-52	8.13607e-51
PRSS23	961.087	-1.11475	0.0780214	5.70886e-47	1.08476e-45
CUTA	367.316	-1.11471	0.11595	1.48436e-22	1.1216e-21
TRIR	735.221	-1.11471	0.082589	3.55279e-42	5.84071e-41
UCP2	339.561	-1.11431	0.116967	3.44357e-22	2.5426e-21
GCHFR	221.671	-1.1139	0.146961	7.1175e-15	3.61908e-14
CLTB	461.751	-1.11363	0.108975	3.48591e-25	2.99096e-24
NQO2	128.648	-1.11357	0.175768	4.66641e-11	1.86882e-10
SELENOK	110.783	-1.11277	0.193993	1.8596e-09	6.61104e-09
ZNF428	195.275	-1.11273	0.145856	4.88236e-15	2.5161e-14
COX7C	737.247	-1.1126	0.0889036	1.35887e-36	1.87893e-35
TRPT1	52.4612	-1.11206	0.271879	7.08246e-06	1.84638e-05
OGFRL1	174.605	-1.11189	0.159526	6.4405e-13	2.92051e-12
TSR3	197.251	-1.11169	0.147037	8.29357e-15	4.20415e-14
H2AC11	2169.03	-1.1115	0.064279	1.20937e-67	4.07081e-66
CHST13	906.379	-1.11107	0.0786058	5.13945e-46	9.48881e-45
H2AC20	2958.43	-1.1106	0.0563399	3.78835e-87	2.04214e-85
BORCS7	165.051	-1.10999	0.161828	1.41325e-12	6.26156e-12
SCAMP3	859.121	-1.10978	0.0821939	3.37949e-42	5.56811e-41
LIMS1	803.194	-1.10978	0.0829083	1.629e-41	2.62297e-40
NDFIP1	627.028	-1.10973	0.0939389	7.33355e-33	8.68008e-32
FAU	966.126	-1.10935	0.0801627	3.31254e-44	5.82553e-43
QDPR	491.026	-1.10932	0.0979235	2.08508e-30	2.20013e-29
CNIH1	1241.17	-1.1081	0.0775836	6.28604e-47	1.19138e-45
AQP3	127.68	-1.10791	0.182482	2.52632e-10	9.60558e-10
MPZL1	1115.57	-1.10771	0.0730363	1.32356e-52	3.01561e-51
DDAH1	1126.25	-1.10768	0.077473	5.08284e-47	9.68278e-46
MRPL18	472.977	-1.10762	0.099049	1.09599e-29	1.12533e-28
RPS7	3222.25	-1.10731	0.054024	5.24611e-94	3.3643e-92
DYNLT1	463.463	-1.107	0.113237	3.11885e-23	2.42563e-22
CD320	464.473	-1.10678	0.101579	2.66876e-28	2.5783e-27
TMEM9	511.032	-1.10589	0.098484	6.51335e-30	6.7483e-29
GAL3ST1	53.3784	-1.10505	0.266001	5.5834e-06	1.47233e-05
CHRAC1	184.109	-1.10481	0.155224	2.30233e-13	1.07178e-12
ABRACL	111.399	-1.1043	0.187149	7.24868e-10	2.67408e-09
H2BC12L	2880.24	-1.10418	0.0575371	1.01386e-82	4.91341e-81
ZNHIT1	587.259	-1.10377	0.0912633	2.54495e-34	3.17915e-33
H3C7	1402.35	-1.10274	0.0722331	2.928e-53	6.77493e-52
EMC4	294.254	-1.10269	0.123511	9.51962e-20	6.23933e-19
NPM3	203.963	-1.10131	0.147415	1.70753e-14	8.53936e-14
TRIAP1	123.702	-1.10123	0.189907	1.34588e-09	4.86373e-09
IL32	947.483	-1.10114	0.0791479	1.21939e-44	2.18579e-43
CYB5A	395.384	-1.10053	0.112226	2.36179e-23	1.84649e-22
BEX3	709.501	-1.10033	0.0861876	5.74813e-38	8.27886e-37
EFHD2	226.987	-1.09904	0.137139	2.42694e-16	1.34481e-15
STOM	1829.41	-1.09869	0.0614872	4.8291e-72	1.86616e-70
MIX23	218.319	-1.09835	0.141738	2.0159e-15	1.06394e-14
NOP10	284.606	-1.09749	0.129743	5.98252e-18	3.60356e-17
AGBL5	180.148	-1.09744	0.158622	9.75749e-13	4.36739e-12
PLPBP	499.492	-1.09712	0.108117	7.71087e-25	6.47417e-24
MAP1LC3B2	153.457	-1.09703	0.162445	3.08107e-12	1.34114e-11
UQCRB	427.994	-1.09677	0.108101	7.85798e-25	6.59025e-24
WBP1	107.804	-1.09647	0.190628	1.80654e-09	6.44085e-09
LYRM7	201.57	-1.09581	0.147686	2.55867e-14	1.26303e-13
ENSG00000285976	4142.7	-1.09555	0.0653361	9.85987e-64	3.04347e-62
RPL26L1	173.29	-1.09526	0.155285	3.78482e-13	1.74067e-12
METTL5	310.046	-1.09507	0.119143	8.77681e-21	6.02869e-20
H3-5	99.1821	-1.09488	0.199677	8.46453e-09	2.86021e-08
RAC1	3838.78	-1.09486	0.0590901	2.86544e-77	1.24655e-75
IGFBP4	180.477	-1.09432	0.150008	6.52764e-14	3.13994e-13
PTP4A1	4147.28	-1.09382	0.0654549	2.57588e-63	7.85327e-62
SLC16A7	2413.1	-1.09338	0.0728285	1.4228e-51	3.11301e-50
PGAM1	2370.68	-1.09338	0.0610294	2.11833e-72	8.20742e-71
RILPL2	30.8255	-1.09271	0.347445	0.000242523	0.000544725
GLO1	1625.77	-1.09208	0.0666852	6.66902e-61	1.88994e-59
NDUFB6	164.659	-1.09149	0.167297	1.47416e-11	6.09068e-11
ELK3	84.2452	-1.09138	0.215143	7.82638e-08	2.41528e-07
GNG5P2	11.4878	-1.09084	0.575668	0.00465906	0.00890399
AGTRAP	98.3777	-1.09023	0.202902	1.58517e-08	5.22697e-08
LSM10	133.128	-1.0901	0.176494	1.40239e-10	5.43352e-10
ARPP19	1719.28	-1.08918	0.0707906	4.87317e-54	1.1694e-52
CLPTM1L	1064.11	-1.08906	0.0724741	1.17089e-51	2.57318e-50
ARF5	671.1	-1.08886	0.100343	4.60989e-28	4.40783e-27
PKIG	137.13	-1.08814	0.173384	7.52087e-11	2.96963e-10
ELOVL2	883.715	-1.08712	0.0804138	2.89199e-42	4.7861e-41
HDDC2	165.781	-1.08597	0.155824	7.11543e-13	3.21578e-12
MYL12B	2956.91	-1.08497	0.0605014	1.59299e-72	6.20434e-71
CHMP4B	703.761	-1.08493	0.0860461	4.54187e-37	6.34497e-36
SRSF9	1060.59	-1.08486	0.0766941	4.82803e-46	8.94539e-45
DENR	729.754	-1.08482	0.0842845	1.5789e-38	2.29852e-37
PTTG1IP	2976.8	-1.08339	0.0651944	1.26702e-62	3.7929e-61
ENSG00000285382	71.7853	-1.08231	0.230164	5.15431e-07	1.48991e-06
CAV2	187.908	-1.08191	0.1484	7.05495e-14	3.37503e-13
MICOS10	251.741	-1.0814	0.138685	1.46182e-15	7.77303e-15
CLIC1	3825.29	-1.08059	0.0553371	1.59155e-85	8.22188e-84
COPZ1	1632.8	-1.08007	0.0632763	6.23234e-66	2.02899e-64
RPS15A	2531.18	-1.08	0.0615643	1.67871e-69	6.01827e-68
PPP4C	737.137	-1.0789	0.0910782	5.51673e-33	6.56098e-32
HMGN3	387.83	-1.07791	0.111533	1.02687e-22	7.81469e-22
CMPK1	1978.97	-1.07775	0.0713091	3.2604e-52	7.32752e-51
PRELID3B	364.23	-1.07758	0.115305	2.19607e-21	1.55883e-20
S100A13	100.923	-1.0773	0.209776	5.95861e-08	1.86205e-07
IFITM2	8.93927	-1.07707	0.632544	0.0065896	0.0123104
CDKN3	329.213	-1.07696	0.115425	2.53809e-21	1.79135e-20
MEA1	321.368	-1.07653	0.11904	3.64431e-20	2.43576e-19
GNB2	1547.83	-1.07619	0.0661649	4.36053e-60	1.2149e-58
PCNP	935.518	-1.07578	0.0872371	1.51248e-35	2.00024e-34
VAMP8	160.851	-1.07573	0.159157	3.19684e-12	1.3895e-11
RRAS	99.5943	-1.07503	0.202172	2.27545e-08	7.37886e-08
PPT1	405.924	-1.07444	0.115208	2.66612e-21	1.87815e-20
VGLL3	37.9378	-1.0744	0.318764	0.000126617	0.000292925
NGRN	531.564	-1.07376	0.0949494	2.93928e-30	3.08397e-29
RNF187	902.188	-1.0736	0.0803254	2.40354e-41	3.84515e-40
SZRD1	1228.92	-1.07285	0.0707961	1.79755e-52	4.06444e-51
CARD16	8.3428	-1.0725	0.676701	0.00781546	0.014432
RPA3	253.302	-1.07223	0.130306	4.5625e-17	2.62189e-16
QPCT	10.5777	-1.072	0.5743	0.00531975	0.0100597
SUPT4H1	286.9	-1.07021	0.122154	4.71997e-19	2.99072e-18
TMEM54	50.1565	-1.069	0.27127	1.5665e-05	3.95895e-05
CDIPT	347.733	-1.06894	0.113378	1.03299e-21	7.46788e-21
ATP6V0B	671.354	-1.06844	0.0946443	3.74305e-30	3.91901e-29
UBE2D1	183.823	-1.06825	0.154166	1.00379e-12	4.4902e-12
UBE2J1	1227.31	-1.06801	0.0786038	1.21534e-42	2.02712e-41
ERLEC1	453.355	-1.06742	0.102	3.14173e-26	2.804e-25
SPX	15.404	-1.06722	0.473478	0.00273236	0.00538509
RGS19	43.515	-1.06702	0.291984	4.77394e-05	0.000115384
RIMOC1	1134.72	-1.06679	0.0956293	1.70135e-29	1.73256e-28
SOD1	898.277	-1.06599	0.0810474	4.20508e-40	6.51699e-39
H2BC18	3059.13	-1.06587	0.0560189	2.64371e-81	1.24079e-79
PRDX2	1050.3	-1.06575	0.0794595	1.31039e-41	2.11682e-40
MSRB1	691.972	-1.06509	0.0924413	2.60803e-31	2.86787e-30
RPL23	2760.59	-1.06488	0.0586912	3.7419e-74	1.51695e-72
EGFL7	215.922	-1.06478	0.144077	3.55496e-14	1.7364e-13
COMMD6	180.366	-1.06441	0.157694	3.53709e-12	1.53247e-11
H2AC14	585.324	-1.06408	0.0909812	3.43361e-32	3.9236e-31
PPP1R14B	699.981	-1.06405	0.0841669	3.17637e-37	4.4541e-36
MRPS12	305.907	-1.06375	0.125322	5.21923e-18	3.15914e-17
IFITM3	79.2592	-1.06157	0.218754	2.67474e-07	7.9225e-07
BBIP1	78.5203	-1.06142	0.222201	3.89039e-07	1.13716e-06
CLIC4	1715.5	-1.06126	0.0727714	9.33754e-49	1.88499e-47
RABAC1	143.926	-1.06088	0.167292	5.43221e-11	2.16503e-10
RPL26	1807.33	-1.06038	0.0622181	1.03733e-65	3.34781e-64
SNF8	343.624	-1.0597	0.123181	1.96257e-18	1.21108e-17
RPL36AL	210.441	-1.05966	0.145113	6.97072e-14	3.34011e-13
ERGIC1	2228.76	-1.05954	0.0593264	6.44272e-72	2.47687e-70
CD164	3434.19	-1.05853	0.0669292	6.41147e-57	1.64749e-55
GSTP1	6126.02	-1.05829	0.0549467	3.0762e-83	1.50058e-81
SIGMAR1	499.776	-1.05826	0.102222	1.05249e-25	9.23285e-25
EIF4EBP2	4484.37	-1.05711	0.0527426	6.21944e-90	3.57269e-88
HSD17B10	606.683	-1.05697	0.09282	1.26273e-30	1.3381e-29
GAMT	1228.81	-1.05671	0.0700854	6.04415e-52	1.33618e-50
SREK1IP1	288.011	-1.05625	0.126884	2.15122e-17	1.25612e-16
RPL17-C18ORF32	1436.95	-1.05587	0.0671367	2.62053e-56	6.57475e-55
MGST2	500.865	-1.05463	0.103027	3.55463e-25	3.04642e-24
TRAM1	3141.89	-1.05454	0.0666767	6.47491e-57	1.66092e-55
H3C2	5204.46	-1.05451	0.0486117	6.51854e-105	5.13137e-103
BOLA2	71.1766	-1.05357	0.228688	9.0534e-07	2.55688e-06
TWSG1	153.918	-1.05316	0.171972	2.21806e-10	8.47246e-10
TMEM230	1379.79	-1.0531	0.0726769	3.73998e-48	7.38956e-47
DIPK1A	125.55	-1.05287	0.181419	1.55902e-09	5.59324e-09
H2BC8	1572.13	-1.05284	0.0724903	2.29278e-48	4.5422e-47
ENSG00000284779	1584.88	-1.05157	0.0837046	9.02062e-37	1.25312e-35
RHOG	158.021	-1.05116	0.165878	5.77948e-11	2.30097e-10
SMCO4	121.682	-1.0508	0.183716	2.57115e-09	9.05625e-09
HTATIP2	777.213	-1.04986	0.084695	7.39102e-36	9.92452e-35
ATP5MC2	954.689	-1.04984	0.075141	6.27401e-45	1.13282e-43
PGAP6	817.492	-1.04947	0.0810203	6.06704e-39	8.94603e-38
RPL19	3225.19	-1.04922	0.0558224	2.2328e-79	1.01589e-77
ARPC4-TTLL3	184.013	-1.0492	0.148531	4.10776e-13	1.88336e-12
SLIRP	167.196	-1.04889	0.156631	5.36408e-12	2.29067e-11
EEF1B2	2556.44	-1.04885	0.0592704	1.22892e-70	4.5257e-69
FCGRT	546.152	-1.04876	0.0939148	1.57913e-29	1.61473e-28
H3C13	1028.83	-1.04784	0.0781608	1.5076e-41	2.43013e-40
EBPL	262.551	-1.04758	0.130252	2.28411e-16	1.2685e-15
TSPAN3	1419.22	-1.04737	0.0695396	7.90602e-52	1.74003e-50
MYL12A	2475.09	-1.04697	0.0601419	1.95788e-68	6.79006e-67
SURF1	237.055	-1.04669	0.139887	1.88316e-14	9.39876e-14
NDUFB2	258.554	-1.0466	0.130319	2.51956e-16	1.39509e-15
H2AC12	2316.85	-1.04654	0.0689896	1.54023e-52	3.49323e-51
ARPC1A	1134.22	-1.04613	0.0736093	2.10818e-46	3.93052e-45
RPL10	5351.04	-1.0458	0.0529421	2.06397e-87	1.12072e-85
GNAI2	816.298	-1.04574	0.0837853	2.56878e-36	3.51595e-35
TXN2	370.294	-1.04547	0.109487	3.49854e-22	2.58191e-21
ANAPC13	400.782	-1.04498	0.107276	5.39044e-23	4.14894e-22
APRT	401.165	-1.04447	0.121974	2.90931e-18	1.782e-17
MRPS36	103.494	-1.04266	0.193605	1.75947e-08	5.77996e-08
SMIM15	557.656	-1.0426	0.0941536	4.60139e-29	4.59151e-28
ITM2B	2272.28	-1.04256	0.0612785	1.81241e-65	5.81143e-64
NDUFA6	389.509	-1.04244	0.115255	4.01972e-20	2.67945e-19
MMGT1	402.915	-1.04206	0.107522	8.83228e-23	6.74572e-22
DTYMK	732.772	-1.04153	0.0854207	9.31393e-35	1.17934e-33
MT1E	41.6934	-1.0415	0.307667	0.000138764	0.000319339
CXCL6	87.13	-1.04134	0.209658	1.62261e-07	4.87306e-07
MTCH2	1131.05	-1.041	0.0763728	7.29997e-43	1.22722e-41
PNPLA4	30.8696	-1.04013	0.340021	0.000401309	0.000879464
DCXR	360.813	-1.03935	0.112555	7.05497e-21	4.85944e-20
PPIL1	367.625	-1.03921	0.110239	1.14709e-21	8.2766e-21
RPS6	4931.01	-1.03866	0.0514811	4.52089e-91	2.70128e-89
PRXL2C	169.744	-1.03842	0.156965	9.59897e-12	4.015e-11
CSRP1	1789.97	-1.03792	0.0788225	3.75182e-40	5.82061e-39
STMP1	419.004	-1.03741	0.11704	2.1009e-19	1.35371e-18
CFL2	700.559	-1.03718	0.0871666	3.33627e-33	3.99654e-32
ATP6V0E2	104.686	-1.0366	0.19501	2.63316e-08	8.49891e-08
H2BC4	2634.14	-1.03658	0.060847	1.25914e-65	4.04612e-64
SDC4	3836.13	-1.03612	0.0628966	1.61144e-61	4.65535e-60
ENSG00000270299	573.622	-1.03608	0.0927952	1.67566e-29	1.70873e-28
SIKE1	613.022	-1.03551	0.0919654	5.7735e-30	5.99429e-29
ARF1	3470.4	-1.03542	0.0554097	1.80743e-78	7.9559e-77
TMEM14B	304.529	-1.03501	0.121261	3.80519e-18	2.31454e-17
FUNDC1	78.8555	-1.03483	0.231937	1.90434e-06	5.22165e-06
TXNDC5	2939.97	-1.03405	0.0576779	2.03591e-72	7.90869e-71
RPL8	5776.94	-1.0339	0.0505622	1.78667e-93	1.13116e-91
UQCRHL	78.9217	-1.03347	0.222383	8.04852e-07	2.28131e-06
PRDX3	2110.48	-1.03269	0.0632461	1.77708e-60	5.00748e-59
DGCR6L	131.852	-1.03215	0.177914	1.69272e-09	6.05829e-09
RPL29	2888.72	-1.03211	0.0553124	3.02881e-78	1.32928e-76
ECHS1	1010.41	-1.03202	0.0741792	1.51184e-44	2.70026e-43
YES1	1292.21	-1.03172	0.078823	1.08012e-39	1.64651e-38
DCTN3	220.262	-1.03169	0.145419	3.48246e-13	1.60857e-12
MYL9	334.685	-1.03062	0.118975	1.27585e-18	7.93233e-18
TRAPPC6A	97.6965	-1.02994	0.206871	1.58979e-07	4.77934e-07
C20ORF27	523.664	-1.02964	0.101116	6.65871e-25	5.61611e-24
TMX1	531.133	-1.02954	0.0994899	1.20207e-25	1.05203e-24
RAB8B	2420.11	-1.02922	0.0656559	6.36002e-56	1.58235e-54
CAPNS1	2177.6	-1.02876	0.0672253	2.09687e-53	4.89753e-52
MLLT11	128.056	-1.02687	0.181808	4.2207e-09	1.46002e-08
NACA	2130.44	-1.02672	0.0675021	8.76977e-53	2.01353e-51
MRPL47	414.003	-1.02652	0.113645	4.70807e-20	3.12708e-19
TPM4	4945.39	-1.0264	0.0576762	2.21429e-71	8.38275e-70
MCUB	44.499	-1.02632	0.288466	8.02785e-05	0.000189284
KIAA1191	1533.21	-1.02612	0.0702123	6.57671e-49	1.33855e-47
PGLS	240.817	-1.02609	0.131933	2.0489e-15	1.08098e-14
H2BC5	1721.79	-1.02589	0.0630377	4.38392e-60	1.21914e-58
ERGIC3	1794.2	-1.02552	0.0612806	2.13073e-63	6.52285e-62
PPIA	11067.6	-1.02545	0.0465858	6.48713e-108	5.48384e-106
SLC31A1	1688.97	-1.02542	0.0817476	1.24251e-36	1.71964e-35
ABITRAM	222.944	-1.02524	0.141905	1.3776e-13	6.48809e-13
TMEM141	625.223	-1.02477	0.0928736	7.52118e-29	7.43522e-28
PYURF	119.715	-1.02437	0.185086	8.14082e-09	2.76023e-08
PIGY	119.715	-1.02437	0.185086	8.14082e-09	2.76023e-08
SLC25A1	1746.49	-1.02429	0.0678678	5.30413e-52	1.17783e-50
FKBP11	477.794	-1.02387	0.0982368	5.61464e-26	4.97822e-25
MRPL10	271.277	-1.02386	0.127808	3.18436e-16	1.74823e-15
TMEM256	119.951	-1.02376	0.189808	1.79255e-08	5.88342e-08
MAP1LC3B	930.216	-1.02326	0.0783152	1.5009e-39	2.27165e-38
MRPS34	633.479	-1.02305	0.0919815	2.81852e-29	2.84105e-28
SEMA6B	214.551	-1.02301	0.13923	5.59104e-14	2.69639e-13
THAP11	338.405	-1.02277	0.113706	6.72307e-20	4.43377e-19
UPK1B	48.0158	-1.02207	0.284462	7.18058e-05	0.000170143
NME4	415.599	-1.02195	0.103745	1.95623e-23	1.53668e-22
MDFIC	291.622	-1.02134	0.120899	8.40908e-18	5.01243e-17
WASHC3	61.2943	-1.02103	0.252781	1.26226e-05	3.22456e-05
ICAM3	74.6712	-1.02086	0.229665	2.16016e-06	5.89164e-06
IKBIP	312.199	-1.01989	0.123052	3.26465e-17	1.89362e-16
APIP	175.618	-1.01979	0.153759	9.09428e-12	3.81785e-11
NFU1	285.74	-1.01955	0.128372	5.62155e-16	3.04247e-15
SRP9	1840.29	-1.01944	0.0613887	1.86017e-62	5.51307e-61
SMIM14	471.437	-1.01883	0.102299	6.65607e-24	5.35581e-23
ATP5MC3	1547.13	-1.01844	0.0685499	1.86153e-50	3.91185e-49
HAX1	563.759	-1.01826	0.0953071	3.53263e-27	3.26045e-26
CREB3	457.402	-1.01797	0.10036	1.03465e-24	8.63345e-24
CYB5R3	1573.84	-1.01688	0.0699028	1.81274e-48	3.62013e-47
S1PR2	143.637	-1.01666	0.168684	4.55784e-10	1.70638e-09
H2BC9	1029.55	-1.01638	0.0781085	3.08626e-39	4.61017e-38
GTF3A	503.629	-1.01627	0.0971142	3.67785e-26	3.27659e-25
H3-3B	2932.55	-1.01602	0.0577529	8.44264e-70	3.06365e-68
FIS1	569.049	-1.01593	0.0952499	4.31649e-27	3.9716e-26
CTNNBIP1	440.642	-1.01593	0.10584	2.35908e-22	1.75668e-21
MCFD2	1580.21	-1.01511	0.0649643	1.45922e-55	3.57665e-54
UBE2E3	979.21	-1.01476	0.074998	3.08511e-42	5.10003e-41
GSTO1	1423.33	-1.0146	0.0686981	6.96757e-50	1.44378e-48
H3-3A	2598	-1.01451	0.055621	7.52883e-75	3.12888e-73
H2BC6	535.407	-1.01423	0.102739	1.61765e-23	1.27678e-22
UBE2M	660.761	-1.01407	0.0901568	7.03101e-30	7.2745e-29
ENSG00000248235	10.1333	-1.01401	0.566431	0.00781644	0.014432
FAM32A	389.581	-1.01303	0.10819	2.26469e-21	1.60524e-20
VAMP3	1024.18	-1.01302	0.0758776	3.52006e-41	5.60722e-40
MT-ND5	4562.07	-1.01122	0.0620777	3.55311e-60	9.93668e-59
HDGF	6401.21	-1.00982	0.0492182	4.63549e-94	2.98558e-92
TRIQK	98.3011	-1.00978	0.201243	1.39224e-07	4.20327e-07
C8ORF88	25.7573	-1.00932	0.375005	0.00130337	0.00268841
CCNQ	151.062	-1.00926	0.166024	3.38322e-10	1.27723e-09
AK1	115.591	-1.00919	0.182795	9.2383e-09	3.10756e-08
ENSG00000262660	303.744	-1.00913	0.11785	3.24291e-18	1.97981e-17
SRXN1	721.942	-1.00866	0.0908104	3.4782e-29	3.48945e-28
MYCBP	178.934	-1.00859	0.149403	4.20277e-12	1.81085e-11
KRT222	10.8388	-1.0083	0.554931	0.00773205	0.0142904
POP7	473.191	-1.00822	0.100123	2.24619e-24	1.84736e-23
TPI1	3995.93	-1.00759	0.0548761	8.24962e-76	3.48687e-74
AK6	140.046	-1.00698	0.169914	8.6798e-10	3.18074e-09
MPG	146.56	-1.00681	0.169507	8.01542e-10	2.94526e-09
CDKN2A	308.299	-1.00649	0.130567	3.72773e-15	1.93582e-14
FBXO2	369.141	-1.00617	0.111405	5.04548e-20	3.34325e-19
RPL36A	530.696	-1.00593	0.0960626	3.52223e-26	3.13983e-25
LPCAT3	693.406	-1.00537	0.0851864	1.16121e-32	1.35928e-31
RCN2	662.136	-1.0051	0.090612	4.1534e-29	4.15284e-28
NUS1	1067.12	-1.00459	0.0766878	1.0131e-39	1.54594e-38
BCAP29	202.334	-1.00451	0.144081	9.09647e-13	4.0838e-12
H2BC11	1991.77	-1.0042	0.0634339	5.91656e-57	1.52295e-55
GLTP	256.442	-1.00413	0.132601	1.07734e-14	5.44452e-14
ZDHHC12	246.599	-1.00383	0.132628	1.11036e-14	5.60566e-14
ASF1B	504.373	-1.00358	0.101251	1.12021e-23	8.93836e-23
NSMCE1	174.351	-1.00316	0.154902	2.71491e-11	1.10452e-10
RPL22	1467.64	-1.00309	0.0688509	1.36803e-48	2.74306e-47
TMED7	878.766	-1.0027	0.0811886	1.4933e-35	1.97663e-34
ARHGDIA	2382.6	-1.00243	0.0619999	2.62808e-59	7.17443e-58
NDUFS5	305.988	-1.00142	0.127537	1.22036e-15	6.51705e-15
YIF1A	2345.9	-1.00012	0.0614549	4.71721e-60	1.30938e-58
GLRX2	85.8909	-0.999711	0.212811	7.09251e-07	2.02305e-06
NAA38	111.36	-0.999149	0.196699	1.04617e-07	3.19672e-07
STRAP	1573.8	-0.99913	0.0729634	3.45962e-43	5.88927e-42
PSMA2	554.931	-0.998937	0.0949398	2.11214e-26	1.89761e-25
OPN3	626.959	-0.99877	0.090945	1.43955e-28	1.40628e-27
DDTL	112.714	-0.998283	0.183851	1.59194e-08	5.24582e-08
PIN1	368.177	-0.997855	0.112076	1.65274e-19	1.07004e-18
UBL7	248.082	-0.99773	0.1448	1.64748e-12	7.27553e-12
H2BC21	3305.32	-0.997705	0.0562982	8.98499e-71	3.31709e-69
ENY2	261.661	-0.997316	0.128185	2.18074e-15	1.14972e-14
IFT57	49.8266	-0.997255	0.283487	0.00010371	0.000242229
CPLX1	53.2542	-0.997073	0.266489	4.51698e-05	0.000109523
DBI	889.533	-0.996663	0.0866916	4.27329e-31	4.65091e-30
ADAM15	222.108	-0.996533	0.136005	7.04566e-14	3.37167e-13
ARMC10	467.379	-0.995696	0.104667	5.71899e-22	4.17299e-21
ZDHHC4	405.257	-0.995306	0.106275	2.33767e-21	1.65382e-20
ENSG00000267561	99.7868	-0.995023	0.208557	5.04227e-07	1.45866e-06
RHBDD2	504.632	-0.995006	0.0969018	3.04806e-25	2.61982e-24
BCL7B	341.727	-0.994465	0.115521	2.2721e-18	1.39861e-17
LIMS4	29.1313	-0.994106	0.342488	0.000776927	0.00164801
MRPL58	196.106	-0.994105	0.144899	2.05023e-12	9.02467e-12
AP2M1	2663.28	-0.993935	0.0588028	1.3645e-64	4.29198e-63
MFSD5	258.252	-0.993457	0.12809	2.67082e-15	1.39917e-14
ATP1B3	1056.09	-0.993099	0.0718247	5.58085e-44	9.76846e-43
RNF167	496.203	-0.992832	0.0967337	3.21717e-25	2.76357e-24
CLTA	1427.78	-0.992496	0.0674254	1.5294e-49	3.14721e-48
PTS	128.588	-0.991826	0.175576	4.68992e-09	1.61857e-08
UBB	6480.4	-0.991649	0.0510621	1.66547e-84	8.39961e-83
SERP1	1072.41	-0.991632	0.0766336	8.51205e-39	1.24403e-37
TECR	1088.42	-0.991553	0.080066	1.00924e-35	1.34547e-34
RAB5C	864.334	-0.991338	0.0790849	1.52286e-36	2.10177e-35
BPNT2	1324.29	-0.99123	0.0842851	1.97617e-32	2.2952e-31
RPL38	710.74	-0.990745	0.0970206	5.52745e-25	4.68056e-24
SPR	377.898	-0.990455	0.107071	6.98781e-21	4.81987e-20
SNRPB	2763.32	-0.990411	0.0601946	2.54321e-61	7.26254e-60
RPL32	5194.64	-0.99027	0.0576356	1.17419e-66	3.87354e-65
FNDC10	10.7869	-0.989791	0.545715	0.0084809	0.0155719
SLC6A8	313.44	-0.989751	0.117689	1.27443e-17	7.52121e-17
MRPL37	958.594	-0.989526	0.0831382	3.66991e-33	4.3821e-32
AP1S1	372.304	-0.989497	0.108756	2.8704e-20	1.92803e-19
ORAI1	152.982	-0.989229	0.161666	2.80366e-10	1.06302e-09
H3C3	5388.57	-0.989194	0.0527033	4.36658e-79	1.95681e-77
SORBS3	628	-0.989019	0.0966783	4.59894e-25	3.91885e-24
VPS25	470.451	-0.988226	0.098163	2.44087e-24	2.00305e-23
SURF2	123.053	-0.987536	0.179789	1.15767e-08	3.85925e-08
RPL28	3332.57	-0.987001	0.0611619	4.50396e-59	1.22729e-57
GPX7	57.8568	-0.986982	0.249958	2.0656e-05	5.17461e-05
ATP13A2	375.622	-0.986902	0.109447	6.07791e-20	4.01007e-19
PEMT	138.05	-0.986784	0.176871	7.1133e-09	2.42122e-08
DTD2	808.017	-0.986432	0.0799224	1.7219e-35	2.27114e-34
YWHAQ	3161.36	-0.98571	0.0589214	2.61138e-63	7.94523e-62
RHOA	4689.59	-0.985442	0.0502289	3.47473e-86	1.83323e-84
EMP3	51.2198	-0.985216	0.267675	5.9427e-05	0.00014201
RPS4X	5154	-0.985152	0.04953	1.62517e-88	9.15883e-87
CMTM3	354.518	-0.984953	0.11006	1.1329e-19	7.39589e-19
FAM234A	586.206	-0.984858	0.0919395	2.86523e-27	2.66264e-26
BTBD2	684.43	-0.984576	0.0904664	4.44385e-28	4.25728e-27
SUB1	797.346	-0.984551	0.0853401	2.77243e-31	3.04414e-30
PRDX1	5817.2	-0.984421	0.0578376	1.89273e-65	6.05594e-64
HS6ST2	279.212	-0.983672	0.131037	1.8898e-14	9.42516e-14
CENPH	149.669	-0.983586	0.167899	1.4045e-09	5.06572e-09
TAGLN2	2041.35	-0.983509	0.0648185	1.73528e-52	3.92959e-51
UBD	275.87	-0.983382	0.123282	4.72395e-16	2.56694e-15
HSPE1-MOB4	151.49	-0.983299	0.163395	5.3346e-10	1.98619e-09
NUDT2	47.8833	-0.983193	0.273244	8.14432e-05	0.000191848
SLC25A39	629.094	-0.982945	0.0901792	3.72107e-28	3.57867e-27
PTP4A2	2051.79	-0.982494	0.0747774	6.4178e-40	9.88448e-39
MANSC1	201.55	-0.98224	0.14501	3.8806e-12	1.67592e-11
TMBIM6	8903.61	-0.98154	0.0580236	1.12439e-64	3.54421e-63
ELK1	252.071	-0.981453	0.12777	4.95182e-15	2.55101e-14
MMP24	70.8146	-0.980261	0.234916	8.27901e-06	2.14666e-05
MAF1	427.254	-0.979829	0.102781	4.91935e-22	3.60187e-21
SDHAF3	126.395	-0.979766	0.187716	5.31106e-08	1.6688e-07
DDOST	1897.13	-0.979628	0.0638934	1.53638e-53	3.61682e-52
CD99L2	250.87	-0.979598	0.128375	7.37623e-15	3.74551e-14
RWDD4	113.878	-0.979453	0.1875	5.1939e-08	1.63441e-07
PLGRKT	24.4494	-0.978875	0.370273	0.00168465	0.00342313
CDK4	2059.14	-0.978849	0.0615254	1.79682e-57	4.69827e-56
EVA1B	31.1288	-0.978765	0.329628	0.000679428	0.00144988
RPS3A	5298.81	-0.978317	0.0522257	8.94958e-79	3.96285e-77
PNPO	178.658	-0.978241	0.153656	5.98767e-11	2.37875e-10
LYPLA1	385.926	-0.978138	0.108594	6.81265e-20	4.48887e-19
MAD2L2	291.721	-0.977583	0.122144	3.86257e-16	2.11199e-15
SLC35B2	618.847	-0.976929	0.0899506	5.81089e-28	5.54195e-27
B4GALT1	2197.12	-0.976862	0.0602929	1.62591e-59	4.44675e-58
PRR13	1012.63	-0.976861	0.07576	1.60427e-38	2.33317e-37
HMGN2	2894.61	-0.976795	0.0587413	1.43659e-62	4.2747e-61
COX6C	312.736	-0.976617	0.121177	2.45715e-16	1.36104e-15
H3C11	650.728	-0.976176	0.0927681	2.22399e-26	1.99569e-25
PEA15	897.896	-0.975644	0.0794687	3.97788e-35	5.15082e-34
VKORC1L1	1431.69	-0.975317	0.0698917	9.7999e-45	1.76303e-43
BAD	86.1336	-0.975025	0.212395	1.27962e-06	3.56722e-06
SNRPC	523.169	-0.974892	0.0970253	3.08042e-24	2.5154e-23
NRSN2	326.754	-0.974826	0.117087	2.71093e-17	1.57675e-16
PTMA	6965.52	-0.974806	0.0570162	5.23288e-66	1.70734e-64
YIF1B	266.274	-0.974749	0.126735	4.67204e-15	2.40938e-14
POLDIP2	2185.84	-0.974707	0.0578526	3.62758e-64	1.13624e-62
GADD45GIP1	215.745	-0.974372	0.139046	7.69795e-13	3.47271e-12
LYRM4	232.061	-0.974294	0.132675	6.64859e-14	3.19605e-13
MRPL23	170.625	-0.973976	0.152274	4.99396e-11	1.99678e-10
TPRKB	131.604	-0.973739	0.179135	1.65957e-08	5.46021e-08
RAB1A	1229.69	-0.973471	0.0726034	1.81093e-41	2.91276e-40
CAV1	126.503	-0.973228	0.177992	1.38985e-08	4.60232e-08
TM7SF3	606.233	-0.972304	0.091505	7.49843e-27	6.82751e-26
NECTIN2	2323.57	-0.97049	0.0610746	2.5041e-57	6.51329e-56
CYB5R1	311.473	-0.97044	0.117198	4.01573e-17	2.31574e-16
EMC10	74.2826	-0.970041	0.224304	4.4043e-06	1.1695e-05
MRPL52	276.843	-0.969676	0.130585	3.63515e-14	1.77266e-13
BRCC3	227.156	-0.96953	0.143846	5.06744e-12	2.17022e-11
SLC35A2	874.873	-0.969266	0.0812368	2.72861e-33	3.28714e-32
ENSG00000272772	541.358	-0.967886	0.0967153	4.71532e-24	3.81068e-23
SLC9A3R2	317.512	-0.967544	0.117998	7.93566e-17	4.50809e-16
PTDSS1	834.233	-0.967366	0.081406	4.88259e-33	5.8161e-32
SERINC2	148.098	-0.967031	0.166117	1.83629e-09	6.53598e-09
EIF3I	1398.18	-0.966568	0.0683076	6.3383e-46	1.16854e-44
CCDC124	385.662	-0.96635	0.108831	2.23691e-19	1.43886e-18
BUD31	478.528	-0.965774	0.101821	8.11184e-22	5.89009e-21
ERO1A	688.086	-0.965334	0.0936574	2.20514e-25	1.90412e-24
GPX2	66.2976	-0.964905	0.239686	1.62045e-05	4.09183e-05
GNAS	10592.4	-0.964841	0.0536057	6.83932e-73	2.68484e-71
RAP1A	443.231	-0.964586	0.103697	4.62389e-21	3.21018e-20
NDUFAB1	235.451	-0.964446	0.132938	1.31759e-13	6.22122e-13
SAP18	674.738	-0.964395	0.0893639	1.27453e-27	1.20016e-26
MYBL2	2844.99	-0.964342	0.0543515	6.75855e-71	2.50133e-69
PRNP	26.3268	-0.964318	0.356503	0.00152358	0.00311799
TMEM59	716.631	-0.964279	0.0864364	2.27219e-29	2.29814e-28
AK4	1478.45	-0.964011	0.0693263	2.01129e-44	3.57089e-43
BLOC1S6	489.233	-0.963997	0.100605	3.20352e-22	2.37006e-21
CLDN1	11665.8	-0.963933	0.0520273	4.27775e-77	1.85552e-75
STRADB	446.662	-0.963544	0.106264	4.08887e-20	2.72433e-19
TMTC3	729.525	-0.963451	0.0979929	2.77112e-23	2.1597e-22
H2AC8	2087.08	-0.963368	0.064628	1.03029e-50	2.17737e-49
ANGPTL2	79.7952	-0.962817	0.215925	2.45339e-06	6.66208e-06
ELOVL1	610.256	-0.962716	0.0897593	2.62563e-27	2.44304e-26
GABBR1	200.215	-0.962372	0.144411	8.67708e-12	3.6458e-11
RTN4R	38.3198	-0.961958	0.30414	0.000396943	0.000870409
SPCS3	1019.44	-0.961353	0.078594	7.20705e-35	9.1961e-34
SNX12	491.302	-0.961313	0.0970663	1.36251e-23	1.07999e-22
H4C13	83.3494	-0.96101	0.215028	2.35424e-06	6.40101e-06
SEC62	1144.45	-0.960849	0.08286	1.47964e-31	1.6453e-30
FAM210B	514.173	-0.96062	0.0956845	3.48106e-24	2.83477e-23
RPS24	2390.63	-0.960618	0.0623721	5.54758e-54	1.3291e-52
H3-7	1469.87	-0.960613	0.0660325	2.09306e-48	4.16318e-47
TMEM167B	209.28	-0.960437	0.14249	5.18362e-12	2.21742e-11
LEPROTL1	429.709	-0.960043	0.102807	3.32139e-21	2.32217e-20
HAUS1	121.787	-0.95993	0.184254	5.93055e-08	1.85445e-07
ETFRF1	74.2104	-0.959709	0.232291	1.05613e-05	2.71664e-05
FAM189B	253.867	-0.959682	0.13007	5.33499e-14	2.57457e-13
SCAMP4	1026.64	-0.959614	0.0746932	3.07217e-38	4.44628e-37
COX4I1	1575.5	-0.959389	0.065969	2.24393e-48	4.45375e-47
POLR2M	328.411	-0.958969	0.116879	7.7794e-17	4.4227e-16
ZDHHC2	200.035	-0.958434	0.15059	6.41036e-11	2.54193e-10
YIPF3	692.222	-0.958138	0.0837311	8.79231e-31	9.4381e-30
ENSG00000285762	173.078	-0.957569	0.150739	6.9479e-11	2.74776e-10
ANAPC11	266.449	-0.957543	0.127398	1.89035e-14	9.42516e-14
H2BC15	797.13	-0.957267	0.0801191	2.30316e-33	2.78363e-32
PHF5A	274.193	-0.956781	0.122992	2.45969e-15	1.29084e-14
LIMS3	30.7209	-0.955688	0.332642	0.000987157	0.00206683
FNDC4	31.5646	-0.955638	0.329858	0.000920539	0.00193498
GTSF1	285.317	-0.955195	0.121953	1.6199e-15	8.6013e-15
FGL1	212.745	-0.954597	0.152916	1.41878e-10	5.49562e-10
GSTM1	145.616	-0.954595	0.163274	1.63662e-09	5.86597e-09
NAXE	554.285	-0.954467	0.101757	2.27569e-21	1.6115e-20
JAGN1	541.88	-0.953747	0.0953466	5.12571e-24	4.13784e-23
TMEM98	286.757	-0.953655	0.123156	3.28571e-15	1.71165e-14
COX17	123.703	-0.953532	0.176621	2.16143e-08	7.03292e-08
RRAGD	266.469	-0.953454	0.127695	2.78511e-14	1.37163e-13
SRPRB	1040.22	-0.953321	0.0779226	7.14896e-35	9.13765e-34
ARHGDIB	15.8045	-0.952901	0.443328	0.0057775	0.0108807
SAC3D1	120.554	-0.952566	0.182548	5.79332e-08	1.81404e-07
FUCA2	1857.22	-0.952468	0.0641646	2.68301e-50	5.63017e-49
HNF4G	111.86	-0.952396	0.185667	9.27879e-08	2.84991e-07
PSMD8	1633.24	-0.952005	0.0691707	1.49927e-43	2.5728e-42
SGCB	162.859	-0.951909	0.155979	3.45015e-10	1.30183e-09
GUK1	350.697	-0.951711	0.11183	5.97349e-18	3.59958e-17
ELOF1	270.717	-0.951574	0.124296	6.55956e-15	3.34567e-14
PGAM4	598.23	-0.951107	0.0958463	1.14995e-23	9.15894e-23
TMEM184B	757.817	-0.950342	0.0848327	1.39298e-29	1.42732e-28
SNRNP27	337.247	-0.949105	0.116506	1.29494e-16	7.27845e-16
TFAM	718.768	-0.948685	0.0992335	4.11633e-22	3.02882e-21
ACKR2	10.5185	-0.947755	0.539099	0.0111744	0.0201227
ZMAT2	355.641	-0.947143	0.116763	1.73236e-16	9.66403e-16
PKN1	795.133	-0.946832	0.0864427	2.27041e-28	2.20059e-27
PRKAR2B	7.36642	-0.94662	0.640571	0.0153117	0.0270299
RPL17	1851.85	-0.946395	0.0632918	5.35071e-51	1.14379e-49
AMBP	14640.8	-0.945914	0.0522467	1.05413e-73	4.20466e-72
LITAF	67.6247	-0.945225	0.234703	1.71377e-05	4.31795e-05
SLC25A4	213.275	-0.944971	0.138949	3.56233e-12	1.54295e-11
ODC1	3168.71	-0.94493	0.057863	2.16169e-60	6.07971e-59
UFM1	398.538	-0.944797	0.115139	8.01218e-17	4.54982e-16
ENSG00000272822	248.648	-0.944299	0.129397	1.01278e-13	4.81104e-13
MRPL34	208.421	-0.944218	0.142603	1.21764e-11	5.05471e-11
MRPS16	1047.88	-0.944065	0.0771574	7.19454e-35	9.18801e-34
SEPHS2	2649.96	-0.943207	0.0615052	1.60457e-53	3.77137e-52
LIMK1	244.483	-0.943197	0.132047	3.16416e-13	1.46336e-12
HLA-A	179.262	-0.942815	0.153573	2.81683e-10	1.06774e-09
AGPAT2	1395.21	-0.942656	0.0735918	5.24492e-38	7.56877e-37
PHB1	1445.67	-0.942579	0.0710061	1.17268e-40	1.83654e-39
SLC39A1	1285.34	-0.941117	0.0790178	3.77824e-33	4.50783e-32
RPL9	3940	-0.940834	0.0567965	4.54677e-62	1.32902e-60
PSMA7	2507.14	-0.940354	0.0593302	5.16493e-57	1.33409e-55
GET3	429.053	-0.940316	0.104353	7.27483e-20	4.78916e-19
CHST14	115.661	-0.940294	0.182436	8.43804e-08	2.59705e-07
TCF7L1	64.3033	-0.940052	0.239637	2.67497e-05	6.622e-05
RPL15	9627.82	-0.93987	0.047251	1.78415e-88	9.97917e-87
ENSG00000256646	386.328	-0.939866	0.107387	7.44856e-19	4.67989e-18
CADM4	249.768	-0.939797	0.13515	1.23848e-12	5.50691e-12
ALKBH5	2157.45	-0.939796	0.061265	1.5111e-53	3.56294e-52
H4-16	437.115	-0.938999	0.101357	7.03085e-21	4.84507e-20
POLR2E	1891.97	-0.938637	0.062002	3.28479e-52	7.3712e-51
CNPY2	532.63	-0.938163	0.0944836	1.1174e-23	8.92363e-23
DGUOK	417.728	-0.93803	0.108414	1.80288e-18	1.11392e-17
TMEM167A	1207.46	-0.937811	0.077388	3.07482e-34	3.82822e-33
PTGES3	4062.05	-0.937674	0.0649485	1.10527e-47	2.14396e-46
ARPC2	1610.77	-0.937579	0.0637247	1.9498e-49	4.00126e-48
UBE2L3	1441.1	-0.937282	0.0773286	2.98768e-34	3.72284e-33
BEX1	42.7882	-0.93717	0.295466	0.00042149	0.000920707
PDZD11	206.672	-0.936933	0.140185	8.14258e-12	3.43091e-11
UBE2F	280.382	-0.93671	0.121766	5.11045e-15	2.62727e-14
CCDC69	621.226	-0.936209	0.0899171	7.94012e-26	7.01164e-25
MPC1	377.39	-0.93549	0.110619	9.85316e-18	5.84045e-17
EPCAM	348.763	-0.935027	0.114209	9.59559e-17	5.4159e-16
RNF26	638.952	-0.934848	0.0872383	3.12146e-27	2.89172e-26
H2AC4	1415.8	-0.934839	0.0713314	1.12461e-39	1.71259e-38
UQCR11	518.582	-0.934813	0.0950805	2.98178e-23	2.32024e-22
RBIS	136.316	-0.934594	0.169991	1.30977e-08	4.34778e-08
BCCIP	547.762	-0.934293	0.098192	6.59485e-22	4.80736e-21
LYRM1	182.59	-0.932328	0.155233	6.61889e-10	2.44965e-09
PRKACA	691.715	-0.931362	0.0846656	1.39986e-28	1.36841e-27
POLR2K	246.577	-0.931357	0.129257	2.06672e-13	9.64512e-13
TRAPPC3	412.249	-0.930456	0.104993	2.8629e-19	1.83359e-18
EIF1	3087.6	-0.93032	0.0613826	2.57751e-52	5.81033e-51
PSMB3	1175.23	-0.930305	0.0705837	4.2427e-40	6.56845e-39
DAZAP2	926.606	-0.930264	0.0770112	5.01775e-34	6.19022e-33
VOPP1	1216.33	-0.930178	0.0697632	5.5083e-41	8.70909e-40
APOE	6299.31	-0.929475	0.0481605	2.03514e-83	9.96011e-82
ENSG00000284292	904.263	-0.928725	0.0787543	1.58241e-32	1.84218e-31
CTSB	2072.25	-0.928451	0.0599566	1.63269e-54	3.94978e-53
RAB8A	903.426	-0.927654	0.0783597	9.20963e-33	1.08403e-31
COX14	111.261	-0.927651	0.192822	5.07228e-07	1.46706e-06
CYC1	690.577	-0.927279	0.0835005	4.40965e-29	4.40609e-28
COX7B	332.038	-0.926196	0.113874	1.52653e-16	8.54467e-16
CDC26	117.533	-0.925887	0.19121	4.36235e-07	1.26937e-06
GLIPR2	42.767	-0.925862	0.297534	0.000532044	0.00114921
ANGPTL3	2280.11	-0.925801	0.0874501	1.28092e-26	1.15992e-25
EDEM2	332.512	-0.925768	0.116091	5.59756e-16	3.03059e-15
MRPS6	261.787	-0.925547	0.124873	4.5267e-14	2.19304e-13
PON1	58.6213	-0.924949	0.248419	6.16876e-05	0.000147223
VEGFB	164.924	-0.924837	0.153698	6.30065e-10	2.33303e-09
AIF1L	13.2067	-0.923857	0.476525	0.00959117	0.0174682
ACOT13	405.623	-0.923591	0.108999	8.80682e-18	5.23692e-17
NCS1	352.287	-0.923484	0.111013	3.28322e-17	1.90366e-16
UCHL3	327.85	-0.9231	0.117823	1.72876e-15	9.17277e-15
PSMD10	337.91	-0.922854	0.112727	9.9241e-17	5.59495e-16
SLCO4C1	304.954	-0.921907	0.118599	2.81851e-15	1.47498e-14
TIMM17A	332.732	-0.921736	0.114259	2.66394e-16	1.47284e-15
ACTR2	2799.04	-0.921256	0.0757093	1.73623e-34	2.18357e-33
PSMB1	1399.78	-0.920761	0.067544	9.83489e-43	1.64408e-41
LSM3	617.847	-0.920325	0.0875296	2.79734e-26	2.50113e-25
MIS18A	164.393	-0.920161	0.154941	1.03019e-09	3.75204e-09
HPGD	490.065	-0.919752	0.100662	2.40807e-20	1.62261e-19
CSNK2B	551.606	-0.919271	0.0923816	9.43855e-24	7.56202e-23
MTIF3	84.898	-0.919071	0.210328	4.19641e-06	1.1153e-05
H2BC10	389.839	-0.918886	0.107942	6.35169e-18	3.8182e-17
AK4P3	312.596	-0.918858	0.117453	1.91399e-15	1.01303e-14
SYAP1	1427.98	-0.918581	0.0788782	9.20128e-32	1.0293e-30
FURIN	9115.54	-0.918313	0.0541704	7.12153e-65	2.25434e-63
CMAS	285.62	-0.918257	0.123784	4.39665e-14	2.13281e-13
GET1	178.199	-0.918032	0.153024	7.16127e-10	2.64381e-09
UBE2C	845.828	-0.9179	0.0834699	1.50634e-28	1.47056e-27
AURKAIP1	764.263	-0.917587	0.0824387	3.39325e-29	3.40653e-28
CHMP2B	391.345	-0.917402	0.107882	6.88775e-18	4.12378e-17
DNAJC25-GNG10	125.007	-0.917378	0.174694	5.34322e-08	1.67749e-07
CERS2	4698.91	-0.916969	0.0512926	6.85477e-72	2.62848e-70
RTN2	13.9872	-0.916788	0.464273	0.00933698	0.0170365
DCTD	289.013	-0.916668	0.119768	7.28238e-15	3.70165e-14
LIN7A	1088.82	-0.916166	0.0758392	5.14111e-34	6.33716e-33
CXCL10	9.51306	-0.915954	0.560688	0.0151274	0.0267331
JPT1	798.857	-0.91589	0.0839478	3.93485e-28	3.77938e-27
B4GAT1	1880.02	-0.914699	0.0749231	1.07734e-34	1.36066e-33
SLC10A3	160.463	-0.914435	0.16112	5.00018e-09	1.72205e-08
TMX2	2464.61	-0.914332	0.0555093	2.2749e-61	6.53398e-60
H3C10	1693.99	-0.914211	0.0675048	3.37252e-42	5.5628e-41
PKIB	143.624	-0.914081	0.170986	3.22159e-08	1.03255e-07
ELOC	417.76	-0.914039	0.103672	4.4726e-19	2.83767e-18
EEF1G	5173.15	-0.914004	0.0561376	5.18702e-60	1.4371e-58
MFSD1	158.721	-0.913968	0.161216	5.19168e-09	1.78552e-08
COLGALT1	1567.65	-0.913765	0.0678459	9.30541e-42	1.50977e-40
COPE	1997.68	-0.91337	0.0631343	7.58522e-48	1.48491e-46
IMPA2	514.548	-0.912934	0.0940906	1.12304e-22	8.53788e-22
TM9SF3	2019.04	-0.912569	0.0750263	1.88454e-34	2.36809e-33
CIB2	31.1364	-0.912388	0.331643	0.00164212	0.00334219
ATP5PB	1045.41	-0.912322	0.0737307	1.404e-35	1.86017e-34
HLA-C	63.4785	-0.912296	0.243149	5.73887e-05	0.00013736
BNIP3L	281.968	-0.911814	0.125614	1.46608e-13	6.89827e-13
CRTAP	388.889	-0.911752	0.106955	5.83361e-18	3.51956e-17
MED8	444.446	-0.911408	0.100801	5.89954e-20	3.89411e-19
EFNA2	251.917	-0.911358	0.127635	3.49324e-13	1.61305e-12
CARD19	28.45	-0.911342	0.346054	0.00226794	0.00452007
TAF13	273.56	-0.911149	0.124185	8.2223e-14	3.91962e-13
SNRPE	283.777	-0.91073	0.122755	4.44841e-14	2.15722e-13
NAPA	959.496	-0.910385	0.0769448	1.03964e-32	1.22082e-31
SCAMP2	535.026	-0.910295	0.103552	5.6894e-19	3.59435e-18
RPL10A	2739.85	-0.909964	0.0545296	6.33542e-63	1.91193e-61
CDK2AP1	556.782	-0.909605	0.0915588	1.13571e-23	9.05522e-23
MRPS28	80.1786	-0.909013	0.222666	1.51603e-05	3.83532e-05
RAB34	745.75	-0.908667	0.0819637	5.69104e-29	5.65229e-28
RAD23A	853.944	-0.908515	0.0792241	7.46923e-31	8.05854e-30
LSM1	225.956	-0.907939	0.136797	1.2012e-11	4.98783e-11
MRPL16	504.582	-0.90789	0.100846	8.48539e-20	5.57376e-19
RAMP1	14.0708	-0.90773	0.469898	0.0104467	0.0188922
LAPTM4A	1448.97	-0.907467	0.0655632	5.65523e-44	9.88702e-43
DNAJC4	35.7918	-0.90735	0.309871	0.00100167	0.00209575
ABHD8	169.32	-0.907342	0.153133	1.15601e-09	4.20004e-09
TMCO1	821.492	-0.907266	0.0788141	4.51221e-31	4.90736e-30
JOSD2	16.8701	-0.907253	0.426735	0.00740754	0.0137298
GET1-SH3BGR	26.2557	-0.907173	0.34947	0.00254262	0.00503649
BRMS1	2125.66	-0.906985	0.0582223	4.05258e-55	9.852e-54
PNO1	329.979	-0.90679	0.116521	2.72599e-15	1.42757e-14
RNF181	235.882	-0.906658	0.134313	5.56757e-12	2.37347e-11
SELENON	594.003	-0.906645	0.0905821	5.40636e-24	4.35731e-23
HMGN1	1715.57	-0.906578	0.0678946	4.49038e-41	7.12237e-40
MAP2K2	931.132	-0.905863	0.0748652	4.15099e-34	5.15513e-33
EIF4G2	11199.9	-0.90579	0.0550105	2.55833e-61	7.29172e-60
CD151	1155.96	-0.905731	0.0764392	8.54283e-33	1.00634e-31
LSR	910.663	-0.905597	0.0764252	8.50412e-33	1.00257e-31
UBE2V2	573.919	-0.905371	0.0908574	8.47956e-24	6.80836e-23
DERA	427.326	-0.905002	0.103814	1.10141e-18	6.88229e-18
CD68	130.58	-0.904983	0.171823	5.07419e-08	1.59809e-07
PPP6C	882.751	-0.904388	0.0872697	1.42843e-25	1.24282e-24
CCNG1	709.404	-0.903758	0.088336	5.65013e-25	4.77629e-24
ZNF358	165.028	-0.903716	0.153284	1.39463e-09	5.03259e-09
WDTC1	325.148	-0.90334	0.11423	1.0092e-15	5.41111e-15
SLC50A1	257.146	-0.903205	0.131943	2.90704e-12	1.26842e-11
RTL8B	158.968	-0.903195	0.158391	4.40122e-09	1.5207e-08
MED10	124.91	-0.902359	0.173363	7.12841e-08	2.20951e-07
ECH1	1648.88	-0.902358	0.0636502	5.06872e-46	9.37965e-45
CAMK1	194.835	-0.901637	0.144854	1.82875e-10	7.03415e-10
STMN1	1935.85	-0.90153	0.0653151	9.76137e-44	1.69661e-42
METTL7B	120.961	-0.901234	0.179289	1.82685e-07	5.47209e-07
SPPL3	444.621	-0.899873	0.110122	1.18784e-16	6.68407e-16
TMEM45A	73.4036	-0.899403	0.229218	3.00902e-05	7.42178e-05
EBP	2571.74	-0.899274	0.0564828	1.8133e-57	4.73304e-56
HACD3	2460.1	-0.899138	0.0637109	1.26895e-45	2.32792e-44
MYG1	350.1	-0.898719	0.132225	4.11751e-12	1.77566e-11
TMEM9B	139.709	-0.898628	0.172455	6.97872e-08	2.16447e-07
C9ORF78	262.491	-0.898593	0.125304	2.87703e-13	1.33306e-12
PGAM5	869.199	-0.898167	0.0796773	7.14752e-30	7.38991e-29
UBXN6	425.143	-0.898068	0.105556	6.95629e-18	4.16147e-17
CDKN2AIPNL	269.889	-0.897859	0.12663	5.18177e-13	2.36196e-12
GNB1	4934.69	-0.897101	0.0523916	4.04084e-66	1.32131e-64
SMS	1805.67	-0.897094	0.0612751	6.24445e-49	1.27267e-47
HMOX2	143.562	-0.895946	0.169444	4.64422e-08	1.46702e-07
MTFR1	528.931	-0.895721	0.0984878	3.76283e-20	2.51272e-19
GNPNAT1	727.027	-0.89545	0.0828511	1.26416e-27	1.19157e-26
SERF2	1579.21	-0.895442	0.0673559	1.00885e-40	1.58497e-39
SPCS2	607.108	-0.894777	0.0877918	8.61021e-25	7.20893e-24
AQP4	30.7113	-0.894754	0.336512	0.00225323	0.00449196
ENSG00000286221	55.0316	-0.894707	0.252326	0.000132	0.000304386
ARPC5	1085.21	-0.894488	0.0766392	7.18211e-32	8.11971e-31
STYX	435.938	-0.894288	0.106687	2.05553e-17	1.2026e-16
IMPACT	175.442	-0.894162	0.168298	4.06299e-08	1.2922e-07
CABLES2	377.106	-0.894105	0.116993	8.39436e-15	4.25379e-14
SMPD1	262.593	-0.894003	0.127901	1.07527e-12	4.80127e-12
THAP1	130.1	-0.893403	0.173413	9.68075e-08	2.97031e-07
NOL7	404.95	-0.893314	0.107626	4.12427e-17	2.37557e-16
SSB	729.999	-0.892536	0.0879504	1.35761e-24	1.12715e-23
TFPT	65.8837	-0.892266	0.236187	5.50373e-05	0.00013205
MRPL32	300.588	-0.891726	0.120281	4.85017e-14	2.34593e-13
CAVIN2	142.818	-0.891185	0.173296	1.02282e-07	3.12925e-07
ENSG00000284512	65.3166	-0.891129	0.234166	4.95019e-05	0.000119366
POLD2	1050.6	-0.89082	0.0783503	2.40008e-30	2.52178e-29
PET100	90.2727	-0.890618	0.206872	6.0659e-06	1.5945e-05
FLOT2	1252.88	-0.888891	0.0673233	3.43489e-40	5.34005e-39
RHOC	1342.82	-0.888736	0.0662125	1.82851e-41	2.93469e-40
SNAPIN	246.751	-0.888529	0.130411	3.76478e-12	1.62685e-11
PYCR1	671.28	-0.888289	0.0844461	2.87116e-26	2.56559e-25
NDUFB8	239.432	-0.88809	0.130778	4.40436e-12	1.89552e-11
MRPS26	498.727	-0.888019	0.0970532	2.30484e-20	1.55376e-19
NDUFB5	550.466	-0.887678	0.103208	3.18813e-18	1.94797e-17
TM7SF2	232.763	-0.887478	0.131447	5.78086e-12	2.45947e-11
FN3K	94.2311	-0.886074	0.197743	2.76195e-06	7.4537e-06
MRPL49	422.98	-0.885894	0.103778	5.59899e-18	3.38213e-17
MIEN1	130.015	-0.885508	0.17912	2.9138e-07	8.6032e-07
PSME1	643.074	-0.885309	0.0913486	1.33576e-22	1.0124e-21
RPS17	2305.54	-0.885095	0.0635757	1.92658e-44	3.42456e-43
MAZ	2159.88	-0.884116	0.0573811	6.0202e-54	1.44001e-52
CRISP3	12.4684	-0.883895	0.50891	0.0155289	0.0273808
RNASEH2A	150.453	-0.883452	0.16617	4.0923e-08	1.30097e-07
SH3GLB1	789.595	-0.883351	0.0859986	3.88252e-25	3.3236e-24
RAP2A	513.87	-0.883176	0.0979199	7.72338e-20	5.07995e-19
SLC29A4	866.915	-0.883113	0.0782195	6.05147e-30	6.2785e-29
STARD7	4112.58	-0.883066	0.051277	7.6346e-67	2.52979e-65
CBX1	745.272	-0.882903	0.0812352	6.71227e-28	6.38524e-27
RPS3	3722.48	-0.882421	0.0587449	2.21882e-51	4.80518e-50
IGDCC3	241.59	-0.882351	0.135772	3.22755e-11	1.30523e-10
SRI	694.447	-0.882164	0.0911899	1.59837e-22	1.20469e-21
RBKS	40.1227	-0.881925	0.298828	0.00101717	0.00212488
NAA50	2780.76	-0.881795	0.0738834	3.22442e-33	3.87504e-32
ENSG00000288636	7.74154	-0.880482	0.596804	0.020916	0.0359963
NUCB2	172.773	-0.880369	0.162976	2.57894e-08	8.33213e-08
MRPL9	441.21	-0.880297	0.0994761	3.61435e-19	2.301e-18
NDUFV2	1889.7	-0.880236	0.0605689	3.13892e-48	6.21022e-47
BAX	508.113	-0.880234	0.101951	2.43099e-18	1.49456e-17
RP2	344.748	-0.880069	0.114502	6.17557e-15	3.15739e-14
LSM12	1022.8	-0.880026	0.0737276	3.1894e-33	3.83604e-32
TTYH3	1050.96	-0.879999	0.0712863	2.1706e-35	2.84781e-34
MSMO1	2742.61	-0.879972	0.0633659	3.16706e-44	5.58288e-43
ICAM2	45.3014	-0.879728	0.277736	0.000516389	0.00111734
MGAT4B	1702.71	-0.879687	0.0630653	1.33736e-44	2.39438e-43
SDC2	1332.13	-0.879505	0.0705452	4.69842e-36	6.35483e-35
PLA2G7	92.5227	-0.879446	0.203465	5.78735e-06	1.5237e-05
TMBIM1	1891.6	-0.879389	0.0606017	4.32464e-48	8.52212e-47
PFDN1	276.081	-0.878907	0.128712	3.46582e-12	1.50377e-11
H2AC21	252.885	-0.878868	0.130236	6.03725e-12	2.56342e-11
TIMM9	164.783	-0.878493	0.154661	5.32563e-09	1.83117e-08
ERP29	1681.88	-0.877995	0.0672124	2.2451e-39	3.37741e-38
YWHAH	1478.48	-0.877864	0.0672548	2.56719e-39	3.85415e-38
PRRG4	122.697	-0.877705	0.176185	2.44635e-07	7.26339e-07
CINP	140.995	-0.877513	0.167137	5.95255e-08	1.86055e-07
WIPF3	49.3225	-0.877023	0.2695	0.00038985	0.000856117
NTHL1	101.012	-0.876787	0.192583	2.02305e-06	5.53187e-06
CCDC25	347.93	-0.876439	0.115343	1.22753e-14	6.19093e-14
TMEM184C	457.4	-0.876298	0.103791	1.2789e-17	7.54462e-17
CALR	11796.1	-0.876158	0.059859	6.87652e-49	1.39576e-47
DRAP1	169.287	-0.875745	0.152767	3.94496e-09	1.36782e-08
SLC25A5	3286.79	-0.875744	0.0571605	2.3469e-53	5.46435e-52
CTDNEP1	609.925	-0.875564	0.0915545	4.75076e-22	3.48358e-21
POLR2G	294.155	-0.875303	0.121924	2.87127e-13	1.3308e-12
PCBP2	8645.15	-0.875263	0.0482164	5.17527e-74	2.09233e-72
RTL8C	301.402	-0.87525	0.124631	8.88645e-13	3.99072e-12
TLCD3A	222.833	-0.875091	0.140474	1.88775e-10	7.25546e-10
DMAC2	643.551	-0.875057	0.0882507	1.48789e-23	1.17686e-22
CRIP1	26.4955	-0.874615	0.346387	0.00343919	0.00669696
ITM2C	999.352	-0.873538	0.0746286	5.05982e-32	5.75975e-31
GPX8	33.0947	-0.873083	0.319655	0.00199222	0.0040049
TNFRSF21	2961.81	-0.87299	0.0610441	9.15998e-47	1.72509e-45
MAGOH	150.915	-0.872808	0.162536	3.13373e-08	1.00569e-07
RNF10	1628.36	-0.872725	0.0671624	5.58986e-39	8.25879e-38
TMEM254	80.5104	-0.872698	0.215966	1.99653e-05	5.00749e-05
ASDURF	72.3223	-0.872322	0.221448	3.04686e-05	7.51015e-05
DNAL4	69.4384	-0.872215	0.225669	4.11712e-05	0.000100122
DDAH2	497.72	-0.871864	0.099008	5.42404e-19	3.43107e-18
BCAM	1803.16	-0.871845	0.0634052	2.15468e-43	3.68899e-42
DNASE2	113.713	-0.871162	0.184228	8.82759e-07	2.49548e-06
ENSG00000285283	208.462	-0.870876	0.146848	1.22414e-09	4.43782e-09
RETREG3	800.468	-0.869993	0.0848928	5.10398e-25	4.33183e-24
TAGLN	649.519	-0.86972	0.117953	6.90505e-14	3.31078e-13
KCTD17	111.508	-0.869329	0.183476	8.47041e-07	2.39769e-06
CA2	301.909	-0.869255	0.130649	1.1803e-11	4.90379e-11
RPL7A	12794.7	-0.868878	0.0524196	4.5025e-62	1.31866e-60
PIK3R2	793.089	-0.868535	0.081407	6.03931e-27	5.53963e-26
RASSF6	14.9063	-0.868336	0.444297	0.0119919	0.0215114
CHCHD3	632.279	-0.868301	0.0878033	1.96687e-23	1.54341e-22
C1QBP	1291.94	-0.868152	0.0744172	8.11224e-32	9.14348e-31
LRRC59	2414.08	-0.86785	0.0605204	5.29844e-47	1.00806e-45
HMGA2	1874.13	-0.867656	0.0734739	1.49786e-32	1.74511e-31
PUDP	264.28	-0.866687	0.130904	1.4799e-11	6.11271e-11
SIRT2	235.42	-0.866313	0.134379	4.7226e-11	1.89082e-10
CALM1	1616.6	-0.865925	0.0697287	8.91109e-36	1.19226e-34
RBM18	217.938	-0.865889	0.14668	1.46044e-09	5.25728e-09
MVB12A	109.926	-0.865882	0.186141	1.29867e-06	3.61895e-06
SMIM26	178.881	-0.865791	0.154462	8.46772e-09	2.86064e-08
COPS6	946.888	-0.865323	0.0756374	1.12669e-30	1.20164e-29
SIRPB1	26.4711	-0.865203	0.346389	0.00381013	0.00737825
POLR2C	1092.98	-0.864944	0.0730541	1.0451e-32	1.22626e-31
TAP1	43.4099	-0.864637	0.28582	0.000854949	0.00180501
NIPAL3	108.358	-0.863989	0.193022	2.98967e-06	8.04636e-06
MRPL21	450.491	-0.863407	0.10043	3.47961e-18	2.1191e-17
MCUR1	536.474	-0.863124	0.0927661	5.76636e-21	3.99032e-20
IFT52	184.883	-0.86298	0.15384	8.3119e-09	2.81247e-08
SH3BGRL2	713.498	-0.862697	0.0835589	2.34943e-25	2.02636e-24
MRPL40	233.493	-0.862647	0.136346	1.04095e-10	4.07343e-10
GINM1	190.039	-0.862206	0.14348	7.71984e-10	2.84156e-09
CCNC	1306.23	-0.861649	0.0753597	1.22541e-30	1.30041e-29
LIN7C	2087.58	-0.860589	0.0717292	1.5845e-33	1.92129e-32
SH3GL1	1071.38	-0.860579	0.0743845	2.55576e-31	2.81247e-30
GIPC1	672.61	-0.860565	0.0863915	9.71465e-24	7.77486e-23
H1-1	1673.1	-0.860384	0.0637547	7.26639e-42	1.18541e-40
CTSZ	1171.72	-0.860224	0.0725103	7.95516e-33	9.39341e-32
UBE2D2	659.389	-0.859709	0.0874689	3.65651e-23	2.83785e-22
CSRP2	316.464	-0.859424	0.117975	1.36804e-13	6.44715e-13
PIGT	760.12	-0.859327	0.0819862	4.5592e-26	4.05208e-25
BBLN	52.1678	-0.859112	0.259876	0.000344589	0.000760877
JPT2	2201.05	-0.858661	0.0601341	1.29273e-46	2.42232e-45
EXOC5	1084.84	-0.858379	0.0782361	2.27475e-28	2.20337e-27
TESC	43.0893	-0.858166	0.283544	0.000868041	0.0018311
BCKDK	215.434	-0.857796	0.141431	5.52315e-10	2.05228e-09
FUNDC2	346.04	-0.857423	0.113669	1.96134e-14	9.76599e-14
HAMP	48.3545	-0.857187	0.276282	0.000683186	0.00145748
HOXC10	360.638	-0.856821	0.111514	6.63412e-15	3.38138e-14
MTX1	343.79	-0.856789	0.112389	1.05853e-14	5.35129e-14
PLIN3	971.691	-0.856733	0.0810196	1.70726e-26	1.53943e-25
CASP6	225.089	-0.856623	0.149136	3.86046e-09	1.33977e-08
HCFC1R1	109.437	-0.856229	0.184361	1.37851e-06	3.82998e-06
RWDD2B	208.371	-0.856152	0.139064	3.13159e-10	1.18434e-09
FAM104B	23.2933	-0.855873	0.367376	0.00591191	0.0111198
PAPOLA	2675.84	-0.854927	0.0741422	4.04377e-31	4.40756e-30
SLC35A4	557.26	-0.854821	0.0953062	1.29776e-19	8.45735e-19
PEBP1	3318.55	-0.854778	0.0590791	8.47452e-48	1.65248e-46
PARL	311.083	-0.854254	0.1201	4.87234e-13	2.22501e-12
LGALS2	18.3283	-0.854221	0.4127	0.0103169	0.0186825
PSMB5	1863.81	-0.853959	0.0654279	2.73431e-39	4.09266e-38
H2AC7	762.356	-0.85388	0.0844416	2.13801e-24	1.75937e-23
PEDS1-UBE2V1	1310.8	-0.853551	0.0681008	2.15507e-36	2.95786e-35
ENSG00000258881	108.377	-0.853134	0.186534	1.9455e-06	5.32766e-06
DPY19L1	693.909	-0.852705	0.0912885	4.18296e-21	2.91085e-20
NEU1	2297.21	-0.852515	0.0585191	1.98628e-48	3.96138e-47
MMADHC	1213.6	-0.85246	0.0730554	8.13034e-32	9.15695e-31
EMD	280.355	-0.852236	0.122252	1.35142e-12	5.99474e-12
JMJD8	606.154	-0.852014	0.0886533	3.16244e-22	2.342e-21
CASP4	350.078	-0.852012	0.111549	9.55304e-15	4.83765e-14
PORCN	38.195	-0.851931	0.302085	0.00165543	0.00336791
ZDHHC16	315.231	-0.851552	0.116841	1.35798e-13	6.40177e-13
CKLF-CMTM1	42.7688	-0.851462	0.283044	0.000938234	0.00196995
UBL4A	346.018	-0.851028	0.112981	2.15792e-14	1.06978e-13
PPIF	925.564	-0.850966	0.0760094	1.89543e-29	1.9223e-28
BUD23	380.189	-0.850887	0.112837	2.02487e-14	1.00756e-13
NIPSNAP1	2943.93	-0.850288	0.0562437	5.50062e-52	1.21965e-50
KIAA1143	814.702	-0.850233	0.0854868	1.15993e-23	9.22857e-23
GLRX	156.653	-0.850188	0.156542	2.35547e-08	7.62835e-08
PLA2G12B	187.001	-0.849384	0.150686	7.33291e-09	2.49483e-08
ARL8A	152.237	-0.848875	0.159509	4.32091e-08	1.37042e-07
PON2	1735.5	-0.848759	0.0783355	1.0433e-27	9.86164e-27
EIF1AX	3371.07	-0.848598	0.0585553	6.06328e-48	1.18853e-46
POLE4	108.304	-0.847534	0.190715	3.61226e-06	9.65216e-06
SYPL1	780.888	-0.846972	0.081051	6.52556e-26	5.779e-25
PHLDA2	70.3514	-0.846701	0.232233	0.000103881	0.000242552
ENSG00000259171	127.291	-0.846265	0.1723	3.77568e-07	1.10515e-06
MGLL	1272.52	-0.846195	0.0682989	1.33237e-35	1.76833e-34
YWHAE	5089.05	-0.845904	0.0613727	1.44732e-43	2.48652e-42
PPP2CB	1175.79	-0.845903	0.077858	7.57852e-28	7.20007e-27
SPNS1	562.908	-0.845883	0.0929859	4.11965e-20	2.74238e-19
MRPS18B	455.618	-0.845836	0.098915	5.38559e-18	3.25851e-17
CRB3	115.908	-0.845764	0.181004	1.23359e-06	3.44276e-06
GPRC5B	286.348	-0.845039	0.128559	2.1407e-11	8.75943e-11
LRRC58	1374.8	-0.844163	0.0748268	7.25933e-30	7.48989e-29
SOD3	4.06061	-0.843891	0.859162	0.028163	0.0473939
TMEM248	1969.84	-0.843891	0.0671399	1.40465e-36	1.94043e-35
PPP1R11	338.89	-0.843649	0.116438	1.89333e-13	8.86375e-13
MTFP1	132.585	-0.842933	0.171955	3.9932e-07	1.1656e-06
ARV1	64.8205	-0.842882	0.237144	0.000148077	0.000339617
AHSG	10206.8	-0.842141	0.0576336	1.06764e-48	2.14944e-47
SLC25A11	412.741	-0.842106	0.106812	1.40554e-15	7.47911e-15
UBE2A	501.906	-0.84193	0.103515	1.85436e-16	1.03369e-15
RPL6	5884.49	-0.841729	0.0505587	1.40839e-62	4.19919e-61
F2R	159.448	-0.841329	0.157277	3.77957e-08	1.2049e-07
TMEM126B	156.615	-0.840872	0.157595	4.07956e-08	1.29719e-07
NPTN	1550.37	-0.840363	0.0733082	9.10854e-31	9.7705e-30
DNAJB11	842.798	-0.840243	0.0887099	1.23589e-21	8.90436e-21
RSL24D1	488.147	-0.840086	0.0986572	7.43735e-18	4.44211e-17
ZDHHC24	625.504	-0.839332	0.0931364	9.09973e-20	5.96939e-19
R3HDM4	725.674	-0.83903	0.082514	1.24017e-24	1.03253e-23
CHAC2	38.022	-0.838666	0.29621	0.00166921	0.00339409
DCAF12	736.585	-0.838191	0.0848513	2.33591e-23	1.82721e-22
PLAAT3	828.88	-0.837809	0.0824245	1.29255e-24	1.07493e-23
NECTIN1	506.005	-0.837635	0.0938802	2.0562e-19	1.32606e-18
SLC40A1	1194.39	-0.837627	0.0685632	1.15086e-34	1.45229e-33
PHYH	486.432	-0.837527	0.0989491	1.15908e-17	6.85131e-17
GLMP	770.026	-0.837487	0.0826614	1.81372e-24	1.49499e-23
ERI3	357.436	-0.837424	0.113466	7.03665e-14	3.36845e-13
LPGAT1	1758.78	-0.837227	0.0690113	3.26922e-34	4.06685e-33
ISG15	89.4176	-0.837066	0.20117	1.31116e-05	3.34317e-05
ENSG00000286268	931.936	-0.836743	0.0756274	8.53456e-29	8.42583e-28
RAB15	260.687	-0.836563	0.125269	1.07285e-11	4.46735e-11
ARF4	1243.88	-0.836507	0.0695067	1.06302e-33	1.29743e-32
UBE2D4	233.062	-0.836482	0.139564	9.01023e-10	3.29858e-09
APOM	119.034	-0.836261	0.177922	1.10403e-06	3.09569e-06
EMC3	689.752	-0.835384	0.0878017	8.29365e-22	6.01623e-21
VDAC2	1242.9	-0.834924	0.072799	8.64673e-31	9.29523e-30
MRPL13	279.964	-0.834812	0.127904	2.98199e-11	1.20856e-10
TMEM183A	750.248	-0.834717	0.0859936	1.28398e-22	9.74648e-22
FLYWCH2	90.8608	-0.834515	0.203099	1.65055e-05	4.16501e-05
IFNGR2	233.977	-0.834413	0.132502	1.3412e-10	5.20593e-10
TEX261	1223.19	-0.834217	0.070864	2.49152e-32	2.88025e-31
TATDN1	99.9345	-0.834068	0.192397	6.1251e-06	1.6092e-05
SLC35F6	618.037	-0.833923	0.0908917	2.05473e-20	1.38893e-19
PSMA6	694.573	-0.83369	0.0845822	2.92884e-23	2.28024e-22
ENSG00000250349	14.6874	-0.833688	0.450375	0.0165065	0.0289793
LYPLA2	611.868	-0.833521	0.0889222	3.19278e-21	2.23645e-20
RBM42	1035.9	-0.833502	0.0825365	2.55997e-24	2.09731e-23
CD9	50.8587	-0.833243	0.262962	0.000589524	0.0012662
SLC7A10	33.9109	-0.832906	0.318823	0.00315062	0.00615965
TMEM64	231.805	-0.832869	0.131745	1.14945e-10	4.48271e-10
SDF2	310.946	-0.8328	0.123033	5.80452e-12	2.46883e-11
ICMT	2794.23	-0.83276	0.0593117	4.07106e-45	7.3865e-44
LRP3	943.675	-0.832567	0.0801621	1.31488e-25	1.14738e-24
AHSA1	609.643	-0.83244	0.0890896	4.23945e-21	2.94878e-20
AAMDC	47.658	-0.832354	0.267416	0.000710626	0.00151385
MYL6	3777.12	-0.832315	0.0547367	1.49732e-52	3.4063e-51
ATPAF1	517.135	-0.832206	0.103031	3.00266e-16	1.65274e-15
UBE2L5	52.509	-0.83189	0.265692	0.000669955	0.00143069
EIF1B	418.703	-0.831785	0.102801	2.68017e-16	1.48126e-15
FAAP20	115.632	-0.831384	0.183569	2.52904e-06	6.85623e-06
NDUFAF4	189.873	-0.831333	0.149275	1.12688e-08	3.76081e-08
TNIP1	630.194	-0.831206	0.086475	3.25622e-22	2.40786e-21
RITA1	373.966	-0.831152	0.110788	2.83838e-14	1.39601e-13
POMGNT1	479.459	-0.830829	0.10145	1.19316e-16	6.71144e-16
PON3	76.5676	-0.83048	0.216618	5.20216e-05	0.000125158
CIDEB	163.1	-0.830415	0.157616	6.02151e-08	1.88092e-07
STK40	1029.62	-0.830396	0.0760284	4.16204e-28	3.99502e-27
BID	525.113	-0.830269	0.0930616	2.10029e-19	1.35371e-18
MRPL3	1099.24	-0.830015	0.07091	5.54108e-32	6.29315e-31
NKIRAS2	501.162	-0.829988	0.0950063	1.10308e-18	6.88987e-18
CDK5	178.829	-0.82989	0.148388	9.8765e-09	3.31101e-08
TIMP3	733.476	-0.82985	0.0846449	4.97982e-23	3.84283e-22
SDF4	1831.7	-0.829515	0.0613812	5.9901e-42	9.80426e-41
SDC1	1387.4	-0.82941	0.0732436	4.61431e-30	4.81767e-29
BET1	114.047	-0.828852	0.180755	1.94863e-06	5.33523e-06
PINK1	152.201	-0.82847	0.1577	6.56341e-08	2.03991e-07
OSTM1	477.675	-0.828182	0.100784	9.51967e-17	5.37713e-16
MOB3B	48.9119	-0.828109	0.272528	0.000912437	0.0019193
DKK3	117.082	-0.82789	0.186165	3.73243e-06	9.96074e-06
SPP1	17.5104	-0.827613	0.415839	0.0133383	0.0237576
FKBP7	92.1298	-0.827564	0.206323	2.5392e-05	6.30057e-05
IDH2	1715.4	-0.827087	0.0651325	2.80691e-37	3.94718e-36
SLC41A3	117.622	-0.82702	0.180166	1.91261e-06	5.24338e-06
WBP2	603.048	-0.826774	0.087888	2.35477e-21	1.66513e-20
GPR108	407.913	-0.82654	0.102944	4.50577e-16	2.45286e-15
ALG3	779.832	-0.826322	0.0837311	2.63347e-23	2.05565e-22
AMFR	1024	-0.8261	0.0748359	1.15464e-28	1.13167e-27
FCF1	429.287	-0.826085	0.104455	1.19445e-15	6.38787e-15
OSBPL8	1192.12	-0.825615	0.081787	2.70651e-24	2.21615e-23
ANAPC15	128.905	-0.824762	0.170046	5.40558e-07	1.55801e-06
RCN1	462.779	-0.824036	0.112367	1.02837e-13	4.8835e-13
ATP5MJ	224.728	-0.823967	0.139314	1.49954e-09	5.39154e-09
VPS26A	565.123	-0.823713	0.109231	2.14282e-14	1.0627e-13
ZNF593	152.645	-0.823631	0.166112	3.13607e-07	9.23746e-07
PSMA3	1077.72	-0.823462	0.0743033	7.1378e-29	7.06091e-28
CNN2	5598.73	-0.823257	0.0605496	1.97701e-42	3.28648e-41
PLPPR2	68.7845	-0.822518	0.231229	0.000154491	0.000353835
RNF141	352.016	-0.821925	0.128284	6.76012e-11	2.67564e-10
BLOC1S1	140.43	-0.821542	0.167123	3.91221e-07	1.14331e-06
UCN3	1.7986	-0.821539	0.988276	0.0249186	0.0423217
TMEM263	908.424	-0.821311	0.0900937	3.62904e-20	2.42774e-19
PAK1IP1	164.488	-0.821014	0.15487	5.14569e-08	1.61992e-07
INPP5A	585.587	-0.820421	0.0939458	1.15732e-18	7.21651e-18
EIF3K	833.255	-0.820316	0.0777163	2.25655e-26	2.02247e-25
RETREG2	777.597	-0.820311	0.0797649	3.90156e-25	3.33798e-24
CDC34	881.717	-0.820273	0.0779981	3.40413e-26	3.03637e-25
PRPS1	880.913	-0.819777	0.0766001	4.68508e-27	4.30807e-26
CILK1	446.08	-0.819546	0.114442	3.69291e-13	1.70155e-12
MBNL3	5544.62	-0.819539	0.0689145	6.14141e-33	7.28643e-32
SLC39A3	341.225	-0.819471	0.111688	1.00958e-13	4.79735e-13
MAPK3	250.461	-0.819323	0.126698	4.59197e-11	1.83951e-10
UBE2B	341.432	-0.819129	0.115289	5.55939e-13	2.53176e-12
TMEM258	699.276	-0.819115	0.0912458	1.30236e-19	8.48357e-19
SWI5	106.694	-0.818983	0.189257	6.5732e-06	1.72025e-05
TPD52	377.775	-0.81892	0.106459	6.71142e-15	3.41844e-14
CIB1	512.685	-0.81891	0.0952515	3.81353e-18	2.31867e-17
HAGH	259.322	-0.818543	0.127194	5.65482e-11	2.25194e-10
CERS6	1137.57	-0.818165	0.0851318	3.3933e-22	2.50673e-21
RPL14	3125.46	-0.818144	0.0533258	1.89553e-53	4.43423e-52
PSMB4	2313.57	-0.816909	0.059761	7.34129e-43	1.23277e-41
ANAPC16	374.097	-0.816669	0.114075	3.77549e-13	1.73691e-12
ACP1	815.062	-0.81621	0.0841921	1.50122e-22	1.13376e-21
TCEAL8	191.584	-0.815941	0.145189	8.70828e-09	2.93724e-08
CNOT7	1171.95	-0.815502	0.0734114	5.40903e-29	5.38298e-28
EEF1AKMT4	129.508	-0.815444	0.17244	1.00675e-06	2.83147e-06
NDUFB4	563.877	-0.814704	0.0945426	3.23118e-18	1.97346e-17
CDIP1	498.349	-0.814003	0.0989076	8.82423e-17	4.9976e-16
PIGS	760.711	-0.813965	0.0956737	8.3702e-18	4.99126e-17
SCARB2	1830.56	-0.813526	0.0709121	8.67365e-31	9.31744e-30
MRPS33	298.723	-0.812732	0.118132	2.79902e-12	1.22302e-11
TAF11	246.775	-0.812393	0.133827	5.90056e-10	2.18706e-09
DUSP3	2531.41	-0.812009	0.0593489	6.25506e-43	1.05275e-41
STUB1	459.225	-0.811708	0.0981693	6.42414e-17	3.66341e-16
CHCHD4	184.106	-0.811704	0.157961	1.25901e-07	3.81266e-07
ARL6IP4	383.237	-0.811305	0.112246	2.30531e-13	1.07283e-12
OSTF1	250.989	-0.811132	0.131879	3.58616e-10	1.35144e-09
H1-2	5594.9	-0.810677	0.0532085	9.86699e-53	2.26196e-51
B4GALT3	314.667	-0.810597	0.125473	4.8788e-11	1.95178e-10
NDUFAF3	437.485	-0.810579	0.100291	3.01318e-16	1.65792e-15
PEX19	550.517	-0.810511	0.0935309	2.13392e-18	1.31518e-17
NXPH4	73.6648	-0.810449	0.219824	9.73981e-05	0.000227916
LYPD1	69.2111	-0.810173	0.230942	0.000191084	0.000433509
PCMT1	854.262	-0.810163	0.0788188	4.20571e-25	3.59613e-24
DUSP9	4516.72	-0.809994	0.0538652	2.01741e-51	4.37537e-50
PLAC8	199.1	-0.809991	0.142303	5.80215e-09	1.98858e-08
TIMMDC1	418.307	-0.809923	0.103558	2.48322e-15	1.30273e-14
RNF7	265.22	-0.809632	0.127609	1.04177e-10	4.07559e-10
P2RX4	239.732	-0.809418	0.133169	5.6631e-10	2.10219e-09
HSD17B12	1066.82	-0.809401	0.0722566	1.92224e-29	1.94684e-28
SIRPA	261.306	-0.809228	0.1256	5.48812e-11	2.18672e-10
DMTN	168.193	-0.80922	0.157887	1.35834e-07	4.10508e-07
NAE1	433.852	-0.808954	0.107205	2.12833e-14	1.05692e-13
ZYX	2580.15	-0.808727	0.0632247	8.85596e-38	1.26448e-36
APLP1	16.719	-0.808684	0.422507	0.0164883	0.0289523
POTEF	1.77225	-0.808323	0.980592	0.0263709	0.0446254
KRAS	1044.93	-0.808086	0.0735938	2.28907e-28	2.2158e-27
BAK1	308.382	-0.807558	0.135203	1.08766e-09	3.95556e-09
ARF3	2430.97	-0.807542	0.0643586	1.98433e-36	2.72854e-35
PRDX6	1762.76	-0.806993	0.0632915	1.503e-37	2.13171e-36
RAB27B	44.218	-0.80699	0.275419	0.00135925	0.00279593
PDLIM1	2163.23	-0.806904	0.0740208	5.50256e-28	5.25125e-27
FAM229B	22.1979	-0.806674	0.379527	0.0110752	0.0199536
SRD5A3	135.811	-0.806622	0.170032	9.53639e-07	2.68767e-06
C7ORF50	665.821	-0.806583	0.0849351	1.04453e-21	7.54761e-21
TPRG1L	656.15	-0.806417	0.0909588	3.64721e-19	2.32093e-18
CHPT1	845.337	-0.806142	0.0787709	6.73997e-25	5.68143e-24
TPT1	6419.24	-0.80593	0.056372	1.11759e-46	2.09679e-45
TADA3	917.954	-0.805905	0.0784838	4.723e-25	4.01995e-24
ENDOG	231.792	-0.80531	0.132596	5.88184e-10	2.18066e-09
LARGE2	20.087	-0.804491	0.390694	0.0127788	0.0228183
CWC15	174.639	-0.803786	0.149646	3.63808e-08	1.16203e-07
PAFAH1B3	219.993	-0.803703	0.137746	2.53011e-09	8.9159e-09
PGRMC2	609.171	-0.803672	0.0884608	5.00592e-20	3.32047e-19
MICB	209.919	-0.803622	0.143426	9.84973e-09	3.30278e-08
HPCAL1	256.682	-0.80361	0.128044	1.64137e-10	6.33964e-10
RNF126	767.725	-0.803458	0.0809993	1.66305e-23	1.31192e-22
BAG1	242.337	-0.803377	0.136398	1.81659e-09	6.47357e-09
BIRC5	976.082	-0.803273	0.0748257	3.37943e-27	3.12099e-26
EIF4E	625.915	-0.803237	0.0897197	1.6752e-19	1.08411e-18
FZD3	219.761	-0.802982	0.146891	2.14354e-08	6.98151e-08
H2BC14	79.9029	-0.802927	0.212845	7.10294e-05	0.000168437
TSPAN7	69.0251	-0.802471	0.243183	0.000409989	0.000897296
MANEA	237.728	-0.802279	0.132277	6.22975e-10	2.30793e-09
SNX15	102.49	-0.801837	0.187945	8.9778e-06	2.3242e-05
UBAC1	362.568	-0.800986	0.110678	2.20117e-13	1.02597e-12
SLC44A2	167.152	-0.800897	0.151226	5.53156e-08	1.73479e-07
DLK2	10.8242	-0.800875	0.501862	0.0270639	0.0457098
IL13RA1	1481.59	-0.800858	0.0674489	7.95216e-33	9.39341e-32
ENSG00000256100	39.4004	-0.800844	0.287443	0.00212931	0.00426091
SELENOW	86.545	-0.800752	0.203466	3.69969e-05	9.03547e-05
SVIP	265.743	-0.800739	0.125387	8.09912e-11	3.19371e-10
USF2	621.752	-0.800069	0.0870074	1.81785e-20	1.2316e-19
COPS7A	335.121	-0.799685	0.120984	1.84041e-11	7.55354e-11
GTF2H5	206.793	-0.798966	0.141958	8.60281e-09	2.9043e-08
CNBP	2195.61	-0.798855	0.0630123	3.86537e-37	5.41007e-36
ACADSB	1186.37	-0.798741	0.178069	3.33726e-06	8.95271e-06
TMEM30A	2408.19	-0.79854	0.0787334	1.75553e-24	1.44862e-23
YPEL5	305.724	-0.798277	0.115638	2.44637e-12	1.07176e-11
ARL3	145.755	-0.79767	0.161004	3.38697e-07	9.94303e-07
PPP1R7	403.164	-0.797618	0.10371	7.0876e-15	3.6051e-14
PSMC5	1166.3	-0.797179	0.0721217	1.04069e-28	1.02403e-27
MAPKAPK3	216.531	-0.796842	0.138051	3.72472e-09	1.29508e-08
ASF1A	635.732	-0.796674	0.0866767	1.90063e-20	1.28652e-19
NUDT3	1313.91	-0.796093	0.06811	7.22166e-32	8.15822e-31
UBE2V1	1312.64	-0.796016	0.0675823	2.49024e-32	2.88025e-31
PTTG1	714.185	-0.795773	0.0864979	1.75806e-20	1.19218e-19
ASNSD1	447.148	-0.795714	0.0984479	3.09454e-16	1.70017e-15
RAB6A	987.015	-0.795643	0.079896	1.13975e-23	9.08256e-23
SDHB	405.117	-0.79522	0.102489	4.17022e-15	2.15882e-14
NAA10	363.744	-0.795106	0.10855	1.16328e-13	5.51013e-13
PHB2	1497.95	-0.794688	0.066415	2.66986e-33	3.21898e-32
AKT1	1192.37	-0.794229	0.072322	2.31293e-28	2.23744e-27
EMC6	177.003	-0.793572	0.148948	4.72049e-08	1.48985e-07
USB1	501.972	-0.793449	0.100849	1.76814e-15	9.37841e-15
AKR7A2	346.211	-0.79293	0.112237	7.83459e-13	3.53221e-12
TRIB3	989.104	-0.792644	0.0751742	2.68201e-26	2.39945e-25
NT5DC2	828.977	-0.792613	0.0840564	2.03519e-21	1.44602e-20
SLC66A3	32.7006	-0.792476	0.322938	0.00541393	0.0102297
RALB	399.415	-0.792285	0.10756	8.59986e-14	4.09436e-13
TMED7-TICAM2	144.937	-0.792137	0.163757	6.19676e-07	1.77709e-06
KRT10	90.0542	-0.791652	0.207358	6.08918e-05	0.000145394
TPST2	136.584	-0.791367	0.169802	1.47935e-06	4.09866e-06
UBE2E1	574.444	-0.79128	0.0891267	3.36046e-19	2.14303e-18
ECI2	269.691	-0.790987	0.127502	2.67153e-10	1.01421e-09
CEBPZOS	247.776	-0.790881	0.128311	3.43933e-10	1.29808e-09
EAPP	154.349	-0.790618	0.158582	2.92947e-07	8.64431e-07
H3C1	1596.25	-0.78982	0.0645491	9.9928e-35	1.26422e-33
ARPIN-AP3S2	238.448	-0.789745	0.130596	7.14159e-10	2.63785e-09
ALKBH7	135.352	-0.78969	0.167848	1.19798e-06	3.3484e-06
APMAP	1457.96	-0.789086	0.0681209	2.49687e-31	2.75174e-30
SSR1	2889.48	-0.78893	0.0651075	4.28297e-34	5.31017e-33
TYMS	1523.31	-0.788697	0.0681585	2.87722e-31	3.15688e-30
DNPH1	83.4111	-0.78869	0.214926	0.000109629	0.000255292
TOMM20	1738.01	-0.788619	0.0643506	7.91624e-35	1.00493e-33
YIPF2	383.615	-0.788271	0.106075	5.30228e-14	2.55961e-13
UBE2G1	1132.06	-0.788224	0.0775513	1.43533e-24	1.18969e-23
MRPL4	398.696	-0.788221	0.105202	3.33461e-14	1.63306e-13
POLE3	900.853	-0.788064	0.0822074	4.55407e-22	3.341e-21
TSPAN18	239.882	-0.787524	0.130478	7.70354e-10	2.83626e-09
C1D	106.939	-0.787389	0.191078	1.751e-05	4.40726e-05
MRPL33	63.1317	-0.787375	0.239934	0.000453504	0.000987448
TGFBR1	866.579	-0.787292	0.08393	3.2818e-21	2.29556e-20
TAPBP	980.159	-0.787205	0.0731893	2.79143e-27	2.59568e-26
MRPS10	447.407	-0.787038	0.101708	4.99268e-15	2.56939e-14
PDIA6	2293.64	-0.786771	0.0655554	1.75257e-33	2.12335e-32
RAB2A	864.865	-0.786375	0.0816242	2.87242e-22	2.13146e-21
TSEN34	289.667	-0.786124	0.12066	3.56492e-11	1.43698e-10
ENSG00000287856	444.991	-0.785793	0.100374	2.45039e-15	1.28687e-14
E2F5	103.665	-0.785648	0.193189	2.21389e-05	5.52934e-05
PLEKHB1	12.8563	-0.785541	0.467065	0.0260194	0.0440957
ATP5MG	538.716	-0.785337	0.0933709	2.02891e-17	1.18843e-16
HLA-E	122.812	-0.784744	0.178397	5.13214e-06	1.35696e-05
VWA1	692.31	-0.784727	0.0882249	2.93439e-19	1.87695e-18
GCLM	1157.2	-0.784596	0.0699634	1.74778e-29	1.77863e-28
RBBP9	496.002	-0.784511	0.103205	1.45568e-14	7.30443e-14
OCEL1	75.8133	-0.784357	0.228035	0.000261279	0.000585086
MYADM	1389.92	-0.784192	0.0789455	1.49944e-23	1.18474e-22
FAM136A	1063.63	-0.784149	0.0723294	1.10518e-27	1.04333e-26
ERAL1	803.957	-0.783567	0.0802785	8.36223e-23	6.39657e-22
DESI2	1067.87	-0.783385	0.0733708	6.57782e-27	6.01166e-26
TIMP2	115.078	-0.783354	0.179784	6.2225e-06	1.63191e-05
NDUFS4	137.848	-0.783025	0.166335	1.19901e-06	3.35066e-06
ACTB	78033.9	-0.782808	0.0594864	7.62449e-40	1.16946e-38
LYSMD3	378.665	-0.782576	0.11119	9.6764e-13	4.3337e-12
SPATC1L	101.236	-0.782394	0.192818	2.31716e-05	5.77373e-05
XXYLT1	218.461	-0.782214	0.139059	9.06625e-09	3.05314e-08
ZMAT5	117.995	-0.782209	0.181642	7.84446e-06	2.03789e-05
RAMAC	173.262	-0.781824	0.151477	1.18884e-07	3.60898e-07
FAM107B	1330.74	-0.781223	0.0673422	2.07327e-31	2.2951e-30
SNX17	824.942	-0.781147	0.0773278	2.74585e-24	2.24712e-23
NUTF2	1816.25	-0.781018	0.0609507	6.97502e-38	1.00072e-36
COA7	383.091	-0.78045	0.106402	1.10964e-13	5.26272e-13
UBL3	460.089	-0.780275	0.103183	1.98823e-14	9.89658e-14
DNTTIP1	236.139	-0.780153	0.135373	4.06534e-09	1.40759e-08
ILRUN	1363.59	-0.779953	0.0667783	8.23645e-32	9.26943e-31
RBPMS2	177.669	-0.779924	0.15014	9.99108e-08	3.05796e-07
RAMACL	135.438	-0.779368	0.171565	2.66256e-06	7.20247e-06
OAZ2	409.578	-0.779183	0.10724	1.85897e-13	8.71111e-13
MTX2	190.85	-0.778457	0.146658	5.42877e-08	1.70328e-07
ENSG00000255639	252.033	-0.77835	0.125891	3.12871e-10	1.18355e-09
DYNLRB1	424.715	-0.778294	0.103328	2.50822e-14	1.23854e-13
IMPDH1	576.994	-0.778184	0.0918041	1.17315e-17	6.92897e-17
EXOSC5	156.085	-0.778139	0.154958	2.49537e-07	7.40302e-07
CAPZA1	1954.31	-0.777577	0.0661002	3.07369e-32	3.52858e-31
NUBP2	293.988	-0.777392	0.118398	2.58385e-11	1.05322e-10
DMKN	45.2689	-0.776413	0.271437	0.00182471	0.00368509
KLF16	466.888	-0.776177	0.103694	3.60516e-14	1.75918e-13
HRAS	135.967	-0.775886	0.165164	1.2767e-06	3.55974e-06
YWHAZ	5927.27	-0.775579	0.0595208	4.22714e-39	6.28914e-38
UBXN2B	281.22	-0.774519	0.128109	7.42617e-10	2.73685e-09
FBL	1225.99	-0.774458	0.0687441	9.94515e-30	1.02256e-28
NMI	74.2104	-0.774348	0.217447	0.000171067	0.000390418
ARL6IP5	77.9775	-0.774343	0.216367	0.000160047	0.000365998
EEF1AKMT4-ECE2	36.9143	-0.774083	0.297253	0.00384138	0.00743489
PTBP3	3458.94	-0.773882	0.0671693	5.2988e-31	5.74603e-30
PSME3	2164.44	-0.773878	0.0700318	1.12252e-28	1.1031e-27
MEX3D	1258.17	-0.773699	0.066903	3.21053e-31	3.51481e-30
PPP1CB	1650.53	-0.773561	0.064815	4.01196e-33	4.78285e-32
NACC1	1683.15	-0.77342	0.0684328	6.61232e-30	6.84608e-29
METTL26	115.433	-0.773219	0.184152	1.28746e-05	3.28505e-05
RBP2	18.417	-0.773215	0.39917	0.018121	0.0315658
GGCT	292.327	-0.77289	0.121649	1.0589e-10	4.14153e-10
VRK2	196.462	-0.772525	0.143455	3.59247e-08	1.14795e-07
RNASE4	153.456	-0.772517	0.161474	8.40868e-07	2.38113e-06
PSMB2	2652.15	-0.771869	0.0577491	4.95646e-41	7.84492e-40
ERLIN1	1217.1	-0.771353	0.0730894	2.52387e-26	2.25933e-25
NDUFA7	55.6597	-0.771325	0.253099	0.00103084	0.00215103
TMEM30B	23.1681	-0.771302	0.364152	0.0127167	0.0227158
TMEM38B	315.233	-0.770248	0.117219	2.53194e-11	1.03263e-10
YBX1	3861.75	-0.770182	0.0562173	5.27089e-43	8.92153e-42
UBTD1	45.1954	-0.770031	0.280139	0.0025826	0.00511025
MDP1	25.7492	-0.769929	0.347078	0.0102445	0.0185672
CNPY3	199.281	-0.769824	0.144127	4.60094e-08	1.45397e-07
AAMP	873.157	-0.769053	0.0814971	1.98947e-21	1.41488e-20
EREG	209.747	-0.768878	0.139291	1.69938e-08	5.58871e-08
TMEM208	150.005	-0.768704	0.161878	1.00973e-06	2.8393e-06
MUL1	321.793	-0.768692	0.11555	1.4661e-11	6.05905e-11
CENPX	303.774	-0.768659	0.12643	6.08515e-10	2.25492e-09
CUEDC2	90.776	-0.7684	0.217663	0.000194554	0.000440977
RAB10	966.627	-0.76818	0.0774344	1.75864e-23	1.38366e-22
EBNA1BP2	433.399	-0.768042	0.103151	4.93867e-14	2.38718e-13
PDRG1	346.385	-0.767993	0.113998	8.24575e-12	3.47241e-11
HCCS	658.606	-0.767466	0.0925014	5.51418e-17	3.15538e-16
SFN	204.432	-0.767018	0.141875	3.22995e-08	1.035e-07
FADS1	4583.98	-0.766688	0.0561272	9.22636e-43	1.54409e-41
QPRT	1938.42	-0.766375	0.0619376	1.90397e-35	2.50659e-34
IGFBP3	458.708	-0.766247	0.0973882	1.85857e-15	9.84402e-15
LMAN2	1696.66	-0.765951	0.0618825	1.80888e-35	2.38374e-34
ENSG00000283208	45.2199	-0.765614	0.275561	0.00239613	0.004759
NQO1	8432.38	-0.765546	0.0470652	9.08965e-60	2.49974e-58
PSMD13	922.273	-0.765386	0.0789953	1.74738e-22	1.31301e-21
TMEM17	41.0752	-0.764984	0.290419	0.00362609	0.00704018
GXYLT2	85.0448	-0.764917	0.203869	8.39508e-05	0.000197474
FAM174A	22.8096	-0.764829	0.362024	0.0131433	0.0234326
B3GAT3	261.885	-0.764281	0.135684	8.98236e-09	3.02626e-08
BEX4	38.5984	-0.763816	0.291937	0.00382039	0.00739619
SCGN	408.133	-0.763605	0.107474	6.20206e-13	2.81668e-12
SCO2	121.681	-0.763585	0.174814	6.17844e-06	1.6215e-05
SNX7	403.843	-0.76351	0.103614	8.89728e-14	4.23325e-13
RHEB	933.083	-0.763478	0.0749975	1.27305e-24	1.05931e-23
PPM1G	1023.44	-0.763372	0.0715475	7.40841e-27	6.75382e-26
PLBD1	339.347	-0.763347	0.116033	2.43676e-11	9.94628e-11
HAUS2	413.895	-0.763155	0.10312	7.00707e-14	3.35645e-13
VTA1	764.043	-0.762927	0.0807372	1.77813e-21	1.26944e-20
CCNY	153.785	-0.762329	0.16652	2.33404e-06	6.35073e-06
TIMM23	266.06	-0.76209	0.126565	8.84847e-10	3.24095e-09
SLC27A4	515.105	-0.761326	0.0931488	1.56481e-16	8.74959e-16
PDE4A	89.0566	-0.760692	0.216754	0.000213786	0.000482584
ANP32E	901.943	-0.759549	0.0847743	1.70876e-19	1.10534e-18
RAN	3649.96	-0.759544	0.0510989	2.98546e-50	6.25601e-49
CTSH	231.126	-0.759484	0.138571	2.15945e-08	7.03032e-08
FKBP1A	1723.42	-0.759325	0.0607979	4.51729e-36	6.12097e-35
ITGAE	60.0856	-0.759261	0.242283	0.000800723	0.00169558
CYP51A1	2757.9	-0.75906	0.0662669	1.17899e-30	1.25204e-29
DYNLT2B	18.0999	-0.759058	0.401653	0.0207981	0.0358307
HOXA1	115.697	-0.75876	0.194504	4.68078e-05	0.000113274
RAP2C	574.764	-0.757559	0.0908419	3.92452e-17	2.26402e-16
VAT1	1669.04	-0.757322	0.0680629	4.92366e-29	4.90651e-28
PIGX	247.206	-0.756951	0.131241	4.13882e-09	1.4327e-08
VSIR	273.775	-0.756861	0.124188	5.67792e-10	2.10663e-09
NKX3-1	19.4393	-0.756751	0.38747	0.018651	0.0324057
HSD17B11	1282.95	-0.756587	0.0699582	1.55229e-27	1.45709e-26
SDCBP	689.914	-0.756276	0.0898748	2.07291e-17	1.21182e-16
SAR1B	1222.39	-0.756231	0.085233	3.77323e-19	2.40009e-18
MRPL28	369.482	-0.755975	0.107436	1.0301e-12	4.60513e-12
NXT1	218.744	-0.75569	0.13414	9.08999e-09	3.05975e-08
NUDC	880.816	-0.755672	0.0761894	1.83631e-23	1.44401e-22
IL6ST	2604.82	-0.755654	0.0741327	1.12719e-24	9.40038e-24
CHMP3	584.663	-0.755225	0.0911591	6.24375e-17	3.56191e-16
POMGNT2	176.315	-0.755038	0.15822	9.24845e-07	2.60949e-06
MPDU1	477.321	-0.754806	0.100191	2.59222e-14	1.27832e-13
SPRING1	1236.58	-0.754584	0.075857	1.37397e-23	1.08849e-22
SLC39A7	1337.18	-0.754467	0.0715698	2.9517e-26	2.63598e-25
SPG21	384.024	-0.754152	0.108566	1.9625e-12	8.64614e-12
ACER3	358.908	-0.754115	0.112172	9.32264e-12	3.90931e-11
RPS6KA1	213.76	-0.753539	0.142264	6.06253e-08	1.89294e-07
MRTO4	636.173	-0.752833	0.0872073	3.17851e-18	1.94289e-17
EIF2AK1	1893.1	-0.752523	0.0609226	2.54064e-35	3.32159e-34
TPGS2	849.567	-0.752277	0.0795053	1.60925e-21	1.15108e-20
MAPK8IP1	74.1701	-0.751995	0.223028	0.000359291	0.000792165
HNRNPAB	3111.68	-0.751859	0.0547934	4.04178e-43	6.87242e-42
MRPL14	239.799	-0.751736	0.129737	3.56828e-09	1.24243e-08
ZDHHC18	380.144	-0.751271	0.108567	2.38059e-12	1.04448e-11
RPS9	2779.58	-0.751257	0.0637557	2.54974e-32	2.94298e-31
MGST3	209.199	-0.751016	0.137932	2.68708e-08	8.66458e-08
NEK7	534.522	-0.750852	0.0961951	3.1418e-15	1.63956e-14
GEMIN7	249.156	-0.750319	0.135626	1.64224e-08	5.40557e-08
STMN3	42.921	-0.750046	0.283864	0.00368725	0.00715426
FGFRL1	1145.61	-0.749878	0.0772383	1.48252e-22	1.12078e-21
CBX3	1261.7	-0.749779	0.070135	6.04953e-27	5.54559e-26
COMMD4	239.154	-0.749433	0.129472	3.71189e-09	1.29122e-08
TM2D2	681.696	-0.749262	0.0861752	1.85778e-18	1.14689e-17
GMFB	1119.22	-0.748935	0.0742751	3.51563e-24	2.86135e-23
SC5D	1044.5	-0.74857	0.0807509	9.96044e-21	6.8291e-20
CHRNB1	32.7734	-0.748394	0.312927	0.00721332	0.0134032
PXMP2	122.655	-0.748078	0.172543	7.38466e-06	1.92314e-05
TMEM51	22.8405	-0.747751	0.36843	0.0165323	0.029017
ATG9A	998.77	-0.747746	0.0761598	5.05588e-23	3.8995e-22
MTDH	1081.56	-0.747637	0.0772083	1.90609e-22	1.42937e-21
RAB7A	1915.31	-0.747529	0.0646972	3.78978e-31	4.13982e-30
GABRG1	35.5949	-0.747218	0.304247	0.00614016	0.0115243
RPN1	4471.65	-0.747191	0.0630222	1.08214e-32	1.26772e-31
C1ORF174	402.272	-0.746649	0.108576	3.25176e-12	1.41213e-11
STRN4	1166.91	-0.74663	0.0700992	9.30009e-27	8.45246e-26
ZNRD2	227.356	-0.746595	0.136171	2.18886e-08	7.1151e-08
TUSC2	382.781	-0.745984	0.109352	4.77598e-12	2.05012e-11
UBE2N	1570.61	-0.745854	0.0643613	2.54883e-31	2.80693e-30
BLVRA	140.154	-0.745739	0.165516	3.39614e-06	9.09917e-06
IL27RA	36.7863	-0.745012	0.306083	0.00653715	0.0122216
PMF1-BGLAP	192.459	-0.744681	0.141869	7.98962e-08	2.46413e-07
MPZL3	304.828	-0.744093	0.118526	1.8213e-10	7.00732e-10
CLU	8499.76	-0.743837	0.058101	8.63787e-38	1.23453e-36
GCOM1	104.182	-0.743681	0.191495	5.18761e-05	0.000124828
LAMTOR3	240.14	-0.743646	0.129567	5.01224e-09	1.72581e-08
EXOSC4	139.754	-0.743526	0.165064	3.42828e-06	9.18034e-06
CHMP1A	897.715	-0.743264	0.0784642	1.47634e-21	1.06009e-20
DHFR2	81.3092	-0.743173	0.212049	0.000226141	0.000509544
ATF1	186.703	-0.743136	0.148328	2.83904e-07	8.38913e-07
RNF103-CHMP3	112.812	-0.742785	0.181601	2.19443e-05	5.48351e-05
MRPL43	356.36	-0.742688	0.109213	5.57806e-12	2.37727e-11
GSK3A	642.323	-0.742346	0.0853438	1.82098e-18	1.12464e-17
SLC25A10	224.023	-0.742317	0.137476	3.51555e-08	1.12434e-07
PPA1	1204.88	-0.742216	0.0828622	1.80161e-19	1.16338e-18
LMAN2L	373.802	-0.741745	0.108171	3.76297e-12	1.62654e-11
RRP36	476.62	-0.741728	0.0991365	3.94106e-14	1.91806e-13
XKR8	179.794	-0.741148	0.149596	3.79769e-07	1.11115e-06
SH3BP1	91.3256	-0.740476	0.202242	0.000125947	0.000291422
ECHDC1	534.901	-0.740265	0.0959055	6.34778e-15	3.24321e-14
JTB	417.161	-0.739952	0.105874	1.4892e-12	6.5922e-12
RPL3	6125.86	-0.739763	0.0510975	9.22753e-48	1.79226e-46
PPID	249.587	-0.739678	0.125753	2.15895e-09	7.64599e-09
G6PC3	210.935	-0.739144	0.136119	2.98326e-08	9.59673e-08
DRAM1	618.32	-0.738994	0.0920046	5.19326e-16	2.81785e-15
CD59	813.249	-0.738522	0.0784309	2.55103e-21	1.79963e-20
C11ORF58	944.549	-0.738496	0.0761926	1.77161e-22	1.32987e-21
TM9SF1	518.064	-0.738338	0.0950829	4.41863e-15	2.28107e-14
B3GALT2	89.9225	-0.738329	0.198115	9.81256e-05	0.000229555
MRPL24	292.523	-0.738268	0.122557	9.10684e-10	3.33313e-09
C5ORF15	423.068	-0.738102	0.112617	3.01103e-11	1.21999e-10
SMDT1	114.7	-0.738052	0.201925	0.000129678	0.000299541
POLR1F	433.242	-0.737954	0.112874	3.3572e-11	1.35582e-10
IPMK	205.18	-0.737833	0.141791	1.03387e-07	3.1611e-07
ACAT2	2682.08	-0.737715	0.0622649	1.21005e-32	1.41423e-31
STAP2	125.958	-0.737671	0.173073	1.04752e-05	2.69636e-05
RAB4B	31.1855	-0.737532	0.317111	0.00875508	0.0160476
NT5C3B	229.259	-0.73751	0.135838	3.0059e-08	9.66329e-08
MFSD12	367.301	-0.73729	0.114665	6.86779e-11	2.71753e-10
LUM	270.005	-0.737091	0.132083	1.2781e-08	4.2474e-08
DUSP7	124.04	-0.737022	0.176316	1.50548e-05	3.81174e-05
SMAP2	379.114	-0.736959	0.109313	8.44941e-12	3.55315e-11
DHCR24	15160.3	-0.736383	0.0533613	1.40657e-43	2.4221e-42
COA6	127.798	-0.736058	0.177784	1.7942e-05	4.51447e-05
PIGU	360.241	-0.73552	0.108764	7.34002e-12	3.10065e-11
RPL37A	3251.9	-0.735514	0.0597856	4.84154e-35	6.24739e-34
ENSG00000254692	446.467	-0.735487	0.0992449	6.82431e-14	3.27628e-13
EDF1	1282.18	-0.735482	0.0814719	9.62586e-20	6.30341e-19
UMAD1	171.263	-0.73524	0.150832	5.7611e-07	1.65694e-06
NDUFA3	129.127	-0.735156	0.189189	5.23064e-05	0.000125823
ARL8B	1129.09	-0.734428	0.0752944	9.74391e-23	7.43055e-22
BABAM1	508.416	-0.734163	0.102348	3.98658e-13	1.83006e-12
HMOX1	364.281	-0.733809	0.111046	2.11021e-11	8.63705e-11
GAR1	113.574	-0.733729	0.187358	4.63337e-05	0.000112218
LOX	327.105	-0.733299	0.127451	4.69978e-09	1.62122e-08
FOXP4	1531.87	-0.732971	0.0669528	3.77227e-28	3.62557e-27
CYB5B	1994	-0.732774	0.0595343	4.52089e-35	5.84377e-34
B4GALT6	59.0402	-0.732516	0.251278	0.0017197	0.00348674
UNC93B1	380.702	-0.732283	0.106184	2.90719e-12	1.26842e-11
TERB2	23.806	-0.731898	0.35299	0.0158678	0.0279453
RRAGC	281.339	-0.731765	0.12177	1.00756e-09	3.67684e-09
TDP2	339.464	-0.731446	0.115311	1.22217e-10	4.75631e-10
PRKAG1	383.294	-0.731304	0.10494	1.74638e-12	7.70313e-12
CACYBP	401.482	-0.731284	0.106511	3.60842e-12	1.56155e-11
HEXB	732.542	-0.731062	0.0845165	2.84027e-18	1.74317e-17
MRPS35	1187.09	-0.730963	0.0755611	2.15491e-22	1.61028e-21
ARPC1B	392.291	-0.730958	0.106194	3.19594e-12	1.3895e-11
DYRK4	26.4058	-0.730898	0.339257	0.0133356	0.0237576
PRXL2A	1011.33	-0.730558	0.0724215	3.47306e-24	2.8298e-23
ENSG00000281039	38.0133	-0.730426	0.292142	0.00571618	0.0107707
H2AX	1337.58	-0.730423	0.0687622	1.29991e-26	1.1764e-25
LRG1	264.656	-0.730184	0.125539	3.25568e-09	1.13651e-08
ISCA1	517.149	-0.729971	0.102625	6.22205e-13	2.82489e-12
PRMT1	2669.61	-0.729901	0.0652074	2.43803e-29	2.46085e-28
FBXO8	91.5869	-0.729895	0.200054	0.000135288	0.000311726
CCDC28B	21.708	-0.729823	0.371019	0.0198713	0.0343693
LCMT1	162.057	-0.729793	0.163168	4.08494e-06	1.08703e-05
COQ5	263.156	-0.729678	0.130402	1.18818e-08	3.95919e-08
OVCA2	99.6082	-0.729603	0.192935	8.04686e-05	0.000189702
NCEH1	548.514	-0.729522	0.0960456	1.68537e-14	8.43405e-14
GNA11	1734.42	-0.729473	0.0665893	3.50398e-28	3.37426e-27
SDSL	46.6864	-0.729359	0.27035	0.00331766	0.00647346
IFRD2	864.978	-0.729094	0.0802616	5.79764e-20	3.82855e-19
BPGM	105.032	-0.729082	0.196865	0.000109552	0.000255153
EIF2S2	1313.25	-0.728992	0.0779283	4.65044e-21	3.22711e-20
SAT1	1484.28	-0.728956	0.0675448	2.08506e-27	1.94615e-26
GON7	35.9447	-0.728621	0.311621	0.00870416	0.0159621
CHCHD10	99.6272	-0.728525	0.190354	6.721e-05	0.000159686
ABHD12	1194.49	-0.728291	0.0696585	7.72331e-26	6.82753e-25
ADIPOR2	1616.25	-0.7277	0.0672747	1.59708e-27	1.49536e-26
ATP6AP2	550.328	-0.727658	0.0993661	1.33608e-13	6.30455e-13
UQCRFS1	853.578	-0.727342	0.0802269	6.85484e-20	4.51467e-19
POLR2F	186.349	-0.727336	0.145178	2.92725e-07	8.63948e-07
COA4	317.699	-0.726482	0.11387	9.71533e-11	3.80781e-10
LDOC1	51.8933	-0.726297	0.257796	0.00235215	0.00467665
CHPF	446.19	-0.726069	0.0983322	8.5e-14	4.04811e-13
TALDO1	1471.85	-0.72601	0.0660607	2.38668e-28	2.30728e-27
CCZ1B	445.955	-0.725941	0.102649	8.42339e-13	3.79078e-12
RBM8A	1143.09	-0.725661	0.0697217	1.27484e-25	1.11374e-24
TCTN3	484.623	-0.725401	0.101381	4.61689e-13	2.11159e-12
OAF	200.643	-0.725222	0.13959	1.10636e-07	3.37236e-07
SERPINF1	759.825	-0.724877	0.0888689	1.91424e-16	1.06627e-15
WASF1	247.965	-0.72478	0.135513	4.82102e-08	1.52093e-07
SERPINE2	157.303	-0.7246	0.169825	1.05314e-05	2.70989e-05
MAPKAP1	1256.4	-0.724533	0.0698892	1.96456e-25	1.70132e-24
GNAL	76.1488	-0.724414	0.218856	0.000474669	0.00103127
PIGH	94.5626	-0.724368	0.196459	0.00011786	0.000273689
MORF4L1	3279.3	-0.723835	0.0522058	5.81343e-44	1.01517e-42
NIPA2	569.962	-0.723742	0.0890385	2.42262e-16	1.34291e-15
FUOM	73.0466	-0.723134	0.222652	0.00059083	0.00126845
CTXND1	411.271	-0.722948	0.102599	1.01863e-12	4.5552e-12
TSPAN15	142.926	-0.722727	0.165641	6.84829e-06	1.78815e-05
LARP6	84.2733	-0.722703	0.206602	0.000242057	0.000543761
LSM5	364.622	-0.72262	0.107107	8.37554e-12	3.52607e-11
TMUB1	435.448	-0.722432	0.100606	3.85025e-13	1.77021e-12
HAT1	583.818	-0.722269	0.107615	1.06643e-11	4.44437e-11
NDC1	1136.38	-0.721492	0.0717525	4.89777e-24	3.95597e-23
ORMDL3	509.814	-0.721139	0.10259	1.15449e-12	5.14268e-12
NDUFS6	95.6615	-0.720726	0.200638	0.000170891	0.000390077
MTMR14	519.482	-0.720444	0.0960771	3.60217e-14	1.75831e-13
ENSG00000250644	1204.8	-0.720169	0.0756466	9.73483e-22	7.04107e-21
HACD2	2932.22	-0.719227	0.0584915	5.37702e-35	6.92036e-34
HPR	155.971	-0.718921	0.156682	2.41789e-06	6.56808e-06
CDK16	1114.64	-0.718783	0.0693895	2.16164e-25	1.86764e-24
AZI2	320.339	-0.71874	0.119649	1.04616e-09	3.80928e-09
RO60	885.351	-0.718431	0.0961898	4.53112e-14	2.19447e-13
BCAT1	1044.98	-0.718346	0.0873111	1.07574e-16	6.06015e-16
ENOX2	210.964	-0.718329	0.137306	9.2208e-08	2.83269e-07
NPRL3	317.208	-0.718227	0.124013	3.85702e-09	1.33915e-08
PLD3	960.138	-0.718019	0.081556	7.44464e-19	4.6794e-18
SHKBP1	430.939	-0.717958	0.102928	1.70611e-12	7.52772e-12
HS2ST1	1106.72	-0.717234	0.0747153	4.54355e-22	3.33493e-21
FLOT1	1135.11	-0.716211	0.0727734	4.22468e-23	3.26858e-22
GHITM	1856.06	-0.716184	0.0658168	8.02944e-28	7.61875e-27
SRA1	212.88	-0.71576	0.138927	1.41833e-07	4.27945e-07
RAB27A	384.659	-0.715122	0.109776	4.08747e-11	1.64183e-10
VPS72	380.49	-0.715091	0.107336	1.51245e-11	6.24368e-11
KIAA0930	682.553	-0.715061	0.0873523	1.52772e-16	8.54813e-16
TUBG1	882.028	-0.714775	0.0782604	3.77127e-20	2.51723e-19
JUND	1774.3	-0.714762	0.0714569	8.43545e-24	6.7766e-23
ADI1	1231.28	-0.714558	0.0714482	8.58005e-24	6.88533e-23
H3C4	350.221	-0.714545	0.109427	3.68941e-11	1.48635e-10
YWHAB	2781.33	-0.714294	0.062847	3.5405e-30	3.70955e-29
NUBP1	133.917	-0.714253	0.16988	1.4146e-05	3.59188e-05
RNF2	237.953	-0.713887	0.130613	2.55984e-08	8.27223e-08
CIZ1	1035.12	-0.713323	0.0729386	7.83657e-23	5.99756e-22
STEAP1	186.109	-0.712968	0.15048	1.1855e-06	3.31477e-06
HPRT1	120.148	-0.712775	0.176511	2.90502e-05	7.17121e-05
ENSG00000284934	170.043	-0.712615	0.150017	1.11673e-06	3.12895e-06
H1-5	2969.52	-0.712571	0.0583639	1.59229e-34	2.00424e-33
CENPV	550.895	-0.712461	0.0923589	6.90773e-15	3.51602e-14
CTSD	2947.28	-0.712335	0.066719	7.48693e-27	6.82122e-26
KIAA2013	1000.39	-0.712072	0.0763255	6.07265e-21	4.19447e-20
CTNNAL1	774.421	-0.71206	0.0878182	2.91542e-16	1.6071e-15
HSF1	574.667	-0.711743	0.090421	1.99078e-15	1.0518e-14
PCGF2	227.374	-0.711126	0.132917	4.8931e-08	1.54334e-07
DPYSL5	41.5223	-0.711017	0.288834	0.00664952	0.0124146
DNAJC9	477.907	-0.710724	0.0967945	1.18836e-13	5.62534e-13
PAIP2	304.839	-0.710604	0.119031	1.33312e-09	4.8223e-09
XBP1	5825.87	-0.710402	0.0473496	4.02492e-51	8.64109e-50
TMEM120A	89.1132	-0.710182	0.207222	0.00032195	0.000713644
PFDN5	700.35	-0.709919	0.0879442	3.93025e-16	2.14821e-15
MGAT2	629.257	-0.709857	0.0872468	2.326e-16	1.29079e-15
CDS1	68.8269	-0.70975	0.247328	0.0020842	0.00417963
RTN4RL1	97.6849	-0.709743	0.194435	0.000139939	0.000321944
DUSP19	47.5655	-0.708741	0.265002	0.00372638	0.00722547
RPS6KB2	1345.98	-0.70819	0.069131	7.23167e-25	6.08556e-24
ELFN1	190.519	-0.707954	0.143227	4.28271e-07	1.24718e-06
RALA	518.427	-0.707914	0.0953234	6.36145e-14	3.06297e-13
ARG2	151.357	-0.707539	0.15779	4.03887e-06	1.07535e-05
BOK	201.256	-0.707086	0.147428	8.98812e-07	2.53989e-06
GOLPH3	1023.89	-0.70704	0.0714915	2.65374e-23	2.07039e-22
METRNL	45.9993	-0.706981	0.275235	0.0050361	0.0095668
CYRIB	445.907	-0.706879	0.103683	5.26663e-12	2.25099e-11
C4ORF46	238.808	-0.706816	0.136249	1.19181e-07	3.61725e-07
MICOS13	58.4275	-0.706526	0.242541	0.00183604	0.00370697
ITGB5	1605.95	-0.706315	0.0685192	3.73126e-25	3.19595e-24
YIPF1	122.078	-0.706266	0.185338	7.50391e-05	0.000177606
TMEM60	42.0609	-0.706225	0.285667	0.0065448	0.0122344
SERPINB9	275.129	-0.706083	0.128988	2.47597e-08	8.00467e-08
DHRS7B	128.21	-0.706045	0.171779	2.16411e-05	5.41138e-05
CRELD2	243.339	-0.705896	0.128172	2.05055e-08	6.69917e-08
RAB6C	38.02	-0.705682	0.292029	0.00758118	0.014029
ASAH1	758.19	-0.705537	0.0805826	1.1702e-18	7.29074e-18
MT-ATP8	466.21	-0.705518	0.105978	1.59053e-11	6.55148e-11
ENSG00000289027	2433.31	-0.705442	0.0674225	7.38541e-26	6.53271e-25
MAT2B	403.81	-0.705327	0.10518	1.14122e-11	4.74542e-11
GLTPD2	344.861	-0.7049	0.121741	3.98012e-09	1.37904e-08
LIX1L	305.725	-0.704415	0.117877	1.29929e-09	4.70335e-09
RACK1	8710.56	-0.703918	0.0466894	1.34496e-51	2.94702e-50
CISD1	170.073	-0.703376	0.152844	2.33236e-06	6.34734e-06
VSNL1	329.834	-0.702962	0.117361	1.1962e-09	4.3397e-09
CD276	1201.21	-0.702683	0.0760393	1.41382e-20	9.62691e-20
PDAP1	976.181	-0.702614	0.0734857	6.7462e-22	4.91287e-21
MMD	1429.83	-0.702454	0.0672872	9.49432e-26	8.34849e-25
SLC39A6	477.241	-0.70163	0.107538	3.91057e-11	1.57247e-10
ENSG00000285043	3133.76	-0.701095	0.0528625	2.22866e-40	3.47568e-39
FAM217B	625.649	-0.700881	0.0864239	2.93452e-16	1.61703e-15
PNKD	733.366	-0.700199	0.0833603	2.59713e-17	1.51233e-16
CXCL8	654.071	-0.700079	0.0877364	8.52145e-16	4.58525e-15
PEF1	420.637	-0.700003	0.106587	2.9427e-11	1.19328e-10
PRLR	1034.7	-0.699889	0.0962222	2.02036e-13	9.43763e-13
DNAJC15	305.553	-0.699805	0.118013	1.73331e-09	6.19164e-09
CNIH4	453.361	-0.699623	0.102939	6.17648e-12	2.62179e-11
ENSG00000285304	190.413	-0.699616	0.143046	5.66381e-07	1.63022e-06
CTXN1	21.4472	-0.699566	0.372952	0.0261199	0.044246
TMEM45B	111.859	-0.699411	0.186682	9.81295e-05	0.000229555
LAMTOR1	393.204	-0.699315	0.106386	2.83067e-11	1.15005e-10
CXCL1	169.724	-0.699042	0.150571	1.93355e-06	5.29591e-06
F10	406.894	-0.698692	0.107768	5.16738e-11	2.06169e-10
SESN3	346.892	-0.698623	0.129948	4.33203e-08	1.37366e-07
FBXO6	62.5154	-0.698544	0.234596	0.0015242	0.00311884
MEGF9	1602.56	-0.698217	0.0728084	5.15411e-22	3.77005e-21
COPS3	1064.7	-0.698147	0.0727994	5.14379e-22	3.76435e-21
TRAF7	954.549	-0.697938	0.0745131	4.37152e-21	3.03923e-20
TCTA	343.096	-0.697872	0.11045	1.52119e-10	5.8877e-10
RASSF8	310.292	-0.697832	0.122138	6.33651e-09	2.16475e-08
MOCS2	337.282	-0.697717	0.117875	1.85713e-09	6.60384e-09
CCDC34	303.057	-0.697627	0.122111	6.35551e-09	2.17074e-08
FAHD1	306.185	-0.697548	0.116395	1.18364e-09	4.29762e-09
CMTM8	212.032	-0.697471	0.136923	1.99309e-07	5.95207e-07
TNFSF10	28.7006	-0.697465	0.328713	0.0157808	0.0277952
FAM177A1	278.888	-0.69679	0.120601	4.34765e-09	1.50324e-08
NELFE	747.635	-0.696476	0.0807747	3.82729e-18	2.32608e-17
UHMK1	1779.27	-0.696275	0.0662962	4.93672e-26	4.38237e-25
SAT2	145.949	-0.696144	0.16438	1.27913e-05	3.26543e-05
FBLN5	349.517	-0.69612	0.108795	9.06795e-11	3.5663e-10
ATP6AP1	1131.1	-0.695949	0.0723992	4.14374e-22	3.04748e-21
VDAC3	1457.71	-0.695586	0.0670104	1.79106e-25	1.55288e-24
SLC2A4RG	1049.83	-0.695462	0.0796771	1.51013e-18	9.36546e-18
[truncated: 2,426 more rows]

## Sheet: Enriched in pellet
	baseMean	log2FoldChange	lfcSE	pvalue	padj
SLC25A2	25.8492	5.50841	1.04121	2.4731e-10	9.41043e-10
SPTBN1	87338.9	5.3212	0.150775	1.59709e-274	8.48625e-272
AHNAK	121924	5.19905	0.174791	5.03995e-196	1.4148e-193
TAS2R19	25.195	4.98304	0.735451	2.10067e-13	9.7974e-13
OR10D3	38.5158	4.97874	0.553161	5.44922e-21	3.77437e-20
TAS2R30	57.3716	4.9144	0.44406	5.50658e-30	5.72515e-29
TAS2R14	45.7899	4.89215	0.484554	1.72132e-25	1.49329e-24
GPR52	18.5165	4.82191	0.969168	4.53091e-09	1.56406e-08
TAS2R43	18.2323	4.80749	0.968987	4.9126e-09	1.69307e-08
GNRH1	22.0838	4.79294	0.748876	3.23363e-12	1.40467e-11
CASR	572.761	4.74805	0.141246	4.5754e-249	2.00214e-246
OR10H1	80.5742	4.63245	0.342178	4.50775e-43	7.64724e-42
HAVCR2	192.953	4.57413	0.219113	4.96504e-98	3.43581e-96
TAS2R31	27.4088	4.48791	0.579158	4.14066e-16	2.25907e-15
SHISA9	1033.25	4.45247	0.106916	0	0
OR52N1	38.8174	4.44008	0.465175	7.57031e-23	5.79974e-22
TAS2R46	10.887	4.42695	1.17897	3.24315e-07	9.53401e-07
TAS2R3	36.6322	4.37151	0.472086	1.22329e-21	8.82214e-21
GPR21	24.6132	4.33789	0.578847	3.4866e-15	1.8144e-14
SLC9A4	250.812	4.32377	0.182065	8.74125e-126	1.05734e-123
FLNB	25670.6	4.32033	0.145807	4.72571e-194	1.30202e-191
TAS2R4	125.721	4.22823	0.245462	1.42838e-67	4.79718e-66
SULT1B1	526.701	4.2262	0.13302	1.41489e-222	4.67793e-220
IQGAP1	8513.47	4.2043	0.0631432	0	0
MACF1	10846.4	4.19664	0.0561574	0	0
EID3	130.674	4.17367	0.248635	2.73136e-64	8.57325e-63
PTCHD4	16.3182	4.17262	0.72291	2.53619e-10	9.63817e-10
B3GALT4	9.36099	4.15562	1.25293	1.22174e-06	3.41288e-06
TAS2R50	14.0084	4.11668	0.818232	8.46421e-09	2.86021e-08
TAS2R13	24.9189	4.08085	0.545987	5.2793e-15	2.71127e-14
OR52N5	13.403	4.07184	0.812617	9.40775e-09	3.16099e-08
PPL	1002.86	4.06451	0.0955457	0	0
TBC1D3L	49.0691	4.06328	0.378215	5.85905e-28	5.5843e-27
CT45A5	29.5604	4.05016	0.486543	6.75891e-18	4.05317e-17
UGT1A8	10.8826	4.02078	1.11725	8.48874e-07	2.40243e-06
PARP15	303.103	4.01096	0.157038	7.519e-145	1.17755e-142
PLEC	12056.5	3.99588	0.0745887	0	0
NKAIN3	12.6709	3.9787	0.824697	2.04218e-08	6.67331e-08
OR6C74	11.1229	3.96683	0.943382	1.74759e-07	5.23888e-07
KLHL33	12.5773	3.96496	0.82452	2.17672e-08	7.07718e-08
LTB4R	64.0801	3.95856	0.32661	8.79973e-35	1.11518e-33
TRIM73	55.7628	3.93195	0.354067	1.25964e-29	1.29248e-28
NPIPB13	433.953	3.92915	0.133507	2.70502e-191	7.31732e-189
OR10K1	50.6822	3.88181	0.358648	2.93669e-28	2.83347e-27
SPACA6	21.3821	3.87482	0.556491	2.23567e-13	1.04173e-12
NPIPB7	112.103	3.87454	0.241523	7.92132e-59	2.15061e-57
LMO7	7005.79	3.85656	0.0540304	0	0
TIGD1	350.858	3.84425	0.173859	3.18644e-109	2.7887e-107
SYNE2	1812.25	3.83602	0.0796286	0	0
NPIPB11	227.049	3.8356	0.169383	2.0614e-114	1.97868e-112
OR2G6	22.4763	3.83444	0.535803	5.98833e-14	2.88518e-13
NPIPB15	214.404	3.83013	0.173412	5.55188e-109	4.83046e-107
OPHN1	860.428	3.82401	0.110847	1.14753e-261	5.17364e-259
OR8G1	34.026	3.82391	0.43738	2.26288e-19	1.4543e-18
LAT	10.2139	3.81312	0.975049	4.47598e-07	1.30167e-06
NPIPB5	594.81	3.81085	0.119289	8.27389e-225	2.86277e-222
TTC34	30.4059	3.81	0.45624	6.44174e-18	3.8692e-17
POU5F2	51.3284	3.80142	0.347664	9.35e-29	9.21253e-28
ANKRD36C	309.566	3.79379	0.163845	1.77306e-119	1.83192e-117
TMEM212	15.22	3.74638	0.685941	1.28446e-09	4.65082e-09
TAS2R20	45.801	3.73401	0.362319	7.941e-26	7.01164e-25
XKR9	27.2131	3.73061	0.478959	5.9152e-16	3.20023e-15
OR6A2	4.72274	3.7303	1.44928	7.71524e-06	2.00502e-05
CD226	12.4315	3.72788	0.791373	3.15871e-08	1.01327e-07
ARHGAP11B	108.996	3.71775	0.238941	1.92344e-55	4.69131e-54
LIMCH1	298.846	3.71201	0.156461	2.93104e-125	3.51678e-123
OR2B6	16.2853	3.70751	0.63746	2.14946e-10	8.22312e-10
ADAMTS4	16.3114	3.70664	0.643792	2.91197e-10	1.10268e-09
SPTAN1	44025.5	3.70439	0.0609484	0	0
OR52E8	7.28263	3.67694	1.38618	7.89409e-06	2.05042e-05
ANKRD36B	304.042	3.65416	0.155938	3.00294e-122	3.30946e-120
POLR2J3	1214.1	3.64472	0.0875276	0	0
KANTR	25.5879	3.63128	0.482394	4.18894e-15	2.16776e-14
FGF5	11.4321	3.61817	0.807604	7.13125e-08	2.20993e-07
CCDC144A	44.8782	3.60765	0.364933	5.85273e-24	4.71196e-23
ANKRD36	328.199	3.60565	0.142567	6.44662e-142	9.59128e-140
RNF225	9.0984	3.59729	1.25145	6.25753e-06	1.64081e-05
ITGB1BP2	11.4537	3.58537	0.825669	1.14508e-07	3.48325e-07
HYPK	124.851	3.57407	0.222903	1.14063e-58	3.07992e-57
SPTY2D1OS	7.14056	3.57005	1.41717	1.13517e-05	2.91441e-05
INMT	24.6844	3.56323	0.491828	3.08664e-14	1.51561e-13
KCNJ15	17.5821	3.56185	0.59323	7.09151e-11	2.80382e-10
FAM241A	2732.95	3.55621	0.0778641	0	0
NPIPB6	13.5449	3.55487	0.697496	5.95364e-09	2.03816e-08
CGN	2382.81	3.53977	0.0695015	0	0
DST	7364.92	3.53206	0.06846	0	0
TMPRSS5	4.36055	3.50222	1.5053	1.56133e-05	3.94657e-05
PABPC1L	87.271	3.49852	0.257198	5.87477e-43	9.89862e-42
LTB4R2	101.742	3.45732	0.242061	4.35896e-47	8.31444e-46
RSRP1	283.185	3.45687	0.158093	9.36753e-107	7.74279e-105
OR1A1	8.03668	3.43572	1.26722	1.03277e-05	2.65886e-05
NPIPB3	16.319	3.43057	0.61179	4.79375e-10	1.7902e-09
PCDHGC5	11.3112	3.39611	0.802014	1.49644e-07	4.50871e-07
PCDHGA11	61.3242	3.39599	0.309623	7.09816e-29	7.02637e-28
C6ORF163	55.6121	3.39453	0.31072	1.1412e-28	1.12071e-27
SLC17A4	13.7379	3.37449	0.714724	2.34827e-08	7.60668e-08
GABRE	105.278	3.3729	0.231693	8.15287e-49	1.65032e-47
FSIP2	101.977	3.36259	0.243007	2.30032e-44	4.0743e-43
ABCC9	750.767	3.33978	0.10426	6.81704e-226	2.47375e-223
OR52E6	8.17304	3.33386	1.10874	5.8712e-06	1.54441e-05
GSDMB	43.6544	3.32424	0.355337	8.30515e-22	6.02164e-21
OR2L2	66.853	3.31143	0.279938	3.64529e-33	4.35619e-32
MTNR1A	24.3306	3.30649	0.470613	9.89899e-14	4.70534e-13
NMNAT3	1031.15	3.29667	0.0887107	5.1206e-303	3.31236e-300
CCR4	9.74636	3.28703	0.894134	8.94682e-07	2.5287e-06
UGT8	167.424	3.28579	0.178963	4.49969e-76	1.9073e-74
NEK5	53.7249	3.282	0.319392	9.87037e-26	8.66891e-25
FAM83E	28.5017	3.26704	0.434901	3.10557e-15	1.62122e-14
FOXD4L5	15.8477	3.25885	0.605612	1.0791e-09	3.92635e-09
CCDC17	8.59236	3.24168	1.00174	3.28643e-06	8.81954e-06
MYL5	56.9433	3.24082	0.31515	8.57837e-26	7.56096e-25
PCDHGA12	44.6113	3.23556	0.348927	1.53873e-21	1.10276e-20
H1-6	5.96102	3.22929	1.47373	3.08784e-05	7.6036e-05
TTLL3	19.8258	3.21672	0.532579	3.29956e-11	1.33327e-10
RNF133	23.2728	3.2153	0.486673	1.19034e-12	5.29759e-12
ADAM20	7.18012	3.18419	1.32471	2.46429e-05	6.12183e-05
ZNF493	349.656	3.18132	0.138094	3.17506e-118	3.23551e-116
IGIP	33.093	3.16994	0.403607	1.94324e-16	1.08202e-15
LY6G5B	147.374	3.16393	0.206554	7.81731e-54	1.86089e-52
DIAPH1	11025.2	3.15552	0.0582855	0	0
FAS	5.82068	3.14696	1.4925	3.9107e-05	9.53514e-05
VAMP1	98.0876	3.12979	0.238171	2.14473e-40	3.34829e-39
UGT1A9	5.75997	3.121	1.49156	4.17451e-05	0.000101468
SPTBN2	7308.74	3.12075	0.0618657	0	0
SLFN12L	6.98017	3.11846	1.33441	3.01512e-05	7.43437e-05
EBLN2	41.4321	3.10516	0.3488	3.05447e-20	2.04796e-19
C6ORF141	33.0254	3.09942	0.393362	1.29564e-16	7.27965e-16
STX1B	19.5234	3.08068	0.548889	2.24998e-10	8.58118e-10
DNASE1L2	10.9623	3.0786	0.82297	6.3287e-07	1.81353e-06
PILRB	415.16	3.07639	0.13101	8.55002e-123	9.6369e-121
MAPK8IP3	567.977	3.07404	0.122856	4.9782e-139	7.1217e-137
TEX22	6.85791	3.05382	1.345	3.68247e-05	8.99636e-05
DNAH1	49.1745	3.04795	0.343164	3.01042e-20	2.01935e-19
HSD17B3	43.6918	3.03962	0.343516	3.90047e-20	2.60113e-19
NPIPB12	22.9757	3.03876	0.477893	3.16125e-12	1.37524e-11
TAS2R5	26.0486	3.03868	0.454661	4.31938e-13	1.97856e-12
UBAP1L	15.5808	3.03429	0.642477	1.32865e-08	4.40751e-08
NPIPB4	88.8472	3.02498	0.23605	1.10495e-38	1.61329e-37
PVRIG	19.9891	3.02171	0.531799	1.32055e-10	5.13248e-10
L3MBTL1	40.3999	3.01791	0.383644	1.06414e-16	5.99709e-16
NABP1	1348.4	3.01757	0.0857411	3.22717e-272	1.65565e-269
REC8	6.77585	3.01346	1.35436	4.20045e-05	0.000102048
LSMEM1	21.6256	3.01259	0.49797	1.73255e-11	7.12265e-11
ENSG00000285458	41.0308	3.0067	0.346612	1.52651e-19	9.90898e-19
CCDC150	211.383	3.00276	0.161767	6.72907e-78	2.93593e-76
MYLK	1837.36	2.98759	0.0686298	0	0
SCART1	35.5419	2.98481	0.374235	4.02055e-17	2.31762e-16
OR8A1	18.5088	2.98056	0.551359	4.80958e-10	1.79566e-09
MAB21L3	1707.85	2.97973	0.0847688	1.30493e-271	6.47158e-269
ZNF519	427.104	2.97733	0.120327	3.91071e-136	5.43771e-134
OR56A4	11.2496	2.97535	0.792703	5.48783e-07	1.58079e-06
MICAL3	5594.41	2.9747	0.0603997	0	0
RUBCNL	217.041	2.9729	0.157528	1.82853e-80	8.50153e-79
MAMDC4	48.9038	2.95901	0.323852	2.19783e-21	1.55934e-20
SEMA3E	10.9981	2.94739	0.794469	6.23152e-07	1.78671e-06
PCDHGC4	11.119	2.94571	0.80254	7.16001e-07	2.04074e-06
CCL5	28.3598	2.94414	0.427888	8.42319e-14	4.01282e-13
WDPCP	363.913	2.93561	0.125607	7.607e-122	8.26109e-120
EXOC3L4	134.639	2.93197	0.195345	4.34202e-52	9.68524e-51
LINC00672	17.1685	2.92881	0.581651	2.51244e-09	8.85575e-09
SVIL	669.515	2.91611	0.108542	4.83037e-160	8.87237e-158
PTBP2	435.032	2.90821	0.123064	1.4886e-124	1.75773e-122
CFAP44	282.647	2.89409	0.143586	1.70563e-91	1.03156e-89
PCDHGA8	26.2637	2.88541	0.443648	7.25598e-13	3.27631e-12
SUPT20HL2	19.9305	2.88272	0.566254	1.69398e-09	6.0599e-09
PHKG1	6.4217	2.88226	1.3717	6.18776e-05	0.000147605
PPP1R3E	98.1684	2.87825	0.241779	4.37121e-34	5.41506e-33
CCDC116	15.7332	2.87064	0.635861	2.29038e-08	7.42403e-08
PCDHGB7	61.4716	2.86228	0.282407	1.02331e-25	8.98221e-25
LRRC70	20.8594	2.85611	0.508812	1.09514e-10	4.27876e-10
PPP1R9A	1320.45	2.85527	0.0761857	0	0
CDK3	30.5257	2.85264	0.410265	3.458e-14	1.69237e-13
SLC25A27	41.6676	2.8464	0.340874	1.05058e-18	6.57297e-18
TBC1D3I	3.60546	2.84054	1.60823	8.82393e-05	0.000207201
TTN	1872.06	2.81203	0.0812207	6.57253e-264	3.05582e-261
AGAP9	50.6	2.80898	0.317612	1.326e-20	9.04962e-20
TDRD6	6.74077	2.80228	1.22608	4.72175e-05	0.000114191
FAM227A	26.6459	2.78825	0.45344	4.09365e-12	1.76639e-11
TRIM17	35.8452	2.78337	0.384985	3.6626e-15	1.90266e-14
DBN1	6797.35	2.78299	0.0619631	0	0
HOXC8	69.9585	2.78164	0.270976	1.68993e-26	1.52473e-25
CCNL2	1517.14	2.77957	0.0947578	1.7078e-190	4.53727e-188
SPATA25	15.0679	2.74191	0.666839	9.8323e-08	3.0137e-07
RSKR	100.821	2.74136	0.214965	5.48836e-39	8.11688e-38
DYNC1H1	41900.4	2.73622	0.0577847	0	0
PSMG4	238.215	2.73617	0.15686	9.54125e-70	3.4455e-68
ANKRD23	27.7629	2.72858	0.42969	9.24912e-13	4.14858e-12
CLK4	211.663	2.72786	0.176192	9.48545e-56	2.34816e-54
KRTAP6-3	3.32012	2.72719	1.60125	0.000115981	0.000269577
TMEM272	16.7479	2.7246	0.63887	4.96774e-08	1.56523e-07
DNAH6	128.332	2.72305	0.206814	2.26392e-41	3.62959e-40
TRAF1	23.4367	2.71563	0.490034	9.61176e-11	3.76921e-10
ZNF891	243.113	2.70981	0.144188	1.81568e-80	8.46826e-79
DNHD1	303.041	2.69989	0.133255	5.86274e-93	3.64962e-91
SPICE1	302.228	2.69668	0.12916	1.7167e-98	1.19351e-96
KCNMB3	249.118	2.6924	0.149074	1.16516e-74	4.78875e-73
AGER	15.3796	2.68901	0.638896	5.90578e-08	1.84709e-07
SLFNL1	7.5673	2.67296	1.03153	2.2728e-05	5.66981e-05
AGAP6	50.7205	2.66895	0.307381	2.16206e-20	1.45883e-19
CCL14	7.64504	2.66775	1.02451	2.19244e-05	5.47943e-05
EPPK1	3873.84	2.66648	0.0719489	2.3437e-302	1.4529e-299
BRICD5	13.7557	2.66328	0.719423	4.65043e-07	1.3503e-06
MSS51	21.0913	2.65807	0.504422	3.3614e-10	1.26931e-09
SEC31B	9.33108	2.6528	0.96309	1.38314e-05	3.51526e-05
PCDHA4	65.0875	2.63795	0.273007	2.3392e-24	1.92173e-23
ZNF700	313.069	2.63715	0.126919	8.29399e-98	5.71287e-96
RAPSN	4.94549	2.62513	1.536	0.000148996	0.00034167
SPTBN5	104.019	2.62375	0.222237	2.33067e-34	2.91392e-33
FOXD4L1	8.24273	2.62227	0.960343	1.49804e-05	3.79497e-05
IGFL4	632.993	2.62076	0.104732	3.87045e-140	5.64554e-138
TMEM106A	6.8484	2.6124	1.12063	4.9023e-05	0.000118269
KCNAB3	8.14459	2.61134	0.965349	1.62734e-05	4.10854e-05
RNF207	119.022	2.60343	0.217514	2.83345e-35	3.6979e-34
SH3YL1	21.9625	2.56939	0.505589	6.76514e-10	2.50315e-09
GABRR2	18.1174	2.5635	0.563272	9.52352e-09	3.19772e-08
ERV3-1	286.455	2.56241	0.138367	7.97531e-79	3.54199e-77
SYNE3	586.969	2.56083	0.106479	5.11774e-130	6.45269e-128
AGAP4	48.9572	2.55716	0.309106	3.16821e-19	2.02303e-18
GPRASP1	25.034	2.5534	0.471774	1.08311e-10	4.23511e-10
MRNIP	129.217	2.55119	0.194285	8.25249e-42	1.3448e-40
ENSG00000286190	34.7974	2.55034	0.379935	3.65287e-14	1.78013e-13
NOTCH2NLR	8.64153	2.54021	0.916701	1.32583e-05	3.37827e-05
GOLGA6L4	44.4006	2.53933	0.342605	2.42121e-16	1.34263e-15
XNDC1N	53.0215	2.53679	0.31632	2.1724e-18	1.33834e-17
CENATAC	99.1642	2.53166	0.214455	1.05391e-34	1.33221e-33
TPTE	193.681	2.52755	0.166332	1.27812e-54	3.10211e-53
CPT1B	63.8958	2.52364	0.284666	1.56617e-21	1.12134e-20
KIAA1614	8.68028	2.52262	0.927163	1.57052e-05	3.96844e-05
CFAP119	16.4998	2.52071	0.652732	2.01864e-07	6.02594e-07
CCDC57	135.276	2.51562	0.193095	2.28607e-41	3.66115e-40
ARHGAP26	262.017	2.51094	0.135672	5.79076e-79	2.57949e-77
MSH5	60.9447	2.50741	0.280453	7.11815e-22	5.18121e-21
ANK3	316.937	2.5071	0.124259	5.07847e-93	3.18808e-91
AMH	7.00487	2.50102	1.16122	8.54671e-05	0.000200882
EGFL8	19.01	2.50015	0.53871	5.32783e-09	1.8315e-08
SLC22A1	11.3283	2.49737	0.760986	2.09558e-06	5.7239e-06
PLAC8L1	21.8892	2.49291	0.555324	1.10367e-08	3.68665e-08
FERMT3	14.7005	2.4896	0.654646	2.50458e-07	7.42885e-07
MYH3	29.4608	2.47932	0.421966	5.62593e-12	2.39698e-11
IL18BP	144.571	2.47234	0.189383	1.07271e-41	1.73665e-40
POLR2J2	287.484	2.47044	0.137646	1.03342e-74	4.25907e-73
AHI1	501.808	2.46957	0.110932	1.91517e-112	1.75888e-110
MREG	70.3089	2.46754	0.271842	1.55447e-22	1.1722e-21
ZGLP1	11.8278	2.46442	0.739315	1.68839e-06	4.65268e-06
C1QTNF3	61.6883	2.46317	0.279218	1.50422e-21	1.07958e-20
EFCAB13	35.3654	2.45677	0.378048	9.7674e-14	4.64428e-13
WDR97	5.63833	2.45637	1.39493	0.000200309	0.000453331
YJEFN3	9.87339	2.45252	0.858281	9.93674e-06	2.56264e-05
TRNT1	1921.09	2.44786	0.0767669	7.59219e-226	2.68944e-223
AGAP5	47.347	2.44753	0.330915	1.61408e-16	9.02116e-16
CARD18	97.618	2.43245	0.224995	3.51459e-30	3.685e-29
CLK1	380.373	2.43014	0.139133	3.47769e-71	1.3033e-69
CAPN3	22.0465	2.42365	0.538892	9.3039e-09	3.12892e-08
COLQ	28.0763	2.42323	0.42997	1.94563e-11	7.97441e-11
ADGRV1	2131.13	2.42026	0.0632736	0	0
TTC14	588.85	2.40323	0.105601	1.29406e-117	1.30088e-115
XDH	19.2071	2.40282	0.555672	2.09481e-08	6.83329e-08
CCNL1	613.526	2.39816	0.114714	4.77247e-100	3.41369e-98
SHPK	130.524	2.39398	0.201195	1.03651e-35	1.37976e-34
ELMO3	21.1292	2.3938	0.512712	3.7307e-09	1.29686e-08
KCNT2	177.15	2.39183	0.174088	5.14046e-46	9.48881e-45
NLRP1	1261.57	2.39146	0.0866311	9.37723e-171	2.05168e-168
TAF1D	520.452	2.39126	0.106233	3.15292e-115	3.08612e-113
TIMM23B-AGAP6	36.2288	2.38823	0.382267	3.86653e-13	1.7766e-12
ZNF682	94.981	2.38409	0.238672	1.34273e-26	1.21368e-25
GOLGA8B	440.762	2.38091	0.11555	2.0675e-97	1.40925e-95
CCDC141	281.561	2.37965	0.128856	3.06697e-79	1.38694e-77
UTRN	6569.2	2.37942	0.0720996	6.58325e-242	2.72071e-239
TRMT11	374.759	2.37791	0.1217	4.11737e-88	2.28575e-86
ZNF577	76.8873	2.36986	0.255846	1.43831e-23	1.13826e-22
ZSCAN23	44.8522	2.36963	0.355436	2.16324e-14	1.07175e-13
GVQW3	200.449	2.36879	0.154408	2.91231e-56	7.29449e-55
NAIP	275.408	2.36624	0.146239	4.86086e-62	1.41804e-60
FANCL	426.235	2.36566	0.116574	1.05456e-94	6.88148e-93
HOXA6	5.80979	2.36044	1.24616	0.000184266	0.000419127
TRPV1	120.735	2.35971	0.200509	3.72509e-35	4.83612e-34
ENSG00000285733	55.8092	2.35687	0.295055	9.66834e-19	6.05411e-18
GOLGA6L10	36.0741	2.35677	0.382039	5.78631e-13	2.63268e-12
NKTR	1417.32	2.35497	0.0919164	5.82679e-148	9.96448e-146
ZNF594	150.185	2.35399	0.188102	3.90405e-39	5.81426e-38
MSANTD2	199.43	2.35065	0.162729	1.6377e-50	3.45123e-49
KPNA5	967.258	2.34275	0.0860232	1.48071e-166	2.97702e-164
GARIN1A	41.36	2.34066	0.350237	1.73523e-14	8.67205e-14
ADAMTS13	14.9619	2.33898	0.654404	5.9583e-07	1.71068e-06
UGT1A10	9.2528	2.33791	0.924925	3.18576e-05	7.83304e-05
ARHGEF17	1657.54	2.33662	0.0736771	5.35297e-224	1.81004e-221
CSKMT	66.9871	2.33473	0.267398	1.51495e-21	1.08676e-20
CSAD	73.0633	2.33005	0.248837	4.3672e-24	3.5351e-23
NEURL2	55.4146	2.32916	0.289884	5.75608e-19	3.63339e-18
PKD1L1	27.8682	2.32864	0.442344	1.31911e-10	5.12821e-10
HOXC6	92.7491	2.32667	0.237677	6.84115e-26	6.05488e-25
NEB	505.398	2.32637	0.117752	3.44899e-90	2.00446e-88
KLHL17	93.1049	2.32635	0.229182	1.76875e-27	1.65298e-26
SALL4	121.626	2.3222	0.194186	2.9138e-36	3.98086e-35
MSANTD1	21.8653	2.32106	0.508177	5.61626e-09	1.92798e-08
MYRFL	20.8667	2.3172	0.508304	5.84519e-09	2.00287e-08
UBQLN3	2.84149	2.31431	1.57745	0.00030394	0.000676442
ZNF66	823.309	2.3121	0.0894104	8.0988e-151	1.40109e-148
CEACAM19	73.4727	2.30695	0.248824	9.24662e-24	7.41224e-23
MPP3	30.2685	2.30173	0.432601	9.07962e-11	3.56994e-10
SLC28A2	18.2246	2.29986	0.566019	6.53191e-08	2.03139e-07
TUBGCP6	792.643	2.29794	0.0912763	2.76243e-143	4.23706e-141
RBM4	3887.59	2.28642	0.0748518	2.12824e-208	6.59667e-206
ARGLU1	409.955	2.28479	0.119598	8.02271e-85	4.07378e-83
C21ORF58	258.029	2.28472	0.147085	7.36475e-58	1.95666e-56
TTC6	229.272	2.27931	0.15351	2.49238e-53	5.79401e-52
SCN8A	93.5779	2.27661	0.226177	3.20861e-27	2.96876e-26
MZF1	66.5666	2.27636	0.26231	1.84461e-21	1.315e-20
DIAPH2	36.1496	2.27432	0.393717	5.64194e-12	2.40311e-11
MKI67	10148.6	2.27353	0.0564552	0	0
ZNF692	143.562	2.26969	0.177869	9.41006e-41	1.47995e-39
OR2F2	2.80046	2.26753	1.57338	0.000338194	0.000747424
LIME1	51.7678	2.26316	0.302155	3.50076e-17	2.02663e-16
LYG1	15.6968	2.26193	0.622729	4.56291e-07	1.32644e-06
LENG8	1398.61	2.25812	0.0749341	4.47194e-203	1.33067e-200
WDR27	394.101	2.2512	0.11397	2.02658e-90	1.18241e-88
VEGFD	21.9186	2.25087	0.512483	1.28473e-08	4.2675e-08
NBPF19	108.973	2.25068	0.208196	1.0561e-30	1.12716e-29
CAPN12	25.8761	2.25029	0.461246	1.01019e-09	3.68463e-09
CREBZF	1220.14	2.2489	0.0814762	2.60675e-171	5.78854e-169
FAM156B	116.89	2.24591	0.205398	2.63027e-31	2.89019e-30
ADAT2	264.415	2.24538	0.144737	7.72717e-58	2.04928e-56
C9ORF153	7.76334	2.24168	0.94229	5.53365e-05	0.000132747
ZNF26	282.016	2.22692	0.130944	1.74833e-68	6.0775e-67
ACCS	21.4312	2.22643	0.516066	1.87769e-08	6.15199e-08
ADAM8	14.1973	2.22531	0.656728	1.30222e-06	3.6275e-06
KHDC4	985.652	2.22417	0.090818	3.97176e-136	5.47147e-134
DSP	6285.13	2.22314	0.0475062	0	0
SAPCD1	6.09214	2.22281	1.1582	0.000208912	0.000472084
IL15	85.1729	2.22105	0.248488	1.445e-22	1.09297e-21
SYT15B	78.3021	2.22093	0.244176	3.36987e-23	2.61948e-22
FAM156A	119.123	2.22043	0.203049	2.33778e-31	2.58023e-30
OR2F1	34.9807	2.21981	0.412955	5.91931e-11	2.35286e-10
LAIR1	5.07287	2.21611	1.3699	0.00037069	0.000815726
CFAP47	45.5677	2.21356	0.320448	2.48833e-15	1.30495e-14
SZT2	554.447	2.21291	0.099189	5.98475e-114	5.67141e-112
GOLGA6L9	48.2084	2.2071	0.330794	1.33124e-14	6.69578e-14
LRP1B	263.982	2.20336	0.142917	2.78817e-57	7.23952e-56
AKAP9	1160.51	2.20109	0.103439	3.41295e-104	2.64468e-102
SYCP2L	35.8348	2.19442	0.38726	1.00634e-11	4.20215e-11
IQCN	26.7809	2.194	0.460826	1.8525e-09	6.58895e-09
COL27A1	943.811	2.19334	0.0906264	3.80011e-133	4.91636e-131
AHNAK2	7.66631	2.19268	0.956413	7.60708e-05	0.000179905
HEMK1	186.889	2.18979	0.165531	1.3814e-43	2.38151e-42
ZNF385D	9.50728	2.18925	0.826411	2.32514e-05	5.79261e-05
KIFC2	43.8082	2.18869	0.335235	3.54855e-14	1.73384e-13
HYDIN	101.03	2.17959	0.208061	3.0747e-29	3.093e-28
TBC1D32	110.024	2.17865	0.202147	1.17272e-30	1.24627e-29
NPIPB8	2.8049	2.17563	1.56758	0.000414869	0.000907575
ANKS1B	189.926	2.17518	0.156052	7.82477e-48	1.52979e-46
PROCA1	22.2025	2.17346	0.495407	1.30054e-08	4.31811e-08
EME2	218.645	2.17008	0.151779	4.66377e-50	9.69099e-49
ZNF789	391.455	2.16467	0.121755	1.83821e-74	7.47237e-73
EPM2AIP1	1144.06	2.16284	0.0855275	6.7304e-145	1.06526e-142
AKT3	427.93	2.16168	0.135001	1.96395e-61	5.66273e-60
PLIN5	29.1146	2.15662	0.457937	2.44631e-09	8.62879e-09
URB1	2243.24	2.15545	0.0654901	2.10028e-241	8.22315e-239
PLSCR4	98.9454	2.1541	0.213348	1.56512e-27	1.46786e-26
NOTCH2NLC	220.101	2.14958	0.141206	4.67688e-56	1.16554e-54
LIMA1	898.731	2.14745	0.0883044	1.88144e-134	2.49929e-132
TRIM61	10.5647	2.14549	0.764325	1.36308e-05	3.46607e-05
ATP6V1B1	7.68211	2.14272	0.954917	9.3308e-05	0.000218827
NFKBIZ	1277.49	2.14263	0.0786762	3.77485e-167	7.69345e-165
HSF4	10.6949	2.13686	0.770516	1.55626e-05	3.93443e-05
CCDC183	26.6105	2.13533	0.443718	1.41706e-09	5.10732e-09
ASPM	3551.83	2.13396	0.0779978	1.19091e-168	2.5312e-166
SFI1	134.546	2.13336	0.195816	3.00093e-31	3.29018e-30
CYP3A5	66.4655	2.13093	0.261248	1.23643e-19	8.0647e-19
CNTNAP4	173.115	2.12826	0.173262	2.40556e-38	3.48489e-37
GRK7	5.23668	2.12789	1.24006	0.000372846	0.00082035
ZNF226	211.013	2.12555	0.157704	4.18555e-45	7.57574e-44
FSD1L	269.037	2.12435	0.135991	9.28711e-59	2.51682e-57
PLA2G4B	32.2265	2.11974	0.406871	1.53961e-10	5.95433e-10
OXCT2	36.1945	2.11754	0.376764	1.3344e-11	5.52553e-11
ACYP1	49.3716	2.11183	0.332594	1.19767e-13	5.66579e-13
SPINK5	42.4968	2.1085	0.338211	2.61197e-13	1.21251e-12
RAB40AL	2.68513	2.10796	1.55508	0.000486436	0.00105575
ZNF846	19.1385	2.10719	0.541799	1.51997e-07	4.57775e-07
WSB1	2510.56	2.10713	0.0698327	6.99935e-204	2.12523e-201
ZNF117	376.908	2.1062	0.118268	9.86011e-75	4.07496e-73
WDR19	321.118	2.10208	0.122853	2.06177e-69	7.3561e-68
NSUN6	149.009	2.10139	0.179357	2.37508e-35	3.11334e-34
ANKMY1	259.081	2.09574	0.135688	1.44603e-57	3.79437e-56
CENPC	357.816	2.09384	0.128151	8.97036e-64	2.77466e-62
GUCA1B	15.0802	2.09249	0.619758	1.50164e-06	4.15887e-06
ABCA7	145.592	2.0902	0.176154	3.9974e-36	5.43632e-35
ZNF276	218.335	2.0857	0.142775	4.64902e-52	1.03545e-50
RNF148	23.5084	2.08264	0.47198	1.21798e-08	4.05484e-08
WDR90	230.225	2.0788	0.149298	8.88255e-48	1.72977e-46
NFKBID	51.5404	2.07804	0.347286	1.40202e-12	6.21551e-12
KRTAP20-2	7.54405	2.07747	0.95543	0.0001248	0.000288947
CHRM3	291.912	2.07721	0.131022	2.34952e-60	6.5955e-59
NOTCH2NLA	353.467	2.06408	0.112324	3.39449e-79	1.5304e-77
KIAA1328	460.624	2.06056	0.111822	1.33071e-79	6.09181e-78
CEP152	184.505	2.05867	0.176631	5.16206e-35	6.65521e-34
FBXL8	34.0736	2.05769	0.372719	2.62415e-11	1.06936e-10
TTC21B	930.922	2.05589	0.082735	3.95383e-140	5.71118e-138
KCNH8	39.4257	2.05167	0.355208	5.49467e-12	2.34509e-11
SREK1	769.137	2.0506	0.0916757	1.26779e-114	1.23282e-112
ERC1	1795.2	2.04741	0.0707315	4.59399e-188	1.19911e-185
LRRC37A	104.548	2.04595	0.211391	1.14223e-25	1.00024e-24
ANXA2R	46.8954	2.04495	0.319297	9.00041e-14	4.28095e-13
TBC1D8B	1424.85	2.04402	0.0760687	7.29549e-163	1.37395e-160
ZNF300	249.559	2.04389	0.14484	6.71918e-49	1.36568e-47
CBWD1	162.016	2.04377	0.203563	2.9955e-27	2.7785e-26
RBM14	4378.8	2.03848	0.0754534	1.45449e-164	2.84735e-162
SIGLEC6	2.56281	2.03525	1.53407	0.000583014	0.00125257
GLI4	73.5127	2.03233	0.256375	9.52605e-19	5.96752e-18
TRIM66	219.714	2.02899	0.144452	1.77901e-48	3.55754e-47
MAN2C1	282.928	2.02317	0.137034	5.3728e-53	1.23933e-51
SHANK2	5378.6	2.02223	0.0573504	3.59874e-276	1.98304e-273
PCDHGB3	52.9286	2.01949	0.291937	2.5376e-15	1.33032e-14
C2ORF16	20.9622	2.01917	0.51701	1.59176e-07	4.78427e-07
MST1R	18.0442	2.01835	0.542813	3.75305e-07	1.09874e-06
SCGB2B2	34.0519	2.01648	0.387829	1.9034e-10	7.31186e-10
DYSF	260.11	2.00607	0.136338	1.21454e-52	2.78e-51
MYO18B	1671	2.00189	0.0784033	1.53333e-147	2.59237e-145
TIMD4	26.6573	2.00121	0.431332	4.32608e-09	1.49613e-08
ENSG00000282936	39.5408	1.99945	0.345026	5.5052e-12	2.34823e-11
KCTD13	191.743	1.99575	0.156009	4.89012e-41	7.74815e-40
NOTCH2NLB	182.958	1.993	0.152974	2.28108e-42	3.78349e-41
SLC22A15	205.544	1.99135	0.157962	5.45077e-40	8.4038e-39
CCDC142	279.728	1.99107	0.141457	1.37989e-48	2.76312e-47
ANKAR	79.3519	1.98495	0.235391	1.53952e-20	1.04684e-19
CCDC14	1017.53	1.97745	0.110069	8.65029e-76	3.64587e-74
CYP4F3	403.782	1.97718	0.12272	5.3875e-62	1.5686e-60
ZNF169	70.9929	1.97691	0.250558	1.56543e-18	9.69625e-18
ZNF721	511.003	1.97579	0.113925	5.48499e-71	2.03506e-69
TAS2R10	7.19671	1.97463	0.94348	0.000184033	0.000418661
FOXD4L6	3.68022	1.97416	1.45273	0.000721248	0.00153515
BCL2L15	2.48186	1.97339	1.5214	0.000674967	0.00144056
CYP2D6	3.67689	1.97306	1.45246	0.000723241	0.00153911
OR52H1	3.63913	1.97221	1.45075	0.000725304	0.0015429
ATG16L2	41.4281	1.97202	0.347273	1.23709e-11	5.13403e-11
LRRC37A3	98.6594	1.96965	0.21153	5.40294e-24	4.35691e-23
CEP83	214.256	1.96869	0.166817	1.28423e-35	1.70596e-34
MRPS25	1251.8	1.96665	0.0879591	2.33044e-114	2.22258e-112
CTSK	38.5001	1.96585	0.357543	3.78419e-11	1.52371e-10
FBXO34	961.883	1.96403	0.0803221	1.11571e-135	1.5229e-133
TGM1	4.8939	1.96096	1.20637	0.000589754	0.00126651
CAGE1	4.93043	1.95645	1.20895	0.000602334	0.00129203
REL	1099.62	1.95546	0.0846816	1.39914e-121	1.50843e-119
OR2D2	3.74315	1.95401	1.45935	0.000753228	0.00160048
PCNT	1119.52	1.95168	0.0776885	7.24944e-143	1.08947e-140
EPB41L2	4089.73	1.94849	0.0557475	2.92745e-271	1.40498e-268
ME3	26.4085	1.94816	0.449013	2.32436e-08	7.53088e-08
PCDH11Y	4.93382	1.94698	1.20895	0.00062156	0.00133116
PCDHGA6	89.4659	1.94135	0.223211	1.83356e-21	1.30775e-20
EMB	44.0762	1.94117	0.331126	4.40311e-12	1.89552e-11
PNISR	607.29	1.93674	0.113502	8.95456e-69	3.17962e-67
AQP7	19.2587	1.93645	0.523316	4.85192e-07	1.40523e-06
GNGT1	22.6385	1.93458	0.465131	5.82992e-08	1.82452e-07
MC1R	25.6352	1.92829	0.441402	2.12698e-08	6.9291e-08
FANCC	183.417	1.92348	0.167125	5.39576e-34	6.64554e-33
MLYCD	393.917	1.92085	0.116914	4.37215e-64	1.36371e-62
IDO1	7.55237	1.91292	0.889267	0.000171619	0.000391557
ALS2CL	46.614	1.91045	0.323349	3.76131e-12	1.62629e-11
ZNF418	12.6382	1.9088	0.716476	3.22521e-05	7.92348e-05
TERT	106.117	1.90263	0.200392	1.38041e-24	1.14544e-23
PDCD11	2623.54	1.90161	0.0656984	1.23274e-187	3.16219e-185
DLG2	21.4354	1.9003	0.502459	3.72672e-07	1.09146e-06
ULK4	144.718	1.89864	0.1774	5.71795e-30	5.94075e-29
VPS13B	1328.2	1.89529	0.0684543	4.02385e-172	9.07072e-170
GBP4	9.24199	1.89376	0.790982	8.30983e-05	0.00019553
CYP4F2	44.1747	1.88914	0.316281	2.76685e-12	1.20967e-11
ZNF235	167.419	1.88774	0.158658	7.04816e-36	9.47268e-35
CCDC180	136.467	1.88653	0.180931	1.21044e-28	1.18557e-27
ZYG11A	360.127	1.88223	0.121894	4.57528e-57	1.18384e-55
NANOGP8	5.74572	1.88165	1.03684	0.000454163	0.000988738
TMEM269	19.6173	1.879	0.512663	6.66143e-07	1.90557e-06
VMP1	2696.8	1.877	0.0721836	2.21961e-152	3.93135e-150
LINS1	200.208	1.87508	0.14783	4.52024e-40	6.99087e-39
DNAH11	107.786	1.87325	0.20142	1.10282e-23	8.81664e-23
PATJ	87.5029	1.86936	0.222278	3.63609e-20	2.43136e-19
ZNF782	174.972	1.86388	0.162035	9.25993e-34	1.13297e-32
FBXO43	75.1266	1.86258	0.24235	1.55098e-17	9.11712e-17
NXNL2	6.00477	1.8592	1.04797	0.000521466	0.00112734
ZNF354B	86.2783	1.85696	0.225487	1.77264e-19	1.14517e-18
ABCA9	10.0212	1.85313	0.744843	6.63307e-05	0.000157672
CAPN8	7.89084	1.85125	0.847816	0.000174674	0.000398284
ENSG00000289346	261.225	1.85103	0.150413	6.57508e-38	9.44247e-37
POLG2	99.4835	1.8509	0.210665	1.51802e-21	1.08844e-20
PLCXD2	97.1965	1.85013	0.213483	4.44489e-21	3.08735e-20
ENSG00000284906	275.101	1.84768	0.126255	1.27267e-51	2.79274e-50
RBM15	1468.24	1.84743	0.0843035	1.29522e-109	1.14704e-107
RCN3	36.6945	1.84725	0.387803	3.84665e-09	1.33622e-08
SNORC	94.2902	1.84709	0.211165	2.21515e-21	1.57088e-20
CHD6	1983.14	1.84683	0.0612628	7.88744e-203	2.30097e-200
SETD4	157.887	1.84493	0.165255	5.33362e-32	6.06216e-31
CHD2	1542.9	1.84243	0.072425	6.51393e-146	1.04209e-143
RBM5	948.875	1.84148	0.0855106	5.27888e-106	4.31534e-104
ORC4	1672.57	1.83973	0.0755842	5.33902e-134	6.96789e-132
STARD9	70.9699	1.83926	0.245273	7.91113e-17	4.49587e-16
CEP290	162.847	1.83693	0.161551	5.44513e-33	6.48102e-32
TMEM91	15.2971	1.83472	0.580742	6.14252e-06	1.61264e-05
LRRC37A2	93.2119	1.83468	0.214971	1.60211e-20	1.08841e-19
ZNF814	165.974	1.83214	0.157591	2.92274e-34	3.64497e-33
GOLGA8A	445.47	1.83212	0.107892	9.53874e-68	3.22539e-66
GIPR	17.3069	1.83212	0.533205	2.04448e-06	5.58945e-06
KRTAP20-4	6.19946	1.82926	0.976295	0.00043259	0.000943705
TSTD3	58.5799	1.8287	0.293109	7.00334e-13	3.16608e-12
ANKRD26	263.365	1.82723	0.137049	1.42034e-43	2.44298e-42
CCSER1	187.028	1.82413	0.155267	7.41953e-35	9.44292e-34
CEP295	513.282	1.82371	0.100403	9.02232e-77	3.89084e-75
ZFC3H1	711.578	1.8207	0.0918213	1.54304e-90	9.03833e-89
DZIP1L	66.1506	1.81516	0.264024	9.80666e-15	4.9627e-14
PCDHA10	6.74127	1.81424	0.92428	0.000352706	0.000778223
TRIM52	134.878	1.814	0.181559	2.03834e-26	1.83574e-25
KNTC1	1587.64	1.81332	0.0667518	1.60618e-165	3.18623e-163
CLHC1	14.9717	1.81013	0.595689	1.04859e-05	2.69864e-05
PMFBP1	25.5597	1.80979	0.441394	1.21388e-07	3.67972e-07
SPINK9	31.3914	1.80938	0.374718	3.28671e-09	1.1468e-08
SMG1	5670.61	1.80764	0.0547678	6.83107e-242	2.74683e-239
NOS1AP	88.9387	1.80666	0.222963	7.94619e-19	4.98833e-18
MPDZ	577.349	1.80039	0.0925896	3.70634e-87	2.0052e-85
ZNF69	306.904	1.79977	0.124566	3.14409e-50	6.57916e-49
ANKRD11	3662.83	1.79698	0.0584439	1.53435e-210	4.96262e-208
GRIA2	18.0045	1.79561	0.526515	2.57512e-06	6.97228e-06
DDR2	33.9162	1.79521	0.379588	5.94517e-09	2.03573e-08
ZNF550	165.64	1.7945	0.160771	8.75987e-32	9.83617e-31
SLC22A13	4.39435	1.79366	1.30307	0.0011462	0.00237642
N4BP2L2	811.021	1.793	0.0822885	3.61656e-108	3.12832e-106
PRPF39	353.369	1.79148	0.119727	1.69786e-53	3.97808e-52
ASTN2	151.334	1.78355	0.178054	2.08042e-26	1.87025e-25
DCAF4L1	7.15165	1.78218	0.877973	0.000313866	0.000697073
APOL4	6.18566	1.78204	0.973708	0.000529771	0.0011448
EML6	209.38	1.77682	0.148449	8.39378e-36	1.12406e-34
PCDHGB2	78.9996	1.77579	0.245268	9.17698e-16	4.93263e-15
SPATA6L	24.6169	1.77575	0.431191	1.30255e-07	3.93971e-07
MYO18A	3793.52	1.77358	0.059661	5.07347e-197	1.4516e-194
KIAA0895L	110.183	1.77063	0.191188	3.81482e-23	2.95763e-22
ZNF431	981.78	1.76899	0.08675	3.21396e-95	2.10649e-93
RNPC3	98.9383	1.76766	0.207077	2.78331e-20	1.87122e-19
UFSP1	56.5348	1.76757	0.279568	6.15302e-13	2.79611e-12
ABCA5	428.068	1.76601	0.107676	3.23317e-63	9.81696e-62
ZNF726	256.181	1.76306	0.139722	3.10271e-39	4.6301e-38
ZNF324	269.195	1.76046	0.130498	3.35622e-44	5.89537e-43
KANK1	1188.9	1.75732	0.0834574	3.68752e-101	2.67624e-99
PLGLB1	18.3316	1.75665	0.508532	2.49937e-06	6.77951e-06
LUC7L3	869.251	1.75548	0.0883222	1.24862e-90	7.34267e-89
ATP9B	1152.48	1.75234	0.0821265	1.00638e-103	7.71803e-102
AOC2	36.7989	1.75008	0.352171	2.18131e-09	7.72336e-09
SYTL2	204.738	1.74908	0.143675	9.2464e-37	1.28209e-35
CILP	2.36176	1.74069	1.46571	0.0011809	0.00244426
ZNF248	287.52	1.73881	0.129286	7.37184e-44	1.28579e-42
PIGN	1481.55	1.73834	0.0709872	4.52565e-135	6.066e-133
POLQ	1040.54	1.73606	0.0933276	7.38742e-80	3.40279e-78
PCDHA2	10.1533	1.72344	0.705098	0.00010572	0.000246497
MGAT4C	60.8429	1.72223	0.267267	3.89484e-13	1.78905e-12
TNKS1BP1	1397.38	1.72116	0.0682521	7.13183e-143	1.08273e-140
FAM185A	79.3478	1.72007	0.225695	8.03574e-17	4.56146e-16
PCDHGA4	78.9031	1.72006	0.23897	1.99361e-15	1.05274e-14
MST1	215.314	1.71657	0.144839	6.4241e-35	8.22528e-34
DND1	7.52683	1.71567	0.829087	0.000327467	0.000724362
PALM2AKAP2	5906.8	1.71278	0.060994	5.11037e-176	1.22632e-173
LRIG2	449.32	1.71237	0.102626	5.19845e-65	1.65262e-63
ZNF596	35.0163	1.70718	0.358077	8.14562e-09	2.76123e-08
PIF1	105.822	1.70482	0.195588	1.02335e-20	7.01307e-20
RTTN	370.987	1.70423	0.108479	4.39229e-58	1.17112e-56
NOD1	101.249	1.70378	0.204529	2.92472e-19	1.87157e-18
CCDC82	303.111	1.7036	0.124543	4.6939e-45	8.48551e-44
PTPRQ	20.6772	1.70315	0.464079	1.31077e-06	3.64993e-06
CBWD5	84.8764	1.70291	0.221196	5.10877e-17	2.92903e-16
LPIN3	123.323	1.70282	0.19106	1.8049e-21	1.28793e-20
UNC5CL	22.7279	1.70032	0.440351	5.93667e-07	1.70513e-06
ZNF841	370.375	1.70029	0.116197	6.19027e-51	1.31382e-49
NBPF11	107.868	1.69511	0.192826	5.79127e-21	4.00569e-20
TFCP2L1	2.28413	1.69488	1.45097	0.00132711	0.0027336
ZNF107	337.554	1.69357	0.120473	2.65883e-47	5.09114e-46
MCTS2	100.61	1.69356	0.202494	2.42578e-19	1.55765e-18
DRD4	25.4495	1.69351	0.449725	9.22267e-07	2.60271e-06
SLC22A25	32.6683	1.69085	0.369988	2.4199e-08	7.82851e-08
ZNF606	315.365	1.68922	0.121429	2.18008e-46	4.05947e-45
CLIP3	14.7845	1.68837	0.592536	3.11376e-05	7.66107e-05
ANK2	321.107	1.68741	0.11697	1.45779e-49	3.00401e-48
OR2T33	3.99479	1.68455	1.26358	0.00154275	0.00315348
GARNL3	30.5738	1.684	0.387153	7.25147e-08	2.24485e-07
ZNF407	590.741	1.68123	0.0999053	6.65196e-66	2.16087e-64
MDM4	1313.79	1.68069	0.0769603	4.42923e-108	3.80914e-106
ALPK2	167.167	1.68052	0.154626	7.23813e-30	7.4732e-29
ATAD2B	638.299	1.68041	0.0900988	5.51571e-80	2.54853e-78
ZNF430	412.029	1.6786	0.112388	8.6941e-53	1.99924e-51
ZNF44	204.626	1.67699	0.145156	3.27392e-33	3.92818e-32
DOK3	56.4997	1.67604	0.276335	6.48791e-12	2.7485e-11
EFHC1	170.165	1.67447	0.152484	2.21917e-30	2.33664e-29
KAZALD1	186.308	1.6731	0.150489	4.91797e-31	5.34084e-30
ZNF440	183.074	1.67309	0.146388	1.43011e-32	1.66748e-31
TDRD15	13.9424	1.67238	0.59226	3.60417e-05	8.8094e-05
CORO6	10.2741	1.67037	0.773255	0.000285669	0.000637878
PRPF38B	448.763	1.66868	0.101128	1.82244e-63	5.61371e-62
ATP5MGL	10.8254	1.66533	0.664468	0.000103828	0.000242466
CBWD3	82.4146	1.66325	0.228016	1.59849e-15	8.49369e-15
GIGYF1	1271.64	1.6606	0.0769427	1.4529e-105	1.15595e-103
STRIP2	220.805	1.66028	0.146993	7.57816e-32	8.55447e-31
APBB3	28.8382	1.65895	0.414563	4.04412e-07	1.17954e-06
PIGL	115.393	1.6513	0.209467	1.88608e-17	1.10607e-16
SAP25	4.41416	1.64914	1.15262	0.00154283	0.00315348
ZNF337	129.214	1.64819	0.179896	3.11488e-22	2.30793e-21
BIRC6	3360.73	1.64496	0.0535248	1.37351e-209	4.34787e-207
NBPF8	132.851	1.64439	0.177897	1.51228e-22	1.14154e-21
MTERF2	189.856	1.64224	0.148907	1.81635e-30	1.92066e-29
GCNA	11.992	1.64223	0.704976	0.000190711	0.000432727
COL7A1	12.6293	1.64175	0.596092	5.09832e-05	0.000122739
SPEN	2704.34	1.64057	0.0575994	1.33393e-180	3.25348e-178
CATSPER2	3.17769	1.63826	1.36409	0.00170505	0.00345892
SLC45A2	7.72568	1.6346	0.786588	0.000394869	0.000866243
RBM12B	1164.96	1.63435	0.071421	4.98852e-118	5.04892e-116
HSD17B13	11.5173	1.63312	0.620678	7.83082e-05	0.000184756
SRRM2	14356.4	1.63263	0.0450837	2.81834e-289	1.67725e-286
LRRC39	4.48618	1.63191	1.15597	0.00164633	0.0033503
TSSK4	2.24532	1.63175	1.43321	0.00155064	0.00316683
MDN1	6409.6	1.63129	0.0563057	1.1304e-186	2.85051e-184
TBCK	212.489	1.63052	0.142692	2.26191e-32	2.62092e-31
SUGP2	4055.08	1.62965	0.0581224	4.2947e-175	1.01423e-172
TPTE2	6.67424	1.62637	0.848015	0.000610526	0.00130828
PERM1	4.41299	1.62563	1.16425	0.00170139	0.00345197
RGMA	4.27604	1.62532	1.14927	0.00166835	0.0033928
NBPF12	240.164	1.62451	0.134334	9.02994e-36	1.20708e-34
NPIPB9	3.15939	1.62238	1.35899	0.0017791	0.00360031
JMJD7-PLA2G4B	43.5881	1.61973	0.307833	1.10591e-09	4.01996e-09
CLDN15	82.1146	1.61838	0.223848	3.83201e-15	1.98858e-14
DRICH1	7.18708	1.61627	0.889037	0.000796951	0.00168784
PRR22	18.8167	1.61595	0.507966	1.31062e-05	3.34236e-05
ZNF75A	378.264	1.61491	0.106787	1.00905e-53	2.38676e-52
ZNF331	230.088	1.6132	0.140975	2.2242e-32	2.58125e-31
BTAF1	1573.73	1.61265	0.0674642	2.58209e-128	3.20136e-126
EPN3	11.8256	1.61181	0.646695	0.000129899	0.000300006
LRBA	1531.28	1.61115	0.0630152	3.28234e-146	5.30812e-144
ENSG00000283809	94.4916	1.61087	0.20972	1.34562e-16	7.54908e-16
CAPRIN2	342.391	1.60996	0.125927	1.81831e-39	2.7437e-38
ADCY10	42.7396	1.6086	0.307534	1.42256e-09	5.12467e-09
RRAGB	51.9455	1.60851	0.271896	2.79532e-11	1.13599e-10
CAPS	25.0588	1.60635	0.408363	7.34397e-07	2.09117e-06
NRDE2	334.893	1.60427	0.117501	1.87539e-44	3.33756e-43
PKHD1	190.428	1.60355	0.172926	1.69207e-22	1.27338e-21
BICD1	420.644	1.60252	0.108377	1.78152e-51	3.87506e-50
PEAK1	1674.44	1.60245	0.0687193	2.9217e-122	3.24395e-120
THADA	889.212	1.60225	0.0758916	6.24943e-101	4.49174e-99
LSM8	1093.46	1.60113	0.0855534	3.83232e-80	1.77624e-78
HOXC9	88.9899	1.59843	0.206453	9.31331e-17	5.26657e-16
ARL17A	209.903	1.59479	0.13973	3.74963e-32	4.28143e-31
ENSG00000269825	195.941	1.59276	0.1482	6.44955e-29	6.39709e-28
ADCK5	93.867	1.59158	0.212541	7.03343e-16	3.79555e-15
PGBD4	73.6617	1.59094	0.227743	2.84003e-14	1.39636e-13
TCIRG1	1381.71	1.58893	0.0842289	2.59112e-81	1.21996e-79
NCKAP5	244.431	1.58841	0.131552	1.61498e-35	2.132e-34
ZBTB47	99.7633	1.5881	0.194999	4.03475e-18	2.44817e-17
PAXBP1	530.59	1.58549	0.102211	3.4066e-56	8.51822e-55
CHKB	144.174	1.58505	0.177669	5.08494e-21	3.52534e-20
FAAH	34.7879	1.58456	0.335926	2.39039e-08	7.73808e-08
ARL17B	193.76	1.58366	0.145965	2.31073e-29	2.33553e-28
ZBED8	85.032	1.58346	0.226008	2.61688e-14	1.29006e-13
FRY	978.836	1.58208	0.0811319	1.36201e-86	7.26309e-85
PHKA1	9.88766	1.58188	0.748324	0.000418939	0.000915672
NDUFA9	1260.56	1.57829	0.0803121	7.16788e-88	3.92073e-86
ABCA10	15.4175	1.5782	0.531123	3.23233e-05	7.93836e-05
MICU3	46.7497	1.57786	0.293766	8.33023e-10	3.05565e-09
MUC20	13.7384	1.57773	0.563396	5.67836e-05	0.000136043
UACA	689.855	1.5776	0.0947494	3.8686e-64	1.20918e-62
CHRNA10	10.8438	1.57631	0.675739	0.000234558	0.000527631
PJVK	20.8202	1.57505	0.440498	3.72837e-06	9.95169e-06
MYSM1	700.684	1.57495	0.106584	2.70443e-51	5.83983e-50
KMT2A	2529.63	1.57459	0.059907	3.96812e-154	7.11298e-152
ZNF717	48.4222	1.57354	0.288554	5.45863e-10	2.02983e-09
SEMA4D	7.65582	1.57315	0.804004	0.00064212	0.00137262
INTS6	1249.35	1.57181	0.0726227	9.65285e-106	7.76298e-104
MLXIPL	36.1391	1.57139	0.338251	3.70779e-08	1.18303e-07
OGA	979.963	1.5705	0.0775951	6.09812e-93	3.78033e-91
ZNF250	94.5878	1.57036	0.213355	2.21995e-15	1.1699e-14
PLA2G6	39.0595	1.56938	0.327284	1.81072e-08	5.94045e-08
GPR135	12.6619	1.56876	0.612846	0.00012441	0.000288135
KLHL31	28.3019	1.56872	0.408753	1.36768e-06	3.80201e-06
IL9R	11.0348	1.56843	0.677989	0.000254537	0.000570589
SLC25A34	10.3527	1.5669	0.66672	0.00023076	0.00051948
CALML4	168.882	1.56607	0.170498	5.41601e-22	3.95579e-21
ZNF224	180.084	1.56588	0.148565	7.66105e-28	7.27384e-27
TMEM44	103.267	1.5635	0.200712	8.73409e-17	4.94843e-16
DGCR8	1224.46	1.56149	0.0764591	1.60055e-94	1.03534e-92
IQGAP3	2556.52	1.5586	0.0673602	2.99728e-120	3.16267e-118
RIMKLB	39.2131	1.55833	0.327125	2.28808e-08	7.41819e-08
SHROOM2	206.569	1.55833	0.139155	6.09019e-31	6.58981e-30
CYP4F12	118.148	1.55824	0.188253	1.74127e-18	1.07675e-17
ZNF10	142.451	1.55748	0.165892	8.71018e-23	6.65588e-22
SRPX2	21.1003	1.55642	0.434807	4.07873e-06	1.08557e-05
ZNF439	39.2297	1.5545	0.325143	2.16043e-08	7.03192e-08
SLC2A11	92.6445	1.553	0.200794	1.47994e-16	8.2901e-16
CENPJ	370.794	1.55291	0.113135	1.12364e-44	2.01659e-43
VPS13A	1870.66	1.55069	0.0747545	2.34817e-97	1.588e-95
SCFD2	513.436	1.55024	0.10736	4.77516e-49	9.7589e-48
PERCC1	37.5632	1.5487	0.333081	4.26542e-08	1.35369e-07
PCDHGB6	128.111	1.54824	0.171284	2.43775e-21	1.72298e-20
SYNM	1630.41	1.54754	0.0648269	1.04767e-127	1.27765e-125
RALGAPA1	752.857	1.54572	0.0830312	4.15992e-79	1.86983e-77
ANKRD12	694.275	1.54341	0.104872	8.75066e-51	1.85195e-49
ANKRD18B	5.0489	1.54308	0.98237	0.00160861	0.00327802
RBM14-RBM4	1107.03	1.5408	0.0885654	1.57243e-69	5.65089e-68
TES	3000.35	1.53937	0.0628735	4.15612e-134	5.4721e-132
ZBTB8B	6.62163	1.53843	0.859888	0.00104795	0.00218429
CNTF	31.7613	1.53598	0.353126	1.87972e-07	5.62366e-07
RHPN1	12.2436	1.53473	0.593442	0.000131838	0.000304106
C2ORF92	8.97192	1.53412	0.707063	0.000422295	0.000922194
KIF27	99.7395	1.53323	0.198768	2.05936e-16	1.14539e-15
ZNF662	10.7394	1.53295	0.641779	0.000234537	0.000527631
FANCB	662.842	1.53288	0.0927843	5.05031e-63	1.5272e-61
RGL3	37.5989	1.53272	0.335902	7.19999e-08	2.22984e-07
SLC4A5	8.23321	1.53258	0.762094	0.000634729	0.0013578
FMNL2	1282.11	1.53181	0.068642	5.20421e-112	4.7502e-110
PRDM15	250.734	1.53146	0.128669	2.17408e-34	2.72044e-33
FANCA	1295.77	1.53082	0.0739634	7.44213e-97	4.98757e-95
OR2AE1	5.18802	1.52989	0.999074	0.0017832	0.00360762
ADAMTS6	110.564	1.52968	0.192024	2.86947e-17	1.66674e-16
ENSG00000285218	3.71389	1.52944	1.21766	0.00241512	0.00479351
NANOG	6.43548	1.5294	0.83303	0.000968632	0.00203062
DIDO1	4183.07	1.52854	0.0565885	2.25721e-162	4.19784e-160
ZNF816-ZNF321P	33.9363	1.52688	0.335393	7.87773e-08	2.43012e-07
CMYA5	42.656	1.52648	0.322302	3.28641e-08	1.05287e-07
CELSR3	41.401	1.52623	0.305569	9.06836e-09	3.05316e-08
QRICH2	27.6714	1.52579	0.375493	7.01255e-07	2.00178e-06
CLCN6	761.548	1.52565	0.0946747	4.16671e-60	1.16308e-58
CPLANE1	840.143	1.52555	0.0841936	4.67911e-75	1.9555e-73
ZNF449	57.1816	1.52208	0.260105	8.17793e-11	3.22393e-10
HGFAC	5.96233	1.52014	0.879157	0.00125471	0.00259127
POLE	2277.22	1.51936	0.0626956	2.20215e-131	2.82444e-129
EID2B	74.6272	1.5175	0.237286	2.88829e-12	1.26092e-11
PCDHGA5	56.7683	1.5159	0.271145	3.92012e-10	1.47356e-09
KLRD1	4.24061	1.5143	1.13539	0.00241416	0.00479224
ANLN	4213.66	1.51366	0.0760608	9.38467e-90	5.37019e-88
DNM1	109.118	1.51359	0.188446	1.92868e-17	1.13061e-16
C15ORF40	498.686	1.51347	0.10513	1.24231e-48	2.49772e-47
TAF1C	417.708	1.51332	0.10816	3.97833e-46	7.38024e-45
NOXA1	6.35774	1.51313	0.841916	0.00110653	0.00230025
CENPE	572.395	1.51082	0.116395	3.63568e-40	5.6463e-39
UBXN11	180.252	1.51017	0.163405	5.21313e-22	3.81135e-21
TMEM107	115.271	1.50961	0.184652	6.15738e-18	3.70289e-17
SLC25A29	184.857	1.50687	0.1465	1.85282e-26	1.66967e-25
ZNF646	844.356	1.50645	0.0870517	1.05622e-68	3.73265e-67
TRIO	2049.1	1.50355	0.0623438	4.26124e-130	5.41869e-128
ZNF91	1362.6	1.50348	0.0869693	1.47487e-68	5.17526e-67
ERVW-1	2.00212	1.50323	1.37761	0.00222546	0.00444197
ZNF564	244.932	1.50067	0.130345	2.77517e-32	3.19327e-31
MAP3K7CL	35.0253	1.50066	0.347795	2.79018e-07	8.24801e-07
SPEF2	40.1229	1.50008	0.331679	1.09115e-07	3.3287e-07
ZNF783	80.3715	1.49975	0.22663	7.67828e-13	3.46489e-12
TPRG1	53.5536	1.49879	0.282566	2.18508e-09	7.73487e-09
SENP7	254.638	1.49857	0.134034	1.25815e-30	1.3342e-29
SH3D21	97.7049	1.49849	0.195144	3.59874e-16	1.97136e-15
CHD4	3858.44	1.49803	0.0522471	2.32021e-182	5.75335e-180
ENSG00000284762	4.48443	1.49781	1.02234	0.00215538	0.0043125
ZGRF1	276.053	1.49666	0.133516	9.20563e-31	9.85245e-30
ZBTB49	99.1645	1.49578	0.193962	2.84937e-16	1.57302e-15
LRRC63	38.177	1.49474	0.321965	6.45533e-08	2.008e-07
CHTF18	423.344	1.49271	0.115703	1.1813e-39	1.79523e-38
DNASE1	310.676	1.49012	0.115572	1.33529e-39	2.02305e-38
ZNF586	288.774	1.49005	0.129277	2.60427e-32	3.00127e-31
NAPB	277.721	1.48917	0.12569	5.96664e-34	7.33044e-33
DDX11	1045.71	1.4889	0.074268	6.09056e-91	3.59584e-89
UBQLNL	10.5773	1.48806	0.628922	0.000297069	0.000661844
UGT1A6	7.42304	1.48788	0.776766	0.000917198	0.00192905
ZNF738	278.575	1.48596	0.126886	3.10422e-33	3.73661e-32
IMPG2	16.8909	1.48578	0.481564	3.49103e-05	8.54832e-05
HECTD4	3049.2	1.48573	0.0533076	1.80898e-172	4.14061e-170
HOXC12	2.00101	1.48496	1.37214	0.00233117	0.00463679
CFLAR	1743.54	1.48421	0.0725142	1.24875e-94	8.11306e-93
LAMB4	14.4799	1.48325	0.525223	8.11155e-05	0.000191137
ZNF292	1100.73	1.48128	0.0899707	2.00555e-62	5.92036e-61
ZNF345	19.8433	1.48068	0.450421	1.81512e-05	4.56172e-05
KIAA1671	2279.35	1.48004	0.0588698	5.56599e-141	8.19909e-139
ATRX	1082.31	1.47919	0.0864027	3.25629e-67	1.08626e-65
ZKSCAN7	138.719	1.47621	0.169541	8.70564e-20	5.71591e-19
ACTR3C	137.836	1.47546	0.1682	4.93692e-20	3.27616e-19
KMT2C	3636.15	1.47508	0.0566265	4.48074e-151	7.84288e-149
AMOT	346.251	1.47398	0.111779	3.26301e-41	5.20891e-40
ATM	1398.31	1.4698	0.0763962	5.82695e-84	2.88978e-82
SCN3A	47.1824	1.46948	0.275016	2.19837e-09	7.77634e-09
ERAP2	19.4499	1.46731	0.472063	3.57134e-05	8.73778e-05
KRBA2	218.385	1.46562	0.135675	1.07494e-28	1.05704e-27
MFNG	5.97136	1.46523	0.86749	0.00159328	0.00324903
LGALS4	7.246	1.46446	0.763331	0.000982697	0.00205808
SHPRH	739.032	1.46329	0.0813336	7.99454e-74	3.20601e-72
ZFP14	124.08	1.4632	0.172913	8.04845e-19	5.05039e-18
SYT15	44.1694	1.4618	0.289421	1.08807e-08	3.63865e-08
LUC7L	280.206	1.46062	0.13587	1.97093e-28	1.91657e-27
RBM39	2619.19	1.46041	0.0685226	3.128e-102	2.3744e-100
ZNF141	552.52	1.46008	0.101054	8.98483e-49	1.81625e-47
MFSD4B	2175.01	1.45925	0.0665536	5.38669e-108	4.57961e-106
CGNL1	1327.16	1.45779	0.0762729	7.26614e-83	3.53286e-81
UHRF2	237.204	1.45578	0.131336	5.19082e-30	5.40441e-29
PPP1R3F	130.767	1.45309	0.182728	5.94151e-17	3.39078e-16
RARB	143.964	1.45307	0.181142	3.39163e-17	1.96421e-16
KIN	178.75	1.45243	0.148096	3.63314e-24	2.95215e-23
SLX4	570.187	1.45156	0.0900921	7.98305e-60	2.19948e-58
CACNB1	14.2696	1.4514	0.523871	0.000111284	0.000258943
ADA2	2.83863	1.45103	1.29533	0.00286878	0.00563976
ACSF3	295.743	1.44989	0.117301	1.58785e-36	2.18944e-35
YAF2	351.945	1.4487	0.125554	3.1215e-32	3.5807e-31
NPHP3	185.912	1.44783	0.147535	3.54099e-24	2.88041e-23
C11ORF71	109.388	1.4473	0.195032	3.84469e-15	1.99447e-14
FLNA	34320.3	1.44612	0.0696952	5.02832e-97	3.38513e-95
ZNF551	515.349	1.44561	0.106622	2.75154e-43	4.68928e-42
AKR7A3	11.023	1.44334	0.599404	0.000319466	0.000708454
TM2D1	263.088	1.44315	0.126771	1.93261e-31	2.14098e-30
NUP62CL	53.1934	1.44129	0.265817	1.75456e-09	6.26305e-09
OR5AS1	4.88322	1.44094	0.960993	0.00239232	0.00475269
TVP23C	336.706	1.4401	0.11928	5.81255e-35	7.46798e-34
HIP1	253.449	1.43729	0.129266	4.06236e-30	4.24735e-29
PGBD2	91.496	1.43569	0.212704	5.12828e-13	2.3383e-12
LRP2	86.1863	1.43489	0.211312	3.90315e-13	1.79232e-12
VWA8	946.139	1.43354	0.079557	6.05801e-74	2.43598e-72
ANKRD18A	7.24588	1.43305	0.779836	0.00130011	0.00268243
ZNF433	33.6612	1.43068	0.332416	4.69247e-07	1.3617e-06
ABCC2	1191.96	1.42986	0.0739211	1.05628e-84	5.34533e-83
TOGARAM1	280.977	1.42948	0.124999	1.17705e-31	1.31374e-30
AGO3	566.085	1.42867	0.0896157	1.44985e-58	3.90069e-57
ZNF160	336.313	1.42828	0.114897	7.73223e-37	1.07615e-35
ZNF514	74.7847	1.42828	0.222712	5.08689e-12	2.17729e-11
ZNF875	249.021	1.427	0.12984	1.82692e-29	1.85535e-28
SLCO6A1	5.2484	1.42675	1.00835	0.00281027	0.00553132
SCN9A	4236.03	1.42597	0.0606614	1.62331e-123	1.88684e-121
THSD7A	271.619	1.42232	0.126941	1.72908e-30	1.82968e-29
ZNF780B	318.302	1.42122	0.118586	1.94602e-34	2.43916e-33
HELQ	107.707	1.42115	0.191053	4.07704e-15	2.11205e-14
DOCK5	1512.16	1.42081	0.0650939	6.23702e-107	5.24262e-105
XIRP2	6.15564	1.4197	0.826615	0.00173177	0.00351026
THSD1	16.4404	1.41923	0.489471	8.90083e-05	0.000208974
MCOLN3	33.6236	1.41585	0.324646	4.02637e-07	1.1746e-06
ZNF84	270.904	1.41564	0.128601	1.63181e-29	1.66745e-28
ZNF445	2610.71	1.41455	0.0568698	7.35368e-138	1.04198e-135
CDH8	15.7534	1.41365	0.519554	0.000154876	0.000354664
ZNF417	556.045	1.41318	0.0893385	1.16421e-57	3.07113e-56
KDM4C	199.129	1.41177	0.140828	5.57e-25	4.71122e-24
ZNF827	582.021	1.41042	0.0967298	1.87475e-49	3.85255e-48
OR14J1	3.87176	1.40796	1.08303	0.00334689	0.00652537
FBN1	234.395	1.40598	0.134395	6.40246e-27	5.85829e-26
LRRK1	5.28213	1.40588	0.899729	0.00239293	0.00475328
STAG3	26.0211	1.40533	0.366485	3.84305e-06	1.02431e-05
SLC11A1	5.87206	1.40493	0.858412	0.00210998	0.00422564
CENPF	1877.56	1.40225	0.0957661	8.04577e-50	1.66488e-48
FLNC	4284.62	1.40223	0.0691855	1.36464e-92	8.38972e-91
PGGHG	56.7013	1.40215	0.263827	4.14282e-09	1.43375e-08
STPG4	4.52989	1.40209	1.01862	0.00316121	0.00617954
ADAMTS20	42.2394	1.40035	0.288526	4.49807e-08	1.42358e-07
UGGT2	356.116	1.39921	0.107459	4.998e-40	7.72173e-39
FN1	130351	1.3987	0.051434	4.35753e-164	8.31171e-162
FGFBP3	32.1901	1.39861	0.351831	2.29922e-06	6.26058e-06
PDE11A	94.4976	1.39716	0.204795	4.09758e-13	1.87928e-12
PHKA2	1411.28	1.39212	0.071079	1.20459e-86	6.44674e-85
SMIM4	37.4172	1.39152	0.305317	1.9509e-07	5.8284e-07
DUSP28	92.7674	1.39063	0.204991	5.57853e-13	2.5397e-12
ZNF718	320.892	1.39051	0.122223	3.03817e-31	3.32856e-30
CLIP4	91.6088	1.38825	0.206505	8.6171e-13	3.87561e-12
C1QTNF12	3.45461	1.38732	1.1747	0.00371319	0.00720083
UGT1A7	2.80092	1.38688	1.27566	0.00342751	0.0066773
AGBL2	26.6812	1.38654	0.386952	1.11043e-05	2.85436e-05
HERC1	1885.59	1.38553	0.061559	2.17329e-113	2.02089e-111
RAD51B	27.6658	1.38549	0.387224	1.13897e-05	2.92316e-05
MTRFR	241.904	1.38475	0.146864	2.30532e-22	1.72009e-21
GBP5	2.78257	1.38335	1.27464	0.00346101	0.00673639
GPR75	142.643	1.38106	0.165006	3.17824e-18	1.94289e-17
RAPGEF5	765.969	1.3809	0.0886951	7.32016e-56	1.81819e-54
ZNF547	33.4371	1.38018	0.340835	1.91425e-06	5.24692e-06
C3ORF62	135.878	1.37991	0.168462	1.42419e-17	8.38506e-17
PIBF1	173.611	1.3799	0.160967	5.65352e-19	3.5732e-18
NALF1	6.60844	1.3798	0.775347	0.00174919	0.0035431
DDX31	766.507	1.37821	0.0875093	4.38136e-57	1.13564e-55
ANKRD31	15.2191	1.37812	0.487352	0.000136545	0.000314427
DNAH14	381.969	1.37746	0.107903	1.57597e-38	2.29651e-37
INTS4	464.348	1.37714	0.113417	3.87971e-35	5.02807e-34
FSBP	116.534	1.37671	0.179638	9.92341e-16	5.32421e-15
CEP112	55.0693	1.37656	0.285922	6.37972e-08	1.98697e-07
FANCM	351.933	1.37619	0.109409	1.72844e-37	2.44679e-36
COL12A1	359.976	1.37273	0.12159	9.21143e-31	9.85245e-30
NBEAL1	1558.78	1.37172	0.064598	3.06865e-101	2.26017e-99
ZRANB3	272.76	1.36958	0.119621	1.51363e-31	1.68183e-30
TMEM161B	174.348	1.36787	0.149192	2.95245e-21	2.072e-20
PTPDC1	335.332	1.36757	0.121317	1.15572e-30	1.23084e-29
HOXC11	16.0802	1.36733	0.465125	0.000104065	0.000242943
ZNF736	565.785	1.36635	0.0940855	5.89553e-49	1.20321e-47
KLHL3	93.1541	1.36578	0.199246	4.03629e-13	1.85231e-12
EZH1	182.113	1.36462	0.149141	3.58105e-21	2.49901e-20
VMAC	48.6181	1.36384	0.270358	2.20297e-08	7.15473e-08
SPRYD4	415.931	1.36171	0.109249	7.95314e-37	1.10586e-35
KCNJ14	38.4204	1.36049	0.297941	2.29518e-07	6.82407e-07
TRIM45	50.1544	1.35876	0.275931	4.17361e-08	1.32568e-07
OR6B1	8.19754	1.35787	0.675082	0.00117654	0.00243627
NBEA	27.8873	1.35779	0.369098	9.3304e-06	2.41129e-05
TREX1	6.90682	1.35415	0.742717	0.00175709	0.00355818
ACIN1	3237.49	1.35187	0.0576557	1.07262e-122	1.19988e-120
BOLA2-SMG1P6	440.419	1.35174	0.1042	1.27394e-39	1.93207e-38
CUBN	6.53625	1.35009	0.785543	0.00217366	0.00434557
LYST	600.193	1.3495	0.104477	2.66894e-39	3.99884e-38
RBM33	1885.61	1.34861	0.0635108	3.55968e-101	2.59612e-99
POLM	103.938	1.34808	0.186217	2.91679e-14	1.43316e-13
BOD1L1	1261.1	1.34742	0.0786962	7.84584e-67	2.59401e-65
TRAPPC14	433.361	1.34741	0.104985	7.85537e-39	1.15032e-37
PRPF4B	877.809	1.34616	0.107262	2.97114e-37	4.17025e-36
ZNF154	2.67749	1.34532	1.25079	0.00392175	0.00758059
MEIS1	173.111	1.34463	0.151387	4.63198e-20	3.07792e-19
NINL	449.677	1.34453	0.106609	1.37582e-37	1.95505e-36
ZRANB2	818.01	1.34191	0.0964544	4.14547e-45	7.51233e-44
TMEM42	13.0505	1.34032	0.518551	0.00032421	0.000718011
CBX7	37.6815	1.33959	0.319213	1.34207e-06	3.7322e-06
TAMM41	121.911	1.3384	0.177523	3.29304e-15	1.71487e-14
CCDC18	101.164	1.33786	0.202721	2.73535e-12	1.19625e-11
ZSCAN30	250.798	1.33732	0.140562	1.37595e-22	1.04233e-21
ZNF432	131.65	1.33585	0.171823	5.41636e-16	2.93462e-15
RSPH4A	15.2121	1.33579	0.512097	0.000311615	0.000692384
UCP3	8.16421	1.33457	0.687341	0.00149182	0.00305636
ZNF397	237.34	1.33406	0.132422	5.56205e-25	4.70718e-24
L2HGDH	648.332	1.33085	0.0995981	8.30391e-42	1.3517e-40
ZNF7	243.599	1.33074	0.138854	7.31399e-23	5.60626e-22
TPRN	736.081	1.33032	0.0847188	1.21834e-56	3.08274e-55
ASIC3	2.66025	1.32999	1.24638	0.00409454	0.00789306
PCED1A	306.073	1.32948	0.124378	9.22078e-28	8.73244e-27
FCRLB	11.4581	1.32899	0.557833	0.000570749	0.00122782
TBC1D8	899.064	1.32868	0.0803853	1.94169e-62	5.74324e-61
USP50	2.61922	1.32821	1.24374	0.00412831	0.00795196
KLC1	993.196	1.32797	0.0776821	1.39148e-66	4.58017e-65
ZNF780A	352.298	1.32753	0.119391	8.28937e-30	8.54081e-29
CCDC7	9.6266	1.32735	0.605066	0.000894123	0.00188371
RGPD5	96.8399	1.32643	0.195959	9.32487e-13	4.18003e-12
ANKRD10	479.932	1.32601	0.0985834	2.59178e-42	4.29405e-41
ANO9	18.8905	1.32473	0.425119	7.7034e-05	0.000182058
ENO3	56.8998	1.32334	0.253533	1.14763e-08	3.82922e-08
ACAD10	383.206	1.32286	0.104993	1.82353e-37	2.57649e-36
CLASRP	436.41	1.32171	0.105659	5.73401e-37	8.00287e-36
ACTN4	18872.9	1.32063	0.0561504	2.34102e-123	2.69998e-121
GPR156	30.2891	1.31704	0.332791	4.10561e-06	1.09225e-05
ZNF778	333.571	1.31661	0.116004	6.51487e-31	7.0442e-30
SFXN2	242.297	1.31596	0.132863	3.40652e-24	2.7771e-23
PCDHGA7	52.5401	1.31585	0.257375	2.10124e-08	6.85126e-08
TUBA8	26.3176	1.31566	0.37556	2.26041e-05	5.64078e-05
YJU2B	133.967	1.31543	0.16925	6.23048e-16	3.36591e-15
LAMA3	105.394	1.31443	0.205823	1.27966e-11	5.30772e-11
TEP1	882.731	1.31356	0.0784065	4.98447e-64	1.54498e-62
DPYD	593.533	1.31349	0.0891813	3.89931e-50	8.12521e-49
LPXN	43.0177	1.31342	0.278787	1.56347e-07	4.70496e-07
KATNIP	461.45	1.31299	0.0984608	1.31978e-41	2.12969e-40
TASOR2	2094.49	1.31205	0.061054	1.83592e-103	1.40076e-101
ZNF83	126.955	1.31167	0.178996	1.89019e-14	9.42516e-14
FREM1	52.5655	1.31142	0.268803	7.03002e-08	2.17992e-07
UBR4	10469.7	1.31015	0.0561234	1.52715e-121	1.6346e-119
IHO1	4.56024	1.31007	0.911926	0.0038825	0.00750959
TRIM11	809.051	1.30924	0.0856261	8.3913e-54	1.99116e-52
PARPBP	488.501	1.30692	0.116276	2.39669e-30	2.51999e-29
AMY2B	2.59759	1.30569	1.23503	0.00441495	0.008469
HERC2	3091.71	1.30498	0.0563812	1.58983e-119	1.65409e-117
ABCB11	53.3732	1.30416	0.256843	2.69827e-08	8.69314e-08
IL17RE	31.9595	1.3039	0.325014	3.57619e-06	9.56264e-06
SLCO1A2	130.333	1.30153	0.18732	3.10874e-13	1.43818e-12
ZNF471	5.84979	1.30098	0.788756	0.00291037	0.00571623
ACBD6	265.456	1.29994	0.13012	1.57641e-24	1.30371e-23
ENSG00000284773	15.343	1.29973	0.486262	0.000316301	0.000701853
LRFN5	37.4234	1.29955	0.318589	2.79306e-06	7.52947e-06
SPG7	878.054	1.29866	0.0856796	6.78281e-53	1.56215e-51
RNF213	2904.93	1.29848	0.0622026	9.20664e-98	6.31228e-96
PRSS53	10.6546	1.29831	0.565092	0.000805566	0.00170438
TIMM23B	154.318	1.29678	0.15861	2.67434e-17	1.55607e-16
SLC25A36	461.403	1.29602	0.105275	7.85173e-36	1.05336e-34
SCLT1	178.135	1.2955	0.148058	1.99236e-19	1.286e-18
ATP6V1FNB	9.64834	1.29537	0.610663	0.00120629	0.00249545
FHIP1B	418.201	1.29529	0.102194	8.14588e-38	1.16645e-36
ZNF491	15.8897	1.29452	0.474319	0.000279645	0.000624802
ZNF696	190.088	1.29407	0.141846	6.94266e-21	4.79095e-20
CLTCL1	477.7	1.29309	0.0964645	5.75699e-42	9.43309e-41
CLK2	312.485	1.29266	0.119169	2.03263e-28	1.97399e-27
PLEKHH1	353.495	1.2926	0.111707	5.76031e-32	6.53714e-31
CNTLN	269.733	1.29223	0.13087	5.25615e-24	4.24083e-23
ZNF527	92.0429	1.29161	0.199731	8.64411e-12	3.63297e-11
TTC21A	20.4035	1.29065	0.403291	7.17677e-05	0.000170107
SLC26A5	9.55729	1.28817	0.600639	0.00118459	0.00245156
KRTAP19-3	1.80107	1.28712	1.28861	0.00411153	0.00792478
C19ORF18	3.2158	1.28671	1.13206	0.00511527	0.00970232
C21ORF62	3.7942	1.28638	1.04675	0.00508017	0.00964312
RGPD3	100.557	1.28588	0.190276	1.26995e-12	5.64011e-12
MAP7D2	84.5741	1.28531	0.207573	5.20966e-11	2.078e-10
CFAP69	15.7604	1.28514	0.457682	0.000237117	0.000533308
ADAM22	272.924	1.28487	0.137955	1.23878e-21	8.91658e-21
PCDHGA9	113.129	1.28438	0.181499	1.37598e-13	6.48251e-13
GRM7	11.0101	1.28418	0.554438	0.000824996	0.00174375
ZNF530	259.523	1.28411	0.127482	7.44458e-25	6.26119e-24
FAN1	459.797	1.28384	0.0985924	9.78419e-40	1.49609e-38
OTUD3	281.956	1.28114	0.125073	1.32315e-25	1.15392e-24
RGPD8	100.834	1.28112	0.188968	1.12446e-12	5.01492e-12
NOXRED1	8.25289	1.28067	0.643734	0.00168617	0.00342576
PPFIA4	4.06734	1.2804	0.96491	0.0048287	0.00920336
GOLGA8M	17.2893	1.27997	0.435794	0.000169224	0.000386508
MAP3K14	99.8931	1.27712	0.188215	1.10382e-12	4.9258e-12
SIPA1L1	1046.76	1.27683	0.0738219	5.67658e-68	1.94152e-66
GLYCTK	826.054	1.27631	0.104002	1.40407e-35	1.86017e-34
GRHL1	497.751	1.27579	0.0968363	1.36013e-40	2.12787e-39
DCLK2	3.94869	1.27503	0.956205	0.00488324	0.00930017
ZNF638	1673.07	1.2737	0.0765594	4.31459e-63	1.30738e-61
CSPP1	428.404	1.27369	0.106231	4.45307e-34	5.5073e-33
AKAP13	3467.24	1.27358	0.0542442	7.84611e-123	8.91102e-121
MYCBP2	2140.75	1.27219	0.062518	5.50325e-93	3.44023e-91
ERMN	7.37594	1.2713	0.67789	0.00218284	0.00436332
ZNF236	542.244	1.27093	0.0942104	2.03111e-42	3.37265e-41
ALMS1	1365.72	1.27069	0.0679034	4.51008e-79	2.01505e-77
AMDHD2	264.247	1.27047	0.124444	1.98537e-25	1.71835e-24
NBPF20	125.795	1.27027	0.169062	5.89204e-15	3.01554e-14
WDR5B	198.531	1.27026	0.144486	1.57625e-19	1.02229e-18
HCN3	42.5346	1.27005	0.285817	6.94829e-07	1.98458e-06
ZNF234	144.986	1.26928	0.163994	1.03445e-15	5.54215e-15
UBR5	2118.74	1.26918	0.0595955	1.44644e-101	1.07601e-99
COL14A1	98.0432	1.2677	0.195483	8.74609e-12	3.67375e-11
FCAR	1.84099	1.26724	1.28395	0.00431402	0.00828608
SOX15	1.83988	1.2666	1.28365	0.00432245	0.00830119
METTL22	179.061	1.26525	0.152872	1.37029e-17	8.07414e-17
TRMT44	263.77	1.26505	0.133928	3.93269e-22	2.89799e-21
TSTD1	1.76225	1.26449	1.27828	0.00440253	0.00844627
PCDHB15	12.2051	1.26398	0.552128	0.000965336	0.00202428
ZNF608	158.909	1.26361	0.163116	1.00926e-15	5.41111e-15
DCAF8	664.908	1.26218	0.0844	1.74077e-51	3.79198e-50
ITFG2	224.645	1.26201	0.132955	2.56758e-22	1.91002e-21
CCNT2	933.164	1.2593	0.0810732	2.53353e-55	6.16921e-54
ENDOV	30.2767	1.25898	0.360198	3.22743e-05	7.92763e-05
DENND3	166.176	1.257	0.150143	6.40046e-18	3.84597e-17
NBPF26	55.6667	1.25522	0.246061	3.15816e-08	1.01327e-07
BCL2L2	399.146	1.2544	0.108951	1.36955e-31	1.5263e-30
ZNF500	173.441	1.25298	0.14798	2.90429e-18	1.77966e-17
PTPRCAP	7.65509	1.24953	0.65162	0.0022075	0.00440849
NBAS	1392.9	1.24918	0.0692407	1.19566e-73	4.75644e-72
SCAPER	279.277	1.24915	0.135033	2.67896e-21	1.88541e-20
MAP3K15	121.599	1.24846	0.173443	6.90319e-14	3.31078e-13
WDFY2	620.692	1.24838	0.0858208	7.87157e-49	1.59555e-47
ABCG5	5.6749	1.24779	0.775721	0.00375958	0.007287
ZSCAN9	90.6734	1.24694	0.21022	3.17466e-10	1.20032e-09
CRYBB3	3.23964	1.24548	1.12995	0.00581024	0.0109382
CYP2C19	9.43264	1.24539	0.597775	0.00162992	0.00331872
ZNF763	7.65503	1.24537	0.652785	0.00228762	0.00455565
CTTNBP2	171.856	1.24439	0.154455	9.34123e-17	5.28035e-16
SMAD6	1085.66	1.2443	0.0974464	3.1408e-38	4.54119e-37
SMIM10L2B	37.5583	1.2412	0.305196	4.10603e-06	1.09225e-05
GPATCH2L	815.499	1.24084	0.0780558	8.88543e-58	2.35227e-56
SNAPC4	534.574	1.24068	0.0962537	6.74264e-39	9.92255e-38
SRSF11	1492.66	1.24003	0.0756961	3.45931e-61	9.84084e-60
AP3M2	301.974	1.23982	0.11301	6.81399e-29	6.75407e-28
LNP1	98.9297	1.23976	0.196727	3.31308e-11	1.33837e-10
ABCA6	14.3169	1.23943	0.474437	0.000506625	0.00109733
GEN1	509.14	1.2379	0.0931378	3.47387e-41	5.53957e-40
MRE11	556.353	1.23761	0.0937536	1.15934e-40	1.81756e-39
FAM221A	30.9925	1.23622	0.331542	1.58251e-05	3.99807e-05
ZBTB48	182.651	1.23609	0.143309	8.05769e-19	5.05406e-18
RUFY3	648.488	1.23602	0.0868159	7.26348e-47	1.36966e-45
ATP2A1	8.73384	1.23595	0.674846	0.00272921	0.00538031
DENND2B	802.883	1.2352	0.0783248	6.81625e-57	1.74248e-55
NEMF	358.553	1.23475	0.117771	1.3397e-26	1.21167e-25
FNBP4	780.211	1.23395	0.0826623	2.98237e-51	6.43068e-50
MAGI2	81.4284	1.23314	0.21808	1.73689e-09	6.20294e-09
NPIPB2	9.66454	1.23293	0.596837	0.00178579	0.00361139
FAM133B	286.572	1.23075	0.129461	2.59197e-22	1.9272e-21
KCND2	18.4658	1.23017	0.455666	0.00042517	0.000928335
PNN	804.089	1.22947	0.0928279	6.70552e-41	1.05571e-39
MRM1	61.1506	1.22892	0.256788	1.76481e-07	5.28944e-07
SCN1B	48.4913	1.22785	0.263376	3.20853e-07	9.43968e-07
ZNF215	121.896	1.2278	0.16915	4.9076e-14	2.37294e-13
SPARCL1	5.54763	1.2269	0.871075	0.00529737	0.0100222
PCDHGB1	133.521	1.22639	0.164945	1.32928e-14	6.68819e-14
CDH26	5.40059	1.22604	0.834205	0.00493599	0.00939461
LRGUK	7.11947	1.22564	0.76199	0.00408178	0.00787152
EPG5	782.248	1.22323	0.0802726	2.82401e-53	6.5445e-52
UPB1	69.2669	1.22309	0.232561	1.63163e-08	5.37303e-08
ZNF587	1232.14	1.22262	0.0689677	3.74958e-71	1.39815e-69
GPC2	12.1745	1.22243	0.508968	0.000917656	0.00192974
ENOSF1	492.866	1.22191	0.0974466	6.48074e-37	9.02813e-36
BCLAF3	238.391	1.22169	0.134796	1.72431e-20	1.17036e-19
FRYL	697.553	1.22007	0.0889478	1.16743e-43	2.02436e-42
ACACB	340.022	1.2195	0.114397	2.20554e-27	2.0573e-26
SYN3	50.5399	1.21857	0.260092	3.01747e-07	8.89693e-07
TAF1	394.334	1.21799	0.102113	1.22044e-33	1.48347e-32
PRRC2C	6631.24	1.21755	0.0700366	1.60574e-68	5.62124e-67
ZNF528	115.367	1.21641	0.177699	9.92879e-13	4.44272e-12
RBM28	1536.21	1.21613	0.0620092	1.83026e-86	9.7252e-85
PMS1	350.679	1.21598	0.109324	1.40245e-29	1.43604e-28
PLEKHG3	1389.35	1.2144	0.0684534	3.07526e-71	1.1554e-69
GSAP	67.8685	1.21414	0.230107	1.55676e-08	5.139e-08
TOP3B	377.595	1.21282	0.110918	1.1521e-28	1.12992e-27
BRD1	794.191	1.21261	0.0791056	7.3676e-54	1.75665e-52
ZDHHC17	541.995	1.2125	0.0934703	2.62317e-39	3.93423e-38
LENEP	2.561	1.21214	1.20365	0.00580918	0.0109376
ITPR1	266.779	1.21189	0.122913	8.97848e-24	7.20117e-23
KANK2	750.726	1.21147	0.0911424	3.85402e-41	6.11954e-40
FAT4	1322.25	1.21066	0.070334	3.2426e-67	1.08412e-65
ZXDC	856.894	1.21022	0.0835118	2.07615e-48	4.13508e-47
MLH3	336.737	1.20974	0.121539	3.55464e-24	2.88994e-23
CEP128	143.905	1.20968	0.160103	5.76083e-15	2.95042e-14
AVIL	6.78163	1.20936	0.692074	0.00350514	0.00681515
MCTS1	320.239	1.20896	0.117551	1.21718e-25	1.06462e-24
PHF14	1079.78	1.2084	0.0762009	1.90158e-57	4.95476e-56
ZNF589	177.165	1.20816	0.153462	4.8791e-16	2.64932e-15
BRIP1	581.541	1.20556	0.0922441	7.57092e-40	1.16364e-38
IQGAP2	1734.72	1.20469	0.0871484	2.84856e-44	5.02738e-43
L3HYPDH	91.3674	1.20459	0.194446	7.74764e-11	3.05754e-10
CEP350	1559.01	1.20456	0.0807566	4.0449e-51	8.67147e-50
SPECC1	2129.48	1.20453	0.0566294	3.37455e-101	2.47323e-99
AXDND1	4.04123	1.20176	0.949886	0.00659262	0.0123145
ABCC3	417.201	1.20013	0.104408	2.17741e-31	2.40859e-30
WNT2B	3.53597	1.19919	1.01507	0.00691619	0.0128817
DEPDC5	203.122	1.19796	0.136093	2.01524e-19	1.30021e-18
RGPD6	113.161	1.19592	0.178303	2.82017e-12	1.2319e-11
PAX6	168.935	1.19583	0.155053	1.82585e-15	9.67522e-15
DISC1	64.9627	1.19575	0.230249	2.65009e-08	8.55086e-08
ATAD5	603.737	1.19561	0.0974571	2.13953e-35	2.80952e-34
PTCH2	16.0535	1.19537	0.467174	0.000727537	0.00154743
SYNE1	864.952	1.19323	0.0781649	2.11936e-53	4.94229e-52
TIA1	1097	1.19177	0.0888557	8.328e-42	1.35414e-40
ZNF446	109.633	1.19097	0.183927	1.36081e-11	5.63018e-11
TICRR	1289.4	1.18882	0.0673173	1.42907e-70	5.23686e-69
SH3BP2	148.263	1.1866	0.15671	5.635e-15	2.88896e-14
SPAG8	5.51149	1.18647	0.7595	0.00505664	0.0096009
PCDHA9	4.28278	1.18644	0.876965	0.00646844	0.0120993
CEP295NL	2.3977	1.18375	1.17899	0.00650107	0.0121588
ENSG00000286185	17.0797	1.18338	0.42321	0.000421736	0.000921109
CHM	7.99132	1.18214	0.721984	0.00462885	0.00885306
MON2	1788.19	1.18197	0.0612607	1.04013e-83	5.1412e-82
AFDN	5978.73	1.18135	0.0458077	2.03669e-147	3.40471e-145
FAM229A	4.03291	1.18022	0.967364	0.00728937	0.0135327
UPF3B	77.8798	1.17964	0.215552	6.29091e-09	2.14966e-08
PPIH	328.344	1.17937	0.124743	5.36098e-22	3.91752e-21
NR2C1	470.277	1.17829	0.0965734	5.2454e-35	6.7568e-34
HECW1	113.127	1.1778	0.17594	3.33815e-12	1.44922e-11
NEK10	76.23	1.17777	0.216269	7.3626e-09	2.50436e-08
KCNIP2	3.01474	1.17701	1.08657	0.00737509	0.0136782
PHLDB2	3107.41	1.17679	0.0567029	2.01315e-96	1.34312e-94
N6AMT1	104.292	1.17619	0.187936	5.90461e-11	2.34764e-10
NBPF10	87.7429	1.17583	0.203974	1.20757e-09	4.3788e-09
PRELID3A	111.757	1.17536	0.185793	3.84356e-11	1.54636e-10
ZNF251	105.047	1.17434	0.185262	3.55981e-11	1.43531e-10
KRTAP20-3	3.5897	1.17389	1.00783	0.00758329	0.0140311
UVSSA	768.306	1.17354	0.0849311	3.51116e-44	6.16027e-43
ZSCAN16	32.734	1.17348	0.315603	2.29626e-05	5.72641e-05
YEATS2	1303.34	1.17261	0.0745983	1.99461e-56	5.02127e-55
WRN	794.608	1.17218	0.0786804	6.03496e-51	1.28269e-49
ZC3H13	739.202	1.17171	0.0967325	1.58197e-34	1.99294e-33
OTOGL	60.7124	1.17095	0.244013	2.20988e-07	6.57572e-07
CYP2C8	5.91606	1.17041	0.761697	0.00556352	0.0105043
ZNF17	139.238	1.16968	0.175309	4.02006e-12	1.73565e-11
EPHA6	29.1378	1.16936	0.354267	0.00010102	0.000236205
GON4L	1401.13	1.16914	0.0638066	9.81676e-76	4.12581e-74
JRK	553.075	1.16868	0.0973214	5.68617e-34	6.99164e-33
FAM72A	47.8683	1.16864	0.266396	1.52492e-06	4.2202e-06
OPLAH	358.578	1.16858	0.119066	1.69003e-23	1.3315e-22
KIAA1109	1079.71	1.16804	0.0740808	9.48304e-57	2.41177e-55
SH3PXD2A	2070.31	1.16788	0.0579643	5.09403e-91	3.01948e-89
MTCP1	28.5239	1.16719	0.364083	0.000138602	0.000319015
KLHDC4	493.864	1.16596	0.0995328	1.92413e-32	2.2365e-31
FRMD4A	9.88491	1.16461	0.563607	0.00244671	0.00485362
ZRSR2	70.3638	1.16412	0.222328	2.44865e-08	7.91978e-08
NES	7028.91	1.16392	0.0588018	6.22458e-88	3.42998e-86
FAM219B	339.65	1.16357	0.113049	1.35321e-25	1.17944e-24
RASEF	793.845	1.16297	0.080966	1.60494e-47	3.09706e-46
SMIM17	8.99627	1.16279	0.58082	0.00277787	0.00547117
MS4A4E	91.0606	1.16174	0.201042	1.18403e-09	4.29762e-09
PTPRM	1184.95	1.16154	0.0699595	1.23343e-62	3.69981e-61
ZNF749	230.234	1.16098	0.126759	9.26951e-21	6.36124e-20
ZNF322	362.765	1.16054	0.111827	5.632e-26	4.99064e-25
EDRF1	476.355	1.1604	0.0975701	2.35438e-33	2.84092e-32
TOGARAM2	2.9771	1.16015	1.07998	0.00781233	0.014428
NIPSNAP3B	14.4146	1.16004	0.46679	0.00103914	0.00216683
ZNF266	210.444	1.16	0.14375	1.22585e-16	6.89272e-16
C9ORF24	2.35889	1.15995	1.16918	0.00701185	0.0130501
BRWD1	878.915	1.15917	0.0896605	5.75696e-39	8.49722e-38
RTEL1	355.463	1.15903	0.110239	1.35494e-26	1.2238e-25
HEATR5B	601.616	1.1588	0.0881634	3.42868e-40	5.33598e-39
C17ORF107	10.397	1.15824	0.593669	0.00310572	0.00607986
PRPF3	642.177	1.15816	0.0858243	3.13646e-42	5.17917e-41
CAD	1450.72	1.15767	0.0701106	5.67551e-62	1.64922e-60
RIPOR3	12.2104	1.15679	0.509136	0.00169078	0.00343325
ZNF556	3.56586	1.15646	1.00988	0.00808622	0.0149003
NPFF	2.33943	1.15619	1.16788	0.00709323	0.0131933
ENSG00000267179	6.60792	1.15553	0.696191	0.00499198	0.00949388
CTNND1	4232.36	1.15456	0.0565017	1.60184e-93	1.01847e-91
KRTAP19-5	5.00047	1.15434	0.804003	0.00667471	0.0124538
PCDHB4	79.2155	1.15382	0.235738	1.49109e-07	4.49441e-07
FYB2	17.1918	1.15279	0.435921	0.000733587	0.00155963
DMXL2	1586.77	1.15266	0.0730589	8.58444e-57	2.19073e-55
PPP1R12B	915.427	1.15242	0.0906609	9.69853e-38	1.38213e-36
JMJD1C	762.041	1.15211	0.0892192	7.20555e-39	1.05724e-37
ACACA	3490.36	1.15081	0.0561959	6.53468e-94	4.17266e-92
ZNF225	85.3492	1.14829	0.210543	8.02389e-09	2.72183e-08
CCDC9B	29.7338	1.14796	0.329954	6.17322e-05	0.000147306
TAF1L	25.7202	1.14793	0.35649	0.000146212	0.000335701
ABCC6	1738.97	1.14752	0.0663649	1.0793e-67	3.64122e-66
ZNF100	470.151	1.14606	0.0987039	6.97563e-32	7.89828e-31
DPH6	135.805	1.14587	0.16377	4.66699e-13	2.13385e-12
MSH3	273.141	1.14559	0.120362	3.33746e-22	2.4667e-21
C4A	60.0053	1.14435	0.236502	2.05105e-07	6.11656e-07
TMEM80	104.845	1.14423	0.184753	1.0217e-10	4.00024e-10
IFT172	86.6885	1.14353	0.202746	2.86122e-09	1.0047e-08
DNAH12	4.1044	1.14342	0.858584	0.00770113	0.0142368
C4B	63.1862	1.14301	0.233674	1.58822e-07	4.77558e-07
SLC25A37	139.725	1.14291	0.162233	3.35446e-13	1.54993e-12
ZNF497	25.538	1.14279	0.352751	0.000140954	0.000324179
GAS2L3	1877.27	1.1425	0.0659291	5.66231e-68	1.9411e-66
SARM1	96.5165	1.14035	0.198326	1.53501e-09	5.51107e-09
LTO1	534.51	1.13857	0.0945374	4.16717e-34	5.1709e-33
ASH1L	2369.46	1.13848	0.0643966	1.23342e-70	4.53107e-69
NBPF9	244.268	1.1377	0.126809	5.63542e-20	3.72308e-19
RAB40A	2.39876	1.13753	1.16397	0.00747554	0.0138438
SPG11	998.87	1.13746	0.0711118	2.79946e-58	7.49108e-57
ZNF600	132.046	1.13736	0.163781	6.9968e-13	3.16408e-12
OGT	1241.78	1.1371	0.0660398	3.94209e-67	1.31209e-65
MYH10	3702.11	1.13675	0.0556763	2.41636e-93	1.52333e-91
ZMYND8	968.219	1.13612	0.0754914	7.05943e-52	1.556e-50
ZNF799	126.761	1.13609	0.168622	2.95821e-12	1.28955e-11
FBXO48	57.2456	1.13602	0.240736	3.80908e-07	1.11426e-06
EFCAB3	5.19809	1.13555	0.805387	0.00736537	0.0136636
C9ORF72	43.4015	1.13502	0.272523	4.67437e-06	1.23923e-05
NVL	571.771	1.13475	0.092452	2.52579e-35	3.30507e-34
ZNF383	104.757	1.1344	0.186765	2.23932e-10	8.5471e-10
ZNF774	32.1647	1.13322	0.342494	0.000118123	0.000274085
ZNF133	124.496	1.13312	0.171936	8.10266e-12	3.41505e-11
ANKRD13D	901.323	1.133	0.0787241	1.19143e-47	2.30508e-46
GOLGA4	1149.5	1.13269	0.0796616	1.43859e-46	2.68886e-45
DMTF1	478.921	1.13237	0.0967831	2.58458e-32	2.98088e-31
PRKDC	15786.9	1.13163	0.0532217	5.2746e-101	3.80949e-99
DAAM1	807.604	1.13124	0.0918698	1.56814e-35	2.072e-34
FBXO46	386.884	1.13093	0.101424	1.44619e-29	1.47981e-28
OR10A2	3.07419	1.13057	1.07159	0.00862987	0.0158376
IRF9	44.4582	1.12901	0.26744	3.77361e-06	1.00652e-05
NOPCHAP1	1185.78	1.12881	0.0682691	4.33191e-62	1.27121e-60
CWC27	298.78	1.12873	0.125098	3.66504e-20	2.44852e-19
CREBRF	152.573	1.12872	0.178798	5.08879e-11	2.03196e-10
FRAS1	4614.06	1.12827	0.0577874	1.4363e-85	7.47176e-84
PLGLB2	12.1193	1.12744	0.492374	0.00188513	0.00379937
ZFYVE27	314.604	1.12694	0.120671	1.9677e-21	1.40007e-20
VPS13D	2152.93	1.12626	0.065239	1.87492e-67	6.28266e-66
ATP8A1	18.7543	1.12623	0.395215	0.000489752	0.00106249
TANC1	936.751	1.12618	0.074255	1.24544e-52	2.84196e-51
KLKB1	21.515	1.12443	0.405093	0.000603833	0.00129487
C5ORF63	69.1757	1.12411	0.225209	1.04142e-07	3.18354e-07
RIC8B	409.74	1.12406	0.0992455	2.03282e-30	2.14651e-29
LPIN1	528.139	1.12361	0.0943832	2.34515e-33	2.83207e-32
MED23	632.89	1.12236	0.0879811	6.04272e-38	8.68634e-37
RANBP2	2682.9	1.12227	0.0868442	7.09379e-39	1.04187e-37
TPH1	11.2934	1.12114	0.512102	0.00238405	0.0047369
TBC1D19	95.6418	1.11991	0.193505	1.33734e-09	4.8364e-09
ZNF75D	137.736	1.11966	0.160089	5.27636e-13	2.4036e-12
ZNF202	205.336	1.11879	0.138491	1.33721e-16	7.5047e-16
TIGD7	100.039	1.11833	0.186293	3.69097e-10	1.38988e-09
HYAL1	19.1025	1.11783	0.406479	0.000668167	0.00142707
DIS3L2	470.757	1.11721	0.0970557	2.48314e-31	2.73863e-30
DOCK4	1450.09	1.11691	0.0643082	3.15522e-68	1.0917e-66
ZNF680	276.149	1.11655	0.132476	7.25585e-18	4.33719e-17
WDR33	2415.64	1.11459	0.0548738	2.24481e-92	1.36319e-90
KCNMA1	6.06296	1.11419	0.693588	0.00637291	0.0119341
TARBP1	377.881	1.11414	0.102844	5.15046e-28	4.91839e-27
CATSPERE	6.76695	1.11366	0.666461	0.00586083	0.0110279
KIAA1217	842.104	1.11364	0.0779959	6.57568e-47	1.24469e-45
DDX60L	147.431	1.11362	0.157631	3.25866e-13	1.50613e-12
CCDC74B	5.67198	1.11347	0.719908	0.00688878	0.0128339
DYNLT4	2.95985	1.1131	1.07396	0.00909384	0.0166255
ZNF765	285.306	1.11257	0.116066	1.96286e-22	1.47121e-21
BAZ2B	315.269	1.10985	0.123457	5.2999e-20	3.50453e-19
RGPD4	87.4695	1.10979	0.195971	2.87732e-09	1.01012e-08
RTL10	847.612	1.10966	0.0783765	3.70725e-46	6.88594e-45
CCDC168	4.45895	1.1094	0.807217	0.00842726	0.0154848
IFT74	77.0338	1.10929	0.208093	1.85529e-08	6.0813e-08
ZCCHC8	584.931	1.10924	0.0863302	1.93743e-38	2.81496e-37
AOPEP	341.201	1.10881	0.114327	6.62522e-23	5.08617e-22
PDK1	237.596	1.10871	0.139846	4.69186e-16	2.55137e-15
OGDHL	5.38835	1.10847	0.747794	0.00757624	0.0140233
BDP1	690.746	1.1083	0.0855071	4.50263e-39	6.67232e-38
IP6K2	856.544	1.10823	0.0872442	1.27234e-37	1.80973e-36
SPATA5L1	217.736	1.10771	0.134498	3.79598e-17	2.19326e-16
ANKRD50	900.055	1.10729	0.0815938	1.33725e-42	2.22796e-41
KIF24	271.968	1.10729	0.119297	3.61482e-21	2.52139e-20
ACAD11	298.627	1.10397	0.115336	2.31405e-22	1.72573e-21
KIFC1	1053.47	1.10382	0.0732507	5.90136e-52	1.30655e-50
CATSPERB	10.2042	1.10311	0.53995	0.00342293	0.00666924
MDM1	129.259	1.10275	0.178526	1.33334e-10	5.17813e-10
CHST12	592.555	1.10265	0.0931955	6.04528e-33	7.17811e-32
WDFY3	1373.4	1.1026	0.0663904	1.40626e-62	4.19919e-61
TFB1M	185.165	1.10206	0.156815	4.43131e-13	2.02921e-12
ZNF175	60.8159	1.10195	0.239057	7.4047e-07	2.10766e-06
CRYBG2	112.539	1.10169	0.180176	1.97875e-10	7.5915e-10
ZNF335	633.584	1.10095	0.0941856	3.28039e-32	3.75139e-31
GCKR	28.2192	1.10049	0.337401	0.000161264	0.000368667
RALGPS1	91.6373	1.10039	0.207303	2.17263e-08	7.06543e-08
PCSK4	11.5463	1.10027	0.504316	0.00268049	0.00529337
FTCD	21.2971	1.09991	0.395389	0.000671254	0.00143326
MED17	239.885	1.09959	0.125602	4.53025e-19	2.87302e-18
FHDC1	72.1263	1.0987	0.22043	1.19757e-07	3.63324e-07
RBM26	1215.62	1.09851	0.0729218	6.46387e-52	1.42685e-50
DYNC2I1	82.9769	1.09711	0.206872	2.25876e-08	7.32791e-08
PARP6	307.913	1.0971	0.12785	2.08887e-18	1.28795e-17
NDUFAF5	395.252	1.09704	0.122841	9.47667e-20	6.21392e-19
ENC1	2766.91	1.09655	0.0662193	3.21409e-62	9.45045e-61
PLEKHA7	435.311	1.09602	0.0983077	1.66453e-29	1.69855e-28
ZNF529	170.324	1.09569	0.147393	2.30409e-14	1.14002e-13
CCDC127	319.707	1.09532	0.118563	5.6599e-21	3.91847e-20
HSPG2	12497.5	1.09487	0.0559612	7.30126e-86	3.82493e-84
DAPK2	52.4592	1.09473	0.25087	2.35037e-06	6.39167e-06
ZNF714	1827.3	1.09471	0.0685093	4.21096e-58	1.12479e-56
MED7	122.127	1.09412	0.167987	1.57242e-11	6.47868e-11
RASGEF1B	50.0185	1.09388	0.265459	6.74485e-06	1.763e-05
PCSK5	354	1.09386	0.105962	1.27245e-25	1.11231e-24
CNKSR2	314.099	1.09358	0.119308	1.11415e-20	7.62477e-20
GIGYF2	1675.98	1.09219	0.0614699	2.98357e-71	1.12379e-69
PRDM11	65.5527	1.09109	0.229511	3.88034e-07	1.13466e-06
WDR7	470.523	1.09081	0.102253	3.35186e-27	3.09745e-26
CEP192	2149.73	1.08945	0.0647827	4.39368e-64	1.36755e-62
TNRC6A	1084.95	1.08825	0.0756437	1.50693e-47	2.91171e-46
PITPNM3	33.2846	1.08789	0.303658	5.67268e-05	0.000135933
ZNF557	253.238	1.08656	0.145882	2.13538e-14	1.05936e-13
FUT3	19.3879	1.08625	0.389479	0.000703983	0.00150012
ENSG00000268750	40.1734	1.08614	0.280308	1.89519e-05	4.76134e-05
PCDHGA10	316.525	1.08538	0.112944	1.70416e-22	1.28182e-21
SETD6	222.587	1.08396	0.134905	2.15806e-16	1.19939e-15
AGBL3	79.2833	1.08359	0.20749	3.67424e-08	1.17257e-07
RAD52	129.632	1.08301	0.165627	1.37964e-11	5.70494e-11
UNK	346.654	1.08276	0.109741	1.38104e-23	1.09351e-22
ZNF839	143.844	1.08224	0.155619	8.00404e-13	3.60424e-12
R3HCC1L	184.462	1.08214	0.142346	6.69632e-15	3.41191e-14
VPS13C	1477.77	1.0821	0.0772879	3.75679e-45	6.8246e-44
SLFN12	202.078	1.08174	0.138314	1.21345e-15	6.48246e-15
CEP250	1006.62	1.08165	0.0724173	4.68574e-51	1.00309e-49
FBF1	158.752	1.08074	0.1503	1.47611e-13	6.94329e-13
TUT7	453.527	1.0803	0.0981788	8.89334e-29	8.7684e-28
LYSMD4	240.013	1.08013	0.136567	6.03826e-16	3.26325e-15
ZNF441	55.4794	1.08002	0.250874	3.23567e-06	8.68803e-06
SHROOM3	866.891	1.07995	0.0828563	1.91685e-39	2.88945e-38
FER1L5	2.89503	1.07976	1.0551	0.0102732	0.0186123
GOLGB1	1260.04	1.0789	0.0924242	4.25447e-32	4.85414e-31
PARP4	1033.35	1.07767	0.0756287	1.11743e-46	2.09679e-45
ASXL1	3836.8	1.0774	0.0564418	7.85449e-82	3.72163e-80
ZNF525	104.039	1.07694	0.200286	1.63133e-08	5.37303e-08
TADA2A	226.135	1.0765	0.13917	2.42812e-15	1.27562e-14
LBHD1	227.41	1.07605	0.146351	4.54195e-14	2.199e-13
JMJD7	40.3765	1.07578	0.301958	6.4282e-05	0.000153095
RPS6KL1	69.1846	1.0757	0.218946	1.87741e-07	5.61787e-07
PCBD2	253.4	1.07552	0.129117	1.93082e-17	1.13142e-16
ATR	838.318	1.07534	0.0781794	1.18757e-43	2.0545e-42
MMP28	4.72073	1.07418	0.777912	0.00962066	0.0175176
DMPK	97.299	1.07413	0.193477	6.22069e-09	2.12615e-08
MYOM1	23.3377	1.07331	0.358111	0.000415939	0.000909515
ARHGEF28	615.611	1.07265	0.0841069	7.46629e-38	1.07017e-36
OXTR	18.6806	1.07213	0.39399	0.00090213	0.00189923
MOV10	1680.29	1.07133	0.0608252	4.95842e-70	1.80812e-68
WTIP	211.398	1.07126	0.146766	6.86654e-14	3.2955e-13
RGPD2	19.609	1.0708	0.388496	0.000827683	0.00174919
CHD8	3452.02	1.07019	0.0552175	2.84362e-84	1.41496e-82
SYCP2	14.8818	1.07008	0.48818	0.00304688	0.0059686
HECTD1	12636.2	1.06975	0.0554087	1.21445e-83	5.98298e-82
C2CD3	642.944	1.06954	0.0843229	1.83585e-37	2.59144e-36
ARHGEF26	624.099	1.06897	0.0875304	6.72391e-35	8.60175e-34
ZNF552	186.311	1.06894	0.143308	2.08914e-14	1.03815e-13
MUC3A	87.1644	1.06851	0.200121	2.06852e-08	6.75344e-08
ZNF708	388.469	1.06841	0.114643	2.89448e-21	2.03324e-20
KIF5A	32.6201	1.06826	0.319727	0.000143626	0.000329917
LCAT	80.5126	1.06796	0.220601	2.7675e-07	8.18587e-07
CLEC4A	3.12943	1.06755	0.948041	0.0112877	0.0203192
NRBP2	55.203	1.06691	0.247569	3.34129e-06	8.9619e-06
HCFC2	185.869	1.06618	0.153645	9.41767e-13	4.22036e-12
MTERF4	301.207	1.06586	0.114255	2.67057e-21	1.88039e-20
HOXC5	21.841	1.06549	0.402824	0.00113271	0.00234976
CRTC1	265.684	1.06523	0.129819	5.65509e-17	3.23228e-16
ZMYM6	135.163	1.06428	0.163706	1.89118e-11	7.75552e-11
BRD8	567.35	1.06407	0.0883799	5.62797e-34	6.9258e-33
SLC5A3	1078.89	1.0635	0.0739936	1.98335e-47	3.80752e-46
RBBP6	798.752	1.06331	0.0863993	2.13696e-35	2.80863e-34
SLC25A16	398.605	1.06296	0.104736	8.49772e-25	7.11876e-24
RAPGEF6	406.043	1.0629	0.10079	1.35558e-26	1.2238e-25
PANK2	883.531	1.06272	0.0860582	1.27337e-35	1.69305e-34
ZFP62	173.951	1.06259	0.143915	3.77049e-14	1.83625e-13
ZNF131	559.345	1.0623	0.0910651	4.93082e-32	5.61721e-31
SLC5A9	92.6885	1.06209	0.192831	8.31898e-09	2.81423e-08
PPP1R9B	396.059	1.06184	0.103242	2.10221e-25	1.81841e-24
PAN2	424.236	1.0608	0.0983142	9.87785e-28	9.34283e-27
PARD3B	392.788	1.06054	0.107728	1.84492e-23	1.45001e-22
ZNF20	32.9198	1.0605	0.316029	0.000141481	0.000325341
ZBED5	237.312	1.06028	0.127035	1.7653e-17	1.03647e-16
MYO7A	224.444	1.0597	0.136548	2.10267e-15	1.10895e-14
HELZ2	1146.44	1.05909	0.0698263	1.52741e-52	3.46945e-51
DNAJC27	31.6558	1.05859	0.325753	0.000202848	0.000458728
ZSCAN20	85.5113	1.05844	0.203389	4.44597e-08	1.40799e-07
ITPR2	706.796	1.0584	0.0853114	6.3148e-36	8.50241e-35
YTHDC2	569.925	1.05792	0.0883198	1.20573e-33	1.46679e-32
ZNF737	247.905	1.05787	0.132823	4.16829e-16	2.27331e-15
C17ORF100	20.546	1.05738	0.384019	0.000888673	0.00187249
CCDC81	4.34251	1.05714	0.800187	0.010811	0.019506
C1ORF112	448.82	1.05634	0.0963791	1.54803e-28	1.51026e-27
ZBED6	1398.71	1.05585	0.0687379	8.00712e-54	1.90303e-52
CUL7	671.252	1.05563	0.0849532	4.97643e-36	6.71254e-35
ZNF558	183.577	1.05551	0.144312	6.47487e-14	3.11556e-13
CEP95	276.111	1.05535	0.125657	1.15215e-17	6.81307e-17
ALPK3	154.25	1.05514	0.157061	4.53673e-12	1.95023e-11
NFIB	183.176	1.05511	0.143008	4.02821e-14	1.95919e-13
CALCB	8.98304	1.05444	0.574536	0.00605645	0.0113801
LIF	15.2149	1.05355	0.432576	0.00198064	0.00398269
ZNF701	15.7821	1.05278	0.428631	0.00189691	0.00382208
ZNF878	21.415	1.05201	0.372601	0.000753769	0.0016014
PCLO	14.9415	1.05156	0.440507	0.0022272	0.00444484
SLFN13	44.2512	1.05156	0.272066	2.27098e-05	5.66621e-05
C5AR2	4.0988	1.04984	0.843114	0.0116799	0.0209922
ZNF549	4.2072	1.04941	0.890729	0.0120236	0.0215657
TTF2	506.846	1.04923	0.0915786	5.78771e-31	6.26707e-30
PTCD3	975.035	1.04858	0.0761207	9.72295e-44	1.69191e-42
SPSB2	112.127	1.04845	0.193871	1.52357e-08	5.0328e-08
TASP1	201.919	1.04797	0.146111	1.88024e-13	8.80523e-13
ENSG00000273217	266.356	1.04787	0.120913	1.16996e-18	7.29074e-18
PIK3C2G	50.5758	1.04765	0.265732	1.69398e-05	4.27026e-05
S100PBP	323.837	1.04741	0.111404	1.41908e-21	1.01946e-20
PDPR	2560.64	1.04717	0.058657	7.58155e-72	2.8997e-70
ENSG00000237378	1.52127	1.04654	1.173	0.00886351	0.0162289
ATAT1	62.0871	1.04632	0.227285	9.4525e-07	2.66504e-06
GSG1	2.73612	1.0462	1.02918	0.0117251	0.0210633
ENSG00000285253	115.908	1.04605	0.176117	7.06692e-10	2.61157e-09
NAALAD2	151.51	1.04437	0.15453	3.56585e-12	1.54402e-11
TENM1	167.902	1.0437	0.148778	5.92236e-13	2.69376e-12
PIDD1	71.3289	1.04353	0.217961	3.93909e-07	1.15049e-06
COG3	659.882	1.0427	0.084922	3.24367e-35	4.22356e-34
CCDC66	38.8137	1.03996	0.286172	5.75259e-05	0.000137644
CPS1	191.928	1.03996	0.138982	1.91952e-14	9.56095e-14
CEP72	228.388	1.03985	0.134194	2.45829e-15	1.29056e-14
MIPOL1	62.6895	1.03866	0.228772	1.30801e-06	3.64294e-06
GPALPP1	197.432	1.03825	0.138914	2.06045e-14	1.02458e-13
GPATCH2	416.13	1.03785	0.112164	5.9486e-21	4.1107e-20
ZNF181	125.093	1.0378	0.187921	8.33485e-09	2.81832e-08
PI15	23.8668	1.03777	0.356237	0.000624671	0.00133744
NFATC2IP	846.993	1.03742	0.0816335	1.48338e-37	2.1059e-36
NAA80	93.0162	1.03708	0.198997	4.60361e-08	1.4545e-07
RELL2	67.0269	1.03666	0.226667	1.12755e-06	3.15808e-06
DNAAF9	302.303	1.03637	0.118558	6.25834e-19	3.94708e-18
FGD4	783.943	1.03569	0.0812809	9.67524e-38	1.38014e-36
FAM193B	382.002	1.03507	0.117888	4.45985e-19	2.83079e-18
CCDC191	25.6713	1.03373	0.351778	0.000590809	0.00126845
MROH1	293.459	1.03335	0.11755	4.07967e-19	2.59169e-18
ERN1	457.061	1.0331	0.0955622	8.56548e-28	8.12219e-27
ZNF671	56.5994	1.03295	0.244836	5.64543e-06	1.48765e-05
PILRA	2.73723	1.03256	1.02591	0.0122933	0.0220096
KIF15	415.244	1.03219	0.102807	2.83412e-24	2.31809e-23
MACC1	10.6151	1.03217	0.501757	0.00470266	0.00898154
NBPF14	108.785	1.03188	0.184396	5.59897e-09	1.92249e-08
RELCH	556.486	1.03188	0.0900057	5.59778e-31	6.06583e-30
SPATA5	624.011	1.0317	0.0884879	5.81141e-32	6.5901e-31
CARF	92.2939	1.03129	0.204483	1.13487e-07	3.45359e-07
LARP1B	382.135	1.03117	0.105418	3.76835e-23	2.92312e-22
ZNF34	39.6808	1.03088	0.280213	5.04478e-05	0.000121529
BRCA2	1033.5	1.03084	0.0923744	1.81893e-29	1.8485e-28
OR2M3	2.8148	1.03057	1.03046	0.012312	0.0220351
MKRN3	326.728	1.0302	0.114856	8.27619e-20	5.43875e-19
SYNGAP1	41.8025	1.02993	0.272665	3.48229e-05	8.52972e-05
TLE4	257.676	1.02836	0.122523	1.31259e-17	7.74028e-17
ZSCAN12	350.995	1.02828	0.108958	1.07327e-21	7.74776e-21
PTRH2	250.552	1.02799	0.133343	3.47336e-15	1.80814e-14
NUDCD1	298.331	1.02745	0.112431	1.77603e-20	1.20382e-19
RRBP1	7478.9	1.02719	0.0557102	1.89355e-76	8.09549e-75
ZNF655	983.813	1.02688	0.0762089	6.36852e-42	1.04122e-40
FSCB	3.09056	1.02667	0.939694	0.0132283	0.0235786
CUL9	281.984	1.02632	0.121073	6.46384e-18	3.88091e-17
ZNF852	365.462	1.026	0.107184	2.95746e-22	2.19238e-21
LRP1	19149.9	1.02589	0.0526684	4.91345e-85	2.51211e-83
KCNN3	1.52238	1.02506	1.16449	0.00946766	0.0172622
COL4A5	721.573	1.02504	0.0789997	4.89398e-39	7.24505e-38
RSRC2	337.135	1.02503	0.114489	9.75037e-20	6.38214e-19
TYW1B	199.796	1.02455	0.139917	6.70926e-14	3.22313e-13
AASS	443.019	1.02451	0.111881	1.50871e-20	1.02636e-19
UGT1A5	1.52017	1.02382	1.16385	0.00950878	0.0173287
RNF112	1.52017	1.02382	1.16385	0.00950878	0.0173287
ZDHHC23	355.624	1.02367	0.10765	5.46712e-22	3.99116e-21
DOP1A	322.796	1.02344	0.112507	2.64332e-20	1.77871e-19
CLEC18B	3.1078	1.02235	0.933349	0.0134682	0.0239746
KRIT1	264.628	1.02013	0.123518	4.17026e-17	2.40113e-16
SUMO4	18.3024	1.02	0.396879	0.00169026	0.00343266
POLA1	1256.71	1.01987	0.0696595	4.55626e-49	9.32435e-48
LEKR1	13.8015	1.01963	0.453807	0.00349089	0.00679099
UBR2	999.393	1.0195	0.0731118	1.00444e-44	1.80485e-43
PPP1R13B	380.548	1.01945	0.106132	2.18856e-22	1.63461e-21
PRKN	6.56467	1.01911	0.685708	0.0109737	0.0197851
NFIA	743.385	1.01826	0.0886515	4.5409e-31	4.93495e-30
EIF4A2	3504.35	1.01795	0.0631556	5.65953e-59	1.53935e-57
GGT7	237.53	1.01695	0.133101	6.14454e-15	3.14261e-14
RECQL5	271.434	1.01677	0.118872	3.4369e-18	2.09395e-17
CDK5RAP2	2510.21	1.01642	0.0634417	2.71303e-58	7.27286e-57
PRDM10	307.897	1.01628	0.12013	7.71152e-18	4.60401e-17
CHD9	558.109	1.0158	0.101384	3.66759e-24	2.97851e-23
ATXN7L1	121.274	1.0154	0.175256	1.86919e-09	6.64036e-09
MICALL2	115.803	1.01477	0.188737	2.0275e-08	6.6268e-08
ANXA8	66.9713	1.01368	0.230384	2.71724e-06	7.3397e-06
KDM3A	403.165	1.01326	0.108754	3.50863e-21	2.45077e-20
ENGASE	127.964	1.01301	0.164581	2.08027e-10	7.96659e-10
ARSG	78.2936	1.01276	0.213933	5.69593e-07	1.63883e-06
REV1	471.605	1.01272	0.099201	5.35667e-25	4.53853e-24
PBRM1	1106.69	1.01254	0.0719233	1.55878e-45	2.8561e-44
JARID2	384.345	1.00981	0.102641	2.29028e-23	1.79341e-22
SMC4	2748.93	1.00899	0.0658105	1.42838e-53	3.37324e-52
EVC	167.748	1.00867	0.162089	1.37423e-10	5.32719e-10
TLCD5	30.0481	1.0085	0.327126	0.000426409	0.000930631
CLCF1	174.021	1.00842	0.145404	1.16417e-12	5.18425e-12
TAS2R38	2.09845	1.00838	1.09729	0.0117735	0.0211348
KCNE5	14.5947	1.00803	0.436173	0.00323007	0.00631083
KRTAP22-1	2.15562	1.00789	1.09931	0.0117351	0.0210761
PRRG2	16.6962	1.00789	0.418498	0.00261443	0.00517184
ZBTB40	868.813	1.00769	0.0747092	5.58637e-42	9.16362e-41
PPEF1	3.47122	1.00702	0.878331	0.0143359	0.0254309
DGKH	441.857	1.00693	0.0958231	2.38399e-26	2.1354e-25
KANSL2	546.168	1.00531	0.0970277	1.12678e-25	9.87295e-25
ZBTB25	199.897	1.0045	0.139786	1.94917e-13	9.11368e-13
SAMD4A	791.367	1.00426	0.0836718	1.05567e-33	1.28951e-32
CEP164	281.221	1.00413	0.118227	5.99347e-18	3.60869e-17
ZNF443	116.381	1.00407	0.179738	6.47319e-09	2.2089e-08
RGPD1	21.7974	1.00379	0.364676	0.00113504	0.00235426
CACNA1H	6.44147	1.00359	0.641228	0.0108378	0.0195499
HPN	125.583	1.00327	0.169944	1.00787e-09	3.67708e-09
NSRP1	174.805	1.00325	0.149288	5.26466e-12	2.2508e-11
ODAD1	1.48246	1.00302	1.15312	0.010224	0.0185322
HSPBAP1	75.6373	1.00299	0.208944	4.25436e-07	1.23916e-06
SIRT7	174.729	1.00282	0.164633	3.19871e-10	1.20911e-09
CTRL	8.86799	1.002	0.546097	0.00776478	0.0143455
HMBOX1	358.227	1.00164	0.111649	8.84771e-20	5.80663e-19
FAT3	214.738	1.00155	0.132497	1.20493e-14	6.07898e-14
MGMT	299.078	1.00129	0.133441	1.8413e-14	9.19907e-14
CIT	993.246	1.00044	0.0772202	6.77186e-39	9.9557e-38
ARHGAP27	95.0346	0.99982	0.194751	7.85804e-08	2.42455e-07
KIF13B	2149.69	0.999812	0.0609014	4.53491e-61	1.2876e-59
ENSG00000264668	56.7248	0.999539	0.2404	8.27165e-06	2.14512e-05
ASB3	165.375	0.99864	0.148184	4.6877e-12	2.0128e-11
PABIR3	17.0634	0.998557	0.401014	0.00225985	0.00450456
CCDC93	1189.53	0.998398	0.0693559	1.73496e-47	3.34361e-46
MCM9	240.58	0.99813	0.124786	3.79092e-16	2.07495e-15
DDX17	6123.17	0.998065	0.0455821	8.98422e-107	7.46744e-105
STARD13	230.542	0.997944	0.131469	9.54215e-15	4.83378e-14
PKD1	1808.04	0.997857	0.0671473	1.86126e-50	3.91185e-49
ZNF559	138.902	0.99501	0.161196	1.96788e-10	7.55176e-10
UBR1	565.97	0.994604	0.0889907	1.66308e-29	1.69824e-28
ZNF793	4.61006	0.994578	0.748278	0.0139142	0.0247271
PUM3	233.09	0.993062	0.128928	4.06708e-15	2.10763e-14
ENSG00000285404	54.8484	0.993058	0.24269	1.11868e-05	2.87505e-05
ZNF572	43.6021	0.992957	0.277252	8.36266e-05	0.000196742
DEPDC4	36.0524	0.992377	0.297971	0.000203383	0.000459798
RAD51AP2	4.59071	0.992266	0.741453	0.0139642	0.0248041
SLC44A5	207.232	0.991783	0.141684	7.73255e-13	3.48726e-12
PHIP	2168.77	0.991599	0.0810124	6.01614e-35	7.72287e-34
ACTN3	8.33034	0.991271	0.586875	0.00993614	0.0180523
ZNF605	104.528	0.990414	0.19399	9.3934e-08	2.88452e-07
ZNF587B	1014.54	0.99031	0.07388	1.82142e-41	2.92647e-40
ALG13	189.664	0.990093	0.137377	1.74152e-13	8.16848e-13
DIP2A	675.603	0.989746	0.0903469	1.99258e-28	1.93635e-27
STX1A	42.5577	0.989742	0.278706	9.44955e-05	0.000221472
DOCK1	771.838	0.989709	0.0778229	1.5095e-37	2.13889e-36
TLN2	851.313	0.989641	0.0792558	2.81542e-36	3.84998e-35
TRRAP	6224.52	0.989473	0.0517435	5.28585e-82	2.51255e-80
LAMA5	9422.99	0.989122	0.0509572	2.02207e-84	1.01294e-82
NAA16	253.89	0.988064	0.127512	2.86925e-15	1.49995e-14
ZNF3	854.67	0.987325	0.0762453	7.61695e-39	1.1165e-37
CELSR2	340.148	0.987208	0.106887	8.07037e-21	5.55113e-20
TMEM102	27.9415	0.986986	0.32916	0.000602328	0.00129203
FMN1	6.69561	0.986824	0.625674	0.0115461	0.0207618
ENSG00000285827	422.214	0.98679	0.0996493	1.28652e-23	1.02139e-22
ZC3H11A	1360.85	0.986405	0.0687176	3.23046e-47	6.17774e-46
STK31	4.92778	0.98595	0.766928	0.0148339	0.0262706
SLIT2	581.865	0.985504	0.101914	1.28537e-22	9.752e-22
ARHGEF10L	788.664	0.985398	0.0808564	1.17468e-34	1.4811e-33
ZNF284	61.6311	0.984942	0.232659	6.27183e-06	1.64427e-05
RPAP2	373.857	0.98434	0.107959	2.43616e-20	1.64079e-19
WDR47	142.848	0.983174	0.160063	2.46457e-10	9.38036e-10
POU5F1	2.0791	0.982662	1.08637	0.0128666	0.0229615
ZNF138	137.799	0.981715	0.168916	1.86181e-09	6.61731e-09
MGA	2449.99	0.981451	0.056253	1.19305e-68	4.19626e-67
PLCE1	1065.4	0.981104	0.0696689	1.5975e-45	2.92344e-44
ARPP21	19.1893	0.980012	0.383597	0.00209844	0.0042052
APOLD1	31.9122	0.979806	0.305323	0.000319597	0.000708541
PIAS2	985.991	0.979484	0.0809574	3.50878e-34	4.3612e-33
PSPN	36.7295	0.978902	0.30062	0.000274522	0.00061391
ZNF347	143.979	0.978394	0.158708	2.17222e-10	8.30162e-10
ZNF419	105.344	0.977751	0.182164	2.39405e-08	7.74825e-08
CCDC198	79.9844	0.977688	0.208687	8.09237e-07	2.2933e-06
CPNE8	320.612	0.977506	0.112636	1.29232e-18	8.02801e-18
NAV3	244.784	0.977307	0.126203	3.07162e-15	1.60405e-14
ZNF518A	1430.7	0.977073	0.0839432	8.51391e-32	9.56722e-31
NIT2	666.04	0.976784	0.0885272	8.62181e-29	8.50631e-28
NFXL1	370.607	0.976656	0.105882	9.28891e-21	6.37162e-20
C19ORF71	3.22768	0.976416	0.932976	0.0160545	0.0282406
PITX2	21.7323	0.974944	0.363493	0.001549	0.00316435
DZANK1	18.5479	0.974752	0.404944	0.00304782	0.00596966
RAD54B	137.315	0.974723	0.166058	1.345e-09	4.86173e-09
REV3L	988.399	0.974423	0.0837475	9.03022e-32	1.01245e-30
SEC16B	372.074	0.974389	0.107425	3.86429e-20	2.57815e-19
ZNF607	113.163	0.97418	0.175814	9.17755e-09	3.08852e-08
FBXL22	4.91526	0.974092	0.720159	0.0149541	0.0264614
ODF2L	87.3056	0.973998	0.206766	7.23167e-07	2.06038e-06
C5ORF34	170.813	0.973059	0.161116	4.81266e-10	1.79636e-09
ACTL10	9.37132	0.972813	0.537478	0.00924292	0.0168835
GHRL	4.98402	0.972753	0.714545	0.0149488	0.0264551
CDK10	432.006	0.972689	0.102344	6.6286e-22	4.8296e-21
HDAC8	172.743	0.971879	0.145369	7.30332e-12	3.08602e-11
ATAD2	2367.34	0.970466	0.0697976	2.01769e-44	3.57796e-43
ZNF621	762.638	0.969664	0.0792916	7.302e-35	9.30129e-34
ZNF302	204.674	0.969663	0.142916	3.72171e-12	1.60964e-11
ZNF320	408.769	0.969254	0.0990605	4.3633e-23	3.37232e-22
NEURL4	459.991	0.968995	0.098226	1.96518e-23	1.5429e-22
ZC3H8	127.982	0.968656	0.167177	2.14769e-09	7.6095e-09
SEMA4A	3.01304	0.968345	0.924604	0.0166228	0.029164
PCDHGB4	76.8703	0.968327	0.205218	7.08266e-07	2.02063e-06
MAFG	873.474	0.968221	0.0828185	4.77524e-32	5.44414e-31
SON	7563.68	0.968073	0.0453129	9.84579e-102	7.39827e-100
RBM19	1086.99	0.96787	0.0723495	2.7644e-41	4.4177e-40
KCNC4	81.4518	0.96763	0.211282	1.3781e-06	3.82954e-06
ZNF333	60.5773	0.967205	0.233629	9.94685e-06	2.56481e-05
MYO6	1743.24	0.967121	0.0637434	1.84363e-52	4.1623e-51
ARHGEF7	786.219	0.966973	0.0800458	4.5415e-34	5.60734e-33
CWF19L2	172.465	0.966338	0.156361	2.03993e-10	7.81816e-10
WDHD1	561.256	0.96589	0.0889399	6.02792e-28	5.74158e-27
ZKSCAN3	90.0939	0.96527	0.191287	1.38127e-07	4.17101e-07
CCNT1	1154.24	0.965029	0.072264	3.81828e-41	6.06927e-40
TET2	555.446	0.965006	0.0880248	1.94958e-28	1.89704e-27
ARMCX4	151.192	0.964326	0.160423	5.87424e-10	2.17839e-09
OFD1	382.818	0.96364	0.103044	2.89855e-21	2.03514e-20
CEP85	768.905	0.963633	0.0787118	6.28473e-35	8.05376e-34
PWWP2A	388.445	0.963465	0.100107	2.12692e-22	1.59096e-21
ZNF695	219.3	0.963426	0.132677	1.25851e-13	5.94982e-13
MAT2A	3695.68	0.963151	0.0554832	5.78801e-68	1.97509e-66
POT1	167.745	0.962611	0.155319	1.84631e-10	7.09986e-10
DYNC1LI2	1621.4	0.962273	0.0683562	1.80175e-45	3.29317e-44
TRABD2B	114.049	0.962183	0.173817	9.79684e-09	3.28579e-08
APC2	29.8495	0.962027	0.314185	0.00054637	0.00117759
AKAP17A	270.113	0.961763	0.136672	6.45714e-13	2.92716e-12
ZNF563	69.7318	0.961144	0.225002	5.7275e-06	1.50874e-05
TIAM2	306.683	0.960657	0.115793	3.60303e-17	2.08421e-16
VPS8	501.433	0.960087	0.0926696	1.28329e-25	1.12047e-24
OXNAD1	381.497	0.959613	0.111664	2.84123e-18	1.74317e-17
PHF3	2182.01	0.959029	0.078951	2.05083e-34	2.56837e-33
ZNF211	220.332	0.958807	0.135911	5.73764e-13	2.61134e-12
TMEM138	831.066	0.958613	0.085041	6.18768e-30	6.41535e-29
TSEN2	221.443	0.958584	0.128432	2.80884e-14	1.3824e-13
IL20RB	28.7271	0.958124	0.332329	0.000949854	0.00199322
KDM5A	1569.77	0.957982	0.0605756	8.60861e-57	2.19313e-55
CHSY3	59.7958	0.957872	0.234421	1.28748e-05	3.28505e-05
RREB1	2920.71	0.956767	0.054508	1.98778e-69	7.10917e-68
CHD7	2466.11	0.955554	0.0644722	3.74724e-50	7.81928e-49
EXOG	179.095	0.955332	0.141907	5.56374e-12	2.37252e-11
ANKHD1	1290.97	0.955258	0.0676084	8.78504e-46	1.61762e-44
GOLGA8S	4.75773	0.954351	0.72268	0.0166539	0.0292085
ZNF595	253.041	0.953938	0.125425	9.60557e-15	4.86259e-14
PLEKHH2	182.548	0.953665	0.150882	8.63016e-11	3.39951e-10
HEATR1	2643.89	0.953559	0.0604736	1.81734e-56	4.58277e-55
GRIA3	131.082	0.953556	0.168617	5.06191e-09	1.74251e-08
ANKHD1-EIF4EBP3	1217.81	0.953433	0.0697387	5.2829e-43	8.9317e-42
RABGAP1L	283.222	0.953235	0.11835	2.72631e-16	1.50564e-15
HERC4	486.7	0.953145	0.0985737	1.409e-22	1.06628e-21
USP4	501.444	0.952455	0.0919992	1.41462e-25	1.23152e-24
POPDC2	6.58011	0.95142	0.628533	0.0144912	0.0256851
BNIPL	6.19211	0.95114	0.681857	0.016054	0.0282406
PLCH1	206.245	0.950516	0.134321	5.01559e-13	2.28761e-12
MSH4	5.23532	0.950413	0.704331	0.0166361	0.0291808
ZNF19	57.8677	0.94916	0.241718	2.55844e-05	6.34408e-05
TMEM240	7.60117	0.948567	0.577116	0.0128187	0.0228786
EBF4	66.8509	0.946864	0.230189	1.18743e-05	3.03835e-05
USP35	138.848	0.946623	0.167836	5.62845e-09	1.93153e-08
SHTN1	912.745	0.946601	0.083639	3.80837e-30	3.9846e-29
RPS6KA5	9.85857	0.945871	0.503924	0.0095283	0.01736
IQCD	17.5523	0.944844	0.40227	0.00396157	0.00765458
ZNF823	128.655	0.944342	0.162826	2.22567e-09	7.86917e-09
ZMYM2	1036.82	0.944302	0.0757332	3.9613e-36	5.39216e-35
ADAM32	25.7631	0.944136	0.342895	0.00144751	0.00296925
PLK3	55.9215	0.944011	0.252764	5.55776e-05	0.000133282
DMXL1	862.344	0.943853	0.0844575	1.92084e-29	1.94675e-28
HOXA2	13.4822	0.943614	0.447696	0.00652318	0.012197
DCAF16	1335.46	0.942539	0.0735964	5.40976e-38	7.79908e-37
MYO9A	389.782	0.941352	0.102273	1.22302e-20	8.36216e-20
USP49	58.4941	0.939992	0.24096	2.92175e-05	7.2113e-05
SH3RF2	504.568	0.939784	0.0937113	4.10088e-24	3.32133e-23
RBM25	970.503	0.939726	0.0788171	3.25666e-33	3.91062e-32
RIF1	2740.2	0.939007	0.0686778	5.39005e-43	9.10252e-42
ZNF860	9.12929	0.938609	0.531035	0.0115239	0.0207262
SCAI	259.472	0.938457	0.119584	1.49945e-15	7.97029e-15
AXIN2	76.3354	0.937527	0.207034	1.92041e-06	5.26187e-06
TPR	1447.49	0.936804	0.0996917	2.02242e-21	1.43763e-20
ARID4A	268.558	0.935548	0.11854	1.05856e-15	5.66725e-15
FAM193A	1226.64	0.935498	0.0716764	2.28082e-39	3.42769e-38
EP400	3269.5	0.935093	0.0528393	1.6387e-70	5.99033e-69
AASDH	141.686	0.935014	0.159764	1.66686e-09	5.97003e-09
LRP8	590.299	0.93489	0.0903348	1.53664e-25	1.33541e-24
RFXAP	58.3635	0.933479	0.23719	2.59216e-05	6.42448e-05
PCDHA3	10.4267	0.933391	0.508833	0.010763	0.0194241
NAA25	1480.51	0.933035	0.0624116	5.79588e-51	1.23363e-49
AP4B1	139.412	0.933012	0.159471	1.69392e-09	6.0599e-09
OR5H14	2.15451	0.932344	1.07293	0.015043	0.0265965
HMX2	2.49514	0.932216	0.977811	0.0180445	0.0314437
ADAT3	101.021	0.932048	0.19872	9.04116e-07	2.55391e-06
ZNF416	148.54	0.931585	0.161686	2.88476e-09	1.01249e-08
CLEC18C	3.20524	0.931566	0.837491	0.0197365	0.034156
PHLDB3	190.344	0.931422	0.142243	2.05824e-11	8.42897e-11
RPRD1B	1046.2	0.931354	0.0737774	5.77705e-37	8.05538e-36
ISL2	70.8748	0.930917	0.228776	1.5034e-05	3.80726e-05
ZZEF1	1506.69	0.930599	0.0614538	3.13996e-52	7.06752e-51
CFAP45	4.63104	0.930535	0.696055	0.0183341	0.0319035
ZNF808	268.397	0.930396	0.11904	1.9717e-15	1.04247e-14
CLBA1	38.2712	0.930393	0.288566	0.00036327	0.000800583
PPFIBP2	214.672	0.930202	0.133059	9.75427e-13	4.36726e-12
C17ORF113	21.6302	0.929713	0.374279	0.00308282	0.0060374
ZNF548	243.658	0.929174	0.131746	6.2876e-13	2.85291e-12
ZC3H10	83.2964	0.928967	0.214111	4.68843e-06	1.24273e-05
CAVIN4	52.07	0.927566	0.254877	8.42765e-05	0.000198208
DSC3	5.04813	0.927428	0.680661	0.0182884	0.0318304
PRDM1	17.6143	0.92727	0.400734	0.0046123	0.00882709
C3ORF52	177.058	0.926846	0.14458	5.16654e-11	2.06169e-10
PCMTD1	114.093	0.926644	0.174005	3.48671e-08	1.11536e-07
RPGRIP1L	96.5723	0.926477	0.194159	6.17467e-07	1.77144e-06
OIT3	3.20751	0.926287	0.836989	0.0201932	0.0348612
USP48	656.878	0.926275	0.0830024	2.39764e-29	2.42174e-28
ASCC3	2589.79	0.926048	0.0562345	2.36809e-61	6.78854e-60
DENND4C	746.278	0.925467	0.0806689	6.79267e-31	7.33924e-30
VEGFA	782.401	0.925387	0.0845823	2.75114e-28	2.65617e-27
HSF2	374.747	0.92535	0.103555	1.49298e-19	9.6956e-19
SELENOO	564.329	0.925297	0.0869153	6.79527e-27	6.20626e-26
DHX35	303.455	0.925257	0.113584	1.38045e-16	7.74154e-16
LRRC37B	91.9357	0.925174	0.19811	1.01658e-06	2.85748e-06
SH2B1	491.58	0.924726	0.0952425	1.02466e-22	7.80191e-22
ZBTB43	542.221	0.92449	0.0893287	1.57382e-25	1.36612e-24
CC2D2A	129.573	0.924204	0.166159	9.35793e-09	3.14567e-08
ENTPD1	6.11633	0.924172	0.621994	0.0168708	0.0295612
ZNF81	156.747	0.924018	0.159695	2.54766e-09	8.97562e-09
CTAGE4	10.0407	0.923893	0.501983	0.0111556	0.0200911
DTWD1	108.231	0.923689	0.195065	7.43913e-07	2.11705e-06
KMT2B	2066.84	0.923664	0.0590212	1.26629e-55	3.11919e-54
CHTOP	1274.15	0.923295	0.0786725	3.1405e-32	3.59972e-31
PPARGC1B	155.392	0.92217	0.150884	3.53102e-10	1.33134e-09
NDUFAF7	99.3335	0.922119	0.18783	3.14796e-07	9.27066e-07
MYH9	22249.6	0.921656	0.0663521	2.75327e-44	4.86498e-43
PRKCE	157.543	0.921613	0.152608	5.55381e-10	2.06316e-09
FBXO31	622.283	0.921605	0.0895187	2.78662e-25	2.39649e-24
ASTE1	118.574	0.921567	0.173109	3.56893e-08	1.14068e-07
PLEKHA5	864.855	0.921449	0.0827041	2.97247e-29	2.99218e-28
SLC9A8	475.85	0.921317	0.0939225	3.85091e-23	2.98405e-22
SLF1	172.545	0.920694	0.14848	2.0253e-10	7.76408e-10
EVC2	17.2219	0.920669	0.401838	0.00498425	0.0094804
CCDC30	5.48602	0.919928	0.66421	0.0186376	0.0323899
AKAP6	23.9711	0.91988	0.345219	0.00202189	0.00406071
KDM8	49.8063	0.919202	0.250624	7.77037e-05	0.000183443
CENPT	438.285	0.919195	0.108182	7.28719e-18	4.35417e-17
THAP6	147.635	0.91854	0.157759	2.0834e-09	7.38725e-09
CCDC102B	13.2519	0.918123	0.437697	0.00745548	0.0138118
AP1G2	220.884	0.917209	0.130817	8.71246e-13	3.91377e-12
SUGCT	118.01	0.916938	0.175585	6.25772e-08	1.95142e-07
HUWE1	18100.8	0.916898	0.0560632	1.55294e-60	4.38418e-59
CTAGE9	9.70338	0.916599	0.508747	0.012203	0.0218663
NPIPA5	9.41886	0.916081	0.512172	0.0124566	0.0222698
SMARCC2	1171.38	0.915571	0.0680222	1.03754e-41	1.68154e-40
IGHMBP2	895.503	0.914887	0.0834066	2.06345e-28	2.00261e-27
ZNF665	22.128	0.914845	0.353498	0.00252036	0.00499573
POP1	509.765	0.913895	0.0930385	3.43163e-23	2.6647e-22
FAM184A	30.1353	0.913478	0.313156	0.00101375	0.00211803
ZNF280D	180.702	0.913327	0.143075	6.38116e-11	2.53103e-10
ZNF207	2952.44	0.912905	0.0582409	8.77277e-56	2.17536e-54
XRCC2	623.456	0.91271	0.0852669	3.74249e-27	3.44559e-26
PCNX2	11.6674	0.912691	0.485257	0.0110654	0.0199432
ODAD4	5.96091	0.912545	0.624852	0.0182041	0.0317031
USP34	2437.02	0.912538	0.0678654	1.25576e-41	2.03078e-40
SORL1	735.163	0.912117	0.0798084	1.15912e-30	1.23358e-29
N4BP2L1	41.7047	0.911466	0.276141	0.000298999	0.000665945
OR2A5	3.16643	0.911172	0.833673	0.0215623	0.0370614
ZNF182	60.5785	0.911132	0.245589	6.77482e-05	0.000160887
LRCH3	1296.37	0.910474	0.071768	2.73887e-37	3.85515e-36
SF3B1	5743.46	0.910273	0.0566047	1.35279e-58	3.64616e-57
ENSG00000286098	60.8823	0.910189	0.235201	3.6262e-05	8.86034e-05
ZNF85	99.8833	0.910167	0.194419	1.00267e-06	2.82052e-06
KLF15	303.226	0.910114	0.113661	4.45949e-16	2.42945e-15
EXPH5	152.376	0.910041	0.157207	2.60041e-09	9.15282e-09
TBX3	826.457	0.909529	0.077486	3.16655e-32	3.62679e-31
NAPEPLD	295.06	0.909513	0.115496	1.29738e-15	6.91844e-15
ZNF513	135.752	0.909494	0.158856	3.7864e-09	1.3156e-08
GALNT3	9.08377	0.909292	0.519269	0.0135288	0.0240767
MORN1	42.2954	0.908904	0.278929	0.000347813	0.000767768
NTAQ1	99.2618	0.908815	0.183464	2.60629e-07	7.72285e-07
SULT1C2	70.6529	0.907529	0.219963	1.26596e-05	3.23291e-05
PHF20L1	441.624	0.906968	0.112986	3.82015e-16	2.08957e-15
TCERG1	1184.25	0.906231	0.0680035	6.41043e-41	1.01139e-39
FBXO3	352.266	0.905979	0.10633	6.13471e-18	3.69075e-17
TENT4A	389.799	0.905636	0.108362	2.47061e-17	1.43922e-16
WWOX	233.08	0.905605	0.133561	4.53518e-12	1.95013e-11
FBXL17	17.1491	0.905079	0.392819	0.00517031	0.00979923
LCMT2	269.378	0.904861	0.124136	1.1907e-13	5.63463e-13
PASK	233.11	0.904516	0.128844	8.4384e-13	3.79639e-12
ENSG00000260007	101.006	0.903926	0.189996	7.03949e-07	2.00908e-06
RGS12	772.557	0.903181	0.0811073	3.31473e-29	3.32995e-28
CYP2C9	8.2312	0.902569	0.559115	0.016467	0.0289217
ZNF382	25.6442	0.902137	0.341194	0.00228229	0.00454686
FGD6	815.576	0.90129	0.0805444	1.80666e-29	1.83729e-28
SLC10A5	27.6227	0.900637	0.352911	0.00291703	0.00572855
AGO4	231.63	0.899706	0.128335	9.14683e-13	4.10517e-12
ENSG00000268163	7.70222	0.899415	0.563087	0.0170228	0.0297889
CENPI	741.63	0.899274	0.0780662	4.19394e-31	4.5679e-30
TMEM81	26.8408	0.897306	0.327536	0.00179037	0.00361967
WNT3	46.1479	0.897077	0.262671	0.000210081	0.00047458
VWDE	2.8152	0.896752	0.904968	0.0220955	0.0378903
TNFAIP3	316.201	0.89672	0.109422	9.84872e-17	5.55456e-16
NPHP4	328.698	0.896564	0.109282	9.13896e-17	5.17191e-16
B3GNTL1	52.6262	0.896451	0.246799	9.51443e-05	0.000222887
FAM47E	37.7628	0.896222	0.290647	0.000643054	0.00137442
ADAM28	105.136	0.895869	0.183237	3.73947e-07	1.09498e-06
PDE5A	144.03	0.895199	0.162365	1.32974e-08	4.41013e-08
ZFP82	159.98	0.895158	0.150204	9.66847e-10	3.5326e-09
SEMA3B	72.4771	0.895071	0.228411	3.11026e-05	7.65499e-05
MAS1	1.91569	0.894527	1.03905	0.0180294	0.0314254
ZNF254	224.194	0.892808	0.133953	1.03118e-11	4.30286e-11
CENPP	328.922	0.89253	0.110477	2.59333e-16	1.4354e-15
ZNF516	1318.12	0.892036	0.0680273	1.1281e-39	1.71614e-38
MAP3K8	109.39	0.891192	0.177965	2.06866e-07	6.16785e-07
PFKFB1	11.3228	0.890872	0.471128	0.0120404	0.0215906
UTP20	2783.63	0.890667	0.0617946	1.74181e-47	3.35248e-46
CPA6	93.7626	0.890434	0.201191	3.51895e-06	9.41298e-06
INTS1	4527.2	0.890011	0.0491091	8.5998e-74	3.43946e-72
UTP25	265.303	0.889907	0.123838	2.63777e-13	1.2241e-12
PRAG1	626.42	0.88955	0.0885461	3.864e-24	3.1346e-23
AP4S1	470.474	0.889043	0.10021	2.89635e-19	1.85421e-18
GTF2IRD2B	54.6231	0.888981	0.244106	9.38329e-05	0.000220023
PAPLN	91.307	0.888679	0.191558	1.30111e-06	3.62509e-06
STX16	1354.45	0.888661	0.0715903	9.06218e-36	1.2103e-34
KIAA0753	217.998	0.888414	0.129691	2.91288e-12	1.27016e-11
MTERF1	188.333	0.888252	0.152509	2.22441e-09	7.86661e-09
DELE1	294.671	0.888128	0.117144	1.36231e-14	6.84745e-14
EPC1	587.913	0.887969	0.0963838	1.28411e-20	8.76779e-20
NBPF15	167.378	0.887815	0.150708	1.49254e-09	5.36765e-09
ATG14	476.93	0.887701	0.0968174	1.9342e-20	1.30864e-19
FAM111A	732.3	0.886361	0.0868623	7.74326e-25	6.4977e-24
DDN	14.1987	0.885927	0.440264	0.0100415	0.0182281
FRRS1L	1.95561	0.885829	1.03855	0.0184625	0.0321157
AMZ1	1.95567	0.885656	1.03842	0.0184767	0.0321367
BRF2	505.34	0.885456	0.110133	3.62535e-16	1.9852e-15
NR1I2	29.5055	0.885136	0.318889	0.00168751	0.00342754
FKBP15	790.16	0.885117	0.0759544	9.07708e-32	1.01693e-30
PACRGL	223.125	0.88468	0.150288	1.54437e-09	5.54334e-09
FAM120C	182.338	0.883616	0.141562	1.71002e-10	6.59452e-10
ING5	653.797	0.883518	0.0916177	2.14353e-22	1.60259e-21
RASA4	31.3408	0.883446	0.306906	0.00125921	0.00259986
GTF2IRD2	46.5426	0.883354	0.261054	0.000244673	0.000549388
TTF1	256.071	0.883246	0.130183	4.64971e-12	1.99707e-11
SMIM8	131.225	0.882546	0.161427	1.7815e-08	5.84972e-08
PNMA3	548.446	0.882135	0.0914458	2.08792e-22	1.56258e-21
PHYKPL	116.881	0.881843	0.176133	2.12918e-07	6.34192e-07
ZNF566	167.183	0.88166	0.149671	1.51785e-09	5.45339e-09
MYOF	1150.44	0.881561	0.0815446	1.26461e-27	1.19157e-26
TRIM16	100.686	0.881521	0.185663	7.82632e-07	2.22129e-06
PLD1	802.776	0.881314	0.0776004	2.83265e-30	2.97418e-29
CEP162	151.434	0.881297	0.160235	1.48521e-08	4.90935e-08
CKAP5	3545.57	0.880661	0.0563232	1.73537e-55	4.23954e-54
ZUP1	195.93	0.880602	0.159621	1.35299e-08	4.48623e-08
NOL8	464.607	0.879837	0.107284	9.74811e-17	5.4999e-16
PCF11	852.881	0.879768	0.0790828	3.9532e-29	3.96066e-28
OR51I1	1.44365	0.879393	1.09942	0.0153869	0.0271497
OR56A3	2.47124	0.879166	0.957967	0.0221241	0.0379219
MOGAT3	180.265	0.879095	0.144437	4.60503e-10	1.72318e-09
PCDHA6	3.66021	0.879014	0.78905	0.0249475	0.042366
C12ORF73	74.9339	0.878454	0.215317	1.66865e-05	4.20924e-05
WDR88	1.85858	0.878393	1.03132	0.0191716	0.0332441
NEXN	42.8305	0.877948	0.276029	0.000497224	0.00107775
ERCC6	239.413	0.877489	0.128192	3.09718e-12	1.34776e-11
GJB7	34.5847	0.876189	0.304406	0.00129045	0.00266287
ZC2HC1C	24.1067	0.876131	0.352345	0.00376724	0.00730091
PGS1	248.839	0.875991	0.12952	5.47738e-12	2.33838e-11
VSIG10L	16.4451	0.875907	0.406475	0.00798564	0.014725
PTPN23	1879.82	0.875293	0.0621342	1.9241e-45	3.51249e-44
RADX	155.702	0.87514	0.159172	1.52435e-08	5.03424e-08
ARHGAP21	1463.54	0.874463	0.0699584	3.15786e-36	4.30244e-35
ZSWIM6	558.551	0.873728	0.0897895	9.32314e-23	7.11332e-22
PRDM16	553.339	0.873407	0.0935504	4.17409e-21	2.90604e-20
MANBA	357.462	0.872807	0.104462	2.71705e-17	1.57969e-16
STK36	200.074	0.872457	0.142627	3.86268e-10	1.4527e-09
PAPPA	265.656	0.872257	0.122026	3.62212e-13	1.66997e-12
ITSN2	404.129	0.871654	0.113849	7.9414e-15	4.02837e-14
WDR4	318.719	0.871639	0.116558	3.11959e-14	1.53078e-13
CCDC157	37.9292	0.871355	0.289411	0.000875698	0.00184646
PPP1R12C	723.898	0.871035	0.0905501	2.78763e-22	2.07061e-21
RAB24	180.641	0.870937	0.147413	1.40108e-09	5.05462e-09
MAML2	33.6671	0.870748	0.324035	0.00226938	0.00452235
ALPK1	53.5525	0.870261	0.24617	0.00014739	0.000338302
RSBN1	348.609	0.869384	0.111191	2.22494e-15	1.17177e-14
TTC31	221.269	0.86913	0.130417	1.09634e-11	4.56261e-11
BBS5	33.8685	0.868394	0.297131	0.00115903	0.00240167
SCYL3	180.806	0.866647	0.150375	3.3647e-09	1.17291e-08
ZNF790	27.3369	0.866407	0.321324	0.00224555	0.00447905
TAF1A	85.3485	0.866309	0.202531	7.3165e-06	1.9059e-05
TRIM56	1619.7	0.865976	0.059952	1.17047e-47	2.26748e-46
RPGR	91.5419	0.865776	0.201729	6.8735e-06	1.79442e-05
NISCH	379.889	0.865624	0.101424	5.94903e-18	3.58774e-17
DDHD1	381.362	0.865356	0.104677	5.81232e-17	3.3196e-16
PHEX	66.4344	0.865237	0.225692	4.75606e-05	0.000114983
SPRY3	26.251	0.865043	0.33898	0.00332048	0.00647812
MAP3K12	7.68182	0.864948	0.569746	0.0216888	0.0372487
ZFP41	157.647	0.864481	0.152613	6.02959e-09	2.06321e-08
CCDC174	193.89	0.864219	0.138126	1.62811e-10	6.2917e-10
MTR	1546.51	0.863927	0.0702735	4.21895e-35	5.45822e-34
TRANK1	118.766	0.862325	0.173542	2.71227e-07	8.02887e-07
ARHGEF16	176.749	0.86209	0.147167	1.93585e-09	6.87225e-09
NPAT	353.489	0.862032	0.131797	2.56206e-11	1.04462e-10
PFKFB2	215.447	0.861838	0.128668	8.849e-12	3.71593e-11
ENSG00000288634	17.1221	0.861542	0.389425	0.00750644	0.0138976
INCENP	1623.56	0.861358	0.0751145	8.33561e-31	8.97375e-30
BRD9	304.996	0.861234	0.119452	2.36644e-13	1.10059e-12
TPP2	891.8	0.861073	0.0796771	1.37775e-27	1.29489e-26
STX7	903.684	0.860848	0.0797426	1.56573e-27	1.46786e-26
RASA4B	31.4935	0.860839	0.303827	0.00154861	0.003164
ZNF580	57.6315	0.859538	0.238379	0.000116803	0.000271361
SNX33	1406.25	0.859274	0.0653327	7.20357e-40	1.10832e-38
DCAF1	734.322	0.859062	0.0813729	2.04228e-26	1.83753e-25
MAML3	579.806	0.85779	0.0881759	9.91135e-23	7.55435e-22
ZNF283	123.735	0.857071	0.177386	5.49895e-07	1.58369e-06
IFFO1	268.833	0.856821	0.119705	3.49724e-13	1.6144e-12
ZNF567	102.724	0.856361	0.187338	1.95222e-06	5.34213e-06
SRBD1	339.724	0.856258	0.112729	1.31282e-14	6.61212e-14
SLC30A10	1245.88	0.855708	0.0772481	7.06543e-29	6.99863e-28
ADHFE1	9.02218	0.855628	0.508262	0.0189597	0.0328998
VCPKMT	67.82	0.855131	0.221027	4.24279e-05	0.000103043
CUZD1	4.4322	0.854343	0.683127	0.0272102	0.0459164
ZNF506	587.243	0.854076	0.0885585	2.27138e-22	1.69562e-21
NOL4	4.39228	0.852879	0.680767	0.0273763	0.0461693
ZNF165	20.4211	0.852826	0.371406	0.00645422	0.0120772
ROS1	11.0739	0.85186	0.476305	0.0167551	0.0293653
ZNF532	707.244	0.851477	0.0801271	9.8813e-27	8.97521e-26
MTOR	4237.33	0.851064	0.0533632	1.2996e-57	3.41614e-56
ZSWIM3	86.2722	0.849688	0.197689	6.95964e-06	1.81627e-05
PCDHB6	17.9485	0.849311	0.407269	0.0102109	0.0185107
ZNF791	314.99	0.849022	0.119391	4.9854e-13	2.27454e-12
PCDHGA3	32.7303	0.848253	0.30848	0.00205133	0.00411815
CEP57L1	456.654	0.847903	0.100535	1.47011e-17	8.6486e-17
IQUB	5.15849	0.847327	0.640302	0.027211	0.0459164
ZNF33B	85.5781	0.846411	0.204635	1.42576e-05	3.61801e-05
RESF1	942.593	0.84641	0.0932429	4.91905e-20	3.26575e-19
SI	30.6217	0.845671	0.307354	0.00205836	0.00413116
COX19	418.049	0.845588	0.113683	4.47674e-14	2.16954e-13
CHPF2	1058.7	0.844659	0.0685135	2.8625e-35	3.73254e-34
HUS1B	5.86859	0.844543	0.61079	0.0266156	0.0450087
UNC119	461.594	0.844494	0.122047	1.98186e-12	8.72629e-12
CHD5	1.44032	0.844039	1.08419	0.0173518	0.0303219
YLPM1	1751.8	0.842813	0.0646025	3.01804e-39	4.5128e-38
WDR44	224.25	0.842596	0.130146	4.15667e-11	1.66873e-10
ATF7IP2	182.177	0.841484	0.145746	3.35302e-09	1.16967e-08
C9ORF43	20.8427	0.840816	0.377916	0.00790727	0.0145943
NEIL3	241.084	0.840182	0.123288	4.15919e-12	1.79312e-11
ZNF862	7.52102	0.839133	0.563589	0.025181	0.042743
THTPA	162.739	0.839075	0.15043	1.05364e-08	3.52508e-08
EGF	31.1415	0.838999	0.314977	0.00268766	0.00530534
KCNRG	11.3862	0.838279	0.455972	0.0165076	0.0289793
HIP1R	540.337	0.838202	0.0902318	6.99292e-21	4.82116e-20
OGFOD2	140.699	0.837516	0.176071	8.34968e-07	2.36487e-06
PKD2	240.208	0.837104	0.127898	2.62833e-11	1.07076e-10
ZNF830	181.887	0.836412	0.148575	7.87403e-09	2.67282e-08
CARD9	1.32022	0.836264	1.06724	0.0188304	0.0326906
CCDC89	1.32022	0.836264	1.06724	0.0188304	0.0326906
ZFYVE16	1013.83	0.835992	0.0827508	2.44645e-24	2.00652e-23
RICTOR	1547.1	0.835804	0.0756596	1.03458e-28	1.01869e-27
JPH2	4.67364	0.835803	0.666729	0.0296836	0.0498176
ZNF776	502.557	0.835711	0.100703	4.74076e-17	2.72118e-16
ZNF197	355.83	0.835527	0.106762	2.26251e-15	1.19114e-14
ARMCX5	201.661	0.834501	0.134382	2.34493e-10	8.92958e-10
GRB14	127.243	0.834411	0.172357	5.5322e-07	1.59296e-06
CDC14A	91.3793	0.834138	0.190643	5.10522e-06	1.35032e-05
PRRC2B	7484.67	0.833648	0.0462087	4.2992e-73	1.70116e-71
LMNTD2	15.9754	0.833628	0.401639	0.0110745	0.0199536
MAPKBP1	269.869	0.83361	0.121634	3.2236e-12	1.40072e-11
ZNF18	61.9742	0.832939	0.228429	0.000107495	0.000250441
TPX2	6101.13	0.832765	0.0594506	6.45685e-45	1.16442e-43
RBM12	3022.52	0.832474	0.0544307	3.86464e-53	8.92828e-52
AANAT	1.2803	0.832273	1.06303	0.019281	0.0334105
C1ORF226	109.086	0.832039	0.179807	1.58393e-06	4.37944e-06
RHOT2	809.241	0.831886	0.090976	2.74679e-20	1.8475e-19
ARID2	1396.48	0.831764	0.0691283	1.1095e-33	1.35194e-32
TAMALIN	11.2847	0.831497	0.490605	0.0208758	0.0359479
INPP4A	610.87	0.8314	0.0887907	3.52498e-21	2.46104e-20
COLCA2	40.3614	0.831233	0.27684	0.00101342	0.00211765
ZIC1	401.424	0.831012	0.0989592	2.07665e-17	1.21353e-16
ABCB4	123.444	0.83045	0.169989	4.4735e-07	1.30121e-06
AKAP8L	531.241	0.83032	0.0900349	1.33327e-20	9.0951e-20
ZNF264	562.08	0.830022	0.0912776	4.39815e-20	2.92515e-19
PIK3R4	829.329	0.829602	0.0769808	2.0456e-27	1.91051e-26
P2RY11	24.3351	0.829465	0.342951	0.00525124	0.009945
MUC15	379.254	0.829425	0.114938	2.41893e-13	1.1243e-12
URGCP	563.96	0.829099	0.0894451	8.60256e-21	5.91172e-20
TAFA2	8.06249	0.828675	0.553614	0.0262827	0.0444914
RBM45	147.121	0.828457	0.157009	5.794e-08	1.81404e-07
FASN	31466.4	0.828287	0.0560317	8.85689e-50	1.83018e-48
DDX55	373.169	0.828123	0.10404	7.88323e-16	4.24798e-15
PLEKHA6	174.643	0.827543	0.141548	2.24232e-09	7.92428e-09
AARS2	435.653	0.827486	0.0970395	6.87707e-18	4.11904e-17
ODR4	277.839	0.827445	0.12724	3.55042e-11	1.4323e-10
MTHFD1L	814.954	0.827365	0.0882611	3.21879e-21	2.25255e-20
OR2A7	20.4256	0.826919	0.367287	0.00784508	0.0144813
CWC25	168.087	0.826594	0.155471	4.67305e-08	1.47582e-07
SACS	955.585	0.826575	0.0898684	1.68939e-20	1.14718e-19
COG5	877.835	0.826197	0.0758962	6.2548e-28	5.95386e-27
LAMB1	9419.34	0.826118	0.0483139	7.08407e-66	2.29623e-64
D2HGDH	101.361	0.826103	0.18588	3.79706e-06	1.01223e-05
THOC2	942.46	0.825609	0.084998	1.22686e-22	9.31761e-22
GANC	132.215	0.825166	0.167687	3.78162e-07	1.10667e-06
FANCD2	1595.62	0.824925	0.0755677	4.48633e-28	4.29521e-27
ZNF195	254.676	0.824767	0.12624	2.91887e-11	1.18394e-10
CTAGE8	8.48743	0.824203	0.515438	0.0242234	0.0412404
CCDC148	36.5274	0.823929	0.292957	0.00184403	0.00372208
RHBDL1	5.93719	0.823761	0.597463	0.0294884	0.0495124
YTHDC1	1131.6	0.823711	0.0706209	9.12795e-32	1.02186e-30
SETD2	2078.96	0.82204	0.0661893	9.62913e-36	1.28486e-34
NSD1	2552.28	0.821727	0.057152	3.35993e-47	6.41707e-46
KLHL25	259.712	0.821191	0.123882	1.54869e-11	6.38621e-11
DHX9	4522.65	0.82112	0.0626767	1.53514e-39	2.32112e-38
ZNF691	72.328	0.82104	0.220875	8.43523e-05	0.000198355
ARMC9	116.303	0.820939	0.179696	2.15113e-06	5.87023e-06
RMDN2	42.7671	0.820543	0.267972	0.000864752	0.00182467
[truncated: 2,446 more rows]

## Sheet: Pellet,log2 FC>2 Padj<E-150
	baseMean	log2FoldChange	lfcSE	pvalue	padj
SHISA9	1033.25	4.45247	0.106916	0	0
IQGAP1	8513.47	4.2043	0.0631432	0	0
MACF1	10846.4	4.19664	0.0561574	0	0
PPL	1002.86	4.06451	0.0955457	0	0
PLEC	12056.5	3.99588	0.0745887	0	0
LMO7	7005.79	3.85656	0.0540304	0	0
SYNE2	1812.25	3.83602	0.0796286	0	0
SPTAN1	44025.5	3.70439	0.0609484	0	0
POLR2J3	1214.1	3.64472	0.0875276	0	0
FAM241A	2732.95	3.55621	0.0778641	0	0
CGN	2382.81	3.53977	0.0695015	0	0
DST	7364.92	3.53206	0.06846	0	0
DIAPH1	11025.2	3.15552	0.0582855	0	0
SPTBN2	7308.74	3.12075	0.0618657	0	0
MYLK	1837.36	2.98759	0.0686298	0	0
MICAL3	5594.41	2.9747	0.0603997	0	0
PPP1R9A	1320.45	2.85527	0.0761857	0	0
DBN1	6797.35	2.78299	0.0619631	0	0
DYNC1H1	41900.4	2.73622	0.0577847	0	0
ADGRV1	2131.13	2.42026	0.0632736	0	0
MKI67	10148.6	2.27353	0.0564552	0	0
DSP	6285.13	2.22314	0.0475062	0	0
NMNAT3	1031.15	3.29667	0.0887107	5.1206e-303	3.31236e-300
EPPK1	3873.84	2.66648	0.0719489	2.3437e-302	1.4529e-299
SHANK2	5378.6	2.02223	0.0573504	3.59874e-276	1.98304e-273
SPTBN1	87338.9	5.3212	0.150775	1.59709e-274	8.48625e-272
NABP1	1348.4	3.01757	0.0857411	3.22717e-272	1.65565e-269
MAB21L3	1707.85	2.97973	0.0847688	1.30493e-271	6.47158e-269
TTN	1872.06	2.81203	0.0812207	6.57253e-264	3.05582e-261
OPHN1	860.428	3.82401	0.110847	1.14753e-261	5.17364e-259
CASR	572.761	4.74805	0.141246	4.5754e-249	2.00214e-246
UTRN	6569.2	2.37942	0.0720996	6.58325e-242	2.72071e-239
URB1	2243.24	2.15545	0.0654901	2.10028e-241	8.22315e-239
ABCC9	750.767	3.33978	0.10426	6.81704e-226	2.47375e-223
TRNT1	1921.09	2.44786	0.0767669	7.59219e-226	2.68944e-223
NPIPB5	594.81	3.81085	0.119289	8.27389e-225	2.86277e-222
ARHGEF17	1657.54	2.33662	0.0736771	5.35297e-224	1.81004e-221
SULT1B1	526.701	4.2262	0.13302	1.41489e-222	4.67793e-220
RBM4	3887.59	2.28642	0.0748518	2.12824e-208	6.59667e-206
WSB1	2510.56	2.10713	0.0698327	6.99935e-204	2.12523e-201
LENG8	1398.61	2.25812	0.0749341	4.47194e-203	1.33067e-200
AHNAK	121924	5.19905	0.174791	5.03995e-196	1.4148e-193
FLNB	25670.6	4.32033	0.145807	4.72571e-194	1.30202e-191
NPIPB13	433.953	3.92915	0.133507	2.70502e-191	7.31732e-189
CCNL2	1517.14	2.77957	0.0947578	1.7078e-190	4.53727e-188
ERC1	1795.2	2.04741	0.0707315	4.59399e-188	1.19911e-185
CREBZF	1220.14	2.2489	0.0814762	2.60675e-171	5.78854e-169
NLRP1	1261.57	2.39146	0.0866311	9.37723e-171	2.05168e-168
ASPM	3551.83	2.13396	0.0779978	1.19091e-168	2.5312e-166
NFKBIZ	1277.49	2.14263	0.0786762	3.77485e-167	7.69345e-165
KPNA5	967.258	2.34275	0.0860232	1.48071e-166	2.97702e-164
RBM14	4378.8	2.03848	0.0754534	1.45449e-164	2.84735e-162
TBC1D8B	1424.85	2.04402	0.0760687	7.29549e-163	1.37395e-160
SVIL	669.515	2.91611	0.108542	4.83037e-160	8.87237e-158
