# Supplementary material for: Common cell lysis procedures distort ribosome profiling analyses of gene expression
Source: Genome Biol. 2025 Aug 11;26:241. doi: 10.1186/s13059-025-03651-1 (PMC12341276; doi:10.1186/s13059-025-03651-1)
Supplement: Supplementary file 8 — Additional file 8: Table S6. Riboseq analysis of differential gene expression in HEK293T cells using standard lysis protocols with and without centrifugation. Source data were used to generate the plot in Fig. 2B. [file 13059_2025_3651_MOESM8_ESM.xlsx]

## Sheet: delta Riboseq Hek 1%T With vs W
	baseMean	log2FoldChange	lfcSE	pvalue	padj
MACF1	3626.92	2.60937	0.174072	1.66289e-51	2.70186e-47
IQGAP1	3322.83	2.75775	0.194702	2.85371e-46	2.31836e-42
DST	1998.29	2.17041	0.165467	6.39745e-40	3.46486e-36
UTRN	2444.13	2.24662	0.185625	2.34883e-34	7.63277e-31
PKD1	1276.64	3.36382	0.278722	2.26663e-34	7.63277e-31
LMO7	345.113	2.16598	0.182017	2.8844e-33	6.69511e-30
AHNAK	2001.03	1.78035	0.149243	2.84446e-33	6.69511e-30
SYNE2	1368.13	2.35478	0.199573	8.54142e-33	1.73476e-29
SPTBN1	5076.66	2.95116	0.252987	3.32932e-32	6.01054e-29
FLNB	3109.63	3.17572	0.291803	2.19674e-28	3.56926e-25
GOLGA8B	197.087	3.08592	0.290506	3.82864e-27	5.65525e-24
SPTAN1	5707.89	1.99756	0.18963	1.67637e-26	2.2698e-23
CGN	382.398	2.5071	0.245965	4.27695e-25	5.34553e-22
LIMCH1	135.759	2.30148	0.231457	6.00011e-24	6.96356e-21
DNAH1	104.944	2.84761	0.287459	6.90857e-24	7.48337e-21
PARP6	131.835	2.3052	0.238155	8.19578e-23	8.32281e-20
GOLGA8A	98.3026	2.55743	0.269935	5.25721e-22	5.02465e-19
PPP1R9A	130.593	2.45768	0.260519	8.09238e-22	7.30472e-19
IQGAP3	1074.09	1.74593	0.184761	1.20206e-21	1.02795e-18
SVIL	365.245	2.06436	0.220513	2.06808e-21	1.68011e-18
PLEC	1310.08	3.2387	0.350478	3.64722e-21	2.8219e-18
DYNC1H1	21790.2	1.12218	0.12103	1.19096e-20	8.7958e-18
CPT1B	74.9009	3.29064	0.367468	4.89761e-20	3.45984e-17
LIMA1	1020.18	1.54433	0.172445	1.47378e-19	9.97751e-17
TES	633.664	1.6101	0.18027	1.70869e-19	1.11051e-16
NBPF10	103.577	2.50834	0.28592	3.46941e-19	2.16811e-16
TIGD1	296.309	1.50157	0.170586	6.09779e-19	3.66952e-16
FBXO34	312.536	1.5712	0.181545	2.09619e-18	1.21639e-15
PRR22	67.857	2.79734	0.328321	2.8129e-18	1.576e-15
SPEN	3727.44	1.07298	0.125197	6.98778e-18	3.78458e-15
DIAPH1	3561.01	1.09388	0.129765	2.30762e-17	1.20949e-14
ANLN	3003.22	1.40154	0.172426	2.19155e-16	1.11276e-13
KMT2A	1649.06	1.04401	0.129263	4.6072e-16	2.26842e-13
KIAA1671	250.567	1.95396	0.245355	4.83635e-16	2.3112e-13
AMH	44.8763	4.22107	0.549604	9.07369e-16	4.21226e-13
COL27A1	141.252	2.65666	0.340231	1.07144e-15	4.83579e-13
MICAL3	572.539	1.54107	0.195501	1.40081e-15	6.15143e-13
MAPK8IP3	212.793	2.04612	0.265463	3.42922e-15	1.46626e-12
CCDC57	175.441	1.6367	0.21201	4.60954e-15	1.9144e-12
PNPLA7	47.8588	3.5316	0.467158	4.71295e-15	1.9144e-12
GABBR1	58.1712	2.69923	0.355123	5.3295e-15	2.11204e-12
FLNA	5946.86	2.00041	0.263839	9.48076e-15	3.6677e-12
SPTBN2	803.255	2.17387	0.287662	9.99229e-15	3.77569e-12
DMPK	82.4018	2.31611	0.314538	3.93995e-14	1.45492e-11
HDAC10	110.427	2.37023	0.323952	5.4128e-14	1.95438e-11
AMOT	612.305	1.33653	0.180956	8.11889e-14	2.86773e-11
NPIPB4	30.8442	3.90092	0.558442	2.2737e-13	7.86023e-11
WDR90	242.777	2.31631	0.32654	2.87409e-13	9.72879e-11
COL7A1	35.3319	3.951	0.571607	3.5961e-13	1.19244e-10
PCNX2	96.3457	1.72907	0.242819	3.86723e-13	1.25669e-10
NPIPB5	29.9745	3.8597	0.563791	6.28307e-13	1.96322e-10
STARD9	102.068	1.80765	0.256596	6.19394e-13	1.96322e-10
C21ORF58	41.3391	3.25179	0.470653	6.64079e-13	2.03584e-10
NPIPB11	28.2835	3.77188	0.560701	1.55101e-12	4.66682e-10
OBSCN	123.226	2.39829	0.35541	3.13048e-12	9.248e-10
NPIPB13	27.9627	3.88388	0.594087	4.91001e-12	1.4246e-09
PDCD11	4914.78	0.890567	0.131877	1.11301e-11	3.1618e-09
ELMO3	25.6971	4.2604	0.672179	1.12866e-11	3.1618e-09
TRPV1	27.6832	3.4002	0.526108	1.23441e-11	3.39944e-09
NPIPA5	25.4237	4.05504	0.63877	1.3794e-11	3.55753e-09
NPIPA3	25.4237	4.05504	0.63877	1.3794e-11	3.55753e-09
NPIPA2	25.4237	4.05504	0.63877	1.3794e-11	3.55753e-09
SEC31B	26.9865	3.79482	0.592851	1.3139e-11	3.55753e-09
ZNF276	112.528	1.80018	0.273583	1.58073e-11	4.01308e-09
CHD6	970.255	0.912671	0.136534	1.7552e-11	4.38745e-09
SIPA1L1	317.518	1.08944	0.163949	2.02182e-11	4.97734e-09
CFAP44	26.6793	3.17106	0.497734	2.60311e-11	6.31274e-09
PILRB	26.9367	4.29944	0.695002	2.78675e-11	6.65869e-09
DLG4	48.934	2.22722	0.348848	4.00937e-11	9.4412e-09
ADAMTS13	37.931	3.14672	0.501881	5.05064e-11	1.17233e-08
PPP1R9B	431.635	1.44472	0.224589	6.03427e-11	1.38091e-08
NPIPB12	23.2284	3.91615	0.646524	9.98447e-11	2.25316e-08
ENSG00000285043	230.358	1.20605	0.189348	1.14498e-10	2.54845e-08
ANKRD11	1436.33	0.978855	0.153759	1.40297e-10	3.08047e-08
DBN1	1540.06	1.9471	0.313352	1.51366e-10	3.2792e-08
RSKR	26.5833	2.97005	0.494725	2.93586e-10	6.27657e-08
NPIPB2	22.4389	4.02683	0.68857	3.06813e-10	6.47415e-08
PEAK1	470.96	1.0264	0.165239	3.66328e-10	7.63089e-08
KIFC2	42.5363	2.55083	0.425817	3.97039e-10	8.16594e-08
MYLK	69.0809	1.623	0.269224	6.64186e-10	1.34896e-07
CCDC78	20.4421	6.15003	1.21013	6.98575e-10	1.40129e-07
NPIPA9	20.8867	4.35342	0.802248	2.1385e-09	4.08781e-07
ENSG00000183889	20.8867	4.35342	0.802248	2.1385e-09	4.08781e-07
NPIPA1	20.8867	4.35342	0.802248	2.1385e-09	4.08781e-07
PVRIG	20.6571	4.13121	0.752924	2.08734e-09	4.08781e-07
NPIPA8	20.7201	4.3378	0.805221	2.70116e-09	5.04465e-07
NPIPA7	20.7201	4.3378	0.805221	2.70116e-09	5.04465e-07
DZIP1	284.888	0.987495	0.168557	3.3355e-09	6.15854e-07
RNF207	24.2787	3.07668	0.553216	3.69992e-09	6.75463e-07
ANKRD62	35.1713	2.91401	0.523468	3.95424e-09	7.13873e-07
BRSK1	97.6939	1.58794	0.277805	4.50933e-09	8.05138e-07
CCNL2	754.513	0.871078	0.149723	4.58668e-09	8.10047e-07
HOXD10	130.732	1.24728	0.217674	5.78466e-09	1.01064e-06
MAPK8IP2	311.326	1.70482	0.302445	6.35282e-09	1.09809e-06
ANKRD36	150.939	1.23887	0.218303	8.02744e-09	1.37295e-06
RHBDL1	25.4888	5.60567	1.18908	9.19631e-09	1.55647e-06
APC	1202.39	1.02329	0.180425	9.75579e-09	1.63415e-06
ANK3	773.916	0.807397	0.14279	1.23324e-08	2.04467e-06
SH3D21	36.6308	2.15907	0.397766	1.37529e-08	2.25714e-06
MYO18A	588.999	1.28631	0.232193	1.66198e-08	2.70039e-06
ZDHHC11	20.3107	3.47912	0.670187	2.01356e-08	3.23923e-06
HSF4	18.9592	3.15069	0.6015	2.03743e-08	3.24551e-06
DNHD1	21.187	2.64966	0.500753	2.08977e-08	3.29656e-06
PGGHG	79.1677	2.01146	0.375328	2.2606e-08	3.53176e-06
ASPM	5216.21	1.23644	0.226856	2.85313e-08	4.41502e-06
URB1	3360.47	0.788008	0.143676	3.21543e-08	4.9287e-06
MSH5	45.6105	1.82306	0.346259	4.4293e-08	6.72592e-06
CACNA1H	115.527	1.57718	0.297348	4.55857e-08	6.79669e-06
SRRM2	16690.1	0.834327	0.154063	4.55957e-08	6.79669e-06
MKI67	5409.74	0.761392	0.14063	4.75025e-08	7.01655e-06
AGAP9	34.5181	1.95799	0.375724	5.1989e-08	7.61007e-06
ACAP3	246.516	1.35205	0.257073	7.12021e-08	1.03294e-05
TPM2	99.1514	1.23735	0.236121	8.66456e-08	1.24586e-05
AGAP4	36.0908	1.8502	0.363288	1.0428e-07	1.48626e-05
ACACB	148.121	1.08298	0.207995	1.15202e-07	1.62765e-05
WDR27	173.816	1.03173	0.198784	1.29232e-07	1.81014e-05
SGSM2	182.42	1.24906	0.242342	1.3212e-07	1.83477e-05
DUX4	18.4229	5.12164	1.22172	1.36211e-07	1.87556e-05
MPP3	101.757	1.38174	0.270018	1.41685e-07	1.90256e-05
ANKMY1	64.2381	1.65163	0.325832	1.40466e-07	1.90256e-05
IQGAP2	597.565	0.775849	0.149264	1.40865e-07	1.90256e-05
GIGYF1	458.826	1.2951	0.253672	1.61293e-07	2.1481e-05
AGAP5	35.5852	1.82401	0.365192	1.71833e-07	2.26987e-05
AGAP6	36.928	1.77932	0.357847	1.98507e-07	2.60046e-05
ANKRD36C	159.846	1.09802	0.215709	2.0006e-07	2.60046e-05
DENND2B	183.47	0.945068	0.185407	2.10972e-07	2.72053e-05
CHKB	94.3961	1.4456	0.291467	2.80906e-07	3.59383e-05
GDPD3	20.7396	2.39105	0.501663	3.15618e-07	4.00638e-05
SYNGAP1	49.7414	1.6997	0.349556	3.48965e-07	4.39534e-05
MLLT6	228.339	1.19006	0.240789	3.6682e-07	4.58469e-05
LIME1	15.6282	4.11641	0.957869	4.20261e-07	5.2073e-05
B4GALNT4	79.8958	1.84601	0.385422	4.23045e-07	5.2073e-05
EME2	102.342	1.88285	0.398673	5.41607e-07	6.61657e-05
SHANK3	90.5429	1.55309	0.324747	5.5027e-07	6.67223e-05
DDX11	2087.15	0.883752	0.183135	6.69583e-07	8.0588e-05
CEP350	1723.27	0.810329	0.169073	7.61149e-07	9.09349e-05
CCDC180	26.5872	2.087	0.454494	7.78611e-07	9.23421e-05
GPR135	8.41927	4.81768	1.33796	8.54003e-07	0.00010055
ZDHHC11B	14.1014	2.97652	0.67619	8.79383e-07	0.000102793
GOLGA8G	24.7056	2.06649	0.455046	9.50698e-07	0.000109553
GOLGA8F	24.7056	2.06649	0.455046	9.50698e-07	0.000109553
CYP2D6	7.75673	4.74641	1.3277	9.92797e-07	0.000113598
GOLGA6L4	15.4868	2.66652	0.609399	1.16502e-06	0.000132372
PALM2AKAP2	1094.79	0.672736	0.145054	1.23185e-06	0.000138036
GOLGA6L9	14.7506	2.7455	0.631915	1.22727e-06	0.000138036
LRRC37A2	136.583	0.941638	0.203774	1.34322e-06	0.000148467
FLNC	824.41	1.22687	0.2669	1.33855e-06	0.000148467
RAPGEFL1	57.7505	1.50609	0.331644	1.38393e-06	0.000151933
GAS2L3	189.888	1.05545	0.23025	1.48045e-06	0.000161439
LRRC37A	136.053	0.933964	0.20436	1.57302e-06	0.000170389
GOLGA6L10	16.5941	2.44228	0.570355	1.78025e-06	0.00019156
SCNN1D	14.2696	3.90446	1.05205	2.29602e-06	0.000245432
LCAT	6.91883	4.51854	1.41209	2.44284e-06	0.00025942
DENND2C	172.19	0.953798	0.218088	2.72585e-06	0.000287594
CTNNB1	22892.9	0.545776	0.12862	2.98109e-06	0.000309563
SFI1	147.059	0.974221	0.22444	2.96626e-06	0.000309563
RAB11FIP3	133.506	1.25856	0.291259	2.99122e-06	0.000309563
CCDC150	56.8023	1.42522	0.33686	3.56394e-06	0.0003665
ANKRD36B	98.7447	1.13011	0.266286	3.74033e-06	0.00038222
PIDD1	96.8654	1.48628	0.354292	3.80612e-06	0.000386511
FBF1	115.549	1.25334	0.297744	3.97445e-06	0.000401098
SPTB	181.261	0.906621	0.215538	4.05138e-06	0.000406339
MZF1	71.6739	1.23055	0.294715	4.33365e-06	0.000431982
CDK16	472.164	0.764966	0.186393	4.77868e-06	0.000473439
GARNL3	42.0832	1.40794	0.345478	5.21102e-06	0.000513143
NINL	98.549	1.30161	0.320824	5.5863e-06	0.000546784
GOLGA8O	14.2308	2.40595	0.627144	5.64784e-06	0.000549497
ACTN4	4759.71	0.915299	0.227278	5.93881e-06	0.000574368
DOK3	13.427	3.96048	1.31311	6.47795e-06	0.000622803
ANKAR	14.3931	2.41886	0.646243	6.82677e-06	0.000652478
GOLGA8N	14.0647	2.38088	0.636298	6.97764e-06	0.000662998
GOLGA8Q	14.0642	2.37932	0.63847	7.20153e-06	0.000680293
ARHGEF17	65.9979	1.37651	0.356158	8.19913e-06	0.000770055
TPRN	188.389	1.4286	0.371588	8.4303e-06	0.000787216
EGFL8	11.1891	3.11769	0.93136	9.15378e-06	0.000849889
MST1	10.4997	3.45367	1.10352	9.60762e-06	0.000886958
L3MBTL1	38.8541	1.53292	0.408721	9.8283e-06	0.000902204
AOC3	12.2628	2.93217	0.86933	1.0031e-05	0.000915637
NBPF14	48.2047	1.22794	0.326144	1.01231e-05	0.00091804
TRIO	1113.48	0.533267	0.151015	1.01703e-05	0.00091804
TAMALIN	14.6261	2.66457	0.781014	1.11071e-05	0.00099532
WNK4	14.4369	2.75399	0.815192	1.1149e-05	0.00099532
TUBGCP6	713.351	0.903451	0.249445	1.22986e-05	0.00109196
NBEAL2	282.412	1.18178	0.323725	1.24181e-05	0.00109657
PMFBP1	15.824	2.19186	0.637359	1.34699e-05	0.00118302
ACTN3	273.68	0.997271	0.279732	1.39528e-05	0.00121885
GON4L	1442.08	0.546246	0.164213	1.40459e-05	0.00122041
ADAM8	9.73956	3.33913	1.15104	1.46641e-05	0.00126735
ADAMTS10	21.6001	2.11815	0.623256	1.49117e-05	0.00127701
NBPF12	49.2589	1.19155	0.336739	1.50116e-05	0.00127701
CLDN15	11.1521	3.0246	0.983997	1.49975e-05	0.00127701
FAM227A	13.2231	2.43074	0.753271	1.71165e-05	0.00144848
CACNG8	40.521	1.88763	0.560822	1.72653e-05	0.00145351
LENG8	818.821	0.896752	0.266146	1.8262e-05	0.00152949
HCN2	102.763	1.06233	0.316578	1.97625e-05	0.00163851
NBPF11	43.8764	1.21535	0.360845	1.97654e-05	0.00163851
GOLGA8S	20.8503	1.83901	0.563702	2.0779e-05	0.0017138
TTLL3	27.8073	1.79447	0.55431	2.19432e-05	0.00180067
NBPF9	47.1642	1.1368	0.365532	2.8987e-05	0.00235948
NBPF8	44.9787	1.15939	0.37269	2.90434e-05	0.00235948
NPIPB7	10.5923	2.5484	0.9078	3.00936e-05	0.00242711
ACTN2	240.29	1.04855	0.341603	3.01745e-05	0.00242711
DENND4B	342.895	0.961582	0.318335	3.14246e-05	0.00251521
NPIPB9	11.6006	2.35251	0.850764	3.54862e-05	0.00281258
AKAP12	5110.24	0.500203	0.191342	3.53468e-05	0.00281258
SZT2	623.104	0.826921	0.292377	3.83841e-05	0.0030275
KMT2B	847.84	0.952678	0.338991	4.22336e-05	0.00331503
EZHIP	4.915	3.32798	1.93856	4.27518e-05	0.00333957
HERC2	3279.54	0.453665	0.189148	4.38993e-05	0.0034128
LRRC37A3	146.716	0.742596	0.277557	4.45536e-05	0.00344718
PILRA	8.13479	3.28455	1.85633	4.53486e-05	0.00349205
MAPK15	9.99442	2.52329	1.04213	5.14886e-05	0.00394617
MAMDC4	8.10284	3.18437	1.8997	5.36556e-05	0.00409294
CDK10	210.34	0.96578	0.370321	5.65709e-05	0.00429516
RHPN1	22.1887	1.90283	0.763912	6.32295e-05	0.00477839
CAPN15	392.546	1.23757	0.481798	6.36821e-05	0.00479031
MT-ND6	1280.09	0.840853	0.352954	7.31325e-05	0.00547584
ANKLE1	8.67431	2.73742	1.44699	8.15203e-05	0.00607588
ENSG00000286185	37.3336	1.11502	0.468666	8.21776e-05	0.0060969
SPACA6	12.2231	2.1492	0.988696	8.82306e-05	0.00651623
COL11A2	11.8234	2.43498	1.1982	8.94391e-05	0.00657559
SPATA20	75.5364	1.08439	0.469007	8.99736e-05	0.00658509
BAHCC1	415.532	1.00714	0.442473	9.27446e-05	0.00675746
SNAPC4	1015.81	0.703199	0.328175	9.3521e-05	0.00678361
UBAP1L	4.40937	2.79286	2.05445	9.44283e-05	0.00681899
NBPF19	37.4638	1.08162	0.479621	9.77372e-05	0.0070267
KHDC4	1138.88	0.47229	0.247574	9.8526e-05	0.00705221
PABPC1L	193.559	0.831087	0.384202	0.000100665	0.00717372
PLA2G6	51.5496	1.1203	0.503692	0.000103133	0.00731746
CCDC40	44.5924	1.14826	0.51803	0.000104774	0.00740162
DOCK3	176.706	0.612093	0.312011	0.000112541	0.00791591
SETD5	936.865	0.457046	0.257406	0.000120561	0.00844343
CROCC	345.229	0.809604	0.400566	0.0001237	0.00862606
MAP3K10	31.4343	1.24484	0.591453	0.000124748	0.008662
DPP7	17.6893	1.70182	0.86954	0.000143943	0.00991013
ENSG00000288654	30.1653	1.28407	0.638324	0.000143536	0.00991013
GOLGA8T	12.1719	1.74562	0.90311	0.000146892	0.0100705
NPIPB15	9.23581	2.05286	1.12609	0.000148969	0.01017
DNAH17	77.7243	0.741277	0.402201	0.000157275	0.0106921
C3ORF62	9.30265	2.12745	1.22199	0.000158625	0.0107389
NAIP	40.5313	1.06723	0.552815	0.000159763	0.0107711
FANCA	2257.95	0.387649	0.252359	0.000164312	0.011032
ADGRB2	141.952	0.832268	0.450555	0.000166784	0.0111519
PLA2G4B	10.8857	1.85538	1.02695	0.000168522	0.0112219
NBPF15	40.0851	0.941046	0.506179	0.000172662	0.0114507
RSRP1	127.393	0.662093	0.386831	0.000184033	0.0121552
NBPF20	37.1266	0.959907	0.5273	0.000185421	0.0121972
CEL	6.04251	2.31435	1.97359	0.000192146	0.0125886
ASMT	7.25614	2.26615	1.54741	0.000193112	0.0126011
ZNF827	114.093	0.679033	0.407191	0.000203044	0.0131437
ENSG00000284976	3.88359	2.22125	2.06559	0.000202618	0.0131437
NPIPB8	10.5786	1.76082	1.03335	0.000203958	0.0131504
SPINK5	11.3841	1.7386	1.0292	0.000210462	0.0135162
MTOR	3669.81	0.332532	0.245024	0.000211348	0.0135196
YJEFN3	29.444	1.15119	0.654484	0.00021338	0.0135961
SPECC1	613.19	0.356089	0.258229	0.000214775	0.0136315
FBXO41	30.2108	1.15495	0.66599	0.000222369	0.0140586
SAPCD1	3.71795	2.15127	2.05002	0.000224195	0.0141191
PCED1A	86.5448	0.700015	0.432241	0.000226704	0.014222
KLHL17	208.326	0.8425	0.512113	0.000238996	0.0149354
SPG7	572.956	0.588129	0.386045	0.000242936	0.0151235
AOC2	7.25524	2.15964	1.80805	0.000250842	0.0155228
TERT	39.1683	1.04586	0.631705	0.000251261	0.0155228
MYO15B	20.1888	1.2889	0.781332	0.000254778	0.0156213
MMP23B	8.66467	1.98593	1.37328	0.000253871	0.0156213
NBPF1	56.7225	0.732074	0.468954	0.000260609	0.0159187
NPIPB6	10.8817	1.62062	1.03497	0.000266577	0.0162223
MYH3	36.9059	0.886522	0.55642	0.000268528	0.01628
SPTBN4	68.6158	0.894098	0.564675	0.000274351	0.0165712
LTB4R2	4.59367	1.91997	2.0898	0.000275804	0.0165972
GOLGA8H	11.6662	1.52254	0.974767	0.000278401	0.0166918
NPIPB3	3.55232	1.96737	2.02394	0.000286506	0.0171145
DIDO1	3025.83	0.380988	0.300538	0.000302013	0.0179091
IGSF9B	61.2745	0.935461	0.607173	0.000301514	0.0179091
CHD4	8288.09	0.246833	0.228658	0.000337369	0.019933
TIMM23B-AGAP6	7.88308	1.81981	1.38525	0.000340122	0.0200203
GOLGA8J	11.5001	1.44212	0.991799	0.000341311	0.0200203
PLEKHG5	74.6024	0.772012	0.540554	0.000350075	0.0204605
NSMF	330.284	0.705711	0.503106	0.000352856	0.0205375
EVC	106.032	0.562118	0.420747	0.00035392	0.0205375
KCNAB3	6.44123	1.8384	1.75508	0.000401004	0.0231869
LRRK1	228.784	0.446455	0.36976	0.000407318	0.0234685
ADGRL1	317.881	0.552977	0.447773	0.0004471	0.0256696
STAG3	300.648	0.356149	0.323506	0.00045244	0.0258846
RTEL1	345.041	0.492134	0.413525	0.000461241	0.0262956
SULT1A4	203.421	0.427216	0.374556	0.000472138	0.0267293
SULT1A3	203.421	0.427216	0.374556	0.000472138	0.0267293
RYR2	115.708	0.435071	0.380684	0.000476244	0.0268681
REXO1	238.824	0.638761	0.517326	0.000490338	0.0275157
FAM229A	6.71825	1.69579	1.60547	0.000491109	0.0275157
REC8	3.2066	1.56962	1.92309	0.000496614	0.0277285
PCNT	3629.76	0.211581	0.230888	0.000513884	0.0285945
BRDT	119.011	0.655077	0.539493	0.000522952	0.0288031
MDN1	10361.8	0.224548	0.241691	0.000519755	0.0288031
GOLGA8M	11.6685	1.23765	0.989816	0.000522754	0.0288031
GOLGA8K	11.1606	1.26096	1.01491	0.000526547	0.0289032
COLQ	6.5556	1.62277	1.76214	0.000542603	0.0295846
FBXO46	131.516	0.725091	0.594497	0.000541818	0.0295846
SHC2	37.8647	0.843843	0.682026	0.000547272	0.0297394
PPP1R12C	291.146	0.629284	0.534872	0.000562767	0.0304795
SAP25	3.2056	1.46835	1.893	0.000570026	0.03077
MROH6	10.1149	1.44038	1.2946	0.000597903	0.032168
IL18BP	6.471	1.55276	1.72499	0.000607395	0.0325708
PAQR6	3.22627	1.37466	1.86152	0.000648693	0.0346709
ESX1	143.305	0.342784	0.352909	0.000666357	0.0354983
PPP6R2	504.659	0.406712	0.402307	0.000673115	0.0356462
PPP1R18	49.4561	0.758533	0.666898	0.000673521	0.0356462
ARHGEF9	8.22583	1.45607	1.45308	0.000678767	0.0357561
NEXN	121.721	0.487826	0.464048	0.000679999	0.0357561
ATG16L2	33.6212	0.719804	0.640151	0.000684023	0.0358516
TUBAL3	351.636	-0.294441	0.318599	0.000689259	0.0360099
ITIH4	4.85841	1.3908	1.80087	0.000700458	0.0364777
PRKDC	25724.5	0.230013	0.268072	0.000708368	0.0367718
PRRC2B	2656.93	0.26061	0.297791	0.000744517	0.0385252
ANKRD20A1	150.484	0.432061	0.436704	0.000757034	0.0390485
CASKIN1	35.0625	0.751745	0.693362	0.000768773	0.0395286
TNK2	184.881	0.477229	0.475997	0.000778765	0.039916
DRP2	9.82918	1.16144	1.1029	0.000787088	0.0402157
PTPRC	7.27326	1.34923	1.40368	0.000794067	0.0404452
GPNMB	10.3598	1.14853	1.09601	0.000800042	0.0406221
ITPKB	112.817	0.471331	0.481695	0.000834501	0.0422398
LAT	5.86666	1.22337	1.78039	0.000838627	0.0423168
MYLK2	14.2777	1.06371	1.03082	0.000857339	0.0431271
RBFOX1	143.082	0.525009	0.532137	0.000870031	0.0436304
PLXNA3	346.467	0.441297	0.468164	0.000899331	0.044961
PDIA2	56.7258	0.573909	0.591641	0.000960236	0.0477123
FN3K	3.01931	1.12998	1.74064	0.000960204	0.0477123
CAMTA2	159.939	0.412362	0.458514	0.000998899	0.0491822
PACS2	159.062	0.468108	0.506805	0.000998084	0.0491822
SLX4	222.942	0.272988	0.334565	0.000995794	0.0491822
DGKQ	140.492	0.567083	0.597461	0.00101925	0.0500327
WASH6P	399.673	0.290796	0.354268	0.00103095	0.0504542
RECQL4	534.033	0.447339	0.506952	0.00112182	0.0547366
YLPM1	3665	0.137111	0.207775	0.00113231	0.0550483
TRRAP	4723.76	0.138717	0.20971	0.00113498	0.0550483
ANKRD18A	224.374	0.332922	0.404349	0.00114171	0.0552101
MAPK12	385.503	0.245118	0.321224	0.00114808	0.0553533
BRICD5	6.35741	1.12805	1.50076	0.00122886	0.0590724
CHTF18	1090.54	0.414778	0.492289	0.00124031	0.0594473
GCNA	22.5914	0.619629	0.703046	0.00130514	0.0623702
SEMA6C	53.843	0.45967	0.545324	0.0013177	0.0626022
FMN2	146.122	0.292236	0.381205	0.00131512	0.0626022
LAMA3	150.743	0.26885	0.362909	0.001384	0.0655125
CES2	49.1218	0.412923	0.50778	0.00138702	0.0655125
ENSG00000188897	18.9571	0.73082	0.855813	0.00144384	0.0679987
QRICH2	59.5724	0.390578	0.4932	0.00145946	0.0685356
ANKRD13D	81.8663	0.437831	0.542788	0.00147303	0.0689733
MLXIPL	77.2329	0.427924	0.544644	0.00158044	0.073789
NDUFC1	1053.79	-0.15057	0.243108	0.00158496	0.073789
KMT2C	1143.28	0.136565	0.228645	0.00166106	0.077111
DGCR8	887.825	0.111606	0.197836	0.0017112	0.0792126
MSS51	7.15223	0.894212	1.20731	0.00174678	0.0806297
KCNIP2	6.625	0.899401	1.22699	0.00175857	0.080944
CSAD	34.7415	0.4538	0.59448	0.00177946	0.0810255
AHNAK2	38.3403	0.393667	0.527806	0.00178029	0.0810255
HECTD1	3842.49	0.156613	0.258031	0.00177845	0.0810255
WASHC1	474.711	0.230282	0.345609	0.00177623	0.0810255
SMG1	3377.55	0.140266	0.23871	0.00181593	0.0824169
CFP	4.21353	0.832035	1.4975	0.00185672	0.0840332
BOLA3	368.783	-0.155418	0.263095	0.00195956	0.0884415
EID3	6.90924	0.825527	1.15319	0.00196621	0.0884958
DENND5A	356.629	0.122667	0.22088	0.00199323	0.0894639
COX14	539.609	-0.131836	0.235345	0.00206314	0.0923467
DUSP8	48.8018	0.372426	0.528957	0.0020766	0.0926941
DNASE1	5.21448	0.842067	1.31277	0.00211134	0.0939862
TMEM240	3.0783	0.693411	1.44584	0.00216454	0.0960916
HAGHL	31.6749	0.424157	0.601746	0.00220282	0.0975245
AGER	6.46509	0.785379	1.17307	0.00224238	0.0984709
ITGA2B	30.0151	0.384419	0.55625	0.00223993	0.0984709
ENSG00000285245	90.7262	0.237583	0.377169	0.00223335	0.0984709
ANKS3	166.079	0.233164	0.374742	0.0023001	0.100733
IL12B	23.9612	0.419494	0.616786	0.00244237	0.106677
TNFRSF25	3.70825	0.720268	1.39278	0.00245259	0.106836
SGSM3	177.396	0.256586	0.412632	0.00247988	0.107735
ENTR1	547.591	0.0909967	0.187145	0.0025529	0.110612
COL12A1	100.794	0.178279	0.315774	0.00263438	0.113839
RALGDS	95.0521	0.210872	0.360003	0.00264281	0.1139
FAM219B	160.442	0.182341	0.322558	0.00267288	0.114588
ZNF318	726.415	0.0831666	0.17655	0.0026684	0.114588
JMJD7-PLA2G4B	24.6466	0.391827	0.60064	0.00269869	0.11539
LRRC37B	89.6512	0.181587	0.32299	0.00271881	0.115945
CSPP1	636.355	0.119669	0.234723	0.00272956	0.116099
SULT4A1	49.9044	0.24871	0.41872	0.00284861	0.120532
ANKRD18B	226.259	0.191983	0.341274	0.00284188	0.120532
PPIP5K1	270.056	0.108204	0.220259	0.00288038	0.121111
PTPN23	1172.16	0.158959	0.296032	0.00288465	0.121111
ITGA10	2.35477	0.617235	1.34316	0.00287411	0.121111
MICALL2	55.2593	0.244188	0.415846	0.00292743	0.12259
ACTN1	2954.74	0.133375	0.261056	0.00299029	0.1249
CACNA1C	79.1382	0.1916	0.34637	0.00301981	0.12581
CEP295	854.794	0.122337	0.245743	0.00306056	0.127182
CELSR3	172.142	0.199201	0.359909	0.00310873	0.128854
ASIC3	5.07338	0.666748	1.20013	0.00313185	0.129482
ABCA7	169.705	0.23372	0.409763	0.00314457	0.129677
TCIRG1	45.6984	0.312089	0.520782	0.00317804	0.130726
OTOF	31.0029	-0.328383	0.547759	0.00325296	0.13347
MAN2A2	482.816	0.139455	0.276297	0.00326326	0.133555
INPP5E	206.768	0.224698	0.403432	0.00332706	0.135824
EPPK1	11.1361	0.51749	0.849464	0.00333739	0.135905
CHD2	1228.26	0.0807779	0.18278	0.00336466	0.136672
CCDC142	119.313	0.172273	0.328699	0.00338625	0.137206
NDUFB2	3494.87	-0.085543	0.191877	0.00342304	0.138352
CEACAM19	5.02212	0.621444	1.17762	0.00351211	0.1416
CARD9	5.02884	0.617577	1.1751	0.00354742	0.142669
WHAMM	264.157	0.109491	0.236218	0.00367128	0.147286
PPIB	8553.42	-0.0443178	0.116604	0.00371423	0.148341
TRPM4	187.428	0.140765	0.287826	0.00371774	0.148341
BANF1	3841.76	-0.0483984	0.125289	0.00372496	0.148341
SSH2	378.521	0.0690078	0.166384	0.00377699	0.149635
CLASRP	642.393	0.163468	0.324947	0.00378508	0.149635
TEP1	165.347	0.109764	0.238489	0.00378478	0.149635
CUL9	296.728	0.126591	0.266555	0.00379879	0.149812
NRBP2	73.2345	0.171825	0.340093	0.00387702	0.152527
GOLGA8R	8.17295	0.487605	0.857015	0.00392347	0.153982
ZSWIM8	741.417	0.117181	0.253942	0.0039725	0.155531
ABCC8	27.3602	0.341609	0.611731	0.00409513	0.158141
TBC1D3F	2.19486	0.48906	1.20446	0.00420463	0.158141
MDK	1776.55	-0.0522826	0.137223	0.00419574	0.158141
PDCD5	2686.87	-0.114342	0.252293	0.00417372	0.158141
FGFR3	478.462	0.171469	0.346735	0.00419227	0.158141
KDM6B	192.76	0.145191	0.30389	0.00417596	0.158141
DVL1	440.597	0.174915	0.350493	0.00411559	0.158141
TBC1D3B	2.19486	0.48906	1.20446	0.00420463	0.158141
TBC1D3I	2.19486	0.48906	1.20446	0.00420463	0.158141
TBC1D3H	2.19486	0.48906	1.20446	0.00420463	0.158141
TBC1D3G	2.19486	0.48906	1.20446	0.00420463	0.158141
TBC1D3	2.19486	0.48906	1.20446	0.00420463	0.158141
TBC1D3C	2.19486	0.48906	1.20446	0.00420463	0.158141
TBC1D3K	2.19486	0.48906	1.20446	0.00420463	0.158141
TBC1D3L	2.19486	0.48906	1.20446	0.00420463	0.158141
TBC1D3D	2.19486	0.48906	1.20446	0.00420463	0.158141
TBC1D3E	2.19486	0.48906	1.20446	0.00420463	0.158141
UQCRQ	2405.06	-0.0531444	0.139492	0.00425454	0.159648
CENATAC	89.2082	0.123936	0.271534	0.00435667	0.163104
ARHGAP33	51.8473	0.215522	0.425704	0.00452829	0.169139
CYP27B1	12.2382	0.412058	0.76858	0.00463287	0.172649
TCHH	6.39302	0.489077	0.951508	0.00468882	0.174334
PCNX3	662.936	0.156602	0.333343	0.00473274	0.175565
CYSRT1	4.98985	0.512698	1.09508	0.00474855	0.17575
ULK3	392.894	0.109329	0.253185	0.00485944	0.179212
HCN3	46.1686	0.208411	0.422739	0.00486415	0.179212
ADM5	2.19436	0.441242	1.14948	0.0049054	0.180323
TPH1	4.15728	0.489721	1.11264	0.00499523	0.183211
FASTK	217.174	0.166017	0.355398	0.0050532	0.18492
CNKSR1	6.182	0.463867	0.928157	0.00506473	0.184925
USP31	100.138	0.125593	0.285855	0.00511312	0.186274
POLE	4598.26	0.0655407	0.172434	0.0051556	0.186983
SETD1A	1736.74	0.0919819	0.224548	0.00514996	0.186983
GPR75	4.72767	0.478025	1.03867	0.00528423	0.191221
DMTF1	385.368	0.0731965	0.189349	0.00531005	0.191728
SHROOM3	190.133	0.100321	0.242621	0.0053558	0.192669
CRAMP1	556.095	0.0797759	0.202964	0.00535981	0.192669
MZT1	1555.84	-0.0757343	0.195014	0.00537292	0.192713
UVSSA	247.587	0.0869605	0.217547	0.0054071	0.193512
AMDHD2	181.425	0.135568	0.310831	0.00559842	0.199557
LRRC56	4.20481	0.407944	1.10391	0.00560056	0.199557
CDH26	4.48723	0.453753	1.0191	0.00572361	0.203495
RBCK1	88.0017	0.116025	0.276798	0.005749	0.203951
PKLR	267.816	0.0769791	0.201941	0.00588181	0.208208
PCDH12	4.69607	0.442524	1.0141	0.00594816	0.210099
ZMYND10	6.15055	0.410829	0.889676	0.00616273	0.217206
PITPNM2	52.2476	0.147593	0.343418	0.00631357	0.222041
NDUFA6	1460.44	-0.0458307	0.13671	0.00634692	0.222731
E4F1	473.645	0.100736	0.254619	0.00640846	0.224407
TRIM52	75.5954	0.100368	0.255081	0.00652903	0.227647
ARHGEF4	169.76	0.0879317	0.229882	0.0065238	0.227647
NUDT4	462.632	-0.0392782	0.121711	0.0065559	0.228095
APBB3	42.2198	0.159947	0.371669	0.00664555	0.23072
SCART1	5.82095	0.401439	0.91538	0.00667141	0.231124
MRPS23	3860.86	-0.030027	0.0980668	0.00670472	0.231784
ARHGEF11	518.377	0.0600877	0.171881	0.00673463	0.232323
MUC20	2.02822	0.359429	1.03777	0.00681504	0.234599
CES3	88.0432	0.108243	0.2745	0.00689504	0.236223
FGD6	101.397	0.0787954	0.213824	0.00689233	0.236223
SMIM10	111.319	-0.113689	0.285491	0.00690582	0.236223
PERM1	2.00956	0.355347	1.03156	0.00694565	0.237086
GSDMB	5.00738	0.385585	0.907804	0.00714267	0.2433
ZNF692	100.688	0.10513	0.271354	0.00721501	0.245204
ARHGEF25	103.937	0.108191	0.277876	0.00724383	0.245204
CACNA1I	9.87314	0.295875	0.65745	0.00724034	0.245204
PHYKPL	138.493	0.0807425	0.222371	0.00747603	0.252538
TMEM91	6.07707	0.351912	0.818762	0.00757648	0.25382
TRIM66	25.8894	0.158833	0.383205	0.00757169	0.25382
KCNQ3	11.7331	0.326982	0.745431	0.00755267	0.25382
KIAA0408	3.85577	0.373677	0.974214	0.00756867	0.25382
TMEM249	2.00856	0.327444	0.992384	0.00782822	0.261714
CDC42SE2	181.541	-0.0514407	0.157973	0.00788686	0.263133
SMARCC2	1959.2	0.0298407	0.101729	0.00790542	0.263212
CHD3	1127.79	0.0442876	0.140671	0.00798685	0.265379
TMEM26	2.16797	0.316165	0.982211	0.00803944	0.266581
CLK2	866.565	0.0367646	0.121541	0.00810736	0.268286
ABCA2	362.597	0.0865287	0.239761	0.00812981	0.268482
PTK2B	28.5202	0.14281	0.358419	0.00815456	0.268731
E2F1	216.424	0.0827444	0.231737	0.00817044	0.268731
CCDC9B	26.4779	0.164917	0.40617	0.00832274	0.273188
DNASE1L2	4.2215	0.344907	0.955628	0.00837323	0.274291
C2CD2L	76.5448	0.119437	0.312956	0.00844805	0.276185
RTF2	2339.6	-0.0236436	0.0850833	0.008534	0.277768
FKBP11	20.2579	0.240139	0.571232	0.00855554	0.277768
RAD54L	909.232	0.0322405	0.110523	0.00851994	0.277768
TRIM73	2.87608	0.3299	0.960813	0.00856487	0.277768
ABCC9	13.9903	0.228276	0.546078	0.00861559	0.27827
SPPL2B	115.507	0.122356	0.320938	0.0086317	0.27827
IDUA	103.047	0.119597	0.314764	0.00859927	0.27827
PKD1L1	5.67603	0.315951	0.770666	0.00868579	0.279459
SH2B1	260.706	0.0825111	0.234888	0.00870487	0.279519
TGM1	3.8689	0.336199	0.927623	0.00884269	0.282271
MAN2C1	620.901	0.0687352	0.204063	0.0088268	0.282271
XDH	4.14724	0.338095	0.884567	0.00883917	0.282271
PHF2	599.561	0.0333868	0.115097	0.00893852	0.284771
POM121C	1277.51	0.0536907	0.168751	0.00900734	0.286402
H1-8	2.04116	0.292896	0.941869	0.00916993	0.291002
NUDT4B	452.381	-0.0289892	0.103416	0.00928585	0.294106
ZC3H13	2153.26	0.0383165	0.130501	0.00945965	0.298447
YEATS2	947.492	0.025571	0.0934933	0.00945676	0.298447
FAM193B	227.109	0.05854	0.184115	0.00973441	0.306521
POU4F1	151.616	0.075871	0.226621	0.00984533	0.309414
SAMD11	383.305	0.0936201	0.268071	0.00987957	0.30989
AMOTL1	1144.44	0.0347671	0.122106	0.0099405	0.311201
ADCY1	49.8482	0.119456	0.327696	0.0100384	0.313663
CRYBB2	68.4433	0.0730367	0.221228	0.0100898	0.314664
EHBP1L1	21.3843	0.158496	0.415896	0.0101253	0.315164
MPHOSPH9	776.564	0.0443223	0.149519	0.0102505	0.31845
CBWD5	350.394	0.0336802	0.120729	0.0105455	0.32495
CIC	491.982	0.0750601	0.228492	0.010534	0.32495
EBF4	39.3775	0.106022	0.301009	0.0105053	0.32495
SMIM15	419.921	-0.0503831	0.166821	0.0105797	0.32495
OXCT2	5.47041	0.274234	0.720237	0.0105785	0.32495
EMC7	1540.9	-0.0249232	0.0940091	0.0105165	0.32495
ADARB1	168.418	0.0375618	0.132534	0.0107686	0.329877
MRPL41	1396.1	-0.0453218	0.154061	0.0107807	0.329877
PAM16	791.568	-0.046442	0.157166	0.0108042	0.329976
DYNLL2	1112.96	-0.037356	0.132248	0.0108693	0.331339
ENSG00000284512	347.55	-0.0345721	0.124369	0.0109188	0.332226
KMT2D	2255.31	0.0504056	0.168762	0.0110831	0.336595
DZIP1L	133.666	0.0498761	0.167635	0.0111604	0.33831
LRRC39	3.53695	0.285179	0.850245	0.0113008	0.341928
CCDC81	3.52351	0.284105	0.848406	0.0113646	0.342584
SLC25A27	14.9695	0.169258	0.455995	0.0113455	0.342584
SULT1A2	250.806	0.0469264	0.160652	0.0114357	0.343091
MDM4	296.463	0.0380074	0.135688	0.0114111	0.343091
RHOA	8214.01	-0.0171072	0.0689436	0.0114448	0.343091
TTC21A	22.7071	0.12461	0.352606	0.0115551	0.345761
PRDX6	11862.2	-0.0201144	0.0801342	0.0115962	0.34635
MPDZ	881.236	0.0278181	0.106387	0.0119242	0.354308
PTMA	19228	-0.0272657	0.104625	0.01192	0.354308
DOCK5	534.018	0.0270897	0.104081	0.011928	0.354308
NDUFA1	3368.08	-0.0183526	0.0744879	0.0119767	0.355104
MIB2	172.058	0.0959847	0.288277	0.0121186	0.356856
MAFK	69.2983	0.0949109	0.285584	0.0121061	0.356856
KCNJ14	3.61871	0.27022	0.840843	0.0121019	0.356856
CACNA1D	38.8854	0.0826229	0.255498	0.0121236	0.356856
TONSL	1136.93	0.07142	0.22776	0.012196	0.358338
CORO2A	116.145	-0.048267	0.167065	0.0122592	0.359543
TNFRSF13C	4.4503	0.263375	0.757406	0.0123411	0.361295
UBR4	8883.89	0.0173462	0.0714673	0.01241	0.362659
TMC6	65.4691	0.0880574	0.270762	0.0124518	0.363226
IFFO1	365.97	0.0419997	0.150183	0.0124766	0.363297
GUSB	711.36	0.0259013	0.101497	0.012523	0.363997
CGNL1	97.4115	0.045193	0.159608	0.0126042	0.365041
POM121	1305.39	0.0404578	0.146223	0.0126412	0.365041
UNKL	369.395	0.0407311	0.147033	0.0126488	0.365041
ULK1	506.745	0.0564017	0.190384	0.0126194	0.365041
RNF123	691.632	0.035457	0.131706	0.0127108	0.36618
JARID2	602.137	0.0262489	0.103235	0.0128207	0.368691
SETD1B	627.234	0.0462241	0.163485	0.0129245	0.37102
CDK3	20.9013	0.130207	0.378046	0.0129682	0.371618
FHAD1	38.8129	0.0811579	0.256322	0.0129946	0.37172
NEURL4	745.969	0.0446343	0.159519	0.0131032	0.374167
DOCK6	303.499	0.0481813	0.16978	0.0131843	0.37567
CSNK1G2	242.294	0.0560538	0.191539	0.0132021	0.37567
MAPK11	54.7422	0.0646148	0.215152	0.0133763	0.379962
SELENOF	2894.26	-0.0197805	0.0820937	0.0134085	0.380211
CBX1	2982.95	-0.0193775	0.0807387	0.013479	0.380219
DNAJB11	2174.5	-0.0166302	0.0703196	0.0134373	0.380219
NFKBID	36.4931	0.128034	0.376679	0.0134578	0.380219
NES	175.976	0.0464684	0.165993	0.0135301	0.381001
CCDC43	894.658	-0.0186213	0.0780883	0.0135672	0.381384
CIT	1552.08	0.0174836	0.07409	0.0137586	0.386097
TNPO2	2635.86	0.0253655	0.102222	0.0138114	0.386909
CZIB	1196.56	-0.0189265	0.079818	0.0139518	0.39017
MINAR1	18.4006	0.118133	0.35714	0.0141855	0.396025
PPFIA4	45.8681	0.0921639	0.290892	0.0142332	0.396674
SCN8A	48.9026	0.0594753	0.20501	0.01438	0.40008
GOLM1	2010.66	-0.0158422	0.0686082	0.014422	0.400562
CDHR3	11.9716	0.157291	0.46242	0.0145326	0.400849
SPEG	62.9328	0.0859339	0.276132	0.0145071	0.400849
MT1E	92.3384	0.0870896	0.279392	0.0145557	0.400849
WDFY1	287.033	-0.0240833	0.0991393	0.0145265	0.400849
P2RY11	1.69595	0.22077	0.808624	0.0145393	0.400849
RNPEPL1	53.5892	0.0878755	0.281839	0.0146341	0.402327
CCDC144A	35.0246	0.088234	0.282927	0.014664	0.402469
EXD3	20.5429	0.112735	0.346811	0.0147046	0.4029
WDR62	617.776	0.0356424	0.137197	0.0147943	0.403995
VASH1	30.8611	0.0908143	0.290315	0.0147892	0.403995
MS4A4E	16.9209	0.140778	0.421221	0.0148388	0.40453
ANKRD23	8.31634	0.182805	0.538608	0.0149041	0.405631
STK11	183.395	0.0503295	0.181134	0.0149311	0.405685
EVL	165.469	0.0429312	0.159696	0.0149757	0.406219
SVEP1	191.711	0.0282005	0.113944	0.0150454	0.407328
ZGLP1	3.55345	0.233691	0.771061	0.0150667	0.407328
S100A2	7.54507	-0.186598	0.553024	0.0151162	0.407986
CALML4	66.1609	0.0533377	0.190582	0.0152181	0.408699
COPRS	1116.89	-0.0164608	0.0721154	0.0151906	0.408699
ISG15	15.3017	0.127527	0.389065	0.0152007	0.408699
AP2S1	3021.77	-0.0170924	0.0749416	0.0154386	0.413255
ZNF335	333.388	0.0438389	0.163564	0.0154336	0.413255
PDE4A	108.313	0.0484827	0.177537	0.0155438	0.415389
TNKS1BP1	849.335	0.0380941	0.146702	0.0156557	0.41723
ORAI2	47.1759	0.0645512	0.223534	0.0156641	0.41723
CLEC2D	6.40069	0.191458	0.579853	0.0158564	0.421662
SOD1	15449.7	-0.0142643	0.0640752	0.0159887	0.424175
CHMP4B	1689.65	-0.016157	0.0719464	0.0160032	0.424175
MINK1	641.599	0.0328121	0.130974	0.0160884	0.425739
HEXD	121.347	0.0440822	0.166356	0.0162572	0.429508
KDM2A	1057.44	0.0154166	0.0692817	0.0162957	0.429826
NOXA1	4.50123	0.21676	0.69315	0.0163289	0.430002
PITPNM3	14.6604	0.134558	0.41769	0.0164266	0.431179
ENSG00000260836	23039	-0.0172431	0.0767923	0.0164047	0.431179
ARG1	7.65698	0.178842	0.548889	0.0165224	0.4326
YWHAQ	9944.51	-0.0221423	0.0954582	0.016534	0.4326
SPATA21	2.49742	0.211501	0.767218	0.0166577	0.434961
ARF5	1608.5	-0.0198386	0.0871525	0.0166778	0.434961
PLEKHM1	251.603	0.0301466	0.123897	0.016976	0.441365
TSPAN2	43.277	-0.0618537	0.220367	0.0169777	0.441365
AP1G2	438.267	0.0288675	0.119675	0.0170138	0.441599
ENSG00000284732	14.9261	0.137569	0.431143	0.0170435	0.441663
ZZEF1	1860.62	0.0135341	0.0621955	0.0171178	0.442882
SIPA1L2	213.57	0.0243039	0.10425	0.0172363	0.445239
SSUH2	1.69545	0.195836	0.762616	0.0172654	0.445282
NAA20	1543.71	-0.0148841	0.0682337	0.0173047	0.445589
LAMA5	829.074	0.0491559	0.184798	0.01753	0.450677
HSD3B7	18.3388	0.107854	0.351289	0.0175612	0.450766
FOXN4	18.8188	0.0998673	0.329768	0.0176946	0.452047
PCSK4	16.8921	0.10243	0.33691	0.0176939	0.452047
CRYBG1	15.1254	0.113041	0.36632	0.0176523	0.452047
ANO8	101.288	0.0566242	0.207491	0.0177254	0.452123
HSF2BP	11.9307	0.134101	0.427624	0.0178521	0.45464
PRELID3A	32.1521	0.0669568	0.237979	0.0178882	0.454846
ATN1	748.829	0.055008	0.203512	0.0180046	0.457093
SFMBT2	265.183	0.0254773	0.109838	0.0181933	0.460445
GLTP	252.046	-0.0209227	0.0932407	0.0181934	0.460445
PIEZO1	1507.67	0.0441135	0.171312	0.0183219	0.462259
ADGRV1	575.48	0.0197918	0.0890794	0.0182963	0.462259
SNCA	422.732	-0.0261864	0.112677	0.0184173	0.463944
TUB	180.709	0.0323875	0.134109	0.0185393	0.466294
BRD9	1031.16	0.0151888	0.0710466	0.0186958	0.469505
TRABD2B	46.3956	0.0586888	0.216458	0.0187274	0.469571
CEP72	505.988	0.026529	0.114467	0.0188087	0.470885
C20ORF204	4.90952	0.196618	0.665939	0.0188602	0.471448
TCFL5	79.7509	0.0440052	0.17236	0.0189455	0.472851
ATAD2B	454.137	0.0273639	0.118032	0.0192291	0.479193
MROH1	102.494	0.0445426	0.174779	0.0192804	0.479736
DENR	3304.46	-0.0265463	0.115301	0.0193349	0.480356
MYO15A	11.8226	0.122661	0.405803	0.0195037	0.48381
TBCB	1470.92	-0.01743	0.081302	0.0196009	0.485481
GBA2	185.88	0.0306037	0.129959	0.0196725	0.486514
GMEB1	282.993	0.0175064	0.0818054	0.0197781	0.488381
CLCN6	134.076	0.0253905	0.11206	0.0199713	0.488399
RERE	1092.09	0.0208489	0.0950037	0.0198249	0.488399
KLHL3	17.7203	0.0873419	0.304419	0.0199201	0.488399
HAL	3.81969	0.191062	0.672686	0.0199893	0.488399
PRSS53	9.06766	0.155616	0.513142	0.0199342	0.488399
AIF1L	268.254	-0.0259364	0.113971	0.0199303	0.488399
CMYA5	9.98479	0.123499	0.410619	0.019852	0.488399
ATP8B3	6.45525	0.154881	0.512437	0.0201075	0.490552
CYB561D1	39.3249	0.0622957	0.232009	0.020392	0.496746
MAP3K3	232.038	0.0217727	0.0992614	0.0204342	0.497029
GRIK5	3.14097	0.188373	0.69519	0.0204908	0.49766
WDR97	6.05598	0.153847	0.514514	0.0206561	0.500925
KMT5C	138.358	0.0412402	0.167428	0.0208336	0.503727
ENSG00000260007	62.5203	0.0437466	0.175497	0.0208186	0.503727
MYOM2	2833.6	0.0115031	0.0564476	0.0209142	0.504925
DNTTIP2	6667.91	0.0313408	0.134814	0.0211547	0.509972
CEP250	722.8	0.0169672	0.0811081	0.0212246	0.5109
EPHX3	1.51737	0.172502	0.710004	0.0212659	0.511137
DRC7	3.53197	0.179616	0.635323	0.0213494	0.512111
SMIM30	899.486	-0.0147101	0.0716365	0.0213695	0.512111
MEGF6	7.09609	0.160165	0.546652	0.0214699	0.513761
SUDS3	839.219	-0.0139075	0.0684207	0.0217488	0.516336
COPZ1	3416.99	-0.0106546	0.0529123	0.0217682	0.516336
MS4A4A	2.37717	0.177458	0.699742	0.0216338	0.516336
CDC42EP3	214.347	-0.0202617	0.0949219	0.0217318	0.516336
TOGARAM2	18.6449	0.0803035	0.290239	0.0216474	0.516336
PPP1R37	185.947	0.0446362	0.180154	0.0217026	0.516336
NME1	9296.02	-0.0102601	0.0509778	0.0219083	0.518344
NDOR1	427.872	0.0346734	0.147477	0.0219167	0.518344
AUTS2	569.01	0.0266078	0.119137	0.021954	0.518471
NDUFB11	5100.75	-0.022155	0.102626	0.022049	0.519959
DAD1	1418.79	-0.0135548	0.0673484	0.0223486	0.526261
LRP8	385.094	0.0175785	0.0848006	0.0223931	0.526546
UQCR11	803.206	-0.016273	0.0794802	0.0225536	0.529554
ZBTB4	114.265	0.0432138	0.17758	0.0227657	0.533763
SSH1	108.567	0.026188	0.118729	0.0228335	0.533811
CHD5	169.436	0.0272741	0.122674	0.0228017	0.533811
PTTG1IP	1283.83	-0.0149595	0.07411	0.0228946	0.534471
PDPR	1059.25	0.013351	0.0669251	0.0229525	0.535054
DBF4B	155.514	0.0233208	0.108246	0.0230585	0.536114
ENSG00000260643	364.463	-0.0153861	0.0761271	0.023064	0.536114
CDK5RAP3	1431.48	0.0155064	0.0766896	0.0231079	0.536367
PHF21B	13.2448	0.0948232	0.340686	0.0231767	0.537197
SF3B5	3337.41	-0.0132914	0.0670331	0.0234174	0.541375
PDZD7	14.7028	0.0947916	0.341642	0.0234236	0.541375
PRDM15	272.511	0.0230351	0.107735	0.0235733	0.544061
VILL	36.1878	0.0493066	0.19926	0.0236394	0.544812
MUC1	2.99856	0.169485	0.652149	0.0238644	0.546387
M6PR	1585.23	-0.0104349	0.053384	0.0238384	0.546387
HOXA2	9.35488	0.112919	0.401414	0.0238297	0.546387
IGDCC3	51.643	0.042579	0.177517	0.0238759	0.546387
HRCT1	4.61474	0.164882	0.602365	0.0237579	0.546387
ZMAT2	1841.46	-0.0139578	0.0705636	0.0239972	0.546852
ARHGAP4	10.3276	0.110839	0.395499	0.0239909	0.546852
GTPBP8	788.519	-0.0214501	0.101972	0.0239448	0.546852
RNASEH1	260.559	-0.0151976	0.0761479	0.0240389	0.547037
WDR33	3136.68	0.0130624	0.0665839	0.0241874	0.548113
ENSG00000286221	39.1415	0.0438858	0.182436	0.0241782	0.548113
CFAP251	13.2808	0.0900728	0.329827	0.0241623	0.548113
NPAS1	99.1049	0.0365499	0.157724	0.0243098	0.54859
RHBDD3	98.0732	0.0507371	0.205285	0.0242924	0.54859
PHF1	64.4788	0.043815	0.182335	0.0242522	0.54859
CACNA1G	16.0538	0.0812985	0.302931	0.0243802	0.548656
ANKRD30B	6.97821	0.131344	0.46737	0.0243607	0.548656
PIF1	66.3968	0.0480664	0.197126	0.024598	0.552029
ST6GALNAC6	8.97747	0.11004	0.395926	0.0245683	0.552029
KLHL29	81.0036	0.0350306	0.153013	0.0246943	0.552663
SOBP	157.585	0.0199432	0.0966908	0.0246662	0.552663
RECQL5	785.124	0.0158584	0.0796483	0.02475	0.553147
FAM3C	1012.1	-0.018461	0.0908008	0.0248567	0.55477
UACA	1428.6	0.0234007	0.110645	0.0249362	0.55578
SHROOM2	57.5989	0.0424079	0.178986	0.0250337	0.557188
RBM5	1554.58	0.00973532	0.0506409	0.0252235	0.559116
DIP2A	633.717	0.0175018	0.087088	0.0251943	0.559116
TICRR	1796.45	0.00968553	0.0503309	0.0251694	0.559116
C6ORF141	26.1614	0.0574686	0.229638	0.0253874	0.559801
TRAPPC3	2294.21	-0.0116035	0.0604604	0.0253943	0.559801
MBD6	116.137	0.0492732	0.202758	0.0254267	0.559801
CACNA1B	58.7835	0.0461639	0.192277	0.0253784	0.559801
SRRM5	2.94795	0.162126	0.641544	0.0254073	0.559801
CEP83	374.247	0.0224505	0.107544	0.0255136	0.560954
ICAM5	73.6617	0.0485831	0.200963	0.0256866	0.563994
ASIC4	3.67828	0.158499	0.607789	0.0258353	0.566494
NBPF3	136.058	0.021753	0.105237	0.0259649	0.566791
DOC2A	49.8093	0.0374233	0.163287	0.0259498	0.566791
HIVEP3	34.5221	0.0562852	0.227114	0.0259884	0.566791
RAB32	692.32	-0.0167041	0.0843436	0.0259664	0.566791
MT1X	177.445	0.0398401	0.17192	0.0260823	0.568076
MGAT5B	11.0303	0.107159	0.394992	0.0262846	0.570814
TPCN1	205.137	0.020901	0.102157	0.0263131	0.570814
TBC1D9B	1058.64	0.018197	0.0910068	0.0263134	0.570814
PITPNA	1290.36	-0.0112752	0.0595862	0.0264958	0.570827
FTCD	3.69154	0.156441	0.605893	0.0263802	0.570827
HES4	600.517	0.0511672	0.211142	0.0264715	0.570827
VHL	495.698	-0.0121857	0.0641294	0.0265248	0.570827
SMDT1	762.898	-0.0242801	0.115654	0.0264283	0.570827
SULT1A1	280.264	0.0216176	0.105214	0.0264909	0.570827
LIG1	1300.41	0.019377	0.0962192	0.0266335	0.572409
YWHAH	2845.79	-0.0128777	0.0676314	0.0267531	0.573585
KCNQ4	12.6631	0.0955449	0.357999	0.0267588	0.573585
ZMIZ2	461.722	0.0224272	0.108872	0.0269226	0.575577
DOT1L	910.797	0.0233884	0.112644	0.0268883	0.575577
HECTD4	1062.03	0.00967464	0.0515901	0.0271466	0.579603
MAPKBP1	143.111	0.0216911	0.10623	0.0272384	0.580051
INTS1	2493.27	0.0316401	0.14434	0.027239	0.580051
PHC3	334.575	0.0140891	0.0737805	0.0273889	0.581719
SPIRE2	87.2013	0.0360997	0.16067	0.0273652	0.581719
KATNIP	278.573	0.0132871	0.0701112	0.0275053	0.583089
LRP3	104.082	0.0375583	0.166103	0.0275252	0.583089
TMX4	353.398	-0.0126537	0.0671351	0.0275802	0.583413
ENSG00000230707	48.068	0.0558164	0.229059	0.0276123	0.583413
PRRC2C	16732.5	0.0118454	0.0632967	0.0277595	0.585762
MYL12A	2509.91	-0.0179118	0.0910764	0.0278206	0.58629
CDKL2	70.524	-0.0335388	0.15213	0.0278903	0.586997
INSYN1	7.27242	0.114041	0.427961	0.0279678	0.587867
DEPDC5	132.531	0.020621	0.10261	0.0280312	0.588438
TALDO1	3825.7	-0.00936493	0.0504579	0.0280838	0.58878
CCDC74B	41.1217	0.04526	0.194706	0.028506	0.596863
ZFPM1	117.401	0.0436592	0.189236	0.0285775	0.59759
SIN3B	1032.76	0.0178043	0.0912953	0.0286565	0.597703
STX1A	73.5038	0.030732	0.142717	0.0286555	0.597703
VWCE	6.42816	0.114819	0.436327	0.0289527	0.603106
SYCE1L	6.54125	0.113479	0.431693	0.029024	0.603818
KANK3	14.5068	0.0944974	0.363825	0.0291012	0.60465
SRP14	3194.89	-0.0121454	0.0659657	0.0295755	0.613721
ERC2	85.7132	0.0250658	0.122097	0.0297141	0.61581
NPTN	1599.62	-0.009915	0.0545812	0.0298789	0.617093
OST4	987.197	-0.0107303	0.0589717	0.0299279	0.617093
ENSG00000285827	988.29	0.00982087	0.0540795	0.029902	0.617093
TUBA4B	2726.96	-0.00920797	0.0506111	0.0298261	0.617093
NCBP2L	29.8718	-0.0495935	0.21233	0.0299707	0.617192
CDK11A	1338.23	0.00929033	0.0512362	0.0300989	0.619046
LYRM4	471.99	-0.0211669	0.106819	0.0302515	0.621399
ADCY5	44.1634	0.0394287	0.177034	0.0304673	0.624153
DERA	470.414	-0.0132062	0.0716917	0.0304269	0.624153
CHD8	3204.7	0.00852135	0.046989	0.0305008	0.624153
TNS2	35.9543	0.0438132	0.192953	0.0305766	0.624917
PNKP	537.166	0.0229618	0.114511	0.0306153	0.624921
CUX2	52.6143	0.0358527	0.16435	0.0307593	0.625504
SCN11A	5.68001	0.112513	0.437231	0.0307149	0.625504
COX11	1695.99	-0.0118022	0.0649815	0.0307582	0.625504
SLC22A31	8.86204	0.114097	0.44505	0.0309981	0.628076
NADK	600.709	0.00972938	0.0542058	0.0310018	0.628076
RNF213	846.662	0.0101827	0.0566499	0.0309433	0.628076
FKBP1C	858.78	-0.0108834	0.0604353	0.0310508	0.628286
MYO19	600.996	0.0136628	0.0744712	0.0313463	0.632689
TAF1C	370.474	0.0289322	0.138881	0.0313339	0.632689
PRR12	877.675	0.0280162	0.135513	0.0315206	0.635417
CCDC61	106.369	0.0323699	0.152435	0.031676	0.63775
RPS17	23519.3	-0.00944997	0.0530543	0.0317369	0.63775
GDPD2	1.35024	0.132415	0.617532	0.0317933	0.63775
IQCM	1.35074	0.132476	0.617688	0.0317705	0.63775
EZH1	169.966	0.0144687	0.0787083	0.0319975	0.641055
FAM53A	8.88419	0.0933074	0.370989	0.032071	0.641735
APC2	8.79349	0.09806	0.390231	0.0324756	0.646646
BMP1	153.736	0.0236384	0.118912	0.0324496	0.646646
KRT8	327.745	0.0146918	0.0800164	0.0324023	0.646646
TBKBP1	221.935	0.0233905	0.117829	0.0323719	0.646646
USP36	1483.94	0.0119336	0.0668596	0.0328223	0.650893
B4GALNT1	83.4123	0.0274859	0.134713	0.0327963	0.650893
HOXB2	132.022	0.0194602	0.101671	0.0328038	0.650893
GCN1	10067.7	0.0124572	0.0695056	0.0328491	0.650893
SLC26A7	2.77559	0.13449	0.581966	0.0331274	0.652277
ARHGEF10L	64.2869	0.0387383	0.178117	0.0331257	0.652277
PDE10A	260.392	0.0117774	0.0662505	0.0331476	0.652277
ATP8B2	419.317	0.0129081	0.071921	0.0331598	0.652277
POLR2C	2847.69	-0.00775413	0.0436033	0.0330352	0.652277
PI4KA	2052.99	0.00929717	0.0529351	0.0331357	0.652277
CATSPERG	8.33964	0.088218	0.356342	0.0332012	0.652301
TMCO6	130.091	0.0241739	0.121917	0.0333718	0.654072
PLK3	36.0006	0.0404493	0.184739	0.0333333	0.654072
ZNF236	161.839	0.0217065	0.111774	0.0334866	0.65553
ADHFE1	1.34452	0.127448	0.605971	0.0335941	0.656843
LRRC10B	1.34352	0.127329	0.605666	0.0336424	0.656998
R3HDM2	185.865	0.0133759	0.0745633	0.033755	0.658404
UCKL1	764.168	0.0146861	0.0809108	0.0338601	0.659662
SLCO6A1	3.40382	0.127987	0.535364	0.0340923	0.662675
SEMA3B	3.39122	0.12843	0.5385	0.0340963	0.662675
TRIM74	2.03096	0.130324	0.591802	0.0342469	0.664294
PDZD11	1034.44	-0.00841427	0.0483289	0.0342614	0.664294
ACOT13	575.835	-0.0164079	0.0892783	0.0344388	0.666939
SIRT7	193.024	0.0198252	0.104561	0.0345506	0.668307
CAPRIN2	154.26	0.014647	0.081192	0.0346198	0.668849
LSM2	668.281	-0.0108779	0.0624088	0.0346852	0.669316
LPIN3	186.046	0.0157548	0.0866688	0.0350655	0.675853
CEP295NL	1.97935	0.127893	0.586129	0.0351912	0.677472
PTCH1	347.747	0.0118939	0.0679953	0.035238	0.67757
TPGS2	513.504	-0.00880907	0.0512355	0.0353859	0.679609
NFIA	319.547	0.0120353	0.0688246	0.0354357	0.679762
CEBPG	457.753	-0.0148508	0.0826962	0.0355095	0.680375
NTS	40.8285	-0.034573	0.165398	0.0356502	0.682267
EXOSC1	892.552	-0.00988901	0.0575805	0.0357431	0.68324
DNAJC19	574.921	-0.0126106	0.0719944	0.0359091	0.685606
TRAPPC14	189.832	0.0229322	0.118946	0.0359883	0.686313
MPRIP	995.839	0.0143785	0.0807706	0.0360705	0.687072
MRPL51	2953.83	-0.0091671	0.0537207	0.0362142	0.687394
RAB35	1073.14	-0.00752654	0.0436603	0.0361447	0.687394
RNF208	2.0118	0.125379	0.580431	0.0362034	0.687394
CDKN1B	585.969	-0.0104875	0.06137	0.0367724	0.697174
SAP18	3820.22	-0.00864709	0.0509997	0.0369235	0.697596
CATSPER2	7.72914	0.0894072	0.373341	0.0368562	0.697596
MASP2	2.03718	0.123599	0.577132	0.0369099	0.697596
ST3GAL3	17.2235	0.052753	0.235771	0.0370175	0.698559
HDAC5	170.576	0.0188075	0.101927	0.0371687	0.698978
AGAP1	174.793	0.0154274	0.0863713	0.0370963	0.698978
FBL	12021.2	-0.00764205	0.0448693	0.0371385	0.698978
MRPS16	1670.95	-0.00790975	0.0466234	0.0372395	0.699501
SMTN	179.783	0.019226	0.103878	0.0372958	0.699749
IZUMO4	4.21374	0.10912	0.460254	0.0375188	0.701605
DBI	1634.87	-0.00960478	0.0568342	0.0375153	0.701605
RNF157	159.069	0.0148562	0.0839016	0.0375243	0.701605
LYPLA1	1607.93	-0.0103844	0.0612336	0.0376532	0.703206
TMEM198	31.4613	0.0389006	0.184755	0.037931	0.706788
PHKA2	845.358	0.00789489	0.0468399	0.037932	0.706788
UXT	2393.55	-0.00708254	0.0415575	0.0380409	0.708005
C6ORF62	149.953	0.0135223	0.077861	0.0383601	0.712766
C17ORF107	1.36318	0.115898	0.579184	0.0383844	0.712766
RNF152	28.6462	0.0430316	0.201471	0.0385966	0.714003
NCOR2	970.281	0.0189612	0.103548	0.0385729	0.714003
CENPO	535.659	0.00892874	0.0534383	0.0386268	0.714003
RBP1	105.045	-0.0157056	0.0885318	0.0385402	0.714003
CSPG4	118.265	0.0283244	0.143593	0.0386745	0.714072
CAVIN4	3.82275	0.114336	0.496737	0.0388307	0.715353
RPLP2	16009.4	-0.00901913	0.0540597	0.038832	0.715353
MANF	1565.43	-0.00965872	0.0577875	0.0389316	0.716376
EP400	2927.17	0.00887444	0.0533391	0.0391291	0.719196
SFN	357.621	-0.0125003	0.0731561	0.039216	0.719979
ZCCHC17	613.038	-0.0133458	0.0774555	0.0392627	0.720023
HELT	11.8055	0.0606357	0.269424	0.0393241	0.720336
TSSK1B	1.34502	0.113987	0.574021	0.0393842	0.720625
DIPK2A	399.041	-0.00837203	0.0505451	0.0396457	0.722966
PSMD10	3851.5	-0.00740294	0.0443757	0.0395729	0.722966
CALR	26235.1	-0.00641839	0.0375168	0.0396338	0.722966
TCEAL2	469.991	-0.0143275	0.0825902	0.039789	0.724767
ULBP1	108.147	-0.0199116	0.108733	0.0399811	0.727451
DRD4	2.35245	0.114722	0.567065	0.0401558	0.729812
MYL12B	2638.03	-0.0128634	0.0755015	0.0402069	0.729923
CALM3	3039.37	-0.00708952	0.0426011	0.0403516	0.730917
DTX2	184.686	0.0193785	0.106574	0.0403389	0.730917
EEF1B2	16739.1	-0.00909169	0.0552114	0.040509	0.732952
UBXN11	176.41	0.0184858	0.102814	0.0408071	0.733608
CHRNA10	2.65907	0.115374	0.533331	0.0410419	0.733608
XRCC3	281.451	0.0100416	0.060698	0.0406331	0.733608
FAM193A	724.661	0.00758559	0.0461138	0.0408775	0.733608
MORN2	481.041	-0.0179326	0.10033	0.040902	0.733608
SKOR2	3.82193	0.110376	0.48759	0.0407001	0.733608
IL9R	6.22236	0.0890822	0.386296	0.041038	0.733608
RASGRP3	3.71866	0.106852	0.467407	0.0406717	0.733608
STX3	364.908	-0.0108049	0.0650685	0.0409989	0.733608
TRIM41	263.857	0.0168358	0.0952395	0.0409275	0.733608
GP6	7.12945	0.0812054	0.353197	0.0408953	0.733608
NRG2	50.8072	0.0258192	0.135227	0.0411389	0.733897
NDUFB8	2651.17	-0.00709437	0.0429767	0.041184	0.733897
CEP170B	208.392	0.0222295	0.119811	0.0411936	0.733897
MRPL58	1207.6	-0.00732333	0.0445718	0.041321	0.73536
B2M	3995.38	-0.0125517	0.0745185	0.0414656	0.737126
DAGLA	100.696	0.0200764	0.110731	0.0419161	0.744319
PHF20	905.376	0.00936522	0.0574409	0.0420269	0.745472
FZD4	46.4051	-0.0237023	0.126926	0.0421666	0.746726
ECHS1	3347.73	-0.00641952	0.038604	0.0421894	0.746726
PPP1R16A	44.3642	0.0402121	0.195024	0.0422968	0.747175
HUWE1	20414.1	0.0059682	0.0351987	0.0423528	0.747175
NRGN	166.269	0.0288594	0.148969	0.0423089	0.747175
COX5A	5931.71	-0.00727855	0.0447919	0.0426255	0.75117
CAPN10	98.6743	0.0288865	0.149459	0.0427538	0.752481
XNDC1N	20.99	0.0385789	0.189072	0.0427925	0.752481
ENOPH1	1451.92	-0.00678553	0.0415413	0.0429426	0.754303
MYL5	53.6486	0.0209484	0.11535	0.0429998	0.754493
BAIAP3	72.7326	0.0245419	0.131253	0.0431093	0.755599
NKIRAS2	488.704	-0.00791922	0.049178	0.0432105	0.756557
CENPU	1918.56	-0.0133943	0.0797226	0.0433394	0.757996
APOBEC3C	225.706	-0.00957094	0.059241	0.0435242	0.760409
MRPS21	2077.49	-0.00654172	0.0400794	0.043658	0.761111
RPL14	23800.9	-0.00630554	0.0383309	0.0436355	0.761111
TNXB	4.62461	0.0952215	0.425632	0.0441022	0.767743
LMNTD2	10.5843	0.0705293	0.318035	0.0441329	0.767743
CBWD3	331.655	0.00909904	0.0567813	0.0442596	0.769124
TAF1	631.293	0.00884503	0.0553125	0.0443648	0.769999
PFDN5	4645.76	-0.00661046	0.0408774	0.0444522	0.769999
NUS1	1167.43	-0.0065786	0.0406338	0.0444129	0.769999
SNED1	14.3834	0.0535197	0.250676	0.0445331	0.770579
HSPG2	538.753	0.0197016	0.11071	0.0446291	0.771418
ACTL6B	114.514	-0.0131373	0.0790525	0.0447174	0.772124
A1CF	4.10533	0.0982888	0.444535	0.0448305	0.773254
TMED2	3342.13	-0.008566	0.0538916	0.0450539	0.776285
DCTN2	3435.74	-0.00601191	0.0366796	0.0451796	0.777626
ZNF707	123.096	0.0221063	0.122219	0.0455867	0.778038
CBWD6	323.318	0.00904669	0.0568825	0.0453256	0.778038
LSM5	1641.05	-0.0133675	0.0806015	0.0455186	0.778038
SRRM1	6374.01	0.00696521	0.0437686	0.0455421	0.778038
COL4A5	497.442	0.0127504	0.0774044	0.0455014	0.778038
ADAM11	127.622	0.0258636	0.138717	0.0454721	0.778038
PHYH	327.067	-0.0123184	0.0750691	0.0453332	0.778038
COX17	830.101	-0.00844508	0.0533282	0.0455225	0.778038
ITPR3	384.162	0.0121286	0.0742115	0.0456673	0.778597
CHP1	606.447	-0.00881567	0.0556824	0.0458018	0.78007
PROB1	8.49505	0.0764158	0.346734	0.0459072	0.781046
NXT1	253.935	-0.00862593	0.0546105	0.0460031	0.7815
SUPT6H	4724.38	0.00557666	0.0334519	0.04603	0.7815
FAM177A1	231.952	-0.0124846	0.0762936	0.0461376	0.781694
SNTA1	85.2261	0.02587	0.139228	0.0461323	0.781694
TPPP3	14.5811	-0.0461094	0.223848	0.0466099	0.783973
BSN	117.328	0.018177	0.104676	0.0464809	0.783973
EMB	550.216	-0.0111895	0.0695116	0.0465072	0.783973
GGA3	763.613	0.010871	0.06779	0.0465776	0.783973
MXD3	58.7663	0.0257179	0.138854	0.0465341	0.783973
PRR4	7.38618	0.0693173	0.317835	0.0463238	0.783973
KIAA1614	2.74967	0.105566	0.507264	0.0463852	0.783973
SNRNP40	4550.87	-0.00629848	0.0394315	0.0467113	0.784055
PLXNB1	59.1512	0.0212455	0.119023	0.0466919	0.784055
TMEM176B	6.99399	-0.0718635	0.329737	0.0468811	0.784475
HOXB3	82.2342	0.0205829	0.116077	0.0468309	0.784475
FRAS1	1153.51	0.00659165	0.0416187	0.0468503	0.784475
SRCIN1	57.3357	0.0320549	0.166397	0.0470004	0.785661
BCLAF3	86.8508	0.0174958	0.101747	0.0470523	0.78572
HFM1	60.6728	0.021554	0.120819	0.0473271	0.789498
PPP1R2	449.014	-0.0121084	0.0748749	0.0474873	0.791357
RGS12	198.369	0.01012	0.0640216	0.0477146	0.793909
UCP2	165.225	0.015354	0.0916585	0.0477381	0.793909
PARK7	6947.17	-0.00782038	0.0502392	0.0478205	0.794466
FGD4	113.24	0.0131034	0.080351	0.0480327	0.796681
CBWD1	324.7	0.00844427	0.0542732	0.04815	0.796681
VWDE	50.7039	0.0208054	0.117872	0.0481283	0.796681
PCIF1	175.322	0.012301	0.0761665	0.0481275	0.796681
CHD7	2558.95	0.00652832	0.0416782	0.0483263	0.798784
CDH24	31.295	0.0321144	0.167845	0.0483926	0.799068
NME2	11520	-0.00601162	0.0379074	0.0485484	0.800828
CERS2	3431.51	-0.00604523	0.0382871	0.0488969	0.804941
C19ORF81	74.5141	0.0265284	0.1441	0.0488957	0.804941
NKTR	1043.54	0.0103237	0.0656753	0.0490322	0.806352
PIGQ	316.853	0.0227	0.127191	0.0491977	0.808255
BTF3L4	3859.67	-0.0118371	0.0742976	0.0496602	0.809277
TAF9	929.651	-0.0141506	0.0866441	0.0500586	0.809277
TTLL5	260.439	0.00833253	0.0542305	0.0500342	0.809277
PAN2	441.238	0.00694043	0.045002	0.0495901	0.809277
RASA4B	53.3338	0.0259768	0.142346	0.0498712	0.809277
GNRH1	5.7601	0.0756577	0.353538	0.0499534	0.809277
ZCCHC14	578.031	0.00840229	0.0547724	0.0503557	0.809277
FBXL8	25.6725	0.0453252	0.224527	0.0497946	0.809277
WDR37	297.993	0.0084333	0.0546919	0.0495521	0.809277
RASA4	53.3338	0.0259768	0.142346	0.0498712	0.809277
SAYSD1	186.859	0.023239	0.130264	0.0501962	0.809277
HCN4	29.8244	0.0322096	0.169047	0.0493318	0.809277
SCUBE2	10.6041	0.0570567	0.273664	0.050069	0.809277
CCDC74A	44.0009	0.0248117	0.137314	0.0501183	0.809277
DKK1	18.1209	-0.0395328	0.200849	0.0502291	0.809277
HPX	1.17738	0.0977787	0.527016	0.0501307	0.809277
MT-CO1	7709.34	0.0182495	0.106621	0.0494621	0.809277
GDE1	453.454	-0.00836526	0.054467	0.0501317	0.809277
LAMC3	435.622	0.0137166	0.0844972	0.0502695	0.809277
FRZB	1.17738	0.0977787	0.527016	0.0501307	0.809277
TNRC18	1445.39	0.0159087	0.0956383	0.0503183	0.809277
KIF7	801.876	0.0159811	0.0958017	0.0499036	0.809277
NME1-NME2	15158.5	-0.00575611	0.0365654	0.0504993	0.809829
GTPBP2	247.019	0.0114292	0.0724142	0.0505396	0.809829
CNTROB	332.694	0.0132738	0.0822718	0.0504643	0.809829
CISD2	978.012	-0.00953416	0.0617408	0.0507628	0.811358
MAP3K11	82.4919	0.024048	0.134303	0.0507806	0.811358
INSC	4.35206	0.0863213	0.40699	0.0508347	0.811358
MIF4GD	198.819	-0.0116978	0.0739859	0.0508022	0.811358
BICRA	204.783	0.0205034	0.118155	0.0510614	0.813377
TOR4A	6.98746	0.0698621	0.330218	0.0510328	0.813377
IRF9	9.23438	0.0594566	0.285563	0.0511761	0.814407
SUMO4	3727.28	-0.0116846	0.0740889	0.0512589	0.81444
NDST2	46.9765	0.0221545	0.125957	0.0512784	0.81444
PGRMC1	4261.47	-0.00530298	0.0330445	0.0513291	0.814448
MAPKAPK5	294.145	0.0078089	0.0513855	0.0514595	0.815721
EIF4G1	25145.5	0.00608291	0.0394571	0.0515478	0.816324
HIF1AN	1055.02	-0.00738944	0.0487578	0.051819	0.819022
SNAP29	460.175	-0.00680356	0.0447725	0.0518154	0.819022
VPS29	1656.26	-0.00855718	0.0562582	0.0519417	0.820164
GRIN2C	8.31982	0.0657525	0.314559	0.0522211	0.822334
SPTBN5	5.83499	0.0774676	0.367581	0.052186	0.822334
PCSK7	193.336	0.0125696	0.0792556	0.052231	0.822334
OTOG	19.6655	0.036227	0.188997	0.0524845	0.824197
TMX2	2115.02	-0.00618559	0.040533	0.0525015	0.824197
ENOX1	109.552	-0.0120293	0.0764054	0.0524029	0.824197
CLCN2	207.332	0.0137974	0.0859184	0.052656	0.825825
IL12RB1	3.43183	0.0899787	0.43516	0.0528256	0.827686
SAMD14	3.06521	0.0945144	0.468613	0.0530716	0.83074
ZFYVE26	564.73	0.00730717	0.0487656	0.0536019	0.838233
DSP	10779	0.0060109	0.0396556	0.0539265	0.84088
GRIK4	9.21669	0.0584733	0.285778	0.0539166	0.84088
DNAJC5G	1.18361	0.0928519	0.514446	0.0539175	0.84088
MACROD2	22.0085	0.0319662	0.171912	0.0541438	0.841373
RAB7A	5316.09	-0.00521105	0.0331703	0.0540924	0.841373
RBBP6	3047.78	0.00926119	0.0612378	0.0540778	0.841373
MTA1	1522.87	0.00931395	0.0615824	0.0541652	0.841373
EPS8L2	11.8088	0.0477217	0.240105	0.0543626	0.843633
CKLF	335.905	-0.00774958	0.0519533	0.0544916	0.844023
LRP1B	171.979	0.00986005	0.0649099	0.0544501	0.844023
HINT2	316.916	-0.0096584	0.0637893	0.0546496	0.845663
ADPRHL1	31.6111	0.029668	0.162237	0.0547905	0.846751
ULBP3	685.896	-0.0058396	0.0386063	0.0548241	0.846751
PLEKHG2	257.428	0.0101042	0.0664893	0.054913	0.847291
PRDX4	10034.7	-0.00633652	0.0423988	0.0549634	0.847291
CUL7	517.241	0.0108669	0.0709456	0.0551403	0.849213
OSBPL5	99.0756	0.0173553	0.105164	0.0553403	0.851486
PPIC	591.706	-0.00734826	0.049594	0.0554397	0.852208
GOLPH3	779.735	-0.00601638	0.0402054	0.0556193	0.854162
SSH3	71.3299	0.0181873	0.109595	0.0560225	0.859541
TIMP2	354.883	-0.00684627	0.0463912	0.0561895	0.860478
RSU1	1370.41	-0.00630548	0.0425282	0.056182	0.860478
ELMOD3	83.0688	0.0135017	0.0858247	0.0563341	0.861068
TMEM123	1820.24	-0.0124836	0.0803297	0.0562891	0.861068
LRIT3	1.17688	0.089906	0.506483	0.0564814	0.861699
WWC3	56.8973	0.0163927	0.10084	0.0564388	0.861699
ZNF584	392.694	0.00765122	0.0520873	0.0571015	0.870343
MRPL57	793.342	0.00897248	0.0605369	0.0574077	0.874189
MTCL1	172.085	0.0119999	0.0781154	0.0575142	0.874991
RANBP2	7639.49	0.00872115	0.0590505	0.0576106	0.875639
MOV10	1126.07	0.00926182	0.0625223	0.0581416	0.882404
CYB5RL	32.9918	0.0230519	0.134106	0.0581644	0.882404
REEP5	2126.11	-0.00496674	0.0322876	0.058269	0.883167
PQBP1	2915.62	-0.00602462	0.0410531	0.0583617	0.883747
TNC	647.665	0.00602181	0.0410814	0.0585404	0.884164
NTRK1	5.2131	0.0714729	0.354052	0.058521	0.884164
SCO1	1516.75	-0.0058815	0.0400124	0.0585525	0.884164
PHLDB2	202.19	0.0110421	0.073189	0.0588409	0.887695
PLEKHH2	119.661	0.0113919	0.0751927	0.0588971	0.887717
TPRX1	2.85971	0.0841668	0.425433	0.0589851	0.888221
CACNA2D3	57.4124	0.0147374	0.0934272	0.0591063	0.888399
ZDHHC8	136.783	0.0196061	0.118017	0.0590631	0.888399
PRKCH	103.329	-0.0107267	0.0715094	0.0592353	0.889515
PYROXD2	9.29234	0.0538832	0.274088	0.0597761	0.890142
MRNIP	151.351	0.00903502	0.061694	0.0599962	0.890142
CACNB1	27.5858	0.0342162	0.186299	0.0597065	0.890142
MED8	1088.46	-0.00551872	0.0375341	0.0599661	0.890142
CYB5A	623.586	-0.00671656	0.046516	0.0598857	0.890142
BBIP1	182.596	-0.0149184	0.0946805	0.0598829	0.890142
SRPX	474.42	-0.00620275	0.0428403	0.060018	0.890142
PBRM1	3093.35	0.00741763	0.0512645	0.059662	0.890142
NR1H2	150.857	0.0128071	0.0832772	0.0595662	0.890142
HDGF	5111.21	-0.00536561	0.0361216	0.0594239	0.890142
WTIP	47.2226	0.0169097	0.104854	0.0596557	0.890142
FDX1	501.604	-0.00772574	0.0533269	0.0597425	0.890142
HELZ2	104.115	0.019504	0.117988	0.0600441	0.890142
EBLN2	2.86643	0.083442	0.423961	0.0597751	0.890142
CLTCL1	752.648	0.00626263	0.0433092	0.060117	0.890411
MYO9B	734.182	0.00734946	0.0510198	0.060438	0.891529
MESD	2065.55	-0.00522387	0.0352151	0.0604668	0.891529
CBWD2	316.451	0.0070522	0.0489764	0.0603504	0.891529
EAF2	69.2305	-0.0139299	0.0896008	0.0602792	0.891529
NDFIP1	1721.13	-0.00529761	0.0358342	0.0604377	0.891529
ZFYVE28	60.0827	0.0146493	0.0935446	0.0606035	0.892734
LAMTOR3	773.227	-0.00903687	0.0619071	0.0606871	0.893156
PLXNB3	7.67708	0.058547	0.296808	0.0607687	0.893548
FKBP1A	907.089	-0.00593424	0.041084	0.0610071	0.896241
GIPR	2.86593	0.0820715	0.420802	0.0612292	0.898692
KRBA1	214.357	0.0131113	0.0856063	0.0614569	0.90122
INF2	835.666	0.0125817	0.0828306	0.0618389	0.902899
ELN	1.68525	0.0866425	0.476184	0.0618565	0.902899
PLXNA4	74.1866	0.0157887	0.100067	0.0620159	0.902899
MAST2	379.43	0.00763688	0.0533603	0.0620084	0.902899
TXNDC5	3328.09	-0.00530291	0.0362607	0.0618334	0.902899
TAF1L	491.458	0.00721011	0.0504455	0.0618094	0.902899
FHOD3	78.2501	0.0153286	0.0976614	0.0620116	0.902899
POPDC2	1.68525	0.0866425	0.476184	0.0618565	0.902899
POLE4	594.956	-0.00554822	0.0383528	0.0621211	0.903621
RCAN1	166.798	-0.0115026	0.0769519	0.0623498	0.905634
RPL19	28204.9	-0.00456456	0.0296309	0.062371	0.905634
KIAA1143	835.197	-0.010815	0.0731022	0.0626653	0.908284
MED28	2226.43	-0.00490633	0.0330075	0.0626207	0.908284
ISOC1	1070.02	-0.0063744	0.0448344	0.0628148	0.909639
ENSG00000267618	50.6452	0.018193	0.112927	0.063296	0.910934
TMEM94	440.405	0.0104395	0.0710612	0.0631636	0.910934
SPOCK2	3.84787	0.0726187	0.371307	0.0633527	0.910934
MMP21	1.71601	0.0853707	0.472937	0.0631702	0.910934
CREBZF	218.08	0.0104028	0.070849	0.0631758	0.910934
NRDE2	1100.97	0.00505398	0.0344677	0.0631173	0.910934
FIS1	816.143	-0.00521604	0.0358887	0.0631909	0.910934
CBFB	1194.77	-0.00522587	0.0360146	0.0633517	0.910934
SYNM	501.316	0.00633211	0.0447575	0.0637275	0.915512
THBS3	40.5481	0.02027	0.123682	0.0640831	0.919288
OSTC	1245.8	-0.00482786	0.0326941	0.0641035	0.919288
CEBPZOS	608.992	-0.0107786	0.0734271	0.0644261	0.919947
CEP95	812.217	0.00653717	0.0463707	0.0642347	0.919947
RAD52	226.746	0.0075665	0.0535363	0.0644598	0.919947
NPEPL1	101.632	0.0186609	0.115715	0.0642659	0.919947
NR0B1	1.40953	-0.0806785	0.487256	0.0643395	0.919947
RFPL4A	1.6538	0.0840817	0.469847	0.0645458	0.919947
RFPL4AL1	1.6538	0.0840817	0.469847	0.0645458	0.919947
ITGA7	101.066	0.011477	0.0775384	0.064668	0.920075
CHMP2A	1289.57	-0.0054232	0.037991	0.0646519	0.920075
HOXD9	73.8497	0.0163171	0.103979	0.0649533	0.920291
DYNLRB1	830.639	-0.00909446	0.0634421	0.0648658	0.920291
PMF1	1141.83	-0.00657923	0.0468545	0.0649664	0.920291
ENSG00000284969	449.155	-0.00668174	0.0475339	0.0647605	0.920291
YOD1	510.25	-0.0069221	0.0492597	0.0649051	0.920291
ZCRB1	493.877	-0.00989852	0.0684044	0.0650718	0.920511
PDCD6	822.139	-0.00546999	0.038483	0.0650952	0.920511
PPRC1	2448.24	0.00707878	0.0505121	0.0655742	0.92506
BEX3	6118.09	-0.00446063	0.0295147	0.0655877	0.92506
PKDCC	18.9862	0.0289444	0.166223	0.0655428	0.92506
RPL37A	19339.4	-0.00570817	0.0405988	0.0659838	0.929839
ENSG00000280571	142.907	0.0111519	0.0760928	0.066068	0.930219
IL6R	27.3775	0.0242963	0.144463	0.0662318	0.931427
CYP2E1	2.39673	0.0810734	0.437599	0.0662685	0.931427
KRCC1	89.2841	-0.0119251	0.0806644	0.066491	0.933553
NCBP2	1075.44	-0.00574925	0.041053	0.0665346	0.933553
DLG5	438.068	0.00916031	0.0643472	0.0666957	0.935006
SYNE1	1229.23	0.00513562	0.0361476	0.0668921	0.935174
ADGRA2	21.6438	0.0290593	0.167719	0.067053	0.935174
UNC80	13.9821	0.0326435	0.184573	0.0670348	0.935174
HHIPL2	2.38429	0.0805546	0.436004	0.0668318	0.935174
TBC1D8	82.4708	0.0125053	0.0840896	0.0669469	0.935174
RPIA	806.081	-0.00542034	0.0385151	0.0668668	0.935174
RABL6	1039.43	0.0100173	0.0697293	0.0672355	0.93531
SMIM26	748.57	-0.00557618	0.0398371	0.0671464	0.93531
DYRK1B	145.446	0.0128084	0.0858785	0.0672264	0.93531
ADAT2	345.248	-0.00681661	0.0491273	0.0673798	0.93629
TM2D3	1042.02	-0.00488115	0.0340638	0.0674788	0.93629
CEP131	613.002	0.0116053	0.079132	0.0674611	0.93629
DMWD	239.199	0.011656	0.0795974	0.0680365	0.943222
ARGLU1	951.53	0.00673966	0.0488258	0.0683957	0.946588
MIGA2	175.881	0.0129605	0.0871426	0.0685123	0.946588
NUDC	10573.5	-0.00497487	0.0351234	0.0683959	0.946588
TSR2	1836.53	-0.00537955	0.0385733	0.068505	0.946588
NEDD8	930.407	-0.00473229	0.0329802	0.0685851	0.946603
ITPKA	23.2616	0.0314992	0.180289	0.0686299	0.946603
ADAMTS20	104.932	0.00915767	0.0648757	0.0687501	0.946654
ADGRB1	47.9167	0.0268351	0.158103	0.0687305	0.946654
C1ORF21	144.141	-0.0158547	0.103038	0.0688898	0.946973
ZNF512B	842.019	0.00923962	0.0654121	0.0688514	0.946973
PROSER3	232.625	0.0101833	0.0712106	0.0689738	0.947325
LDHAL6A	512.962	-0.00690773	0.0501599	0.0690333	0.947342
GIGYF2	4316.93	0.00469786	0.0329194	0.0696288	0.949837
CALM1	6038.63	-0.00782681	0.0565449	0.0695828	0.949837
LMTK3	61.6251	0.0219694	0.134683	0.069496	0.949837
EPG5	371.279	0.00548349	0.0397037	0.0697412	0.949837
NPHP4	262.774	0.0103358	0.0722837	0.0695462	0.949837
SLC2A4RG	151.783	0.0207972	0.128804	0.0694802	0.949837
KCNRG	7.14717	0.0536146	0.286027	0.0696913	0.949837
PLEKHN1	3.39112	0.0708845	0.377078	0.0696529	0.949837
NDUFAF8	161.349	0.0250492	0.149951	0.0696517	0.949837
TSPAN15	138.354	-0.00797635	0.0576183	0.0699371	0.951707
SPRY1	162.758	-0.00842298	0.0605591	0.0700723	0.95197
APH1A	1237.2	-0.00515226	0.0370503	0.0700736	0.95197
KIF21B	38.5763	0.0211835	0.131055	0.0701561	0.952295
GCSH	653.204	-0.00838803	0.0603752	0.0702402	0.95264
FAM102A	33.6824	0.0214864	0.132797	0.0706326	0.957164
TTC31	364.802	0.00787788	0.0571921	0.0708667	0.959535
SULF1	157.225	0.00739018	0.0539796	0.0711285	0.962278
IRAK1	680.236	0.0120055	0.0825588	0.0712183	0.962692
MEI1	1.70407	0.0782784	0.454228	0.071459	0.964341
ENSG00000285733	48.5865	0.0138916	0.0932709	0.0714451	0.964341
ERMN	3.15655	0.0687763	0.369532	0.0717401	0.964928
AGRN	778.85	0.0137667	0.092626	0.0715928	0.964928
POLR3K	1777.09	-0.00498823	0.0360194	0.071702	0.964928
CAMLG	757.005	-0.00544681	0.0398575	0.0717287	0.964928
NISCH	1374.94	0.00669542	0.049305	0.0718439	0.965526
GOLGA7	395.373	-0.0055251	0.0405602	0.0720633	0.966874
BLOC1S3	66.7008	0.0214727	0.133375	0.0720464	0.966874
UBE2K	3512.11	-0.00454133	0.0320808	0.0722775	0.968948
RAD9A	214.017	0.00878089	0.0634191	0.0723709	0.9694
ALS2CL	8.49562	0.0434991	0.240638	0.0728424	0.973193
SWI5	362.298	-0.00562589	0.0415413	0.0728904	0.973193
PPM1G	4690.09	-0.00405565	0.0271317	0.0729536	0.973193
CELSR1	316.708	0.0109492	0.0768798	0.0729528	0.973193
MRPL34	387.744	0.0119619	0.0827658	0.0727828	0.973193
TIMM22	620.319	-0.00563759	0.0416977	0.0731859	0.975492
JPH3	29.0204	0.0274996	0.163915	0.0732757	0.975889
GGA1	541.469	0.00923122	0.0665663	0.0735823	0.978368
PRELID2	80.0684	0.0106733	0.075393	0.0735404	0.978368
GSN	181.824	0.010874	0.0766212	0.0736452	0.978404
ARL1	1193.38	-0.00742595	0.0548266	0.0737624	0.97916
SLC15A2	3.2213	0.0708623	0.388834	0.0740776	0.982541
FBXW9	117.775	0.0144438	0.0972439	0.0742668	0.984247
SGCB	610.057	-0.00583146	0.043475	0.0744322	0.985635
RAB38	98.6326	-0.00890533	0.0647857	0.0747332	0.988816
RIT1	327.695	-0.00737719	0.0547831	0.0750602	0.991526
C1ORF53	68.7968	-0.011887	0.0829667	0.0750049	0.991526
ATXN7L3B	863.385	-0.00465246	0.0338187	0.0752714	0.99351
ITGB1BP1	261.979	-0.00574712	0.0430498	0.0755111	0.995864
DNAJA4	79.3809	-0.0197465	0.126151	0.0758075	0.998962
ZNF180	363.135	-5.37505e-05	0.0229158	0.977121	0.999321
GSS	1281.63	-0.000889196	0.0155032	0.498511	0.999321
POLDIP2	2069.31	-0.00190385	0.0197533	0.233495	0.999321
SIGLEC1	5.53507	-0.0121252	0.129748	0.318219	0.999321
TBX4	1.71583	0.00711316	0.158223	0.663366	0.999321
PJVK	13.255	0.00831554	0.0896562	0.278407	0.999321
SLC9A3R1	761.69	0.000579223	0.020278	0.718537	0.999321
HCFC1	6356.72	0.00172444	0.0259239	0.368342	0.999321
BRD2	4380.88	0.00134418	0.0145814	0.333588	0.999321
SGCE	702.586	-0.000907775	0.0158485	0.493859	0.999321
PYGO1	204.411	-0.00153077	0.022023	0.356828	0.999321
ARHGAP26	267.903	0.00140848	0.0193967	0.353422	0.999321
TP63	2.87361	-0.0120057	0.15845	0.446881	0.999321
PRMT5	5150.68	-3.44993e-05	0.0121378	0.977493	0.999321
ZCCHC10	469.065	-0.00133199	0.0250906	0.483467	0.999321
NFASC	25.1154	0.00108606	0.0363353	0.725748	0.999321
SLC7A7	10.6979	0.00278145	0.061753	0.624597	0.999321
HNRNPC	9357.52	-0.00161662	0.0186747	0.286147	0.999321
H2BC4	5360.39	-0.00134225	0.021596	0.412294	0.999321
TOMM34	1317.37	-0.00177614	0.0179727	0.244586	0.999321
B3GALNT1	60.8319	-0.00132691	0.0287121	0.552772	0.999321
ARL6	389.412	-0.00160888	0.02703	0.426013	0.999321
ERN2	0.847356	0.0212717	0.266228	0.376492	0.999321
MFSD9	100.059	-0.000516829	0.0200346	0.745709	0.999321
PFKFB2	322.103	-0.000558813	0.0149493	0.658735	0.999321
ZFP69B	67.5933	0.00121708	0.0253811	0.531725	0.999321
GAL3ST4	0.635331	0.0142086	0.250427	0.527422	0.999321
YKT6	1544.63	-0.00402617	0.030094	0.0868046	0.999321
TMEM237	524.036	-0.00121342	0.0187006	0.409548	0.999321
VEGFB	41.2545	0.00133353	0.0325945	0.612366	0.999321
RGCC	20.8272	-0.00589944	0.0696444	0.300689	0.999321
RBBP5	1474.36	-0.000263455	0.0130269	0.826533	0.999321
SPTLC1	2633.96	-0.000927422	0.0158209	0.484975	0.999321
ERP44	3716.84	-0.00102905	0.022077	0.544368	0.999321
DNAI7	8.00575	-0.00340127	0.0788798	0.658334	0.999321
DLST	3160.65	-7.7386e-05	0.0122928	0.949125	0.999321
SEMA6D	183.782	0.000686799	0.0175304	0.62376	0.999321
COA8	169.003	-0.00178294	0.0272569	0.376226	0.999321
DHRS7B	366.694	-0.00265122	0.0285576	0.202869	0.999321
HCRTR2	0.680222	0.0146176	0.249774	0.516517	0.999321
H4C9	2593.94	-0.000445192	0.0167374	0.742806	0.999321
SEM1	3380.81	-0.000133912	0.0164219	0.920564	0.999321
RBM12B	1786.15	0.00246762	0.0257921	0.198777	0.999321
FERMT2	1833.58	-0.000747467	0.0177749	0.596999	0.999321
APOC1	745.983	-0.00279934	0.0289587	0.185697	0.999321
IFNGR1	1633.75	-0.000829553	0.0199028	0.593238	0.999321
SLC29A3	66.3007	0.00098528	0.0251553	0.616947	0.999321
RPS6KA3	2157.51	-0.00103879	0.0194881	0.492183	0.999321
SPIB	1.0572	0.0277494	0.289255	0.284793	0.999321
TP53I3	55.7251	-9.24376e-05	0.02233	0.959506	0.999321
NLRP13	1.23543	-0.00525851	0.186699	0.780633	0.999321
TVP23B	192.311	-0.000172521	0.0168653	0.89997	0.999321
ALG8	2743.05	-0.000250698	0.013516	0.835116	0.999321
SLC5A10	0.502699	-0.00697483	0.241019	0.744875	0.999321
GALNT15	1.02869	-0.0118946	0.215523	0.56866	0.999321
PTPRK	1140.84	-0.00229784	0.0233586	0.199378	0.999321
ERLEC1	620.022	-0.00169371	0.026073	0.380528	0.999321
ZNF556	5.24906	0.00114448	0.0830741	0.893407	0.999321
IFITM3	104.783	-0.00105957	0.0245647	0.577555	0.999321
VPS45	2125.22	-0.000630221	0.0166472	0.640286	0.999321
YWHAG	4547.36	-0.00258079	0.0235762	0.161794	0.999321
HARS1	4290.13	-0.00046975	0.0127131	0.702881	0.999321
SLC4A4	264.864	-0.000596357	0.0150756	0.639296	0.999321
USP42	623.761	0.000437803	0.0136978	0.719937	0.999321
ATG3	1353.47	-0.00276217	0.0298785	0.202174	0.999321
TAF1B	1921.47	-0.000745332	0.0186823	0.612793	0.999321
EPHA6	162.914	0.00188219	0.0240455	0.292016	0.999321
AMOTL2	460.621	0.00428916	0.0421233	0.158088	0.999321
DDIT3	30.1512	0.00411411	0.0537973	0.331199	0.999321
YIPF3	793.069	-0.000516032	0.0164302	0.699466	0.999321
DNA2	1512.22	-2.90737e-05	0.015803	0.982204	0.999321
GLA	1530.61	-0.00146729	0.0163559	0.305112	0.999321
CTCFL	3.08812	0.0639482	0.362666	0.0821237	0.999321
GLYATL3	0.33899	0.0128074	0.279615	0.558594	0.999321
AGAP3	818.792	0.00235692	0.0278166	0.244521	0.999321
RUNX1T1	143.904	-0.0011214	0.0210062	0.48577	0.999321
CFAP52	1.01057	0.000529171	0.181495	0.977212	0.999321
DCK	1178.06	-0.00148417	0.0262654	0.452613	0.999321
POMT2	376.047	9.08667e-05	0.0146718	0.941598	0.999321
HNRNPUL1	4603.26	0.000179038	0.0129732	0.881115	0.999321
ADCYAP1R1	196.629	0.000100563	0.014773	0.935636	0.999321
CCP110	684.658	-0.000989928	0.0218368	0.556491	0.999321
MROH2B	0.534648	-0.00810313	0.241598	0.706898	0.999321
LDHC	644.912	-0.00282486	0.0330163	0.234768	0.999321
PDE2A	3.11298	-0.0149833	0.184593	0.412287	0.999321
MYRIP	4.31825	-0.00818689	0.119929	0.487934	0.999321
P4HB	9259.81	-0.00163526	0.017745	0.273369	0.999321
OCEL1	82.3869	0.000573921	0.0211923	0.733155	0.999321
WDR6	5015.8	0.000880399	0.0182819	0.541477	0.999321
ERLIN1	704.432	-0.00215222	0.0275956	0.284693	0.999321
UBTD2	195.752	-0.000381763	0.0168531	0.77988	0.999321
PPAN	1006.61	0.00061189	0.0207424	0.709319	0.999321
ARHGAP9	3.57519	0.00819023	0.124891	0.510089	0.999321
PPAN-P2RY11	891.332	0.00121078	0.0226125	0.480909	0.999321
SHISAL2B	24.0828	-0.011555	0.0990331	0.161898	0.999321
LTBP4	659.556	0.0057333	0.0526943	0.1394	0.999321
IRF3	707.179	0.00221818	0.0308006	0.324599	0.999321
TRIM61	58.7367	-0.000650257	0.025229	0.749459	0.999321
CTSH	642.148	-0.00169694	0.0190062	0.270267	0.999321
YBEY	570.336	-4.98019e-05	0.0165479	0.970619	0.999321
APOBR	1.17844	-0.00403701	0.176406	0.823592	0.999321
RILPL1	242.446	0.00202367	0.0275013	0.314268	0.999321
TINF2	129.514	-1.21148e-05	0.0182617	0.993461	0.999321
TVP23C	197.786	-0.000106321	0.0164511	0.936999	0.999321
FLRT1	6.29019	0.00193012	0.0766313	0.801854	0.999321
MIPEP	1170.19	-0.000659643	0.017085	0.631088	0.999321
ST3GAL4	143.6	0.000269581	0.0175215	0.849055	0.999321
SCLT1	273.938	5.34261e-05	0.0182634	0.971165	0.999321
TM2D1	325.666	-0.000750434	0.0199423	0.631184	0.999321
PLCB3	785.988	0.0010244	0.0207777	0.521992	0.999321
KLF5	925.028	0.000449741	0.0145455	0.717705	0.999321
KSR1	101.487	0.00275725	0.0357872	0.291231	0.999321
DHX30	5147.33	0.000561765	0.0157685	0.66596	0.999321
BTC	3.77358	0.00475351	0.115059	0.689148	0.999321
ARID2	1517.08	-0.000463532	0.0149167	0.712745	0.999321
CAMK2B	65.0227	-0.000220586	0.0241267	0.911276	0.999321
AREG	5.63159	0.00035708	0.0887912	0.969196	0.999321
KCNF1	2.91706	0.00111663	0.112111	0.925207	0.999321
APOL4	0.433267	-0.00436704	0.255845	0.83667	0.999321
GNAS	12998.2	-0.0036291	0.0275095	0.0961106	0.999321
MMS19	2012.25	0.000514832	0.0147323	0.681528	0.999321
TCF19	193.193	0.00258515	0.0344923	0.305243	0.999321
EIF2B1	2062.97	-0.00245597	0.0224595	0.168673	0.999321
GGACT	4.28768	0.000728078	0.0896043	0.937803	0.999321
ATP2A2	11722.5	0.000157187	0.0125796	0.896054	0.999321
MYL6B	944.675	-0.00121389	0.0200295	0.431369	0.999321
POP4	1283.11	-0.000234531	0.0125636	0.846182	0.999321
TTLL6	3.43808	-0.014623	0.157525	0.337176	0.999321
TNFRSF1B	0.428787	-0.0173778	0.283936	0.450779	0.999321
NUP62	2463.72	-0.000866116	0.0185865	0.55329	0.999321
TMEM41B	1038.95	-0.000276439	0.015344	0.828464	0.999321
EPC2	583.89	-0.00355197	0.0369687	0.181	0.999321
PAK4	575.71	0.000978967	0.0269781	0.647908	0.999321
ABRAXAS1	327.365	-0.000587339	0.0213549	0.729047	0.999321
ZNF699	91.4442	-0.000154744	0.0243643	0.938483	0.999321
PLA2G12A	192.13	-0.000654363	0.0161441	0.620699	0.999321
FIG4	463.404	-0.000895714	0.0195727	0.556862	0.999321
DPP3	1719.14	-5.54108e-05	0.0151156	0.965008	0.999321
CPSF7	2312.92	0.000655681	0.0137351	0.599302	0.999321
GDAP1	309.551	0.000105071	0.0159007	0.936037	0.999321
CLCC1	2329.2	-0.000238167	0.0142011	0.845539	0.999321
EPHB2	288.398	-0.000142255	0.0153184	0.911116	0.999321
KRT17	6.59761	0.000641329	0.0721243	0.929802	0.999321
NRIP1	619.04	-2.96914e-05	0.0188762	0.984483	0.999321
RNASEK	2632.04	-0.000663407	0.0128764	0.598554	0.999321
CDH20	18.1109	0.000814357	0.0454592	0.844857	0.999321
MAPK13	18.1785	-0.000694879	0.0439565	0.862316	0.999321
DSN1	1467.1	-0.000923807	0.0187752	0.530024	0.999321
PTGER3	1.98022	-0.0121028	0.175186	0.491356	0.999321
LHX6	21.3626	0.0196596	0.133577	0.0967776	0.999321
CNTNAP3B	78.2005	0.00082968	0.0218258	0.626225	0.999321
ISYNA1	2299.36	0.00110483	0.0256025	0.578339	0.999321
KLK6	0.514088	0.00714552	0.254181	0.739419	0.999321
KREMEN2	12.6331	0.000402852	0.0614435	0.946799	0.999321
EEF2KMT	247.922	-0.000211025	0.0161227	0.873202	0.999321
ADAM21	18.6901	-0.00140709	0.0444068	0.720685	0.999321
TRAPPC3L	0.505625	0.0249332	0.29471	0.322288	0.999321
CREB3L4	185.638	0.000468646	0.0198051	0.766702	0.999321
IL32	55.0748	-0.000546907	0.0262953	0.799513	0.999321
BRD4	2812.61	0.000948432	0.0175513	0.49878	0.999321
BORA	917.632	-0.000916267	0.0216628	0.585205	0.999321
PPP2R3B	111.148	0.00521634	0.0493842	0.148293	0.999321
CHST6	17.814	0.00407074	0.0613741	0.435051	0.999321
FOXP2	304.084	-0.000311021	0.0144244	0.800892	0.999321
VAV3	128.117	-0.00244206	0.0307906	0.273384	0.999321
RSPH6A	8.4685	0.017925	0.158654	0.227566	0.999321
LRRC24	9.77652	0.00865724	0.0991297	0.329058	0.999321
RASSF10	3.07821	0.0126452	0.158009	0.418532	0.999321
CERS3	8.05939	-0.00380715	0.0747665	0.589714	0.999321
PRKACB	838.315	-0.00333314	0.0379706	0.223609	0.999321
DEF8	572.615	0.000508569	0.0188722	0.735115	0.999321
ZHX1-C8ORF76	144.931	-0.00119073	0.0220944	0.478751	0.999321
ELAVL4	49.5789	-0.0144157	0.103815	0.0971695	0.999321
OSBPL6	885.007	-0.00092547	0.0167021	0.496563	0.999321
AGTPBP1	772.568	-0.000207807	0.0158532	0.87353	0.999321
ITPR1	532.452	0.00377658	0.031205	0.108074	0.999321
SLC35A3	213.345	-0.000168016	0.0166175	0.901356	0.999321
TRIM38	169.7	-0.000618642	0.0168024	0.648602	0.999321
C8ORF33	1827.26	-0.00123691	0.0195586	0.414679	0.999321
KAT6B	691.22	0.000300935	0.0144917	0.807576	0.999321
RUFY3	895.633	0.000965458	0.0151203	0.462792	0.999321
RIOK2	2789.65	-0.00068596	0.020943	0.677468	0.999321
CEP120	354.56	-0.000424719	0.015415	0.740202	0.999321
DSTN	3515.38	-0.00722549	0.0545754	0.0789566	0.999321
TCAF2	114.038	1.84093e-05	0.0202832	0.991059	0.999321
FEZ1	135.015	0.000660128	0.0185916	0.653752	0.999321
GNAI2	709.991	-0.0017363	0.0203406	0.275665	0.999321
AP1S1	676.766	-0.000834147	0.0147786	0.517292	0.999321
EXOG	503.736	-0.000950327	0.0182966	0.509958	0.999321
TESMIN	82.5684	0.00095698	0.0225527	0.583589	0.999321
TUBD1	599.15	-0.0002199	0.0152181	0.862412	0.999321
OLFML3	1.04699	0.0103667	0.209417	0.612165	0.999321
HIPK1	1440.66	-0.000259507	0.0125233	0.830554	0.999321
SLC35A1	273.249	-0.0029301	0.0322215	0.206629	0.999321
PCDH7	1270.71	-0.000805534	0.0137073	0.527042	0.999321
ETFDH	582.117	-0.00178944	0.024198	0.318626	0.999321
RPF1	3629.7	-0.000301078	0.0148444	0.809799	0.999321
PTK7	973.318	0.00100197	0.0204146	0.524897	0.999321
MARK3	1044.64	0.000357286	0.0172065	0.797253	0.999321
ATP2B1	3036.93	3.27967e-05	0.0145028	0.978765	0.999321
ADGRG1	1.93601	0.00721628	0.148818	0.638586	0.999321
SLC66A2	109.092	0.00406051	0.0533547	0.333215	0.999321
ADGRG4	0.534648	-0.00810313	0.241598	0.706898	0.999321
BMPER	60.2465	0.000918745	0.0268393	0.668056	0.999321
AGK	1753.85	-0.000454347	0.0133626	0.709563	0.999321
LMBRD1	902.707	0.000565776	0.0178102	0.690914	0.999321
ZNF331	297.968	0.00016047	0.0143769	0.896006	0.999321
C2CD3	439.095	0.00216117	0.0213264	0.201941	0.999321
AASS	1265.96	0.000896537	0.016318	0.504424	0.999321
ARL13B	441.111	-0.000186267	0.0186637	0.901585	0.999321
ACSL3	2386.43	-0.000883928	0.0181772	0.538089	0.999321
ANAPC11	460.766	0.000290189	0.0178063	0.839902	0.999321
PPP4R1	1033.04	-0.000363573	0.0146337	0.769985	0.999321
SLC29A1	853.498	0.000411152	0.0161002	0.755134	0.999321
MIDEAS	435.794	0.00158642	0.0266995	0.42686	0.999321
FAAP100	351.756	0.00590025	0.0522372	0.124877	0.999321
PABIR3	18.9252	0.00194692	0.0451495	0.615957	0.999321
RRP12	4966.25	0.00211633	0.0252298	0.255979	0.999321
BAHD1	750.818	0.000796611	0.0182211	0.580162	0.999321
ANKRD42	569.408	-0.00204072	0.0242271	0.257898	0.999321
PLD1	150.322	8.16394e-05	0.0198345	0.959417	0.999321
ODF2	1300.78	0.00381312	0.0303367	0.100292	0.999321
CHD9	1269.96	0.00437125	0.0389599	0.122462	0.999321
ARL6IP1	3559.08	-0.00224839	0.0243607	0.218785	0.999321
GPR27	94.1203	0.000541299	0.0316319	0.840501	0.999321
HPS4	238.826	0.00469885	0.042076	0.123829	0.999321
ERP27	2.11235	-0.00145024	0.138882	0.921661	0.999321
PLEKHG1	223.421	0.00038082	0.0159596	0.771335	0.999321
MAX	750.665	-0.000742205	0.0198882	0.634214	0.999321
COL6A6	13.0862	-0.00299422	0.0598956	0.578235	0.999321
BCL11A	432.623	0.00111842	0.018807	0.447618	0.999321
MBNL3	345.015	0.00205663	0.022528	0.232769	0.999321
TMEM59L	88.4079	-0.00393777	0.0459529	0.246597	0.999321
ENSA	2121.21	-0.00170168	0.018038	0.260685	0.999321
QSER1	1902.69	-0.000127829	0.0176483	0.92877	0.999321
POC1B	147.33	-0.00176841	0.0264269	0.364739	0.999321
ATP5F1B	29801.4	-0.000419106	0.0126042	0.732921	0.999321
DYNLT3	335.913	0.000684227	0.015629	0.598654	0.999321
SLC45A1	0.763797	-0.018139	0.256357	0.435253	0.999321
XIAP	701.057	-0.000372337	0.0199068	0.815521	0.999321
OPA1	3187.48	-0.000591673	0.0191323	0.696369	0.999321
PHACTR3	38.0264	-0.00258528	0.0410481	0.418725	0.999321
C3ORF80	29.8582	0.000762756	0.0382314	0.820553	0.999321
IFIT2	19.9936	-0.00154347	0.0430143	0.679951	0.999321
NIPAL4	3.44928	0.00250451	0.104174	0.818238	0.999321
SCFD1	1162.17	-0.00107498	0.0214729	0.513737	0.999321
GRAMD2B	20.0989	0.000250056	0.0410471	0.94641	0.999321
RGS7	65.2947	-7.10682e-05	0.0219631	0.9683	0.999321
CARD8	183.241	-0.000243294	0.0168625	0.859114	0.999321
PAX5	0.866417	0.00468017	0.217592	0.820771	0.999321
IMPDH1	1966.69	0.00026587	0.0149234	0.832106	0.999321
PAM	1231.56	-0.00148486	0.0192121	0.327755	0.999321
PATZ1	829.621	0.000830128	0.017861	0.558139	0.999321
SRRD	366.263	-0.00188992	0.0239713	0.288945	0.999321
PIK3IP1	6.5312	-0.0296484	0.203694	0.128613	0.999321
TUSC2	178.729	0.000260376	0.0194342	0.867834	0.999321
PELI3	87.2136	0.00191944	0.0328717	0.443383	0.999321
CFAP36	582.23	-0.00215834	0.0292202	0.311025	0.999321
FTO	1667.91	-0.00136185	0.0160938	0.332293	0.999321
DNAAF6	1.21935	0.0159885	0.21832	0.450349	0.999321
OPRL1	2.71275	-0.000497512	0.116211	0.967907	0.999321
ADCY6	379.375	0.0037049	0.0395103	0.192689	0.999321
ZNF655	475.744	-0.000434506	0.0189078	0.773745	0.999321
STMN1	10109.9	-0.00108728	0.0162266	0.424268	0.999321
ARL6IP4	574.437	-0.00114335	0.0203854	0.465329	0.999321
FN1	1041.59	0.00445642	0.0331563	0.0807468	0.999321
SCARB2	1420.13	-0.00091077	0.0164406	0.499624	0.999321
NARF	559.31	-0.000185238	0.0130382	0.877037	0.999321
C12ORF57	1043.27	-0.000589336	0.0205487	0.717363	0.999321
ZNF772	177.227	-0.000344225	0.016407	0.796981	0.999321
POGLUT1	462.629	-0.000610335	0.0160549	0.642996	0.999321
ZNF345	54.3046	-0.000622908	0.027831	0.785869	0.999321
SERINC4	0.974321	0.0276434	0.288236	0.285806	0.999321
LRRC9	19.0529	-0.00238181	0.0624718	0.685327	0.999321
TCF25	1656.37	0.000910157	0.0172388	0.511117	0.999321
EXTL3	349.961	-0.000888476	0.0166573	0.512565	0.999321
C2CD4B	0.635331	0.0142086	0.250427	0.527422	0.999321
ZNF562	394.819	-0.000111121	0.0182684	0.940049	0.999321
MAGT1	4035.09	-0.000862295	0.0145042	0.503131	0.999321
PRMT7	1796.46	0.000438023	0.0141236	0.721763	0.999321
ENSG00000267179	49.2897	0.000690283	0.0261606	0.744579	0.999321
TAB3	296.877	-0.000687306	0.0171663	0.617987	0.999321
GOLGA2	687.114	0.00111448	0.0162792	0.414597	0.999321
GTF2I	12299	0.000637051	0.0156713	0.623932	0.999321
PDGFA	45.7094	-8.60487e-05	0.0287136	0.971728	0.999321
SLC9A1	343.064	0.00158414	0.0248499	0.391589	0.999321
H2AB2	8.70012	5.79885e-05	0.0700011	0.993434	0.999321
GATB	501.271	-0.00114297	0.0161077	0.402607	0.999321
ADAT1	211.283	3.52793e-05	0.0147628	0.977386	0.999321
EPHX4	106.633	-0.00475478	0.053428	0.238592	0.999321
FLRT2	187.167	-0.000181165	0.0170318	0.895854	0.999321
ERCC6L2	481.735	0.00103557	0.0216714	0.534009	0.999321
HROB	294.967	0.00141262	0.0211596	0.380155	0.999321
CALCOCO1	444.146	0.00117223	0.0191521	0.43228	0.999321
SPG11	984.539	0.000673991	0.0168145	0.619694	0.999321
CRELD1	77.8453	0.00449845	0.0481789	0.203862	0.999321
SNX14	389.146	0.000610373	0.0186303	0.679581	0.999321
LRPPRC	16981.3	0.000162318	0.0176888	0.909765	0.999321
ZC3HC1	1137.14	-0.000702623	0.013867	0.575832	0.999321
RMND1	1372.68	-0.000429309	0.0196666	0.784748	0.999321
ACYP2	66.0458	-0.00043114	0.0232233	0.818493	0.999321
SGIP1	1.17203	-0.00374606	0.184709	0.841625	0.999321
NECAP2	693.633	0.00033845	0.0167961	0.803963	0.999321
JAKMIP3	6.66548	0.0281724	0.196027	0.131222	0.999321
MYH10	9563.35	0.00152874	0.0160925	0.2886	0.999321
AKT3	478.724	-0.000123431	0.0195456	0.937711	0.999321
UCK2	3213.89	-0.000854819	0.0151281	0.510528	0.999321
ARMC8	843.84	5.31844e-05	0.014798	0.965963	0.999321
EMC3	2173.9	-0.00149912	0.0183069	0.31291	0.999321
SPIN3	148.152	-0.000633065	0.0224694	0.723007	0.999321
SEZ6L2	803.888	0.00135869	0.0263277	0.497779	0.999321
CDCA3	1117.64	3.3976e-05	0.0146654	0.978137	0.999321
DNAJC10	2960.89	-0.00166819	0.0262874	0.392579	0.999321
GORAB	165.425	-0.000663769	0.0169356	0.62676	0.999321
RARS2	851.986	-0.00057535	0.0183979	0.694209	0.999321
GPALPP1	769.327	-0.00102804	0.0196759	0.500138	0.999321
CEMIP	25.0511	-0.00167477	0.0400301	0.618352	0.999321
DHRS11	136.805	-0.00374823	0.0361078	0.150227	0.999321
S1PR5	14.1236	0.0063191	0.0799886	0.363523	0.999321
ELP1	4260.69	0.000608432	0.0142657	0.626149	0.999321
HAUS2	320.541	-0.00181158	0.0304904	0.430018	0.999321
SCN3A	8.68329	0.0114883	0.116053	0.271532	0.999321
ZNF566	235.777	-4.05715e-05	0.0178639	0.977638	0.999321
DDX5	32898.4	7.78518e-05	0.0166418	0.954296	0.999321
DTNB	243.353	0.000277433	0.015411	0.82834	0.999321
LNP1	6.53697	-0.00442454	0.084818	0.589258	0.999321
PI4K2B	749.967	-0.00105614	0.0206835	0.506756	0.999321
STAU2	707.501	-0.0014828	0.0212651	0.359095	0.999321
IL7	0.462975	0.00747772	0.244541	0.728224	0.999321
RANBP9	972.756	-0.00196993	0.0202339	0.225312	0.999321
ZNF780A	151.892	-0.00239396	0.0351448	0.360627	0.999321
NECAB3	153.38	0.00740165	0.0594766	0.0981591	0.999321
PRPS1	3115.13	-0.0018419	0.0182134	0.233314	0.999321
PPP2CA	4097.39	-0.00197751	0.0186244	0.211646	0.999321
RUBCNL	12.9788	-0.00256803	0.0580244	0.626463	0.999321
RAB3GAP2	2583.48	0.000492526	0.0156924	0.703932	0.999321
TFG	4918.22	-0.00124016	0.0171186	0.378938	0.999321
SGO1	799.908	-0.000215879	0.0214344	0.901055	0.999321
TMEM97	1302.14	-0.00222029	0.0219479	0.198059	0.999321
PORCN	141.414	0.00023267	0.0185112	0.876117	0.999321
CHPF	575.182	0.000622758	0.0223	0.725347	0.999321
DNAJC7	5299.76	-0.00159534	0.0213187	0.326017	0.999321
MLH1	1390.77	-0.00119362	0.0178945	0.404992	0.999321
SPTY2D1OS	6.41111	0.00371412	0.0840773	0.653581	0.999321
P2RX5	1.64932	0.0389109	0.302815	0.175197	0.999321
ACADM	2012.04	-0.00270105	0.0321239	0.243531	0.999321
CYP3A43	0.974821	0.0313736	0.294709	0.243665	0.999321
MFF	1095.81	-0.0050259	0.0424365	0.105549	0.999321
MUC3A	6.1923	0.010171	0.121086	0.374825	0.999321
PVALB	1.6761	0.0182298	0.205338	0.364238	0.999321
IL11RA	13.444	0.00525231	0.0731928	0.410744	0.999321
SERPING1	26.5919	-0.000128155	0.0348324	0.966542	0.999321
SUV39H2	743.581	0.000352708	0.0193838	0.820544	0.999321
WRAP73	842.037	-0.000334343	0.0146829	0.7882	0.999321
TEX13C	2.16722	-0.0027495	0.136331	0.848932	0.999321
TMEM138	225.399	0.000535446	0.0160947	0.684506	0.999321
HRAS	400.174	-0.00012732	0.0147922	0.918635	0.999321
EXOSC8	1076.98	-0.000672423	0.0191851	0.656847	0.999321
BRPF3	361.295	0.00228176	0.0244913	0.21446	0.999321
TRIP6	1101.21	0.000653434	0.021653	0.702809	0.999321
IKZF2	28.2957	0.00121961	0.0360134	0.687343	0.999321
LASP1	613.008	-0.00150468	0.0233152	0.388431	0.999321
ZNF426	287.037	0.000463997	0.0188123	0.757374	0.999321
ZFP14	102.75	-0.000535743	0.0234691	0.776684	0.999321
RGPD8	1593.22	0.00444613	0.0396492	0.122504	0.999321
INTS5	914.943	-0.0014315	0.0212489	0.375413	0.999321
C3AR1	0.507366	0.00781511	0.242255	0.716607	0.999321
C22ORF23	23.1705	0.000284452	0.0389127	0.934956	0.999321
STMN4	1.73956	0.00566511	0.175913	0.753395	0.999321
NOC4L	1794.73	0.00124609	0.0251965	0.517337	0.999321
HADHA	7640.95	-0.000415291	0.0125181	0.735937	0.999321
FOCAD	1093.78	0.00102717	0.0174523	0.463537	0.999321
SYNGR4	10.6211	-0.00342267	0.075386	0.636536	0.999321
TSFM	1126.73	-0.000759008	0.0136526	0.54853	0.999321
ASIC1	212.335	0.00162449	0.0241695	0.366022	0.999321
CLUL1	4.17112	-0.000827932	0.0931944	0.932292	0.999321
C12ORF50	0.333269	0.0101284	0.288855	0.623232	0.999321
FBXO17	249.62	-9.6884e-05	0.0205981	0.953698	0.999321
SRD5A1	66.8653	0.000271284	0.0238026	0.889144	0.999321
NEK1	488.431	-0.000219761	0.0184932	0.882872	0.999321
KRT10	177.812	0.00239371	0.0334514	0.330129	0.999321
LGI1	1.37404	0.0188712	0.236786	0.401823	0.999321
ABHD14A-ACY1	337.879	0.000406823	0.0189908	0.788954	0.999321
ZBTB24	1028.18	-0.000459897	0.0153798	0.719335	0.999321
NT5C	376.767	0.000892625	0.0220226	0.601903	0.999321
PGM3	2434.87	-0.000498511	0.0155875	0.699362	0.999321
HSD17B6	81.0384	-0.00245465	0.0316753	0.285371	0.999321
FANCL	1656.99	-0.000125678	0.0158191	0.923222	0.999321
PDIA5	351.651	-0.000971718	0.0160711	0.468792	0.999321
ROBO2	200.795	0.00106552	0.0191552	0.475072	0.999321
LRRC63	5.59535	-0.0134225	0.135083	0.285788	0.999321
KIAA0513	108.341	-0.0018057	0.0295061	0.412854	0.999321
PIGT	955.331	0.000809055	0.0177436	0.566341	0.999321
IKBKB	370.923	0.00112439	0.0162922	0.411073	0.999321
RPL28	12434	0.00126255	0.0248348	0.504223	0.999321
B4GALT6	93.1946	-0.00211339	0.0283971	0.307568	0.999321
HYAL1	1.57323	0.00297889	0.172268	0.867032	0.999321
SUPT20HL2	6.65198	-0.00483952	0.0861646	0.557826	0.999321
SKA3	928.917	-0.0011639	0.0237608	0.521457	0.999321
CACNA2D2	265.362	0.00072036	0.0170497	0.599378	0.999321
ARMCX2	1167.88	0.00182475	0.0187108	0.240235	0.999321
ALDH3A1	8.86771	0.00303455	0.0673376	0.631168	0.999321
ZNF611	69.1263	-0.000474007	0.0251936	0.817767	0.999321
PIP5K1C	256.264	0.00237762	0.0322882	0.313164	0.999321
TNFAIP2	14.3744	-0.000582031	0.0507975	0.903371	0.999321
KCNC2	3.63302	0.00794627	0.12496	0.524791	0.999321
SEPTIN11	2619	-0.000877513	0.0179717	0.537658	0.999321
EHMT1	1123.69	0.00202009	0.0240858	0.260397	0.999321
ERICH2	50.971	-0.00209367	0.0392082	0.504995	0.999321
SYNJ1	615.052	0.000337047	0.0133335	0.780273	0.999321
MCCC2	2699.85	-0.000826063	0.016171	0.535065	0.999321
KLRG2	103.465	0.00276742	0.04397	0.426149	0.999321
ERBIN	1291.22	-0.000123089	0.0174748	0.930788	0.999321
ESR2	15.6005	0.0179601	0.130921	0.119364	0.999321
ADA	244.335	0.000424765	0.0168259	0.755304	0.999321
IL17REL	0.33899	0.0128074	0.279615	0.558594	0.999321
BACH2	135.518	0.000104708	0.0167824	0.938981	0.999321
HNRNPH1	24149.2	-0.00161691	0.0204682	0.30761	0.999321
ATG10	65.1722	-0.00112839	0.0263532	0.582529	0.999321
TNFAIP8	218.094	-0.00112504	0.0214617	0.492922	0.999321
ATP6V1A	5651.3	0.00039769	0.0139094	0.744797	0.999321
RABL2B	186.361	-0.0018694	0.0235783	0.28795	0.999321
TANC2	516.94	0.00202868	0.0198824	0.211855	0.999321
FKBP7	434.63	-0.00303945	0.0330159	0.200644	0.999321
BOC	69.3141	0.00489892	0.0541863	0.231027	0.999321
NFATC4	114.755	0.00727606	0.0632433	0.128098	0.999321
NAPEPLD	123.663	-0.000147567	0.0173405	0.916463	0.999321
PAX2	26.934	0.00118655	0.0405151	0.737438	0.999321
UBALD1	234.564	0.00344666	0.0473252	0.34648	0.999321
SDHAF2	333.554	-0.00128499	0.0222642	0.44582	0.999321
JUN	2226.64	-0.000267908	0.0153708	0.833863	0.999321
ALDH18A1	6295.19	0.000421158	0.0122639	0.73574	0.999321
OMA1	561.216	0.000719923	0.0188637	0.628255	0.999321
SORBS1	155.633	-0.000124609	0.0156589	0.9233	0.999321
GIPC1	1177.22	-0.000404536	0.0187924	0.788037	0.999321
ORC6	1309.62	-0.00360253	0.0336347	0.140949	0.999321
ZNF525	78.3034	-2.23268e-05	0.0213378	0.989725	0.999321
VRK3	634.823	-0.000854896	0.0161737	0.521602	0.999321
SLC52A1	94.2111	0.000133567	0.0253597	0.94928	0.999321
PDIA3	15154.5	-0.0016805	0.0209036	0.296748	0.999321
RGS6	2.4389	0.00319168	0.124496	0.808071	0.999321
NRG1	444.836	0.000343572	0.0140791	0.778738	0.999321
IFT122	709.908	0.000688123	0.0143199	0.584822	0.999321
DNASE1L1	65.4025	0.000815558	0.0243785	0.672509	0.999321
ABCG4	8.43885	0.0108949	0.113395	0.286834	0.999321
ZSCAN26	167.137	-0.000160857	0.0169448	0.907092	0.999321
SMIM7	267.459	-0.000751323	0.016886	0.581382	0.999321
ZNF212	317.006	-0.00010813	0.0174041	0.93897	0.999321
NFXL1	1779.99	0.000222359	0.0164834	0.86874	0.999321
ATP2C1	1509.94	-0.00116066	0.0196977	0.446101	0.999321
ADH6	0.366272	0.000278244	0.259733	0.989386	0.999321
DYNLL1	4218.63	-0.00564443	0.0472737	0.103982	0.999321
HSPB11	1517.14	-0.00108011	0.0215001	0.51212	0.999321
ADNP	2400.42	-8.73593e-05	0.0148014	0.944133	0.999321
ST3GAL6	76.6023	-0.000210589	0.024986	0.918607	0.999321
MDGA1	11.5788	0.0270717	0.172208	0.093319	0.999321
ZCCHC8	1128.18	-2.83085e-05	0.0135844	0.981172	0.999321
TBK1	1239.08	-0.00120761	0.024943	0.527055	0.999321
ATP6V0D1	2170.42	-0.000390203	0.014436	0.75242	0.999321
TRMT2B	311.46	0.000979775	0.0168978	0.475634	0.999321
NFATC3	906.404	0.00122402	0.0160713	0.374466	0.999321
CDC20B	5.47402	0.0235019	0.182032	0.171217	0.999321
GPX8	798.75	-0.000717012	0.0152384	0.577578	0.999321
TIGD6	60.316	0.000119657	0.0260537	0.955957	0.999321
ZDHHC17	479.026	-0.000186878	0.0158718	0.88629	0.999321
WFIKKN2	2.11061	0.00374127	0.134416	0.791742	0.999321
ZNF544	19.2013	-0.00370194	0.0550348	0.413054	0.999321
ATAD1	2522.62	-0.00278748	0.0334309	0.247595	0.999321
SELENOW	91.5851	-0.000518693	0.0260696	0.808076	0.999321
FGFR2	286.355	0.00101509	0.0173229	0.466695	0.999321
COL24A1	30.3458	0.000543541	0.0308607	0.835024	0.999321
SCN3B	11.8495	-0.000148671	0.0514692	0.975758	0.999321
ZNHIT6	2538.72	-0.000948461	0.021047	0.559918	0.999321
ALKBH7	264.107	-0.000238496	0.0244698	0.905575	0.999321
NUDT5	3979.84	-0.000222029	0.012598	0.854027	0.999321
CUL4A	3615.97	-0.00140274	0.0214639	0.388812	0.999321
SLC50A1	376.863	-0.00104746	0.0177027	0.458867	0.999321
POC5	700.321	-0.000282285	0.016444	0.833363	0.999321
CYB561	5.06236	0.00722443	0.106719	0.483834	0.999321
ALDH3A2	1483.4	-0.00200152	0.0209909	0.226638	0.999321
TRO	2728.91	0.00318961	0.0239396	0.107136	0.999321
PSEN2	275.03	0.00273161	0.0289	0.19478	0.999321
VCP	21317.9	0.000291173	0.0127771	0.809496	0.999321
UBTF	4656.61	-0.000478182	0.0123188	0.702813	0.999321
DIPK1A	444.217	-0.00148944	0.0255225	0.436202	0.999321
SERPINF1	176.858	-0.00296289	0.0317154	0.195326	0.999321
EXT2	2295.76	-0.000942889	0.014692	0.469617	0.999321
FAM166B	2.18104	0.00308259	0.130977	0.823874	0.999321
SORL1	628.554	0.00317714	0.0274691	0.129271	0.999321
RSRC2	1479.24	-0.000746456	0.0170658	0.586491	0.999321
GET4	775.776	-0.00101127	0.0185961	0.488387	0.999321
AHCYL1	2842.73	-0.0015308	0.0161584	0.288365	0.999321
PDE1C	0.59318	0.00193333	0.228132	0.926383	0.999321
EEFSEC	505.877	-0.000764228	0.0163342	0.567139	0.999321
KIAA0895	496.422	-5.78142e-05	0.0158246	0.964656	0.999321
RPL18A	17017.6	0.000190311	0.018161	0.896786	0.999321
MAGI1	321.854	0.00125708	0.017326	0.375569	0.999321
KMT2E	263.902	0.003186	0.0293659	0.14358	0.999321
RNF38	275.947	-4.45048e-05	0.015677	0.972598	0.999321
RAPGEF4	179.295	0.000277353	0.0176381	0.845639	0.999321
STAT6	126.778	0.00903369	0.0663124	0.0777188	0.999321
EEF2	74998.5	0.000321978	0.0163554	0.809446	0.999321
PLCL2	467.186	-0.000726785	0.018077	0.61213	0.999321
NRP1	729.262	0.000307471	0.0128918	0.79896	0.999321
FER	475.208	-0.000868236	0.0219076	0.610589	0.999321
SETMAR	477.502	-0.000683955	0.0164923	0.609961	0.999321
CCDC66	606.049	0.000554917	0.0190328	0.71356	0.999321
DTD2	98.4248	-0.00082623	0.0233232	0.652066	0.999321
EBNA1BP2	8854.8	-0.000107835	0.0125962	0.928417	0.999321
ZKSCAN7	67.5107	-0.000195087	0.0226928	0.91599	0.999321
GLDN	4.6388	0.0030761	0.0984284	0.761917	0.999321
STEAP2	411.701	-0.000298921	0.0174859	0.832426	0.999321
TMTC4	402.928	-0.00172372	0.0207952	0.284376	0.999321
PGM5	72.0403	-2.88703e-05	0.0205272	0.986154	0.999321
STRC	24.241	0.00829549	0.0791611	0.191218	0.999321
HYKK	229.628	-0.00151314	0.0246145	0.410406	0.999321
FOXJ2	198.305	0.000680304	0.0189091	0.648604	0.999321
GNA12	173.128	-0.000855464	0.0181009	0.550092	0.999321
C12ORF40	0.366272	0.000278244	0.259733	0.989386	0.999321
CLMP	34.4276	-0.00708507	0.0675625	0.174004	0.999321
GLG1	5285.66	0.000453378	0.0130881	0.710392	0.999321
NUP54	1911.22	-0.000924603	0.0190784	0.534962	0.999321
SIAH2	124.428	-0.00221896	0.0290759	0.294068	0.999321
LRGUK	25.439	0.00359478	0.0530476	0.404041	0.999321
IGF2	5.6109	0.00063319	0.0803041	0.938778	0.999321
SLITRK1	0.33949	0.0128276	0.279623	0.558062	0.999321
KIF1B	2756.19	-3.02524e-05	0.0125758	0.979872	0.999321
DUSP18	9.40409	0.00313736	0.0677063	0.62069	0.999321
KIAA1191	161.289	-0.000421119	0.0172593	0.762229	0.999321
ANO1	7.47168	-0.000247015	0.0696053	0.971843	0.999321
CRISPLD2	19.7237	0.00112452	0.0406818	0.752831	0.999321
BCL2L14	1.11125	0.0173089	0.241149	0.443612	0.999321
TSPAN17	86.8551	0.00559736	0.0543752	0.164797	0.999321
EXOSC10	5203.11	-0.000549078	0.0128977	0.657538	0.999321
SMIM13	433.348	-0.000838658	0.0185048	0.564801	0.999321
IFTAP	550.214	-0.00450942	0.045972	0.177212	0.999321
BCR	590.163	0.000627702	0.0196395	0.685834	0.999321
ALDH1A1	5.42446	0.00388403	0.0882996	0.657859	0.999321
ZNF547	68.3383	-2.23922e-05	0.0206626	0.989335	0.999321
ZNF304	275.514	-0.00132335	0.0193485	0.380626	0.999321
U2AF1	6992.77	-0.00174879	0.0195199	0.263631	0.999321
FBLN1	761.798	-0.000237777	0.0151528	0.850957	0.999321
ATXN3	393.396	-0.000450585	0.0175232	0.749081	0.999321
BCL9L	61.8712	0.00468389	0.0525006	0.235472	0.999321
DUS4L-BCAP29	432.075	-0.00214244	0.0301693	0.332042	0.999321
PIK3CB	390.578	-0.000326769	0.0175774	0.817768	0.999321
DGLUCY	303.453	0.00128712	0.0202352	0.407827	0.999321
RPRD1A	740.626	-0.00163723	0.0222495	0.328744	0.999321
CAMKK1	564.706	0.00428889	0.037231	0.115	0.999321
ZNF623	234.845	0.000876734	0.0205041	0.582131	0.999321
NLRP8	0.532407	0.00775497	0.240573	0.71833	0.999321
STIL	1362.89	-0.000143522	0.0147101	0.908039	0.999321
ABCC2	14.6375	0.00942695	0.0984165	0.27093	0.999321
PGAP2	149.101	0.000162626	0.0188365	0.914842	0.999321
MICA	229.78	-0.00027793	0.0155939	0.829382	0.999321
ADH1A	0.804206	0.00719845	0.202729	0.718482	0.999321
PFDN1	1262.79	-0.002034	0.0233844	0.247885	0.999321
NUMB	634.973	0.00345526	0.0287826	0.115393	0.999321
PCGF5	378.649	-0.00344821	0.0371904	0.196905	0.999321
CARHSP1	762.787	0.000104214	0.0167408	0.93914	0.999321
ZNF638	4294.31	0.00177706	0.0250403	0.336709	0.999321
ANK2	766.199	0.002547	0.0218351	0.153292	0.999321
JAK1	3133.63	-0.000117117	0.0128662	0.921947	0.999321
APTX	465.187	-0.00038567	0.013736	0.751365	0.999321
C1QTNF1	44.0395	0.00082074	0.0292965	0.733006	0.999321
ZNF548	190.214	-0.000273512	0.0161028	0.835869	0.999321
PCDHA4	0.961194	-0.0101159	0.202846	0.613294	0.999321
TP53	2597.44	-0.000736099	0.0148244	0.564241	0.999321
ZNF490	177.319	-6.91581e-05	0.0178125	0.961782	0.999321
TMPRSS5	2.00025	0.0476451	0.343185	0.139676	0.999321
PCDHA8	0.835468	0.00658407	0.200218	0.739542	0.999321
KAT8	739.024	0.000233903	0.0131931	0.845465	0.999321
TSPAN4	84.1268	0.000691825	0.0244532	0.723688	0.999321
PRXL2A	251.12	-0.00394993	0.0359371	0.130431	0.999321
SOX10	18.6564	0.00218502	0.0546324	0.659681	0.999321
PEX5L	1.754	0.00631809	0.161398	0.705337	0.999321
CDK17	741.754	-0.0004741	0.0191521	0.756253	0.999321
TMPO	9005.55	-0.00112357	0.0202033	0.469962	0.999321
NDRG2	364.55	0.000285162	0.0152455	0.822426	0.999321
COLEC12	814.494	-0.000558673	0.0131444	0.651069	0.999321
DKKL1	1.3698	-0.000434911	0.178494	0.981041	0.999321
CDC42	4402.19	-0.00241554	0.0246022	0.193859	0.999321
CDC14B	75.8787	0.000268583	0.0219802	0.880145	0.999321
TMCO1	4814.74	-0.000425974	0.0144349	0.730953	0.999321
IL4R	50.4102	2.38012e-05	0.0301034	0.992606	0.999321
ARHGAP12	559.498	-0.000116455	0.0164106	0.930863	0.999321
HABP4	364.015	-0.00105222	0.0195087	0.486874	0.999321
LAMA4	1698.86	0.000688616	0.0139063	0.582906	0.999321
NIPBL	2490.71	0.00133834	0.0217534	0.416598	0.999321
GOLT1B	802.608	-0.00470807	0.0484203	0.184078	0.999321
SLC38A7	244.167	7.325e-05	0.0180485	0.960019	0.999321
BCKDK	1145.87	-0.0019753	0.0244762	0.276235	0.999321
POU2F2	5.60548	0.00427552	0.0912144	0.636644	0.999321
TOR1AIP2	2237.79	-0.00088601	0.0165171	0.511784	0.999321
TDRD5	1.07278	-0.000891796	0.189635	0.962752	0.999321
AXDND1	2.78511	0.00759005	0.13207	0.5719	0.999321
SOAT1	2113.12	-0.000407695	0.0133089	0.73715	0.999321
MIA2	252.473	-0.000215337	0.0179991	0.882253	0.999321
CDH23	29.8997	0.00154232	0.0368778	0.612174	0.999321
GALNT8	7.88606	-0.000701507	0.0719661	0.923004	0.999321
EVI2A	1.35648	-0.00939843	0.190904	0.623496	0.999321
KNL1	2437.81	0.00136547	0.0255231	0.479762	0.999321
RTN2	102.296	-0.0012563	0.0289471	0.580842	0.999321
LY6E	808.208	0.000818591	0.0232435	0.654048	0.999321
MATN2	33.9044	0.000283836	0.0274879	0.901673	0.999321
NME9	0.332769	0.0125561	0.279528	0.56523	0.999321
ZNF133	79.0853	0.000322345	0.0214113	0.851961	0.999321
TUBA1A	26692.6	-0.000854372	0.0140564	0.505319	0.999321
LYSMD1	214.093	0.00140238	0.0207509	0.376614	0.999321
PPARGC1B	590.264	0.0025122	0.0292517	0.235832	0.999321
GTF2A1L	2.03895	0.000201016	0.132017	0.988595	0.999321
COL20A1	0.332769	0.0125561	0.279528	0.56523	0.999321
DUS2	691.99	-0.00033417	0.0140086	0.784201	0.999321
EIF3E	15142.6	-0.00126748	0.0219044	0.445526	0.999321
MACROH2A2	1175.77	-0.00250781	0.0231213	0.167251	0.999321
ITGB1	4916.78	-0.0011515	0.0181541	0.42443	0.999321
MCOLN2	473.514	0.00125681	0.0183904	0.389389	0.999321
GOLGA3	1525.07	0.00471624	0.0412615	0.11628	0.999321
MCPH1	273.063	-0.000106571	0.0169973	0.938574	0.999321
SLC22A5	321.575	-0.000662444	0.0154883	0.608378	0.999321
TMSB4X	88.3132	-0.00233798	0.0319618	0.316618	0.999321
HDGFL2	2603.1	0.000460756	0.017437	0.742488	0.999321
BUB1B	3074.08	0.000473762	0.0152927	0.710426	0.999321
CGGBP1	932.359	-0.00266994	0.0281997	0.19566	0.999321
MEIS2	266.26	-0.000427994	0.0148066	0.732666	0.999321
RAPGEF5	210.158	0.000793349	0.0188272	0.591891	0.999321
UPB1	0.465216	-0.00610818	0.241853	0.775002	0.999321
MAP2K4	621.888	-0.000866042	0.0192636	0.565065	0.999321
SCARB1	1522.11	0.00044935	0.0155433	0.727136	0.999321
RSPH10B	1.00453	0.0688056	0.441505	0.084169	0.999321
PPP1R7	1463.41	-0.00234777	0.0212488	0.173855	0.999321
NOCT	481.003	-0.000234056	0.0143778	0.848982	0.999321
CFTR	0.460049	-0.0185961	0.286016	0.425929	0.999321
MITF	291.812	-0.000167787	0.0149332	0.893533	0.999321
MKS1	791.335	0.000744558	0.0166605	0.581481	0.999321
CNN2	319.406	0.000113968	0.0172729	0.935239	0.999321
CAMK2A	18.6369	-0.00134931	0.0480509	0.757553	0.999321
PRPSAP2	1464.62	-0.000270745	0.0136362	0.822619	0.999321
PATJ	546.901	0.00107791	0.0176922	0.446353	0.999321
MAD2L1BP	392.325	-0.000120473	0.015938	0.926811	0.999321
NKX1-2	42.7203	-0.00126376	0.031892	0.623637	0.999321
CNPY1	5.50581	-0.00248773	0.0895637	0.786218	0.999321
FANCM	852.892	0.000980453	0.0230192	0.582066	0.999321
EFHC1	154.006	0.000683241	0.0202336	0.667904	0.999321
PYGL	4594.03	-0.00141618	0.0180895	0.334134	0.999321
SORBS2	9.21665	0.0145852	0.130163	0.21306	0.999321
RPS3	42853.2	-0.000800137	0.013789	0.529413	0.999321
RHD	1.67492	-0.00640152	0.154315	0.689274	0.999321
ANKRD49	173.24	-0.000290948	0.0166093	0.829657	0.999321
SPOCK3	79.2129	-0.00137366	0.0282297	0.528166	0.999321
ADGRG2	19.4442	-0.00163328	0.0438654	0.668752	0.999321
KIRREL2	1.89492	-0.0039779	0.150518	0.801213	0.999321
ABHD16A	244.31	0.00223223	0.0311523	0.327505	0.999321
NRN1L	1.64832	0.0375058	0.299502	0.184921	0.999321
DRG2	1562.8	0.000430789	0.0142523	0.726846	0.999321
PEX13	350.354	-0.00145537	0.0203997	0.353757	0.999321
GEMIN7	500.666	0.000445369	0.0138822	0.716173	0.999321
PAIP2	2036.05	-0.00340607	0.0358414	0.185781	0.999321
IRAG1	2.49257	0.0158754	0.184422	0.382299	0.999321
TMEM161B	712.171	-0.00107772	0.0188388	0.464605	0.999321
DRAP1	910.735	-0.000847136	0.0149342	0.512482	0.999321
TPTE2	5.7522	0.0209531	0.170636	0.190365	0.999321
ATG5	717.592	-0.00232043	0.0294568	0.277582	0.999321
MCMBP	5572.16	-0.000734044	0.0145079	0.562982	0.999321
SEC23IP	3389.24	-0.000165277	0.0132611	0.890187	0.999321
POLR1D	718.086	-0.00309902	0.0263803	0.128509	0.999321
PLAG1	107.277	-0.000370575	0.0182711	0.800578	0.999321
ZNF195	394.637	-0.000382961	0.0168107	0.77876	0.999321
HEPH	0.539128	0.00794465	0.240612	0.711986	0.999321
NSD3	821.403	0.00117537	0.016832	0.398281	0.999321
MBD4	872.457	-0.00058785	0.0162326	0.657449	0.999321
ACTR10	1888.96	-0.000666906	0.0176804	0.636253	0.999321
LIF	1.44228	0.00503914	0.163357	0.766388	0.999321
ACAD9	1354.85	-0.000320484	0.0126096	0.792048	0.999321
ATAD2	4877.88	0.00311828	0.034421	0.207379	0.999321
TTLL11	19.4606	0.00245106	0.0478539	0.545142	0.999321
ITGB2	4.09862	0.0101694	0.133292	0.436332	0.999321
MXI1	419.145	-0.000677874	0.0178773	0.633663	0.999321
UBB	9836.28	-0.0010195	0.0158198	0.446663	0.999321
POLM	302.498	0.00610873	0.0548006	0.131924	0.999321
LMO2	30.473	-0.00186035	0.0376563	0.540112	0.999321
ERVH48-1	0.803706	0.0069532	0.210719	0.733432	0.999321
CDKL1	186.932	-0.000378322	0.0196818	0.810414	0.999321
TNFRSF4	0.671759	0.0363683	0.331811	0.205321	0.999321
NOTCH2NLA	86.5938	0.00217436	0.0301439	0.323573	0.999321
SMARCA4	6542.83	0.000775809	0.0163762	0.562006	0.999321
CELF3	15.0366	-0.0009638	0.0515746	0.842271	0.999321
DROSHA	1690.18	0.00171826	0.0174672	0.253214	0.999321
GDNF	3.9145	-0.00876227	0.126034	0.481649	0.999321
TLR5	8.41565	-0.0010819	0.0620099	0.858113	0.999321
ZNF223	110.878	-0.000226091	0.018124	0.877179	0.999321
NEK5	14.4556	0.00577922	0.0750644	0.37106	0.999321
EXO1	1499.25	-9.25898e-05	0.0160062	0.94391	0.999321
GLOD4	3422.72	-0.00333367	0.0315823	0.148528	0.999321
LYPD6B	36.3617	-0.000544513	0.0311247	0.836402	0.999321
MAGED4	860.911	0.000749872	0.0152875	0.561672	0.999321
CCDC112	411.071	-0.0025756	0.0356918	0.328251	0.999321
TRPC3	33.6213	0.000411708	0.0317971	0.879737	0.999321
ANKRD27	455.368	0.00247919	0.0235801	0.174859	0.999321
SDCCAG8	589.026	-0.000769733	0.0190743	0.607437	0.999321
LDLRAD4	6.89757	-0.000339178	0.0730408	0.96344	0.999321
NEDD4L	361.762	0.000915985	0.0180865	0.521892	0.999321
HCLS1	18.504	0.000115768	0.0448308	0.977709	0.999321
EXOC3L1	2.89824	0.00157133	0.140417	0.916005	0.999321
NELL1	23.6435	0.00477807	0.0597954	0.317072	0.999321
MAT2B	2511.76	-0.00545119	0.0464407	0.108871	0.999321
GK	418.932	-0.000452238	0.0187706	0.76298	0.999321
JAKMIP2	339.274	-4.09268e-05	0.0147393	0.973743	0.999321
SHOC2	713.497	-0.00155442	0.0234966	0.375639	0.999321
TXNL1	2199.58	-0.00405033	0.039471	0.154152	0.999321
CCDC120	226.416	0.00390173	0.0432319	0.21472	0.999321
MEA1	937.428	-0.002342	0.0221156	0.181304	0.999321
PDE4D	119.255	-1.7903e-05	0.0168757	0.989612	0.999321
PAQR9	36.2818	-0.000712883	0.0333703	0.802283	0.999321
IFT27	379.522	-0.00182679	0.0231189	0.291541	0.999321
BPHL	198.336	-0.00100351	0.0186302	0.492298	0.999321
NRXN1	0.33949	0.0128276	0.279623	0.558062	0.999321
TCN2	0.976562	0.0121488	0.217168	0.562425	0.999321
PRPSAP1	1092.77	-0.00119585	0.0155907	0.380537	0.999321
KANSL3	981.557	0.000896075	0.0186618	0.54071	0.999321
TRPC4AP	2954.54	-0.000623888	0.0127292	0.61989	0.999321
SEMA4F	166.966	0.00057527	0.0186225	0.697438	0.999321
KCNS1	5.9431	-0.00532536	0.0938261	0.559645	0.999321
NBEA	528.107	0.00073156	0.0206325	0.651337	0.999321
SUN2	831.314	0.00236314	0.0293228	0.266272	0.999321
NFS1	629.935	-0.000204659	0.0128185	0.864607	0.999321
ERMP1	715.865	-0.000316281	0.0145148	0.798196	0.999321
MBD1	546.591	0.00104674	0.0202513	0.502695	0.999321
PTEN	307.034	0.00126556	0.021303	0.434936	0.999321
RBBP4	13008.1	-0.000613006	0.0145508	0.625629	0.999321
KLK7	3.91681	-0.0140924	0.162473	0.376252	0.999321
WASHC4	1646.05	-5.51298e-05	0.018392	0.970446	0.999321
AMHR2	16.1549	-9.24601e-05	0.0543217	0.985869	0.999321
RYR3	8.07235	0.00284608	0.0708686	0.676163	0.999321
NAPRT	131.716	0.0134605	0.100223	0.105519	0.999321
DDX21	17170	3.77298e-05	0.0133249	0.974807	0.999321
LAMTOR4	989.433	-5.24359e-05	0.0190084	0.972786	0.999321
TMEM88	0.505125	0.0210544	0.292002	0.380007	0.999321
PCDHB13	9.31782	-0.00630706	0.0858623	0.416672	0.999321
ATP6V0C	1661.99	0.00061324	0.0196371	0.692919	0.999321
TUBB3	3114.94	-0.00042363	0.0149716	0.73668	0.999321
ADAMTS1	3533.95	0.000781676	0.012942	0.542266	0.999321
CELF1	2978.98	1.51518e-05	0.0120955	0.990142	0.999321
MAPK10	9.80518	-0.00423109	0.0732342	0.529675	0.999321
PITRM1	3698.14	-0.00111796	0.0140418	0.403604	0.999321
ARPC1B	526.524	0.000118938	0.015725	0.927007	0.999321
DSCAML1	1.13181	0.00567504	0.180349	0.757653	0.999321
ATP7A	512.114	0.000559928	0.0168623	0.680971	0.999321
PCDHA7	0.662612	0.000367512	0.212533	0.985605	0.999321
TCTN3	1010.81	-0.000204131	0.0129803	0.864754	0.999321
SENP2	522.55	-0.00026488	0.0163604	0.842914	0.999321
DPF3	61.9819	-0.000240352	0.0232521	0.899213	0.999321
NFIX	304.358	-0.00108341	0.0187703	0.461126	0.999321
MSL1	344.362	0.00135446	0.0184584	0.357641	0.999321
SHFL	2.78493	0.00776644	0.135473	0.573546	0.999321
RNF8	652.937	-0.000921466	0.0177023	0.513182	0.999321
TPRA1	274.185	0.000461321	0.0199161	0.7716	0.999321
LONP2	3083.18	-9.39517e-05	0.0139973	0.938221	0.999321
ATP6V1G2	3.61405	0.00764411	0.124186	0.53959	0.999321
C17ORF80	1008.3	-0.000219206	0.013957	0.856676	0.999321
CTTNBP2NL	499.567	-0.000625312	0.0149185	0.622142	0.999321
SMARCA2	1073.29	0.00017034	0.0127452	0.887075	0.999321
SPHK2	152.392	0.0157122	0.105035	0.0767453	0.999321
TXNL4A	635.574	-0.00376565	0.0295183	0.0985422	0.999321
TPO	0.803706	0.0069532	0.210719	0.733432	0.999321
ZNF532	242.748	0.00227971	0.0244898	0.214798	0.999321
[truncated: 17,778 more rows]
